# Supplementary material for: Long noncoding RNA expression profiles in sub-lethal heat-treated hepatoma carcinoma cells
Source: World J Surg Oncol. 2017 Jul 21;15:136. doi: 10.1186/s12957-017-1194-4 (PMC5521104; doi:10.1186/s12957-017-1194-4)
Supplement: Supplementary file 5 — Significantly differentially expressed lncRNAs and mRNAs. (XLS 2545 kb) [file 12957_2017_1194_MOESM5_ESM.xls]

## Sheet: up lncRNA
ProbeName	p (Corr)	p	FC (abs)	Regulation	N1vsC1:rProcessedSignal(raw)	N1vsC1:gProcessedSignal(raw)	N2vsC2:rProcessedSignal(raw)	N2vsC2:gProcessedSignal(raw)	N3vsC3:rProcessedSignal(raw)	N3vsC3:gProcessedSignal(raw)	N1vsC1:cy5ByCy3Signal(normalized)	N2vsC2:cy5ByCy3Signal(normalized)	N3vsC3:cy5ByCy3Signal(normalized)	N2vsC2:FEFlags	N1vsC1:FEFlags	N3vsC3:FEFlags	ControlType	lncRNA_ProbeName	Probe Sequence	lncRNA ID	Chromosome	Strand	Start	End	exoncount	exonstart	exonend	gene	description	alias	known lncRNA name	class	database	Sense	Intronic	Bidirectional	Intergenic(10k)	length	Antisense	HOX	lincRNA	enhancer	Antisense_ID	enhancer_ID	lincRNA_ID
p11350	0.0499466	0.00594851	3.33879	up	406.367	120.531	429.755	152.024	427.754	109.536	1.75339	1.49922	1.96537	Detected	Detected	Detected	0	p11350	AAATGGAGGCACAGACTGATTAGAAAACCAGCTCAAGGTCATGTTGCTGCTCTCTCATTC	ENST00000596630.1	3	-	42553585	42573554	7	42553585,42558273,42560880,42562805,42570040,42572351,42573512,	42553803,42558328,42560944,42562864,42570150,42572450,42573554,	ENSG00000232354.2	gene_id "ENSG00000232354.2"; transcript_id "ENST00000596630.1"; gene_type "antisense"; gene_status "NOVEL"; gene_name "VIPR1-AS1"; transcript_type "antisense"; transcript_status "KNOWN"; transcript_name "VIPR1-AS1-005"; level 2; tag "RNA_Seq_supported_only"; tag "basic"; havana_gene "OTTHUMG00000156181.3"; havana_transcript "OTTHUMT00000461540.1";	ENST00000596630.1	VIPR1-AS1	Antisense	ENSEMBL			ENST00000498102		647	YES	NO	NO	NO
p25753	0.0499466	0.00595264	2.9277	up	161.315	46.6498	184.342	68.2421	165.558	61.6265	1.78994	1.43365	1.42572	Detected	Not Detected	Detected	0	p25753	AACCTTGAGTGGTAACTTTATCTTAGTCCAGGTGATTCCAGTTGCAGCAGTAGCTAGGTG	uc009xrm.1	10	+	75547342	75547998	1	75547342,	75547998,	AX747098	proteinID=;alignID=uc009xrm.1;kgID=uc009xrm.1;mRNA=AX747098;spID=;refseq=;protAcc=;description=Homo sapiens cDNA FLJ34302 fis, clone FEBRA2007620.;rfamAcc=;tRnaName=;	UCSC_10509_656		Intronic	UCSC		ENST00000398706		ENST00000372837	656	NO	NO	NO	NO
p35428_v4	0.0499425	0.00594381	3.00732	up	1375.14	462.046	1289.87	494.458	1909.01	544.942	1.57347	1.38331	1.80865	Detected	Detected	Detected	0	p35428_v4	CTGTGGAGACACGGCCAGATCTGCCCTCCAGTGGGAAGTGAGTGATGACCCTGAAGTGAG	ENST00000523427.1	8	+	128806820	128903198	3	128806820,128864179,128902834,	128806980,128864593,128903198,	ENSG00000249859.2	gene_id "ENSG00000249859.2"; transcript_id "ENST00000523427.1"; gene_type "processed_transcript"; gene_status "KNOWN"; gene_name "PVT1"; transcript_type "processed_transcript"; transcript_status "KNOWN"; transcript_name "PVT1-011"; level 2; havana_gene "OTTHUMG00000164871.1"; havana_transcript "OTTHUMT00000380698.1";	ENST00000523427.1	PVT1	Intergenic	ENSEMBL					938	NO	NO	NO	NO
RNA95933|RNS_1015_93	0.0499161	0.00591121	2.52527	up	333.253	131.052	409.322	143.72	362.204	162.894	1.34648	1.50997	1.15287	Detected	Detected	Detected	0	RNA95933|RNS_1015_93	GAGGAGCTGGGATAACCTAGCAATCAGGATGCATTTCAGGTAAGGCCTCTAGGGGGTGCT	RNA95933|RNS_1015_93													http://research.imb.uq.edu.au/rnadb/NoncodingRNASearchV2.zip					NA	NO	NO	NO	NO
p24616	0.0498893	0.00588529	2.1074	up	915.787	481.622	1007.27	474.612	909.061	391.968	0.92711	1.08563	1.21364	Detected	Detected	Detected	0	p24616	AGGAGGATGGGAACCAGGGACAGAGAAGCTACTTGCTCTGCAGCTGTTTGGGCCAATGAT	TCONS_00017315	X	-	46183252	46187066	3	46183252,46185809,46186985,	46183844,46185889,46187066,	XLOC_008151	Gene_id=XLOC_008151;Gene_name=linc-CXorf36-3;Transcript_id=TCONS_00017315;Transcript_name=linc-CXorf36-3;	XLOC_008151		Intergenic	HumanLincRNACatalog					753	NO	NO	NO	NO
p12605	0.0498893	0.00588761	9.04129	up	497.274	50.7454	404.381	61.9511	381.966	33.0578	3.29269	2.70651	3.53038	Detected	Detected	Not Detected	0	p12605	TTTCCGTGGAAAAGAGTAGATCTTTCATGGATGGTTGAAGTTGACAGGCAGGCATCCTGT	ENST00000512438.1	4	+	4543925	4592902	3	4543925,4546464,4592800,	4544202,4546634,4592902,	ENSG00000247708.2	gene_id "ENSG00000247708.2"; transcript_id "ENST00000512438.1"; gene_type "processed_transcript"; gene_status "NOVEL"; gene_name "RP11-323F5.2"; transcript_type "processed_transcript"; transcript_status "KNOWN"; transcript_name "RP11-323F5.2-002"; level 2; havana_gene "OTTHUMG00000159923.1"; havana_transcript "OTTHUMT00000358302.1";	ENST00000512438.1		Divergent	ENSEMBL					549	NO	NO	NO	NO
p17234	0.0498573	0.00587085	2.22985	up	225.397	101.035	266.07	132.815	264.743	106.715	1.15761	1.00239	1.31083	Detected	Detected	Detected	0	p17234	CCTGGCGCTTTGTATGGTGGCTGGAAGTGCTTGACAAATCATAGCACCATCAAATTTATA	ENST00000414435.1	X	+	118556879	118557510	2	118556879,118557477,	118557279,118557510,	ENSG00000237903.1	gene_id "ENSG00000237903.1"; transcript_id "ENST00000414435.1"; gene_type "sense_intronic"; gene_status "NOVEL"; gene_name "RP3-404F18.5"; transcript_type "sense_intronic"; transcript_status "KNOWN"; transcript_name "RP3-404F18.5-001"; level 2; tag "basic"; havana_gene "OTTHUMG00000022274.1"; havana_transcript "OTTHUMT00000058035.1";	ENST00000414435.1		Sense	ENSEMBL					433	NO	NO	NO	NO
p891	0.0497893	0.00584809	7.62256	up	1586.98	227.812	1778.24	288.868	1866.64	180.736	2.80037	2.62197	3.36848	Detected	Detected	Detected	0	p891	GTGCACACAGGCTCGTACACACAAAGATGTTAAGCAAAATATAAAGCCCCTCCACTGATA	ENST00000432703.1	1	+	33815952	33828846	3	33815952,33824461,33828666,	33816048,33824675,33828846,	ENSG00000233246.1	gene_id "ENSG00000233246.1"; transcript_id "ENST00000432703.1"; gene_type "antisense"; gene_status "NOVEL"; gene_name "RP11-415J8.5"; transcript_type "antisense"; transcript_status "KNOWN"; transcript_name "RP11-415J8.5-001"; level 1; tag "basic"; tag "exp_conf"; havana_gene "OTTHUMG00000004127.1"; havana_transcript "OTTHUMT00000011863.1";	ENST00000432703.1		Antisense	ENSEMBL					490	YES	NO	NO	NO	ENST00000257118, ENST00000373416
RNA33783|snoRNA_scaRNA_379_65	0.0497893	0.00585001	2.77474	up	948.986	391.918	1338.08	421.181	1386.22	499.164	1.27583	1.66765	1.47357	Detected	Detected	Detected	0	RNA33783|snoRNA_scaRNA_379_65	ATGATGAATCAAACTAGCTCACTATGACCGACAGTGAAAATACATGAACACCTGAGAAAC	RNA33783|snoRNA_scaRNA_379_65													ftp://ftp.ensembl.org/pub/current/fasta/homo_sapiens/ncrna/Homo_sapiens.GRCh37.61.ncrna.fa.gz					NA	NO	NO	NO	NO
p28550	0.0497893	0.005831	2.731	up	786.75	290.103	743.304	309.905	799.79	255.408	1.43934	1.26213	1.64682	Detected	Detected	Detected	0	p28550	TCTTTAGTGTGCTGGGCTCAACTGGGCCAGGAATGGCTAAGAGGCTCACTCACAGAGTGG	ASO1787	None	None	None	None	None	None	None	ASO1787	Accession=AK092494;Description=Homo sapiens cDNA FLJ35175 fis, clone PLACE6013400.	asoverlaps_593_1481		Antisense	RNAdb					1481	YES	NO	NO	NO
RNA33552|snoRNA_scaRNA_148_104	0.0497459	0.0057997	2.99693	up	20246.7	6609.19	20013.9	7798.81	18627.7	5440.47	1.61514	1.35967	1.77565	Detected	Detected	Detected	0	RNA33552|snoRNA_scaRNA_148_104	TTTGGAAAGGTGAACAAAATGAGTGAAAACTCAGTACCATCATCCTCATCTAACTGAGGT	RNA33552|snoRNA_scaRNA_148_104													ftp://ftp.ensembl.org/pub/current/fasta/homo_sapiens/ncrna/Homo_sapiens.GRCh37.61.ncrna.fa.gz					NA	NO	NO	NO	NO
RNA94957|RNS_39_198	0.0497459	0.0058019	2.12207	up	225.132	113.667	255.429	125.95	227.817	95.7597	0.985961	1.02007	1.25038	Detected	Detected	Detected	0	RNA94957|RNS_39_198	GGAGCTTCTCCACCCTGGAAGAGAGATGCAGACGGGTGCAGGCGTCCACCTGCCCACCCA	RNA94957|RNS_39_198													http://research.imb.uq.edu.au/rnadb/NoncodingRNASearchV2.zip					NA	NO	NO	NO	NO
p41257_v4	0.0497459	0.0057979	2.10338	up	178.481	89.5348	181.065	91.4043	205.516	87.2094	0.995247	0.986176	1.2367	Detected	Detected	Detected	0	p41257_v4	ATTAATCCTCCTACAGGCAGTTATTAGGTATTGAGTGCTCACACACCCCTGGCATAGTCA	NR_015356.2	7	-	34758473	34873943	5	34758473,34762895,34768348,34807953,34873772,	34759420,34763007,34768428,34808052,34873943,	none					RefSeq					1409	NO	NO	NO	NO
p28215	0.0497076	0.00577364	5.37057	up	585.443	108.56	620.473	144.572	707.387	105.694	2.43104	2.10158	2.7426	Detected	Detected	Detected	0	p28215	TGTAGTGATTCTTGGGCTTGTTCTCCACACTCTGCCCCTCCTTCCGAGGGTACAGGAACC	ASO1675	None	None	None	None	None	None	None	ASO1675	Accession=AF148950;Description=Homo sapiens clone L48 polyadenylated HERV LTR sequence and flanking cellular sequence, mRNA.	asoverlaps_640_1368		Intergenic	RNAdb					1368	NO	NO	NO	NO
p35310_v4	0.0496292	0.00575769	2.37795	up	150.998	69.4016	204.094	89.3407	252.256	93.2435	1.12149	1.19185	1.43581	Detected	Detected	Detected	0	p35310_v4	CAGCATCATATGTCTGAGTTCTGCAGAAAGGACCAGGCCCAGAAGACTCCTGGCTTCCAC	ENST00000424359.1	7	-	46930222	46940530	2	46930222,46940326,	46930378,46940530,	ENSG00000232072.1	gene_id "ENSG00000232072.1"; transcript_id "ENST00000424359.1"; gene_type "processed_transcript"; gene_status "PUTATIVE"; gene_name "AC004901.1"; transcript_type "processed_transcript"; transcript_status "PUTATIVE"; transcript_name "AC004901.1-001"; level 1; tag "exp_conf"; havana_gene "OTTHUMG00000155476.2"; havana_transcript "OTTHUMT00000340264.1";	ENST00000424359.1		Intergenic	ENSEMBL					360	NO	NO	NO	NO
RNA95626|RNS_708_135	0.049585	0.00573434	2.28981	up	686.683	298.131	727.18	355.19	687.022	269.837	1.2037	1.03372	1.34827	Detected	Detected	Detected	0	RNA95626|RNS_708_135	GCTGGCTCTCTCCACCGGGTGCCTGCTCTGTGACAGGTGATGACTAATCCAGAGGCTGCA	RNA95626|RNS_708_135													http://research.imb.uq.edu.au/rnadb/NoncodingRNASearchV2.zip					NA	NO	NO	NO	NO
p35152_v4	0.049585	0.00574424	3.47387	up	215.901	64.8375	245.359	81.1517	200.601	48.1754	1.73547	1.5962	2.05796	Detected	Detected	Detected	0	p35152_v4	TAAAAACGTGTTGGCAAGCTGGATGAGCAGGCAAACGCACATAAGGGTCCCCAGATGCAG	ENST00000510349.1	5	-	50261520	50262842	2	50261520,50262719,	50261966,50262842,	ENSG00000250360.1	gene_id "ENSG00000250360.1"; transcript_id "ENST00000510349.1"; gene_type "lincRNA"; gene_status "NOVEL"; gene_name "CTD-2089N3.1"; transcript_type "lincRNA"; transcript_status "KNOWN"; transcript_name "CTD-2089N3.1-001"; level 2; tag "basic"; havana_gene "OTTHUMG00000162402.1"; havana_transcript "OTTHUMT00000368768.1";	TCONS_00009660;XLOC_004815	CTD-2089N3.1	Intergenic	ENSEMBL					569	NO	NO	NO	NO
p7544	0.0494894	0.00565888	4.29305	up	799.777	231.365	1142.37	230.847	1140.59	246.597	1.78943	2.30702	2.20956	Detected	Detected	Detected	0	p7544	CTGACACCTGATACTTGACACCCGTGTCACCAACAGCTACAGTGCACCACGGCCTTGGAA	ENST00000574526.1	17	+	77893155	77897809	2	77893155,77896489,	77893375,77897809,	ENSG00000262188.1	gene_id "ENSG00000262188.1"; transcript_id "ENST00000574526.1"; gene_type "lincRNA"; gene_status "NOVEL"; gene_name "RP11-353N14.4"; transcript_type "lincRNA"; transcript_status "KNOWN"; transcript_name "RP11-353N14.4-001"; level 2; tag "basic"; havana_gene "OTTHUMG00000177488.1"; havana_transcript "OTTHUMT00000437143.1";	TCONS_00025131;XLOC_012335		Intergenic	ENSEMBL				ENST00000310924	1540	NO	NO	NO	NO
p25065	0.0494894	0.00567407	3.36064	up	142.559	50.3965	171.041	49.3054	171.828	44.4252	1.50017	1.79453	1.95152	Detected	Detected	Detected	0	p25065	TCCCCAGGGGAGGGGCGTTGAAGCAAGGAGCCTCTCCTGGGCTGTCCTAGCCTCACATTT	NR_003000.1	17	+	7809440	7809578	1	7809440,	7809578,	SCARNA21	ID=rna34108;Name=NR_003000.1;Parent=gene28709;Dbxref=GeneID:677763,Genbank:NR_003000.1,HGNC:32579;gbkey=misc_RNA;product=small Cajal body-specific RNA 21;transcript_id=NR_003000.1|ID=gene28709;Name=SCARNA21;Dbxref=GeneID:677763,HGNC:32579;description=small Cajal body-specific RNA 21;gbkey=Gene;gene=SCARNA21;gene_synonym=ACA68	NR_003000.1		Intronic	RefSeq		ENST00000330494			138	NO	NO	NO	NO
p9285	0.0494894	0.00566088	2.20004	up	251.322	103.65	256.237	115.193	214.204	108.496	1.27781	1.15343	0.981345	Detected	Detected	Detected	0	p9285	TTCTTCCTAAGTCAGAATCTGTATTCTGTGTGTGCCTAGTGTGGAGAACATGGATCTGCC	ENST00000418615.1	2	-	111870510	111873165	3	111870510,111871715,111873096,	111870734,111871875,111873165,	ENSG00000204581.2	gene_id "ENSG00000204581.2"; transcript_id "ENST00000418615.1"; gene_type "antisense"; gene_status "NOVEL"; gene_name "AC096670.3"; transcript_type "antisense"; transcript_status "KNOWN"; transcript_name "AC096670.3-001"; level 1; tag "basic"; tag "exp_conf"; havana_gene "OTTHUMG00000153643.1"; havana_transcript "OTTHUMT00000331944.1";	ENST00000418615.1		Antisense	ENSEMBL	ENST00000376593	ENST00000439055		ENST00000337565, ENST00000357757	453	NO	NO	NO	NO
p38450_v4	0.0494746	0.00564717	3.80919	up	612.222	148.857	501.771	160.9	681.555	158.158	2.04012	1.64086	2.10746	Detected	Detected	Detected	0	p38450_v4	GAGAGAGCGGATGGTGATAAAACTCTGCAAAGACAATGTCTAGCACTTATATCTCCAGTA	ENST00000573622.1	12	+	9795467	9809666	4	9795467,9806278,9808468,9809516,	9795699,9806404,9808575,9809666,	ENSG00000272917.1	gene_id "ENSG00000272917.1"; transcript_id "ENST00000573622.1"; gene_type "processed_transcript"; gene_status "NOVEL"; gene_name "RP11-705C15.5"; transcript_type "processed_transcript"; transcript_status "KNOWN"; transcript_name "RP11-705C15.5-001"; level 2; tag "basic"; tag "readthrough_transcript"; havana_gene "OTTHUMG00000168360.4"; havana_transcript "OTTHUMT00000439144.1";				ENSEMBL					615	NO	NO	NO	NO
p9611	0.0494345	0.00560242	2.14607	up	216.262	102.582	240.256	122.41	180.14	75.4126	1.076	0.972853	1.25624	Detected	Detected	Detected	0	p9611	AATGCCCCAGACCAGGTGTGGCTCCAACCCTGGAATCAATCCCAGACAGTGAATGTCCCA	ENST00000417267.1	2	-	242694207	242695155	2	242694207,242694546,	242694266,242695155,	ENSG00000234793.1	gene_id "ENSG00000234793.1"; transcript_id "ENST00000417267.1"; gene_type "antisense"; gene_status "NOVEL"; gene_name "AC114730.7"; transcript_type "antisense"; transcript_status "KNOWN"; transcript_name "AC114730.7-001"; level 2; tag "basic"; havana_gene "OTTHUMG00000151479.1"; havana_transcript "OTTHUMT00000322822.1";	ENST00000417267.1		Antisense	ENSEMBL				ENST00000537090	668	NO	NO	NO	NO
p42178_v4	0.0494345	0.0056172	3.96138	up	784.271	217.297	820.891	232.193	743.151	152.541	1.85168	1.82187	2.28446	Detected	Detected	Detected	0	p42178_v4	ATATGGGGAAACTGAGGCACCACAAGTATCCAGTCCAAGCAGAAGCTGACCGCCCTGCCA	XR_428870.1	11	-	2334986	2339220	3	2334986,2335619,2339183,	2335033,2335722,2339220,	none					RefSeq					187	NO	NO	NO	NO
p24368	0.0494345	0.0056208	2.47566	up	303.803	135.144	354.84	148.496	308.266	109.135	1.16864	1.25675	1.49806	Detected	Detected	Detected	0	p24368	GCAATTGCTCTGAAAGAGGCGGGTGCGCAAGTTGGAGACTGCTGAGCTGTCCCCTTACCT	TCONS_00016479	9	-	130779813	130819718	2	130779813,130819434,	130779897,130819718,	XLOC_007857	Gene_id=XLOC_007857;Gene_name=linc-FAM102A-1;Transcript_id=TCONS_00016479;Transcript_name=linc-FAM102A-1;	XLOC_007857		Intergenic	HumanLincRNACatalog				ENST00000373078	368	NO	NO	NO	NO
p3015	0.0494345	0.0056082	2.53583	up	207.332	71.1306	221.616	92.5894	141.999	60.7542	1.5434	1.25914	1.22483	Detected	Detected	Detected	0	p3015	TGAGGCTGCACTTTCTCCCCGTTTCCCCTCAGGAAAAGACGCACCAGCAGCCTAGAATTC	ENST00000531938.1	11	+	133907003	133909834	2	133907003,133909656,	133907536,133909834,	ENSG00000204241.3	gene_id "ENSG00000204241.3"; transcript_id "ENST00000531938.1"; gene_type "processed_transcript"; gene_status "NOVEL"; gene_name "RP11-713P17.3"; transcript_type "processed_transcript"; transcript_status "KNOWN"; transcript_name "RP11-713P17.3-007"; level 2; havana_gene "OTTHUMG00000167125.1"; havana_transcript "OTTHUMT00000393295.1";	TCONS_00019080;XLOC_009341		Intergenic	ENSEMBL					711	NO	NO	NO	NO
RNA147200|p0304_imsncRNA630	0.0494345	0.00560432	2.99627	up	1393.82	486.05	1499.43	561.879	1546.11	439.856	1.51987	1.41609	1.81354	Detected	Detected	Detected	0	RNA147200|p0304_imsncRNA630	CCAGGCAGAAGCAGTGAGTGATGGCTTGTGTCTGGGCGGTGATGAATGGCCCTGGGAGAA	RNA147200|p0304_imsncRNA630													unpublished data					NA	NO	NO	NO	NO
p20056	0.0494345	0.00559139	3.62883	up	669.091	223.761	781.023	195.209	487.676	122.094	1.58024	2.00034	1.99793	Detected	Detected	Detected	0	p20056	ATTCTGCTGCCTTCCTTTCTTCACTGGTGTTCTTTCCCAAACAACTCGGGAATAAATTCC	TCONS_00024430	16	+	62145897	62164547	2	62145897,62163544,	62146052,62164547,	XLOC_011747	Gene_id=XLOC_011747;Gene_name=linc-CDH5-8;Transcript_id=TCONS_00024430;Transcript_name=linc-CDH5-8;	XLOC_011747		Intergenic	HumanLincRNACatalog					1158	NO	NO	NO	NO
p17599	0.0494345	0.00562286	2.70372	up	445.947	155.422	484.512	207.953	455.659	154.123	1.52068	1.22027	1.56388	Detected	Detected	Detected	0	p17599	CGTTCTCACTCCACAATCCTGGGGCAGGTAGGGGAGGCCCAGCTGAGTTTGGATCATAAT	TCONS_00000124	1	+	529832	530595	2	529832,530462,	530136,530595,	XLOC_000004	Gene_id=XLOC_000004;Gene_name=linc-SAMD11-8;Transcript_id=TCONS_00000124;Transcript_name=linc-SAMD11-8;	XLOC_000004		Intergenic	HumanLincRNACatalog					437	NO	NO	NO	NO
p23049	0.0494248	0.00557132	9.67055	up	813.044	62.648	782.075	80.8045	419.472	58.2597	3.69799	3.2748	2.848	Detected	Detected	Detected	0	p23049	TTTGTCTTTTGAAAGAGCATCTCTCAACCTAGTGTGTCTGGAATTGGTGGGTTCTTGGTC	TCONS_00010078	5	+	124298626	124311044	2	124298626,124310968,	124298897,124311044,	XLOC_004536	Gene_id=XLOC_004536;Gene_name=linc-GRAMD3-4;Transcript_id=TCONS_00010078;Transcript_name=linc-GRAMD3-4;	XLOC_004536		Intergenic	HumanLincRNACatalog					347	NO	NO	NO	NO
p41682_v4	0.0492316	0.00551643	2.12089	up	189.2	80.7366	183.088	94.8561	161.626	76.6297	1.22862	0.948723	1.07668	Detected	Detected	Detected	0	p41682_v4	CACTACTGTTAAATAGGCAGAGCTAAGACTTAGGGGACTGGCAGATTATTGCAAAAGGGC	XR_242518.2	9	+	72599	75295	3	72599,74133,74881,	72816,74205,75295,	none					RefSeq					703	NO	NO	NO	NO
p22824	0.0491223	0.00545155	2.22633	up	177.362	89.6737	222.584	94.9642	140.156	58.8807	0.983941	1.2289	1.25116	Detected	Detected	Detected	0	p22824	TGATTCATCTCAGTGTCAGTGTCTTGGGAGCTGGTAGAGGAAAGTAAGGGAAGAAAAAGG	TCONS_00010531	5	-	149719782	149720699	2	149719782,149720088,	149719971,149720699,	XLOC_005051	Gene_id=XLOC_005051;Gene_name=linc-ARSI-1;Transcript_id=TCONS_00010531;Transcript_name=linc-ARSI-1;	XLOC_005051		Intergenic	HumanLincRNACatalog					800	NO	NO	NO	NO
p23699	0.0491223	0.00542456	2.5652	up	1296.82	523.935	1505.4	513.004	1056.84	454.758	1.30752	1.55311	1.21659	Detected	Detected	Detected	0	p23699	TCCTTTATATGGCGGTGATTAAACGAGGGAGGGACAGACAGTGATCTCGAAGAAAAAAGG	TCONS_00013916	7	-	104653757	104654454	2	104653757,104654327,	104654173,104654454,	XLOC_006554	Gene_id=XLOC_006554;Gene_name=linc-ORC5-2;Transcript_id=TCONS_00013916;Transcript_name=linc-ORC5-2;	XLOC_006554		Divergent	HumanLincRNACatalog			ENST00000257745, ENST00000495267		543	NO	NO	NO	NO
p37178_v4	0.0491223	0.0054589	2.41863	up	125.23	57.6028	198.6	72.8786	108.57	45.4614	1.12037	1.4463	1.2559	Detected	Detected	Not Detected	0	p37178_v4	CAAGACCCGTGCTACTTCCAGCTCCTTCTGTCCTCATAATCATAGATGATTGCTCCACAT	ENST00000605491.1	2	-	65677650	65683440	4	65677650,65681016,65682793,65683152,	65677893,65681116,65682894,65683440,	ENSG00000234255.4	gene_id "ENSG00000234255.4"; transcript_id "ENST00000605491.1"; gene_type "lincRNA"; gene_status "NOVEL"; gene_name "AC012370.3"; transcript_type "lincRNA"; transcript_status "KNOWN"; transcript_name "AC012370.3-008"; level 2; havana_gene "OTTHUMG00000152758.4"; havana_transcript "OTTHUMT00000469692.1";			Intergenic	ENSEMBL					732	NO	NO	NO	NO
p37644_v4	0.0491223	0.00541296	2.7884	up	1122.73	353.284	894.189	320.404	1024.37	419.056	1.66811	1.48069	1.28952	Detected	Detected	Detected	0	p37644_v4	TAAAACTCCATTGGCCTCATGTCCAGAACTGAATCAGGTTCAGCTCGTGGAAGACATTCA	ENST00000606288.1	5	+	477359	480780	4	477359,477920,479980,480476,	477451,477964,480331,480780,	ENSG00000225138.3	gene_id "ENSG00000225138.3"; transcript_id "ENST00000606288.1"; gene_type "processed_transcript"; gene_status "NOVEL"; gene_name "CTD-2228K2.7"; transcript_type "antisense"; transcript_status "KNOWN"; transcript_name "CTD-2228K2.7-007"; level 2; tag "basic"; havana_gene "OTTHUMG00000167373.3"; havana_transcript "OTTHUMT00000470454.1";			Antisense	ENSEMBL					791	NO	NO	NO	NO
p44236_v4	0.0491223	0.005418	2.43654	up	809.979	377.998	957.145	359.326	932.893	368.117	1.09951	1.41344	1.34155	Detected	Detected	Detected	0	p44236_v4	TGACTCATGGGCCCTGTTCCTGTGTCCCAGGCTCAGGGATAAATTTGGTTACAGACATCA	uc003tmz.2	7	-	45143947	45144641	1	45143947,	45144641,	SNORA5C	NR_002991	Homo sapiens small nucleolar RNA, H/ACA box 5C (SNORA5C), small nucleolar RNA.			UCSC					694	NO	NO	NO	NO
p8585	0.0491223	0.00543284	2.66138	up	3689.18	1599.47	4802.18	1712.97	3871.51	1328.01	1.2057	1.48719	1.54364	Detected	Detected	Detected	0	p8585	CCCTCCGCCCGTGCACCCCGGGGCAGGAGACCCCGCGGGACGCGCCGAGGTAGGGGGGAC	ENST00000600745.1	19	+	15560358	15560419	1	15560358,	15560419,	ENSG00000269782.1	gene_id "ENSG00000269782.1"; transcript_id "ENST00000600745.1"; gene_type "lincRNA"; gene_status "KNOWN"; gene_name "hsa-mir-1470"; transcript_type "lincRNA"; transcript_status "KNOWN"; transcript_name "hsa-mir-1470.1-001"; level 2; tag "non_submitted_evidence"; tag "basic"; havana_gene "OTTHUMG00000182449.2"; havana_transcript "OTTHUMT00000461329.2";	ENST00000600745.1	hsa-mir-1470	Intergenic	ENSEMBL				ENST00000343625	61	NO	NO	NO	NO
p35925_v4	0.0490758	0.00538481	2.18351	up	358.016	177.235	464.727	220.303	367.838	150.563	1.01436	1.07689	1.2887	Detected	Detected	Detected	0	p35925_v4	GGACGCCGGCTTCACCGTCACAGAGCCCAGAACATGAGTAAAAGCCTCACTCTTAAGAAT	TCONS_00004647	2	-	242836152	242844846	3	242836152,242839336,242844647,	242836490,242839485,242844846,	XLOC_002558	Gene_id=XLOC_002558;Gene_name=linc-PDCD1-1;Transcript_id=TCONS_00004647;Transcript_name=linc-PDCD1-1;	XLOC_002558		Intergenic	HumanLincRNACatalog	ENST00000404031, ENST00000401641, ENST00000401641	ENST00000430555, ENST00000429947, ENST00000429947, ENST00000415434, ENST00000415434			686	NO	NO	NO	NO
p28809	0.0490636	0.00537624	2.31555	up	201.078	98.1657	269.094	107.811	244.788	100.803	1.03447	1.3196	1.27999	Detected	Detected	Detected	0	p28809	AAATATCCCGAGAGCTTTCCAGGAAGCCGCAGGGAGCCCTCGACCTGTTTGAATCTCTGG	LIT3487	None	None	None	None	None	None	None	LIT3487	Accession=AY927465;Description=Homo sapiens mRNA sequence	CombinedLit_465_209		Antisense	RNAdb					209	YES	NO	NO	NO
p43754_v4	0.0490636	0.0053803	2.98771	up	475.279	159.928	450.693	172.977	398.317	115.646	1.57135	1.38157	1.7842	Detected	Detected	Detected	0	p43754_v4	GAGGCAGGCGTCCAGTATGTATATTGGATGGAAGGTTGAATTGCATAATAAAATATATTA	XR_430332.1	20	-	62148614	62150940	2	62148614,62149824,	62149238,62150940,	none					RefSeq					1740	NO	NO	NO	NO
RNA147244|p0348_imsncRNA766	0.0489972	0.00534492	3.162	up	11248.3	3980.53	11586.6	3864.16	11160.4	2991.18	1.49868	1.58423	1.8996	Detected	Detected	Detected	0	RNA147244|p0348_imsncRNA766	CCGTGGAGAGGAACAACTCTGAGTCTTAAGCTAATTTTTTGAGGCCTTGTTCCGACAAGG	RNA147244|p0348_imsncRNA766								nc007					PubMed ID:21789175					NA	NO	NO	NO	NO
p5804	0.0489659	0.00533958	3.2194	up	122.885	44.1872	111.459	34.7704	136.125	36.3685	1.47561	1.68058	1.90418	Detected	Detected	Not Detected	0	p5804	AAGAATGAAGTTCGGGTGCTTGGAGCGTGTTGCCCACGAGTCCAAGAGCTTCCTTCAGGG	ENST00000563593.1	16	-	1209547	1210176	2	1209547,1210130,	1209977,1210176,	ENSG00000259910.1	gene_id "ENSG00000259910.1"; transcript_id "ENST00000563593.1"; gene_type "antisense"; gene_status "NOVEL"; gene_name "RP11-616M22.2"; transcript_type "antisense"; transcript_status "KNOWN"; transcript_name "RP11-616M22.2-001"; level 2; tag "basic"; havana_gene "OTTHUMG00000172994.1"; havana_transcript "OTTHUMT00000421610.1";	ENST00000563593.1		Antisense	ENSEMBL		ENST00000348261			476	NO	NO	NO	NO
p14864	0.0489007	0.00531828	2.14857	up	2751.03	1408.94	3307.46	1543.38	3484.24	1469.88	0.965362	1.09963	1.24514	Detected	Detected	Detected	0	p14864	GGTGTGTGTGAAGACTACTATGATGAGCTGTCACAGCTCAATAAAATCTCAGTCAATTAA	ENST00000451368.1	7	-	26411763	26415892	2	26411763,26415706,	26412188,26415892,	ENSG00000225792.1	gene_id "ENSG00000225792.1"; transcript_id "ENST00000451368.1"; gene_type "antisense"; gene_status "NOVEL"; gene_name "AC004540.4"; transcript_type "antisense"; transcript_status "KNOWN"; transcript_name "AC004540.4-001"; level 2; tag "basic"; havana_gene "OTTHUMG00000152805.2"; havana_transcript "OTTHUMT00000328002.2";	ENST00000451368.1		Antisense	ENSEMBL	ENST00000451368				611	YES	NO	NO	NO	ENST00000338523, ENST00000446848
RNA147280|p0384_imsncRNA801	0.0488347	0.00529219	27.0347	up	4640	224.84	4094.92	186.93	7004.24	160.254	4.36715	4.45327	5.4498	Detected	Detected	Detected	0	RNA147280|p0384_imsncRNA801	CTACGAAAAACCTTTCTCAGTCAGAACCTATAACGCGCTGTGTATCCGTTTTACGCCTCA	RNA147280|p0384_imsncRNA801								nc042					PubMed ID:21789175					NA	NO	NO	NO	NO
RNA33433|snoRNA_scaRNA_29_148	0.0487757	0.00525959	2.4836	up	1264.82	525.814	1228.85	544.282	1439.38	510.27	1.26631	1.17488	1.49612	Detected	Detected	Detected	0	RNA33433|snoRNA_scaRNA_29_148	GTCTGCCTGGCGGGAAGGTCCTGGGCAAAGGATCAGTCTTTGTACTCTGAGAGCAGACTA	RNA33433|snoRNA_scaRNA_29_148													ftp://ftp.ensembl.org/pub/current/fasta/homo_sapiens/ncrna/Homo_sapiens.GRCh37.61.ncrna.fa.gz					NA	NO	NO	NO	NO
p8804	0.0487622	0.00525446	6.59838	up	298.498	56.5804	366.862	43.3093	322.695	50.1969	2.39935	3.08249	2.6845	Detected	Detected	Detected	0	p8804	TAAAAAATATGCATTAGTCGAAGACAGACGTCTCGTCCATAGGTCCCCAGACTGTTTGTC	ENST00000599784.1	19	+	49467231	49468415	2	49467231,49467986,	49467621,49468415,	ENSG00000267898.1	gene_id "ENSG00000267898.1"; transcript_id "ENST00000599784.1"; gene_type "lincRNA"; gene_status "NOVEL"; gene_name "CTD-2639E6.9"; transcript_type "lincRNA"; transcript_status "KNOWN"; transcript_name "CTD-2639E6.9-001"; level 2; tag "basic"; havana_gene "OTTHUMG00000183331.1"; havana_transcript "OTTHUMT00000466231.1";	ENST00000599784.1	CTD-2639E6.9	Intergenic	ENSEMBL				ENST00000293288, ENST00000323798, ENST00000513545, ENST00000331825	819	NO	NO	NO	NO
RNA145882	0.0487518	0.0052502	2.39516	up	28466.5	13400.6	31963.8	12121.6	24197.9	9864.58	1.08696	1.39886	1.29455	Detected	Detected	Detected	0	RNA145882	TGTATCCTAGGCTACACACTGAGGACTCTGTTCCTCCCCTTTCCGCCTAGGGGAAAGTCC	RNA145882													ftp://ftp.ensembl.org/pub/current/fasta/homo_sapiens/ncrna/Homo_sapiens.GRCh37.61.ncrna.fa.gz					NA	NO	NO	NO	NO
p41887_v4	0.0487368	0.00523034	3.58443	up	227.391	76.1482	292.669	76.6151	297.63	73.7214	1.5783	1.93357	2.01336	Detected	Detected	Detected	0	p41887_v4	TGGGGACTCCGTGCTTGGGCTTAAAGCATTTAGGAAATCAATAAAATAAATACTCTCTAA	XR_242690.1	9	-	132475180	132480957	2	132475180,132480851,	132475540,132480957,	none					RefSeq					466	NO	NO	NO	NO
p8175	0.0487368	0.00523545	3.12778	up	3836.08	1427.37	4730.07	1323.27	3770.58	1183.79	1.42628	1.83776	1.67138	Detected	Detected	Detected	0	p8175	ATCTTCCACACCGACAGGGTCATGATGCGCTGTGCCTCTTTCTGCACTTCCATGGCGACT	ENST00000586483.1	19	-	13263884	13264526	2	13263884,13264320,	13264143,13264526,	ENSG00000267598.1	gene_id "ENSG00000267598.1"; transcript_id "ENST00000586483.1"; gene_type "antisense"; gene_status "NOVEL"; gene_name "CTC-250I14.6"; transcript_type "antisense"; transcript_status "KNOWN"; transcript_name "CTC-250I14.6-001"; level 2; tag "basic"; havana_gene "OTTHUMG00000180791.1"; havana_transcript "OTTHUMT00000453034.1";	ENST00000586483.1	CTC-250I14.6	Antisense	ENSEMBL				ENST00000242770, ENST00000343587	465	YES	NO	NO	NO	ENST00000292433
RNA95821|RNS_903_109	0.0486548	0.00519145	2.75473	up	13014.7	5431.39	15118.1	5322.98	9833.22	3201.28	1.26074	1.50597	1.61902	Detected	Detected	Detected	0	RNA95821|RNS_903_109	GCCTTTCTCCCCTGCCTGTGGCCTGAAGCTGCCAGGGCCGCCTGTTCCGATTCCTCTTTT	RNA95821|RNS_903_109													http://research.imb.uq.edu.au/rnadb/NoncodingRNASearchV2.zip					NA	NO	NO	NO	NO
p40019_v4	0.0486204	0.00514505	7.32983	up	1403.04	174.527	1221.62	220.825	1267.34	143.122	3.00704	2.46782	3.14648	Detected	Detected	Detected	0	p40019_v4	TAAGATATTTAATCATCTGACATTACATGAAGTCCAGTGTTAGGCAGGCAGGAGCTGCTC	XR_241443.2	2	+	242627213	242633610	3	242627213,242629252,242633529,	242627477,242630068,242633610,	none					RefSeq					1161	NO	NO	NO	NO
p15097	0.0486204	0.00516705	2.77109	up	456.196	186.728	530.943	192.137	473.894	150.351	1.28871	1.46642	1.65623	Detected	Detected	Detected	0	p15097	ACAGGTGGGGACCCTGAGCAGCCGATACTGAAGGCCAGCTGTGATGGCTCACGCCTGTAA	ENST00000297801.3	7	-	128505028	128550773	36	128505028,128514349,128514577,128518611,128519575,128519771,128519966,128520439,128521679,128521990,128524055,128524834,128525150,128526517,128526708,128526929,128527268,128528916,128530396,128530958,128531238,128531504,128531699,128532567,128532741,128532922,128533401,128533858,128534028,128534252,128542829,128544345,128547153,128547316,128548478,128550653,	128505064,128514502,128514664,128518776,128519677,128519883,128520139,128520582,128521779,128522070,128524176,128524917,128525324,128526611,128526791,128527020,128527354,128529093,128530567,128531141,128531332,128531587,128531873,128532661,128532848,128533108,128533529,128533952,128534108,128534346,128542912,128544433,128547230,128547506,128548621,128550773,	ENSG00000135253.9	gene_id "ENSG00000135253.9"; transcript_id "ENST00000297801.3"; gene_type "processed_transcript"; gene_status "KNOWN"; gene_name "KCP"; transcript_type "processed_transcript"; transcript_status "KNOWN"; transcript_name "KCP-201"; level 3; havana_gene "OTTHUMG00000158363.4";	ENST00000297801.3	KCP	Antisense	ENSEMBL	ENST00000487494, ENST00000476647, ENST00000492679			ENST00000469965, ENST00000325888, ENST00000325888	4249	YES	NO	NO	NO	ENST00000249289
RNA147566|p0670_imsncRNA430	0.0485619	0.00512196	2.12881	up	119.872	62.37	156.605	67.7197	127.207	58.6051	0.942576	1.20948	1.11808	Detected	Detected	Detected	0	RNA147566|p0670_imsncRNA430	CCCGCGGCGTCGGCGCCTGCGCAGTGCGTGGCGCGCCGGGAGTCAGAGCCTGGGCGGGAC	RNA147566|p0670_imsncRNA430													unpublished data					NA	NO	NO	NO	NO
p18704	0.0485124	0.00510608	2.29645	up	2071.24	1009.65	2376.09	945.695	1548.92	659.217	1.03665	1.32914	1.23243	Detected	Detected	Detected	0	p18704	GAGCGGGCGGGGGAAAGTGAAAGCAATTACTATAATTCTTTTGATTATCTAATTTGTTCT	TCONS_00020258	12	-	116971977	116973135	2	116971977,116972208,	116972144,116973135,	XLOC_010211	Gene_id=XLOC_010211;Gene_name=linc-MED13L-2;Transcript_id=TCONS_00020258;Transcript_name=linc-MED13L-2;	XLOC_010211		Intergenic	HumanLincRNACatalog					1094	NO	NO	NO	NO
p29155	0.0485124	0.00509121	2.44196	up	453.231	208.217	460.355	186.832	415.359	152.986	1.12216	1.301	1.44095	Detected	Detected	Detected	0	p29155	AAACTTCGAGGGCATTAAGGCAATATGGTGTTATGCCACAAACAGAAGGCACAGCTAACG	ENST00000572811.1	16	+	11835765	11838362	1	11835765,	11838362,	ENSG00000262420.2	gene_id "ENSG00000262420.2"; transcript_id "ENST00000572811.1"; gene_type "antisense"; gene_status "NOVEL"; gene_name "RP11-490O6.2"; transcript_type "antisense"; transcript_status "KNOWN"; transcript_name "RP11-490O6.2-001"; level 2; tag "basic"; havana_gene "OTTHUMG00000177468.1"; havana_transcript "OTTHUMT00000437065.1";	ENST00000572811.1		Antisense	ENSEMBL				ENST00000396516	2597	YES	NO	NO	NO	ENST00000356957
RNA146947|p0051_imsncRNA100	0.0485124	0.00509074	2.08757	up	139.013	73.9938	156.144	71.0619	134.179	60.885	0.90974	1.13573	1.14	Detected	Detected	Detected	0	RNA146947|p0051_imsncRNA100	GTGTAAGGAGACGTGGGGCGGGCTCCGAAAGTGAGCATGCCCAGAGCCCAGGAACTCTTG	RNA146947|p0051_imsncRNA100													unpublished data					NA	NO	NO	NO	NO
RNA33785|snoRNA_scaRNA_381_64	0.0484785	0.00507222	4.72892	up	293.822	77.2098	376.599	74.3704	421.907	76.8815	1.92808	2.34023	2.45622	Detected	Detected	Detected	0	RNA33785|snoRNA_scaRNA_381_64	ATGATGATTTCACAGACTAGAGTCTCCGATGCTGGTCATGATGTCAAAACTAAGTTCTGA	RNA33785|snoRNA_scaRNA_381_64													ftp://ftp.ensembl.org/pub/current/fasta/homo_sapiens/ncrna/Homo_sapiens.GRCh37.61.ncrna.fa.gz					NA	NO	NO	NO	NO
p8593	0.0484504	0.00506324	3.26029	up	219.882	78.1211	334.101	102.316	233.128	61.8277	1.49294	1.70726	1.9148	Detected	Detected	Detected	0	p8593	AGAAGCACATCTCAGCACCGCTGCCTGATCAGACTCAGGAAAGCGTGACCTGCTCTCTTC	ENST00000549131.1	19	+	16127714	16129565	2	16127714,16129350,	16128011,16129565,	ENSG00000205396.6	gene_id "ENSG00000205396.6"; transcript_id "ENST00000549131.1"; gene_type "lincRNA"; gene_status "NOVEL"; gene_name "LINC00661"; transcript_type "lincRNA"; transcript_status "KNOWN"; transcript_name "LINC00661-002"; level 2; havana_gene "OTTHUMG00000169715.3"; havana_transcript "OTTHUMT00000405647.1";	uc002nbz.1;UCSC_11019_508;TCONS_00026751;XLOC_012983;TCONS_00026774;XLOC_012983	LINC00661	Intergenic	ENSEMBL					512	NO	NO	NO	NO
p20140	0.0484061	0.00505528	2.29079	up	165.138	81.0088	173.521	70.2477	141.382	59.2207	1.02752	1.30459	1.25542	Detected	Detected	Detected	0	p20140	AAGGGACTCTGGGACACTGGGCGGGCCCAGGAACGCAGTGTTCTTGGGAAATGTGGTCCA	TCONS_00025577	17	-	16438938	16439449	2	16438938,16439399,	16439273,16439449,	XLOC_012404	Gene_id=XLOC_012404;Gene_name=linc-C17orf76-1;Transcript_id=TCONS_00025577;Transcript_name=linc-C17orf76-1;	XLOC_012404		Intergenic	HumanLincRNACatalog					385	NO	NO	NO	NO
RNA33483|snoRNA_scaRNA_79_134	0.0484061	0.00504592	2.30412	up	782.921	376.755	930.717	364.433	931.305	404.052	1.05524	1.35269	1.20471	Detected	Detected	Detected	0	RNA33483|snoRNA_scaRNA_79_134	TGACTCATGGGCCCTGTTCCTGTGTCCCAGGCTCAGGGATAAATTTGGTTACAGACATCA	RNA33483|snoRNA_scaRNA_79_134													ftp://ftp.ensembl.org/pub/current/fasta/homo_sapiens/ncrna/Homo_sapiens.GRCh37.61.ncrna.fa.gz					NA	NO	NO	NO	NO
p29289	0.0483145	0.0049756	2.22079	up	4922.22	2327.37	5406.99	2595.14	5149.5	2071.74	1.08061	1.05901	1.31359	Detected	Detected	Detected	0	p29289	AATCTGCAGACATCTTGATTTTTCCCACGCTGTCTGTCAGGTCTCCGCCGCCACTCGACG	ENST00000413755.1	20	-	37050838	37063996	5	37050838,37054582,37055061,37059683,37063669,	37050888,37054696,37055146,37059755,37063996,	ENSG00000196756.6	gene_id "ENSG00000196756.6"; transcript_id "ENST00000413755.1"; gene_type "processed_transcript"; gene_status "NOVEL"; gene_name "RP4-564F22.2"; transcript_type "processed_transcript"; transcript_status "KNOWN"; transcript_name "RP4-564F22.2-008"; level 2; tag "dotter_confirmed"; havana_gene "OTTHUMG00000032442.2"; havana_transcript "OTTHUMT00000079168.1";	ENST00000413755.1		Intergenic	ENSEMBL					648	NO	NO	NO	NO
p11795	0.0482623	0.00496088	2.47042	up	1844.53	847.851	2091.38	804.08	1917.12	719.511	1.12137	1.37905	1.41385	Detected	Detected	Detected	0	p11795	TCGAGGTCTGGACTGGGCCAAATTTAAGCAGCGGTCCCGACAGCCCCAAGATAGCGGACC	ENST00000435478.1	3	+	49936734	49941190	2	49936734,49940863,	49936951,49941190,	ENSG00000230698.1	gene_id "ENSG00000230698.1"; transcript_id "ENST00000435478.1"; gene_type "antisense"; gene_status "NOVEL"; gene_name "CTD-2330K9.2"; transcript_type "antisense"; transcript_status "KNOWN"; transcript_name "CTD-2330K9.2-001"; level 2; tag "basic"; havana_gene "OTTHUMG00000156715.1"; havana_transcript "OTTHUMT00000345424.1";	ENST00000435478.1	CTD-2330K9.2	Antisense	ENSEMBL				ENST00000486107	544	YES	NO	NO	NO	ENST00000344206
p39097_v4	0.0482289	0.00494324	2.44064	up	103.683	47.8246	112.947	45.2607	112.975	42.0419	1.11636	1.31931	1.42611	Detected	Not Detected	Detected	0	p39097_v4	AAAGACTTAGAGGGCAGAGAAGGATGTAATCAAAATCTTCGTCATCTCCGGCTTCCGAAG	ENST00000609017.1	22	-	31478141	31479551	1	31478141,	31479551,	ENSG00000273387.1	gene_id "ENSG00000273387.1"; transcript_id "ENST00000609017.1"; gene_type "antisense"; gene_status "NOVEL"; gene_name "RP3-412A9.16"; transcript_type "antisense"; transcript_status "KNOWN"; transcript_name "RP3-412A9.16-001"; level 2; tag "basic"; havana_gene "OTTHUMG00000186126.1"; havana_transcript "OTTHUMT00000472296.1";			Antisense	ENSEMBL					1410	NO	NO	NO	NO
p42927_v4	0.0482289	0.00494509	4.61146	up	296.681	74.7963	300.418	69.0672	423.983	74.5923	1.98787	2.1209	2.50691	Detected	Detected	Detected	0	p42927_v4	ACACAAGCTCCTCACAGGTAAAGGTGATCTGCCTGTGGACATACTTGTTACAGAAGTTTC	XR_429421.1	14	+	105559865	105562180	3	105559865,105561663,105561876,	105560057,105561779,105562180,	none					RefSeq					612	NO	NO	NO	NO
p14968	0.0482289	0.00492001	2.14882	up	154.28	64.5134	173.662	86.1874	169.73	82.4284	1.25788	1.01073	1.04203	Detected	Detected	Detected	0	p14968	TAAATGCAGATCTGAACCATACCCAGTTGGGATTGGGGTACACACTCTACTCCTCTGAAA	ENST00000412091.1	7	-	65956995	65958553	2	65956995,65958202,	65957326,65958553,	ENSG00000223473.1	gene_id "ENSG00000223473.1"; transcript_id "ENST00000412091.1"; gene_type "lincRNA"; gene_status "NOVEL"; gene_name "GS1-124K5.3"; transcript_type "lincRNA"; transcript_status "KNOWN"; transcript_name "GS1-124K5.3-002"; level 2; havana_gene "OTTHUMG00000156596.1"; havana_transcript "OTTHUMT00000344734.1";	ENST00000412091.1	GS1-124K5.3	Intergenic	ENSEMBL					682	NO	NO	NO	NO
p2029	0.0482289	0.00493318	2.5753	up	2047.8	840.304	2188.2	918.196	2660.11	904.52	1.28509	1.25287	1.55626	Detected	Detected	Detected	0	p2029	ATCTGTCTGCCCCTCACTGTTTTCTCCAAATAGATTGTTTCTAACACTGCGCATGCCTTT	ENST00000461034.1	10	+	80027135	80061803	2	80027135,80061107,	80027243,80061803,	ENSG00000227136.2	gene_id "ENSG00000227136.2"; transcript_id "ENST00000461034.1"; gene_type "lincRNA"; gene_status "KNOWN"; gene_name "LINC00595"; transcript_type "lincRNA"; transcript_status "KNOWN"; transcript_name "LINC00595-002"; level 2; tag "basic"; havana_gene "OTTHUMG00000018552.2"; havana_transcript "OTTHUMT00000048929.1";	ENST00000461034.1	LINC00595	Intergenic	ENSEMBL					804	NO	NO	NO	NO
p28607	0.0482289	0.00492495	2.81508	up	425.947	151.942	410.573	165.124	411.717	128.642	1.48716	1.31409	1.67829	Detected	Detected	Detected	0	p28607	GTCATTTGTGTCCATATCACCTCACGTTTCAACTGCACTTGAACTTGACTCTCCCACCAC	ASO1780	None	None	None	None	None	None	None	ASO1780	Accession=AK092097;Description=Homo sapiens cDNA FLJ34778 fis, clone NT2NE2003540.	asoverlaps_284_2162		Antisense	RNAdb					2162	YES	NO	NO	NO
p785	0.0482289	0.00492009	2.37415	up	2469.99	1115.62	2902.35	1287.03	2733.71	1019.93	1.14666	1.17318	1.42238	Detected	Detected	Detected	0	p785	TAGGGGAGCCTCCACCAGACAGGGAACCCACGCCTTGCCACCCTTCTCTCTCCCTCCCAC	ENST00000412228.1	1	+	1822909	1824097	2	1822909,1823572,	1823290,1824097,	ENSG00000231050.1	gene_id "ENSG00000231050.1"; transcript_id "ENST00000412228.1"; gene_type "antisense"; gene_status "NOVEL"; gene_name "RP1-140A9.1"; transcript_type "antisense"; transcript_status "KNOWN"; transcript_name "RP1-140A9.1-001"; level 2; tag "basic"; havana_gene "OTTHUMG00000000941.1"; havana_transcript "OTTHUMT00000002766.1";	ENST00000412228.1		Antisense	ENSEMBL					906	NO	NO	NO	NO
p33354	0.048083	0.00486025	2.0407	up	1998.02	969.811	2055.12	928.439	1737.08	932.135	1.04279	1.14634	0.89805	Detected	Detected	Detected	0	p33354	ACAAATTCGAGCATCTTAAAATGATTCAACAGGAGGAGATAAGGAGGCTCGAGGAAGAGA	ENST00000437691.1	1	-	243211038	243215554	2	243211038,243215347,	243211177,243215554,	ENSG00000231512.1	gene_id "ENSG00000231512.1"; transcript_id "ENST00000437691.1"; gene_type "lincRNA"; gene_status "NOVEL"; gene_name "RP11-261C10.2"; transcript_type "lincRNA"; transcript_status "KNOWN"; transcript_name "RP11-261C10.2-004"; level 2; havana_gene "OTTHUMG00000039860.1"; havana_transcript "OTTHUMT00000096162.1";	ENCODE_2646_346		Intergenic	ENSEMBL					346	NO	NO	NO	YES		OTTHUMG00000039860
p19456	0.048083	0.00487663	2.15041	up	162.999	74.8456	148.452	76.1906	140.434	59.926	1.12288	0.962315	1.22864	Detected	Detected	Detected	0	p19456	TGACATTTTTAAGTAGAGAGAGGGTTGGTGTGGCAGACACTATTGGAACCTCTCCCAACA	TCONS_00022504	14	+	52536229	52540595	3	52536229,52538166,52538946,	52537766,52538225,52540595,	XLOC_010829	Gene_id=XLOC_010829;Gene_name=linc-PTGDR-1;Transcript_id=TCONS_00022504;Transcript_name=linc-PTGDR-1;	XLOC_010829		Divergent	HumanLincRNACatalog			ENST00000216286		3245	NO	NO	NO	NO
RNA147202|p0306_imsncRNA641	0.048083	0.00470141	2.26709	up	151.177	65.9738	184.664	90.2418	151.44	60.9424	1.19627	1.03303	1.31323	Detected	Detected	Detected	0	RNA147202|p0306_imsncRNA641	TCCCCCGAGGAGCAGACAGCCTTGAGTGCTCCCGGTGGAGTCCTGGCGAGCTGCCCTGTG	RNA147202|p0306_imsncRNA641													unpublished data					NA	NO	NO	NO	NO
p29488	0.048083	0.00468382	2.31398	up	100.65	39.1719	91.6004	40.0119	90.987	43.1967	1.36146	1.19493	1.07474	Detected	Not Detected	Detected	0	p29488	CTATCCCCACCCAGGGAAGCATGGCTTAATTCCAAATAAAGAATCTGATTTCTTTGTCTT	ENST00000519753.1	8	-	30239639	30242809	4	30239639,30240643,30241059,30242659,	30240131,30240878,30241213,30242809,	ENSG00000254109.1	gene_id "ENSG00000254109.1"; transcript_id "ENST00000519753.1"; gene_type "antisense"; gene_status "NOVEL"; gene_name "CTD-3107M8.4"; transcript_type "antisense"; transcript_status "KNOWN"; transcript_name "CTD-3107M8.4-002"; level 2; tag "basic"; havana_gene "OTTHUMG00000163930.1"; havana_transcript "OTTHUMT00000376455.1";	ENST00000519753.1	CTD-3107M8.4	Antisense	ENSEMBL	ENST00000519753				1031	YES	NO	NO	NO
p33718	0.048083	0.00488473	2.56881	up	3591.43	1581.36	4858.52	1854.58	3100.64	1088.3	1.1834	1.38943	1.51048	Detected	Detected	Detected	0	p33718	TCTCCAGACCCCACCCCCAGATGCATTTATTAGAAATAATAAAGTTCTTTCTTAGCTAGA	NR_015343.2	7	+	5111690	5112854	3	5111690,5111992,5112552,	5111831,5112128,5112854,	LOC389458	ID=rna15920;Name=NR_015343.2;Parent=gene13297;Dbxref=GeneID:389458,Genbank:NR_015343.2;gbkey=misc_RNA;product=uncharacterized LOC389458;transcript_id=NR_015343.2|ID=gene13297;Name=LOC389458;Dbxref=GeneID:389458;description=uncharacterized LOC389458;gbkey=Gene;gene=LOC389458	RefSeq_3276_532		Antisense	RefSeq	ENST00000498308			ENST00000353796, ENST00000353796	579	YES	NO	NO	NO
p28928	0.048083	0.00474763	3.86741	up	402.756	92.0831	344.857	107.134	330.65	80.4786	2.1289	1.68658	2.03863	Detected	Detected	Detected	0	p28928	ACAAAAATGCCAGGTGATCAAAGCGGTCACAGCACAATGTCCACATCCAACGAGAAATTG	ENST00000432521.2	1	-	2481721	2485589	2	2481721,2482430,	2482170,2485589,	ENSG00000238164.2	gene_id "ENSG00000238164.2"; transcript_id "ENST00000432521.2"; gene_type "processed_transcript"; gene_status "NOVEL"; gene_name "RP3-395M20.8"; transcript_type "processed_transcript"; transcript_status "KNOWN"; transcript_name "RP3-395M20.8-005"; level 2; tag "basic"; havana_gene "OTTHUMG00000000818.3"; havana_transcript "OTTHUMT00000002187.3";	TCONS_00000456;XLOC_000678		Intergenic	ENSEMBL				ENST00000463835, ENST00000463471, ENST00000466750	3608	NO	NO	NO	YES		OTTHUMG00000000818
p34912_v4	0.048083	0.00481383	2.46538	up	1072.79	491.671	1423.23	529.352	1023.01	400.499	1.12561	1.42687	1.35295	Detected	Detected	Detected	0	p34912_v4	GGAAGCGCTGGAAGCACTTAGACCCTGCCTGTGCCGCAGACCCCTGGGAGGCACCAACAC	ENST00000332440.3	21	-	44881973	44898103	4	44881973,44891391,44895851,44897943,	44882141,44891574,44895919,44898103,	ENSG00000185186.4	gene_id "ENSG00000185186.4"; transcript_id "ENST00000332440.3"; gene_type "lincRNA"; gene_status "KNOWN"; gene_name "LINC00313"; transcript_type "lincRNA"; transcript_status "KNOWN"; transcript_name "LINC00313-001"; level 2; havana_gene "OTTHUMG00000086867.1"; havana_transcript "OTTHUMT00000195626.1";	NR_026863;RefSeq_3238_579;TCONS_00028947;XLOC_014105;TCONS_00028760;XLOC_014105;TCONS_00028948;XLOC_014105;TCONS_00028949;XLOC_014105;TCONS_00028950;XLOC_014105;TCONS_00028951;XLOC_014105;TCONS_00028952;XLOC_014105	LINC00313	Intergenic	ENSEMBL					579	NO	NO	NO	NO
p8526	0.048083	0.00485683	4.014	up	178.029	47.4565	157.613	44.4506	186.94	38.4487	1.90744	1.82612	2.28157	Detected	Detected	Detected	0	p8526	TAACCCACGCAGGGACTCTCAGCCCACAAGTGAAGCTGAGAACCGGGAATGGAAAACAGG	ENST00000589368.1	19	+	4770384	4772526	3	4770384,4770557,4772143,	4770461,4770626,4772526,	ENSG00000176840.7	gene_id "ENSG00000176840.7"; transcript_id "ENST00000589368.1"; gene_type "lincRNA"; gene_status "KNOWN"; gene_name "MIR7-3HG"; transcript_type "lincRNA"; transcript_status "KNOWN"; transcript_name "MIR7-3HG-006"; level 2; havana_gene "OTTHUMG00000150589.2"; havana_transcript "OTTHUMT00000459353.1";	ENST00000589368.1	MIR7-3HG	Intergenic	ENSEMBL					529	NO	NO	NO	NO
p43362_v4	0.048083	0.0047133	2.01419	up	1128.48	610.478	1208.46	553.243	1159.55	572.967	0.886371	1.12718	1.01704	Detected	Detected	Detected	0	p43362_v4	ACTGCAGAGACCTTGGAAAGGATCAACCATATACAATGTCCATTTCCTGCCCTCTAACCT	XR_429962.1	17	-	36606929	36608652	4	36606929,36607549,36607869,36608561,	36606967,36607637,36608071,36608652,	none					RefSeq					419	NO	NO	NO	NO
RNA33509|snoRNA_scaRNA_105_132	0.048083	0.00487467	3.7309	up	2183.29	573.515	1482.05	470.344	1840.67	425.159	1.9286	1.65581	2.11416	Detected	Detected	Detected	0	RNA33509|snoRNA_scaRNA_105_132	TTGGGAAACTTTGAGGCCAGCTTGCTTCTTGCAGGCTCATGATCAACCAATCTCACATAA	RNA33509|snoRNA_scaRNA_105_132													ftp://ftp.ensembl.org/pub/current/fasta/homo_sapiens/ncrna/Homo_sapiens.GRCh37.61.ncrna.fa.gz					NA	NO	NO	NO	NO
p593	0.048083	0.00470671	2.46933	up	112.176	49.952	119.335	49.4136	161.397	58.1333	1.16715	1.27204	1.47318	Detected	Detected	Detected	0	p593	AGCAAAAGTTTTCTCATAATGTTTTGCAACTTCTGCTTCCGGGCCCAGTCAGAGCCCAAA	ENST00000566394.1	1	-	198626681	198636190	3	198626681,198629751,198636127,	198626950,198629835,198636190,	ENSG00000261573.1	gene_id "ENSG00000261573.1"; transcript_id "ENST00000566394.1"; gene_type "processed_transcript"; gene_status "NOVEL"; gene_name "RP11-553K8.5"; transcript_type "ambiguous_orf"; transcript_status "KNOWN"; transcript_name "RP11-553K8.5-001"; level 2; tag "basic"; havana_gene "OTTHUMG00000035703.1"; havana_transcript "OTTHUMT00000086823.1";	ENST00000566394.1		Intronic	ENSEMBL		ENST00000391970, ENST00000442510, ENST00000529828, ENST00000367379, ENST00000367364			416	NO	NO	NO	NO
p28149	0.048083	0.00474371	3.26817	up	656.761	219.33	765.392	252.711	763.023	198.24	1.58227	1.59871	1.94448	Detected	Detected	Detected	0	p28149	GAGCGGGAGGGCTCTCCCATCCCCTAACAAGATCATGTCCACACGCCCACCCAAACAGCT	int-HOXB3-76	17	+	43996268	43996447	1	43996268,	43996447,	int-HOXB3-76	transcript_type=Intronic Transcripts	int-HOXB3-76		Intronic	HOX Loci		ENST00000344290			180	NO	YES	NO	NO
p25815	0.048083	0.00485318	2.13554	up	117.602	61.0721	150.781	68.4238	128.921	56.1714	0.945331	1.13989	1.19858	Detected	Detected	Detected	0	p25815	CCAGACTCCCAGACTACACAAGTGGGCTGGATCAGGGTGTGTAAGAACAGGGTCCAGTAC	uc001qrf.1	12	-	6954022	6957970	3	6954022,6955888,6957224,	6955531,6956067,6957970,	AK097957	proteinID=;alignID=uc001qrf.1;kgID=uc001qrf.1;mRNA=AK097957;spID=;refseq=;protAcc=;description=Homo sapiens cDNA FLJ36486 fis, clone THYMU2017831.;rfamAcc=;tRnaName=;	UCSC_3428_2434		Antisense	UCSC				ENST00000536241, ENST00000536140	2434	YES	NO	NO	NO
p8403	0.048083	0.00468928	7.21218	up	685.85	72.594	535.402	82.8637	549.31	89.3846	3.23997	2.69181	2.61952	Detected	Detected	Detected	0	p8403	ACAGCAGAAGGTGCTTGGATTTAGGGAGGCTCTAATTGCCTGGACGAAGAACCCCGAGCT	ENST00000600007.1	19	-	49521503	49522741	3	49521503,49522129,49522470,	49521597,49522257,49522741,	ENSG00000268655.1	gene_id "ENSG00000268655.1"; transcript_id "ENST00000600007.1"; gene_type "lincRNA"; gene_status "NOVEL"; gene_name "CTB-60B18.10"; transcript_type "lincRNA"; transcript_status "KNOWN"; transcript_name "CTB-60B18.10-001"; level 2; tag "basic"; havana_gene "OTTHUMG00000183335.1"; havana_transcript "OTTHUMT00000466247.1";	ENST00000600007.1	CTB-60B18.10	Intergenic	ENSEMBL					493	NO	NO	NO	NO
p9209	0.048083	0.00484647	3.19305	up	989.503	283.324	735.327	270.769	913.283	266.075	1.80425	1.44132	1.77923	Detected	Detected	Detected	0	p9209	AACCGAATGCCCGACCCGATCCATGGAAGGGCATGATCTAAGTCCTGTTACCACCACCAC	ENST00000479098.1	2	-	74725814	74726494	2	74725814,74726459,	74726191,74726494,	ENSG00000258821.1	gene_id "ENSG00000258821.1"; transcript_id "ENST00000479098.1"; gene_type "antisense"; gene_status "NOVEL"; gene_name "AC005041.17"; transcript_type "antisense"; transcript_status "KNOWN"; transcript_name "AC005041.17-001"; level 2; tag "dotter_confirmed"; tag "basic"; havana_gene "OTTHUMG00000152899.3"; havana_transcript "OTTHUMT00000328492.1";	ENST00000479098.1		Antisense	ENSEMBL	ENST00000377566	ENST00000550249		ENST00000489152	412	NO	NO	NO	NO
p29181	0.048083	0.0047172	2.90838	up	239.936	94.4926	337.188	103.125	246.146	83.0701	1.34437	1.70916	1.56711	Detected	Detected	Detected	0	p29181	TGGGATGCTGGATGGAAATGTTTTCTTCCAAATTGTGCTGCACGTTTTTGGCGAGAGCAT	ENST00000575205.1	17	-	81168837	81175474	2	81168837,81175389,	81169177,81175474,	ENSG00000262094.1	gene_id "ENSG00000262094.1"; transcript_id "ENST00000575205.1"; gene_type "lincRNA"; gene_status "NOVEL"; gene_name "AC139099.5"; transcript_type "lincRNA"; transcript_status "KNOWN"; transcript_name "AC139099.5-002"; level 2; havana_gene "OTTHUMG00000177776.1"; havana_transcript "OTTHUMT00000438916.1";	ENST00000575205.1		Intergenic	ENSEMBL					425	NO	NO	NO	NO
p9029	0.048083	0.00488324	2.16319	up	288.713	148.437	339.595	151.506	300.671	129.499	0.95979	1.16444	1.21524	Detected	Detected	Detected	0	p9029	TTGAGGTGGAGCATGAGCTGCCCCTGAGCAGACAGAACAACACAAAGGGGCTGGGAATTG	ENST00000448379.1	2	-	15941870	15951001	2	15941870,15950858,	15942214,15951001,	ENSG00000237326.1	gene_id "ENSG00000237326.1"; transcript_id "ENST00000448379.1"; gene_type "lincRNA"; gene_status "NOVEL"; gene_name "AC113608.1"; transcript_type "lincRNA"; transcript_status "KNOWN"; transcript_name "AC113608.1-001"; level 2; tag "basic"; havana_gene "OTTHUMG00000151723.1"; havana_transcript "OTTHUMT00000323661.1";	ENCODE_1877_487;TCONS_00003211;XLOC_001995		Intergenic	ENSEMBL					487	NO	NO	NO	YES		OTTHUMG00000151723
p4691	0.048083	0.00485478	4.04424	up	1496.5	379.081	1587.24	458.668	1816.28	375.113	1.98101	1.791	2.27559	Detected	Detected	Detected	0	p4691	AATGCGGAAAGGTGAAGTGGCTGACCCGGCTCACACCACTTTAAGTAGCGGAGTGGGGTT	ENST00000558224.1	14	-	103587183	103589246	2	103587183,103588945,	103587368,103589246,	ENSG00000259717.1	gene_id "ENSG00000259717.1"; transcript_id "ENST00000558224.1"; gene_type "lincRNA"; gene_status "NOVEL"; gene_name "LINC00677"; transcript_type "lincRNA"; transcript_status "KNOWN"; transcript_name "LINC00677-002"; level 2; tag "basic"; havana_gene "OTTHUMG00000171889.1"; havana_transcript "OTTHUMT00000415670.1";	ENST00000558224.1	LINC00677	Intergenic	ENSEMBL				ENST00000333007	486	NO	NO	NO	NO
p26610	0.048083	0.00473249	2.08542	up	841.451	372.188	924.918	487.035	827.632	391.8	1.17685	0.925301	1.07887	Detected	Detected	Detected	0	p26610	TAATAGATTATATTATTGGAAGGGCACACACGCTTGCTGCCAGCCACGTTCTTCTTGGTG	HIT000263883	10	-	74884770	74885286	1	74884770,	74885286,	HIX0170315	None	H-InvDB_770_516		Antisense	H-InvDB				ENST00000430082	516	YES	NO	NO	NO	ENST00000544879
RNA95755|RNS_837_117	0.048083	0.0048819	2.12728	up	141.249	61.4248	149.139	68.5015	133.301	69.326	1.20135	1.12245	0.943221	Detected	Detected	Detected	0	RNA95755|RNS_837_117	TTCTTGGGGTCTGCACGCTCGCAGTCAGCCCTCAGGGGCTACAAATTTAGCCCTCGGGGT	RNA95755|RNS_837_117													http://research.imb.uq.edu.au/rnadb/NoncodingRNASearchV2.zip					NA	NO	NO	NO	NO
p38951_v4	0.048083	0.00480805	3.20528	up	284.313	77.9849	265.281	96.1277	230.55	70.4387	1.86622	1.4645	1.71064	Detected	Detected	Detected	0	p38951_v4	CCTGACACAGAACCAGCCCACTGTATTTGTTACATGTTTACTAATGTCCAGAAACGTCTG	ENST00000606866.1	20	+	32262322	32263186	2	32262322,32263057,	32262633,32263186,	ENSG00000271803.1	gene_id "ENSG00000271803.1"; transcript_id "ENST00000606866.1"; gene_type "antisense"; gene_status "NOVEL"; gene_name "RP1-63M2.5"; transcript_type "antisense"; transcript_status "KNOWN"; transcript_name "RP1-63M2.5-001"; level 2; tag "basic"; havana_gene "OTTHUMG00000185827.1"; havana_transcript "OTTHUMT00000471430.1";			Antisense	ENSEMBL					440	NO	NO	NO	NO
p35004_v4	0.048083	0.00483578	2.46617	up	200.098	91.5412	229.856	90.5518	191.814	70.9567	1.12821	1.34392	1.43469	Detected	Detected	Detected	0	p35004_v4	ACCTGGCCCCGAGGGGTGGCTGGCCAGCAGATGAGGAAATGGAGGCACAGACTGATTAGA	ENST00000602176.1	3	-	42550796	42573554	7	42550796,42553206,42553549,42558273,42560742,42562805,42573512,	42550871,42553401,42553803,42558328,42560831,42562864,42573554,	ENSG00000232354.2	gene_id "ENSG00000232354.2"; transcript_id "ENST00000602176.1"; gene_type "antisense"; gene_status "NOVEL"; gene_name "VIPR1-AS1"; transcript_type "antisense"; transcript_status "KNOWN"; transcript_name "VIPR1-AS1-004"; level 2; tag "RNA_Seq_supported_only"; tag "basic"; havana_gene "OTTHUMG00000156181.3"; havana_transcript "OTTHUMT00000461539.1";	ENST00000602176.1	VIPR1-AS1	Antisense	ENSEMBL			ENST00000498102		769	YES	NO	NO	NO
p10553	0.048083	0.00485776	2.26518	up	1900.41	940.578	2333.12	976.067	2132.24	886.003	1.01469	1.25721	1.26698	Detected	Detected	Detected	0	p10553	GAAGTTCTCCTGGCCCTTCCCAACTACCTCCCCTGTGCAAGTTTATTACAACTGAACGGC	ENST00000428254.1	20	+	25604792	25654544	6	25604792,25612793,25614684,25615364,25626166,25654487,	25605082,25612924,25614806,25615463,25626284,25654544,	ENSG00000213742.2	gene_id "ENSG00000213742.2"; transcript_id "ENST00000428254.1"; gene_type "antisense"; gene_status "NOVEL"; gene_name "RP4-694B14.5"; transcript_type "antisense"; transcript_status "KNOWN"; transcript_name "RP4-694B14.5-005"; level 2; tag "basic"; havana_gene "OTTHUMG00000032129.1"; havana_transcript "OTTHUMT00000078451.1";	ENST00000428254.1		Antisense	ENSEMBL					817	NO	NO	NO	NO	ENST00000304788
p6363	0.048083	0.00476193	3.08461	up	841.56	264.484	916.608	264.374	678.739	255.124	1.66988	1.79373	1.41166	Detected	Detected	Detected	0	p6363	TGGTGCTAGAATTTGGCTTAAACAAGAGATGCTCCCACCAAACGCACCCTCTTTACTTCT	ENST00000567545.1	16	+	31413885	31416020	2	31413885,31414557,	31414189,31416020,	ENSG00000260757.1	gene_id "ENSG00000260757.1"; transcript_id "ENST00000567545.1"; gene_type "sense_overlapping"; gene_status "NOVEL"; gene_name "RP11-120K18.2"; transcript_type "sense_overlapping"; transcript_status "KNOWN"; transcript_name "RP11-120K18.2-001"; level 2; tag "basic"; havana_gene "OTTHUMG00000176615.1"; havana_transcript "OTTHUMT00000432840.1";	ENST00000567545.1		Sense	ENSEMBL	ENST00000389202				1767	YES	NO	NO	NO
p10530	0.048083	0.00477292	2.89784	up	221.597	73.8147	225.515	89.6706	180.708	56.0663	1.58596	1.33052	1.68846	Detected	Detected	Detected	0	p10530	AGACACAGGCACCTCCGTCTTTTCAGAGAAATGTTGTATTTTTAATCAAGTGAACGTTTT	ENST00000428769.1	20	+	9556254	9558336	2	9556254,9558006,	9556389,9558336,	ENSG00000232738.1	gene_id "ENSG00000232738.1"; transcript_id "ENST00000428769.1"; gene_type "antisense"; gene_status "NOVEL"; gene_name "RP5-986I17.2"; transcript_type "antisense"; transcript_status "KNOWN"; transcript_name "RP5-986I17.2-001"; level 2; tag "basic"; havana_gene "OTTHUMG00000031855.1"; havana_transcript "OTTHUMT00000077960.1";	ENST00000428769.1		Antisense	ENSEMBL		ENST00000378429			465	NO	NO	NO	NO
p8352	0.048083	0.00482927	4.62351	up	479.776	126.464	588.13	123.556	633.353	115.72	1.92364	2.25096	2.45237	Detected	Detected	Detected	0	p8352	TGTCTGATGCCTAGGACATCCAACTACCCCCAAGAAGTCTTTTCACCCAGAACATATAAT	ENST00000598541.1	19	-	41727330	41727956	2	41727330,41727889,	41727549,41727956,	ENSG00000269652.1	gene_id "ENSG00000269652.1"; transcript_id "ENST00000598541.1"; gene_type "antisense"; gene_status "NOVEL"; gene_name "CTD-2195B23.3"; transcript_type "antisense"; transcript_status "KNOWN"; transcript_name "CTD-2195B23.3-001"; level 2; tag "basic"; havana_gene "OTTHUMG00000182739.1"; havana_transcript "OTTHUMT00000463402.1";	ENST00000598541.1	CTD-2195B23.3	Antisense	ENSEMBL					286	YES	NO	NO	NO	ENST00000301178
p36925_v4	0.048083	0.00477893	2.92817	up	173.477	63.9509	234.286	86.0369	188.337	55.4118	1.43971	1.44524	1.76505	Detected	Detected	Detected	0	p36925_v4	CATGAGGAGCTGGTGACACAGTTATTATGGAAGGATAACTGATAGTCTTAAGTTAATAAT	ENST00000610126.1	1	-	106148598	106161557	3	106148598,106155521,106161480,	106148711,106155566,106161557,	ENSG00000230768.3	gene_id "ENSG00000230768.3"; transcript_id "ENST00000610126.1"; gene_type "lincRNA"; gene_status "NOVEL"; gene_name "RP11-251P6.1"; transcript_type "lincRNA"; transcript_status "KNOWN"; transcript_name "RP11-251P6.1-008"; level 2; havana_gene "OTTHUMG00000011003.3"; havana_transcript "OTTHUMT00000472628.1";			Intergenic	ENSEMBL					235	NO	NO	NO	YES		OTTHUMG00000011003
p20321	0.048083	0.00471077	2.11789	up	801.828	342.282	776.427	393.241	767.31	373.593	1.22811	0.981438	1.03834	Detected	Detected	Detected	0	p20321	AGAGAATCCTGTGTGTGCTGGAGATCCCGAACTGTGGCGGAGGCCCCAGGAGGCAGTGAT	TCONS_00025429	17	+	48870666	48872202	2	48870666,48872041,	48870782,48872202,	XLOC_012244	Gene_id=XLOC_012244;Gene_name=linc-WFIKKN2-1;Transcript_id=TCONS_00025429;Transcript_name=linc-WFIKKN2-1;	XLOC_012244		Intergenic	HumanLincRNACatalog					277	NO	NO	NO	NO
p35096_v4	0.048083	0.00478159	3.41267	up	1316.85	354.013	1333.68	463.39	1392.38	375.059	1.89522	1.52511	1.89237	Detected	Detected	Detected	0	p35096_v4	TTGAAATTCACACGCACCAACAAAATGGGGGGTGGGCATTTCAGGTCAGCTGAGTCACCC	ENST00000511052.1	4	-	183064330	183065041	2	183064330,183064855,	183064698,183065041,	ENSG00000177822.3	gene_id "ENSG00000177822.3"; transcript_id "ENST00000511052.1"; gene_type "processed_transcript"; gene_status "NOVEL"; gene_name "AC108142.1"; transcript_type "retained_intron"; transcript_status "KNOWN"; transcript_name "AC108142.1-007"; level 2; havana_gene "OTTHUMG00000133641.2"; havana_transcript "OTTHUMT00000361749.1";	ENST00000511052.1		Intergenic	ENSEMBL					554	NO	NO	NO	NO
p20592	0.0480464	0.00465596	4.93116	up	398.193	92.6569	503.646	110.451	320.513	52.3804	2.1035	2.189	2.61328	Detected	Detected	Detected	0	p20592	TCTCACCCTTCCCCGTCGGCTTTTTGAGGATGGTCCTGGTTGAGTGAGAACAAAGGTGGC	TCONS_00027154	19	-	1246297	1248229	3	1246297,1247769,1248011,	1246661,1247860,1248229,	XLOC_013195	Gene_id=XLOC_013195;Gene_name=linc-C19orf26-1;Transcript_id=TCONS_00027154;Transcript_name=linc-C19orf26-1;	XLOC_013195		Divergent	HumanLincRNACatalog			ENST00000300952	ENST00000215376, ENST00000382477	673	NO	NO	NO	NO
p3644	0.0480073	0.00463892	2.4977	up	167.203	73.1946	231.824	82.2733	176.735	73.0072	1.19179	1.49453	1.27548	Detected	Detected	Detected	0	p3644	GAGCGTTTCTGATCCAGCTCCCCGTTTTTAATAAGGAACTCTTCAACAAGAAATAAACTC	ENST00000552063.1	12	+	47642918	47651322	3	47642918,47643108,47651244,	47643014,47643211,47651322,	ENSG00000258181.1	gene_id "ENSG00000258181.1"; transcript_id "ENST00000552063.1"; gene_type "lincRNA"; gene_status "NOVEL"; gene_name "RP11-493L12.4"; transcript_type "lincRNA"; transcript_status "KNOWN"; transcript_name "RP11-493L12.4-002"; level 2; havana_gene "OTTHUMG00000169661.1"; havana_transcript "OTTHUMT00000405333.1";	ENST00000552063.1		Intergenic	ENSEMBL					277	NO	NO	NO	NO
p30174	0.0478892	0.00460589	7.87921	up	962.015	156.954	1420.18	142.492	1253.99	156.606	2.61572	3.31712	3.00131	Detected	Detected	Detected	0	p30174	CTTTCCTATAATGTTTCAGGACCAGGGCTGGAAGCCTTCCATGTGTCAACTTCAATGTAG	uc001bqm.3	1	-	28905049	28908366	4	28905049,28906044,28906423,28908101,	28905192,28906099,28907741,28908366,	SNHG12	proteinID=;alignID=uc001bqm.3;kgID=uc001bqm.3;mRNA=BC034611;spID=;refseq=;protAcc=;description=Homo sapiens small nucleolar RNA host gene 12 (non-protein coding) (SNHG12), non-coding RNA.;rfamAcc=;tRnaName=;	uc001bqm.3		Antisense	UCSC					1781	YES	NO	NO	NO	ENST00000373830
p38242_v4	0.0478659	0.00459066	6.4112	up	1030.09	198.122	1023.98	162.538	1202.93	149.521	2.37832	2.65534	3.00813	Detected	Detected	Detected	0	p38242_v4	GCTATGTCTACGCTCAGCGTTCTGCCCCGTGAACGTTTGAATGTTTGATAGTCTCACACT	ENST00000391185.1	9	-	139621199	139621331	1	139621199,	139621331,	ENSG00000233016.2	gene_id "ENSG00000233016.2"; transcript_id "ENST00000391185.1"; gene_type "antisense"; gene_status "KNOWN"; gene_name "SNHG7"; transcript_type "snoRNA"; transcript_status "KNOWN"; transcript_name "SNHG7-202"; level 3; tag "basic"; havana_gene "OTTHUMG00000020949.1";				ENSEMBL					132	NO	NO	NO	NO
p26283	0.0477793	0.00456604	3.28547	up	653.834	233.47	748.773	206.323	529.769	151.821	1.48569	1.85962	1.80299	Detected	Detected	Detected	0	p26283	AAACGCTTGTAGGGCTTCACCAGATTGTATATATTCCTACCAGATGGAGATAATTACAGC	uc010ixm.1	5	-	68933824	68938008	2	68933824,68936018,	68933923,68938008,	AK124130	proteinID=;alignID=uc010ixm.1;kgID=uc010ixm.1;mRNA=AK124130;spID=;refseq=;protAcc=;description=Homo sapiens cDNA FLJ42136 fis, clone TESTI2035997.;rfamAcc=;tRnaName=;	UCSC_4580_2089		Intergenic	UCSC					2089	NO	NO	NO	NO
p39181_v4	0.0477653	0.00456016	2.41143	up	457.707	199.391	449.381	199.759	396.493	146.017	1.19882	1.16968	1.44116	Detected	Detected	Detected	0	p39181_v4	GGGGACGGAAAGCAAGGCGGGATATAAGCTATATATAAAATGATAACTCTTCATATTAAA	ENST00000606397.1	X	-	114754817	114797034	4	114754817,114761963,114796730,114796952,	114754987,114762105,114796857,114797034,	ENSG00000271826.1	gene_id "ENSG00000271826.1"; transcript_id "ENST00000606397.1"; gene_type "antisense"; gene_status "KNOWN"; gene_name "RP1-93I3.1"; transcript_type "antisense"; transcript_status "KNOWN"; transcript_name "RP1-93I3.1-002"; level 2; tag "basic"; havana_gene "OTTHUMG00000185326.1"; havana_transcript "OTTHUMT00000470178.1";			Antisense	ENSEMBL					521	NO	NO	NO	NO
p2140	0.0476729	0.00453896	6.61279	up	19859.1	2327.51	19456.6	3390.61	20268.4	3431.81	3.09295	2.52065	2.56219	Detected	Detected	Detected	0	p2140	GGCGCTTGGGGAGGCGAGGCTACACGTTCGAGGCCAACCTGGTCAACATTGACCAAAAAA	ENST00000525893.1	11	-	462929	463899	2	462929,463347,	463041,463899,	ENSG00000255237.1	gene_id "ENSG00000255237.1"; transcript_id "ENST00000525893.1"; gene_type "antisense"; gene_status "NOVEL"; gene_name "RP13-317D12.3"; transcript_type "antisense"; transcript_status "KNOWN"; transcript_name "RP13-317D12.3-001"; level 2; tag "dotter_confirmed"; tag "basic"; havana_gene "OTTHUMG00000165470.1"; havana_transcript "OTTHUMT00000384259.1";	ENST00000525893.1		Antisense	ENSEMBL		ENST00000308020			664	NO	NO	NO	NO
p22054	0.0476657	0.00453162	2.38078	up	183.133	72.7994	186.938	88.2756	171.418	67.6699	1.3309	1.08247	1.34093	Detected	Detected	Detected	0	p22054	GACAGCCAAGGTGGATCATGAACGCTCCCCACCTGTGGAGGGAGAGGTTGAGATATTGGA	TCONS_00006841	3	+	50300425	50304841	2	50300425,50304704,	50300495,50304841,	XLOC_002647	Gene_id=XLOC_002647;Gene_name=linc-SEMA3B-1;Transcript_id=TCONS_00006841;Transcript_name=linc-SEMA3B-1;	XLOC_002647		Divergent	HumanLincRNACatalog				ENST00000490122, ENST00000454939	207	NO	NO	NO	NO
p22312	0.0476657	0.00452813	3.78112	up	704.157	213.034	867.496	237.809	1115.31	248.767	1.72481	1.86705	2.16458	Detected	Detected	Detected	0	p22312	AGAAAATACTGTCGGGGGGATAACTAAGCCAGACACCCTACTAGGCGTTGTTTCATGAAT	TCONS_00008503	4	-	75850937	75857875	2	75850937,75857673,	75851181,75857875,	XLOC_003982	Gene_id=XLOC_003982;Gene_name=linc-BTC-2;Transcript_id=TCONS_00008503;Transcript_name=linc-BTC-2;	XLOC_003982		Divergent	HumanLincRNACatalog			ENST00000307428		446	NO	NO	NO	NO
p9859	0.047662	0.00452136	3.05232	up	2492.47	706.554	1977.82	722.137	2222.46	755.087	1.8187	1.45357	1.55744	Detected	Detected	Detected	0	p9859	GTTTTTTAGACTTCTCCCTCCTTTTTGTCCCCATCCCCCAAGTTATAAAACTATAATGCA	ENST00000548978.2	2	+	74729721	74731805	2	74729721,74730766,	74730534,74731805,	ENSG00000257702.2	gene_id "ENSG00000257702.2"; transcript_id "ENST00000548978.2"; gene_type "antisense"; gene_status "NOVEL"; gene_name "LBX2-AS1"; transcript_type "antisense"; transcript_status "KNOWN"; transcript_name "LBX2-AS1-001"; level 2; tag "basic"; havana_gene "OTTHUMG00000170509.2"; havana_transcript "OTTHUMT00000409432.2";	ENST00000548978.2	LBX2-AS1	Antisense	ENSEMBL				ENST00000233638, ENST00000489152, ENST00000377566	1852	YES	NO	NO	NO	ENST00000550249
p43519_v4	0.0475854	0.00447279	4.25435	up	216.971	56.0879	244.954	63.583	321.719	62.2667	1.95174	1.9458	2.36927	Detected	Detected	Detected	0	p43519_v4	TAAGAGCTGGCAGTGTCAGTGTCAGCATCAGATCAATTATAGAGAATGTTTCATCATGAG	XR_430098.1	18	-	42748766	42759878	3	42748766,42749352,42759850,	42748783,42749486,42759878,	none					RefSeq					179	NO	NO	NO	NO
p25993	0.0475539	0.00444481	2.1258	up	352.367	156.383	317.865	165.331	347.34	156.632	1.172	0.943056	1.14897	Detected	Detected	Detected	0	p25993	TCATTCTCCTCGTGGGTCGCTGGTCCAGAAACACCTGGATGGAAAGTGCTCTGCAGGAAC	uc010ciy.1	16	+	89978911	89981576	2	89978911,89979639,	89979053,89981576,	BC160930	proteinID=;alignID=uc010ciy.1;kgID=uc010ciy.1;mRNA=BC160930;spID=;refseq=;protAcc=;description=Homo sapiens cDNA, FLJ18672.;rfamAcc=;tRnaName=;	UCSC_4621_2079		Intergenic	UCSC	ENST00000555427			ENST00000315491, ENST00000263346	2079	NO	NO	NO	NO
p10440	0.0475539	0.0044494	3.9899	up	29266.8	7761.33	28744.8	8159.86	28140.3	5885.14	1.91489	1.81668	2.25749	Detected	Detected	Detected	0	p10440	TTCCCCGTGTTTGAAGGGTCCACTCCTATCCCTTCCAAACTCTGGAGCTTTCGTACATGC	ENST00000439232.1	20	-	37053842	37053978	1	37053842,	37053978,	ENSG00000235408.1	gene_id "ENSG00000235408.1"; transcript_id "ENST00000439232.1"; gene_type "non_coding"; gene_status "KNOWN"; gene_name "SNORA71B"; transcript_type "non_coding"; transcript_status "KNOWN"; transcript_name "SNORA71B-001"; level 2; tag "basic"; havana_gene "OTTHUMG00000032446.1"; havana_transcript "OTTHUMT00000079173.1";	ENST00000439232.1	SNORA71B	Intergenic	ENSEMBL					136	NO	NO	NO	NO
p11800	0.0475539	0.00443032	2.69562	up	2116.97	891.005	2624.46	882.866	2269.67	818.402	1.24849	1.57175	1.4716	Detected	Detected	Detected	0	p11800	CCTGGAGAGACCCAGAGGAATGGCTCCCTGAGACTGAGTGCATGAACTTCGTGAAGTTGC	ENST00000454314.1	3	+	50306596	50311111	7	50306596,50307557,50308320,50308518,50308791,50310728,50310965,	50306780,50307807,50308440,50308612,50308911,50310874,50311111,	ENSG00000012171.13	gene_id "ENSG00000012171.13"; transcript_id "ENST00000454314.1"; gene_type "processed_transcript"; gene_status "KNOWN"; gene_name "SEMA3B"; transcript_type "retained_intron"; transcript_status "KNOWN"; transcript_name "SEMA3B-011"; level 2; havana_gene "OTTHUMG00000156970.2"; havana_transcript "OTTHUMT00000346900.1";	ENST00000454314.1	SEMA3B	Antisense	ENSEMBL	ENST00000454939			ENST00000316436	1060	YES	NO	NO	NO
RNA95912|RNS_994_96	0.0475539	0.00446152	3.48758	up	314.616	101.321	366.985	89.442	278.122	83.5315	1.63466	2.0367	1.73533	Detected	Detected	Detected	0	RNA95912|RNS_994_96	CAGCCCGGGTACCCAGCACTCTCCTGGGGTCCGGCCTGCTGGAGCCTTATTGAGGAGAAG	RNA95912|RNS_994_96													http://research.imb.uq.edu.au/rnadb/NoncodingRNASearchV2.zip					NA	NO	NO	NO	NO
p40331_v4	0.0475539	0.00445153	2.69641	up	1960.74	770.451	2093	836.358	2031.82	660.049	1.34762	1.32338	1.62213	Detected	Detected	Detected	0	p40331_v4	TCTCTCTGCCACCCAGGCCAGAGTGCAGTTGACGCAGGGCAGGGGAGCCCCGAAATGGAG	XR_427494.1	4	-	9672969	9686281	3	9672969,9682532,9686268,	9673020,9682671,9686281,	none					RefSeq					203	NO	NO	NO	NO
p43928_v4	0.0475539	0.00445166	2.87973	up	1352.09	533.039	1883.93	581.442	832.168	286.392	1.34288	1.69604	1.53888	Detected	Detected	Detected	0	p43928_v4	TAAGATTGTTCTGCCTTCCCCGCCAAAGGAGCCCACTCCATTATGAAAAAGAACTTCAAG	XR_247296.1	X	-	6685719	6895202	3	6685719,6687393,6895173,	6685752,6687709,6895202,	none					RefSeq					378	NO	NO	NO	NO
RNA95310|RNS_392_172	0.0475539	0.00443179	2.60413	up	6330.26	2742.01	8960.53	3362.38	5992.23	2087.56	1.20703	1.4141	1.52128	Detected	Detected	Detected	0	RNA95310|RNS_392_172	GTCCCACCCCCCACTCCCAGGGATCTGTCGGCTCGCGGAGGGGCCGAAGCCCCCAACAGC	RNA95310|RNS_392_172													http://research.imb.uq.edu.au/rnadb/NoncodingRNASearchV2.zip					NA	NO	NO	NO	NO
p3727	0.0475484	0.00440487	2.22531	up	188.459	89.2668	235.115	94.9783	139.977	66.3841	1.07806	1.3077	1.07628	Detected	Detected	Detected	0	p3727	GTCAACCTTTAAATCAGAAAAGGAGCTGGAGGATGCAATTCATTGATGTATAGAAAGTTT	ENST00000545188.1	12	+	66038176	66041635	2	66038176,66041173,	66038261,66041635,	ENSG00000256915.1	gene_id "ENSG00000256915.1"; transcript_id "ENST00000545188.1"; gene_type "lincRNA"; gene_status "NOVEL"; gene_name "RP11-221N13.4"; transcript_type "lincRNA"; transcript_status "KNOWN"; transcript_name "RP11-221N13.4-002"; level 2; tag "basic"; havana_gene "OTTHUMG00000168900.1"; havana_transcript "OTTHUMT00000401557.1";	ENST00000545188.1		Intergenic	ENSEMBL					547	NO	NO	NO	NO
p24384	0.0474788	0.00438522	2.89554	up	292.555	110.308	277.97	101.119	300.596	90.2736	1.40717	1.45887	1.73545	Detected	Detected	Detected	0	p24384	GAGAAACTCCTAAAAATCCAGCTCTGATCTGTCACTCCCCAGTTTAAAACTCAGAACCAG	TCONS_00016500	9	-	136999206	137001037	2	136999206,137000307,	137000046,137001037,	XLOC_007882	Gene_id=XLOC_007882;Gene_name=linc-BRD3-6;Transcript_id=TCONS_00016500;Transcript_name=linc-BRD3-6;	XLOC_007882		Divergent	HumanLincRNACatalog			ENST00000358625		1570	NO	NO	NO	NO
RNA33498|snoRNA_scaRNA_94_133	0.0474706	0.0043767	2.91105	up	4476.67	1770.58	5046.67	1638.16	5071.17	1601.2	1.3382	1.62325	1.66317	Detected	Detected	Detected	0	RNA33498|snoRNA_scaRNA_94_133	CTCCTAATGCACGACAGACCCGCCCAGAATGGCCTCTCTGTTCCTAGGAGTGCGACAATT	RNA33498|snoRNA_scaRNA_94_133													ftp://ftp.ensembl.org/pub/current/fasta/homo_sapiens/ncrna/Homo_sapiens.GRCh37.61.ncrna.fa.gz					NA	NO	NO	NO	NO
p35079_v4	0.0474706	0.00437824	2.06177	up	1084.13	479.652	1033.56	537.74	876.105	434.26	1.17648	0.942637	1.01254	Detected	Detected	Detected	0	p35079_v4	CTGCTGTTACTTCTTGCTGTGTGACCTTGGGTGAAGTGAAGTGGGTGTGCCTGGGATCAC	ENST00000505089.1	4	-	14475710	14889793	7	14475710,14478970,14573770,14615903,14702366,14861166,14889682,	14476187,14479082,14573870,14616040,14702405,14861240,14889793,	ENSG00000248360.2	gene_id "ENSG00000248360.2"; transcript_id "ENST00000505089.1"; gene_type "processed_transcript"; gene_status "NOVEL"; gene_name "LINC00504"; transcript_type "processed_transcript"; transcript_status "KNOWN"; transcript_name "LINC00504-003"; level 2; tag "basic"; havana_gene "OTTHUMG00000160121.4"; havana_transcript "OTTHUMT00000360859.1";	ENST00000505089.1	LINC00504	Intergenic	ENSEMBL	ENST00000509654, ENST00000505089				1050	NO	NO	NO	NO
p36558_v4	0.0474591	0.00436518	2.03563	up	1267.53	674.468	1504.62	741.592	1415.67	639.92	0.910197	1.0207	1.14552	Detected	Detected	Detected	0	p36558_v4	TTGCGATCTGGAGCAGTGGGGACAGGTCAGGAACCGGCGCGTATTTCTGCAGTGAGACCA	ENST00000472494.1	7	+	27240055	27242441	2	27240055,27240241,	27240140,27242441,	ENSG00000243766.2	gene_id "ENSG00000243766.2"; transcript_id "ENST00000472494.1"; gene_type "antisense"; gene_status "KNOWN"; gene_name "HOTTIP"; transcript_type "antisense"; transcript_status "KNOWN"; transcript_name "HOTTIP-003"; level 2; tag "basic"; havana_gene "OTTHUMG00000063751.5"; havana_transcript "OTTHUMT00000414180.1";	ENST00000472494.1	HOTTIP	Antisense	ENSEMBL			ENST00000222753		2285	NO	NO	NO	NO
p23668	0.0474591	0.0043471	2.14424	up	731.021	369.168	780.724	369.21	840.65	357.048	0.985635	1.08037	1.23539	Detected	Detected	Detected	0	p23668	ACAGACCTGAGCCAGGGAGCCTGGCTGTTTCTTCCTCCTACTCCTCCTCTACAGGTGTAA	TCONS_00014317	7	-	65564507	65565273	2	65564507,65565193,	65564764,65565273,	XLOC_006476	Gene_id=XLOC_006476;Gene_name=linc-GUSB-5;Transcript_id=TCONS_00014317;Transcript_name=linc-GUSB-5;	XLOC_006476		Intergenic	HumanLincRNACatalog					337	NO	NO	NO	NO
p34	0.0474591	0.00431248	10.4881	up	786.14	91.0056	896.187	95.5755	988.122	69.3749	3.11076	3.22909	3.8322	Detected	Detected	Detected	0	p34	AGGAGGCTCCCAGGTTGTCCAGGTCCACATGGCTCTCAGACATGCTCGTCTCTCTCCACC	ENST00000442305.1	1	-	2424875	2425918	2	2424875,2425821,	2425292,2425918,	ENSG00000229393.1	gene_id "ENSG00000229393.1"; transcript_id "ENST00000442305.1"; gene_type "antisense"; gene_status "NOVEL"; gene_name "RP3-395M20.3"; transcript_type "antisense"; transcript_status "KNOWN"; transcript_name "RP3-395M20.3-001"; level 1; tag "basic"; tag "exp_conf"; havana_gene "OTTHUMG00000000721.1"; havana_transcript "OTTHUMT00000001800.1";	ENST00000442305.1		Antisense	ENSEMBL		ENST00000288766			514	NO	NO	NO	NO
p6595	0.0474591	0.00433682	2.43242	up	380.965	175.827	454.065	173.104	393.97	155.581	1.1155	1.39126	1.34042	Detected	Detected	Detected	0	p6595	ACTCCCACAGGTCACCAGAAACTAAGACGTGAGTGACGCCCGGCAGTGGCCGACTCTTCC	ENST00000562574.1	16	+	88947664	88950123	2	88947664,88949922,	88948020,88950123,	ENSG00000259881.1	gene_id "ENSG00000259881.1"; transcript_id "ENST00000562574.1"; gene_type "antisense"; gene_status "NOVEL"; gene_name "RP11-830F9.5"; transcript_type "antisense"; transcript_status "KNOWN"; transcript_name "RP11-830F9.5-002"; level 2; tag "basic"; havana_gene "OTTHUMG00000175521.1"; havana_transcript "OTTHUMT00000430360.1";	ENST00000562574.1		Antisense	ENSEMBL					557	YES	NO	NO	NO	ENST00000360302
RNA145630|snRNA_1583_69	0.0474591	0.00433384	10.8612	up	4143.37	482.909	4178.14	409.757	5200.46	355.107	3.10098	3.35002	3.87231	Detected	Detected	Detected	0	RNA145630|snRNA_1583_69	TTTTCTTGGGGTTGGGCTACTGTCCAATGAGCACGTAGTGAGGGCAGTGCTGCTAACACC	RNA145630|snRNA_1583_69													ftp://ftp.ensembl.org/pub/current/fasta/homo_sapiens/ncrna/Homo_sapiens.GRCh37.61.ncrna.fa.gz					NA	NO	NO	NO	NO
p15402	0.0474591	0.0043479	2.10572	up	606.799	312.53	556.984	266.579	521.982	226.789	0.957226	1.06307	1.20265	Detected	Detected	Detected	0	p15402	GGAACCAGGCCAAATGCCTGCCACTTACCTTAAATTGATCAGCCACTTTGAGATTAAAAC	ENST00000452050.1	7	+	92465802	92546437	3	92465802,92484222,92546150,	92465877,92484267,92546437,	ENSG00000237819.1	gene_id "ENSG00000237819.1"; transcript_id "ENST00000452050.1"; gene_type "antisense"; gene_status "NOVEL"; gene_name "AC002454.1"; transcript_type "antisense"; transcript_status "KNOWN"; transcript_name "AC002454.1-002"; level 2; tag "basic"; havana_gene "OTTHUMG00000155818.1"; havana_transcript "OTTHUMT00000341806.1";	ENST00000452050.1		Antisense	ENSEMBL	ENST00000452050, ENST00000419668			ENST00000265734	407	YES	NO	NO	NO
p12077	0.0474591	0.00436706	2.14918	up	199.924	94.6899	231.357	116.338	160.639	67.9444	1.07817	0.9918	1.2414	Detected	Detected	Detected	0	p12077	GTTGCTAATCAAGACACACACAGGTAGTCACATTTTCAACCACCTTTATTTTTGATGCAT	ENST00000484765.2	3	+	168621153	168639784	4	168621153,168626074,168628459,168639519,	168621328,168626201,168628602,168639784,	ENSG00000242268.2	gene_id "ENSG00000242268.2"; transcript_id "ENST00000484765.2"; gene_type "lincRNA"; gene_status "NOVEL"; gene_name "RP11-368I23.2"; transcript_type "lincRNA"; transcript_status "KNOWN"; transcript_name "RP11-368I23.2-001"; level 2; tag "basic"; havana_gene "OTTHUMG00000158577.1"; havana_transcript "OTTHUMT00000351398.1";	TCONS_00005654;XLOC_002912		Intergenic	ENSEMBL					710	NO	NO	NO	NO
p13552	0.0474591	0.00433459	5.58974	up	400.086	87.9596	400.28	70.1906	401.143	59.5772	2.1854	2.51166	2.75128	Detected	Detected	Detected	0	p13552	CGGCTCTACCTGTCACATTCGCTTTCAGCCTAAAACAAAATTTTAGTTTATTTTAGACAA	ENST00000513771.1	5	-	180618045	180618852	2	180618045,180618741,	180618345,180618852,	ENSG00000248473.1	gene_id "ENSG00000248473.1"; transcript_id "ENST00000513771.1"; gene_type "lincRNA"; gene_status "NOVEL"; gene_name "CTC-338M12.2"; transcript_type "lincRNA"; transcript_status "KNOWN"; transcript_name "CTC-338M12.2-001"; level 1; tag "basic"; tag "exp_conf"; havana_gene "OTTHUMG00000162379.1"; havana_transcript "OTTHUMT00000368676.1";	TCONS_00009824;XLOC_005113	CTC-338M12.2	Intergenic	ENSEMBL				ENST00000393319	411	NO	NO	NO	NO
p84	0.0474591	0.00432952	9.93425	up	968.647	102.236	1034.23	78.4485	569.211	72.5207	3.24407	3.72067	2.9725	Detected	Detected	Detected	0	p84	GGGCGTCTTTCACTAATTTTTCCTAGGTTTTCTCTTCTATCGGGCTCTGTGGTCCTTTCA	ENST00000317122.1	1	-	16160973	16174642	2	16160973,16174602,	16163401,16174642,	ENSG00000179743.2	gene_id "ENSG00000179743.2"; transcript_id "ENST00000317122.1"; gene_type "processed_transcript"; gene_status "NOVEL"; gene_name "RP11-169K16.9"; transcript_type "processed_transcript"; transcript_status "KNOWN"; transcript_name "RP11-169K16.9-001"; level 2; tag "basic"; havana_gene "OTTHUMG00000009375.1"; havana_transcript "OTTHUMT00000025992.1";	NR_024279;RefSeq_1036_2732		Antisense	ENSEMBL					2468	YES	NO	YES	NO	ENST00000375759		ENST00000317122
p34232_v4	0.0474472	0.00426191	3.01121	up	175.95	65.8236	184.956	62.1089	140.859	41.0664	1.41849	1.57431	1.77822	Detected	Detected	Detected	0	p34232_v4	ATAGAAGGCCTAACCAGCACCCAAGATCATGCTCATAGGTGGAGGAGACTTGCTTTGTCT	ENST00000515416.2	12	-	74593351	74686402	4	74593351,74678804,74679639,74686094,	74593853,74678873,74679726,74686402,	ENSG00000251138.2	gene_id "ENSG00000251138.2"; transcript_id "ENST00000515416.2"; gene_type "lincRNA"; gene_status "NOVEL"; gene_name "RP11-81H3.2"; transcript_type "lincRNA"; transcript_status "KNOWN"; transcript_name "RP11-81H3.2-001"; level 2; tag "basic"; havana_gene "OTTHUMG00000169693.2"; havana_transcript "OTTHUMT00000405900.1";	ENST00000515416		Intergenic	ENSEMBL					966	NO	NO	NO	NO
p36007_v4	0.0473402	0.00424161	12.8139	up	582.974	60.9929	749.99	44.0637	450.708	34.8492	3.25672	4.08921	3.693	Detected	Detected	Not Detected	0	p36007_v4	AGAATCGCTTAACACCGCCAGAGTGAACAGAGGGGTGTCAACCAGGAACCTTGTGATGCG	TCONS_00029764	22	+	20850897	20853638	3	20850897,20852953,20853527,	20850974,20853078,20853638,	XLOC_014159	Gene_id=XLOC_014159;Gene_name=linc-MED15-1;Transcript_id=TCONS_00029764;Transcript_name=linc-MED15-1;	XLOC_014159		Divergent	HumanLincRNACatalog			ENST00000440659		313	NO	NO	NO	NO
RNA147498|p0602_imsncRNA316	0.0472276	0.00417015	6.07741	up	1737.42	325.125	2158.25	394.347	1860	242.344	2.41788	2.45232	2.94017	Detected	Detected	Detected	0	RNA147498|p0602_imsncRNA316	CTCTGCTGAGCCATTGGCTCCTGGTGCCTGCTGAGCTCTGACACCCACGCCCAGAGCCCC	RNA147498|p0602_imsncRNA316													unpublished data					NA	NO	NO	NO	NO
p34591_v4	0.0472276	0.00416546	2.14506	up	4772.97	2229.17	5436.53	2758.32	5134.17	2195.19	1.09838	0.978896	1.22579	Detected	Detected	Detected	0	p34591_v4	AACAGCCACCGCCAGGCAGTCATCGCAGAGAAAACAAGGAAAACACCACGTGGATTCCCT	ENST00000584531.1	18	+	14946265	14973738	4	14946265,14962068,14965615,14972354,	14946327,14962282,14965809,14973738,	ENSG00000266554.1	gene_id "ENSG00000266554.1"; transcript_id "ENST00000584531.1"; gene_type "processed_transcript"; gene_status "NOVEL"; gene_name "RP11-527H14.2"; transcript_type "non_coding"; transcript_status "KNOWN"; transcript_name "RP11-527H14.2-001"; level 2; tag "basic"; havana_gene "OTTHUMG00000178811.1"; havana_transcript "OTTHUMT00000443403.1";	ENST00000584531.1		Intergenic	ENSEMBL					1854	NO	NO	NO	NO
RNA145629|snRNA_1582_69	0.0472276	0.00421879	11.157	up	3829.25	445.002	4283.94	393.092	4971.61	335.705	3.10518	3.446	3.88845	Detected	Detected	Detected	0	RNA145629|snRNA_1582_69	ATCTTTTTCTTGGGGTTGCACTACTGTCCAATGAGCACATAGTGAGGGCAGTACTGCTAA	RNA145629|snRNA_1582_69													ftp://ftp.ensembl.org/pub/current/fasta/homo_sapiens/ncrna/Homo_sapiens.GRCh37.61.ncrna.fa.gz					NA	NO	NO	NO	NO
RNA95757|RNS_839_116	0.0472276	0.00420306	4.6357	up	758.396	195.22	890.236	162.251	725.501	155.232	1.95785	2.45596	2.22455	Detected	Detected	Detected	0	RNA95757|RNS_839_116	AGGTGCTTGGGGGACCAGGAGGTCTCATCCCAGGACCTGGCTCCTCTAAGGTCTGTCTCA	RNA95757|RNS_839_116													http://research.imb.uq.edu.au/rnadb/NoncodingRNASearchV2.zip					NA	NO	NO	NO	NO
p24922	0.0472276	0.00419942	2.97102	up	1700.91	648.339	1879.22	560.583	1744.81	585.127	1.39149	1.74514	1.57625	Detected	Detected	Detected	0	p24922	AATCTCGGAGTTACCGATTCTGCGGCCGAGTAGTGGAGAAAGAGTGCCTGGGAGTCAGGA	NR_037657.1	12	+	56110075	56113491	3	56110075,56112874,56113282,	56110501,56113007,56113491,	BLOC1S1	ID=rna26965;Name=NR_037657.1;Parent=gene22574;Dbxref=GeneID:2647,Genbank:NR_037657.1,HGNC:4200,HPRD:03263,MIM:601444;gbkey=misc_RNA;product=biogenesis of lysosomal organelles complex-1%2C subunit 1%2C transcript variant 4;transcript_id=NR_037657.1|ID=gene22574;Name=BLOC1S1;Dbxref=GeneID:2647,HGNC:4200,HPRD:03263,MIM:601444;description=biogenesis of lysosomal organelles complex-1%2C subunit 1;gbke…	UCSC:uc021qyv.1		Antisense	RefSeq	ENST00000257899			ENST00000257880	768	YES	NO	NO	NO
p6305	0.0472276	0.0041932	4.64272	up	764.119	155.328	765.622	143.886	605.202	158.303	2.29847	2.41171	1.93473	Detected	Detected	Detected	0	p6305	CCACCTGAAATGTGCCCATCGAGTCCTGGCACCTTTTACCATTTCTTCACAATGAAAAAA	ENST00000565782.1	16	+	18938184	18948365	2	18938184,18948177,	18938459,18948365,	ENSG00000260352.1	gene_id "ENSG00000260352.1"; transcript_id "ENST00000565782.1"; gene_type "antisense"; gene_status "NOVEL"; gene_name "CTD-2288F12.1"; transcript_type "antisense"; transcript_status "KNOWN"; transcript_name "CTD-2288F12.1-001"; level 2; tag "basic"; havana_gene "OTTHUMG00000177196.1"; havana_transcript "OTTHUMT00000435805.1";	ENST00000565782.1	CTD-2288F12.1	Antisense	ENSEMBL			ENST00000446231		463	NO	NO	NO	NO
p16827	0.0472276	0.00422543	2.60949	up	329.017	114.308	401.44	172.811	290.677	109.379	1.52524	1.21599	1.41008	Detected	Detected	Detected	0	p16827	GCCTCTCTGTCTACTCTGCGTTCCCCGCTGGGAGGAGGGTCTGGTGATAAAATAGCGGCG	ENST00000531661.1	9	+	86323232	86328293	2	86323232,86327412,	86323368,86328293,	ENSG00000254473.1	gene_id "ENSG00000254473.1"; transcript_id "ENST00000531661.1"; gene_type "antisense"; gene_status "NOVEL"; gene_name "RP11-522I20.3"; transcript_type "antisense"; transcript_status "KNOWN"; transcript_name "RP11-522I20.3-001"; level 1; tag "basic"; tag "exp_conf"; havana_gene "OTTHUMG00000166241.1"; havana_transcript "OTTHUMT00000388652.1";	ENST00000531661.1		Antisense	ENSEMBL					1017	NO	NO	NO	NO
RNA95528|RNS_610_147	0.0472276	0.00422195	2.02946	up	19702.2	10207.7	23822.3	12241.3	21212.7	9532.26	0.9487	0.960553	1.15404	Detected	Detected	Detected	0	RNA95528|RNS_610_147	ACCATAGTCACACCACCAGCACGCGCCACCCGAGTAGCTTGGGGAAAGTAATACCAGAGT	RNA95528|RNS_610_147													http://research.imb.uq.edu.au/rnadb/NoncodingRNASearchV2.zip					NA	NO	NO	NO	NO
p38632_v4	0.0472276	0.00421523	6.63418	up	34213.1	6598.52	43134.2	5760.6	34038.3	4525.91	2.37433	2.90454	2.91088	Detected	Detected	Detected	0	p38632_v4	AATGGCTGAGGTGAGGTACCCCGCAGGGGACCTCATAACCCAATTCAGACTACTCTCCTC	ENST00000516869.1	14	-	20811233	20811566	1	20811233,	20811566,	ENSG00000259001.2	gene_id "ENSG00000259001.2"; transcript_id "ENST00000516869.1"; gene_type "antisense"; gene_status "NOVEL"; gene_name "RPPH1"; transcript_type "misc_RNA"; transcript_status "KNOWN"; transcript_name "RPPH1-201"; level 3; havana_gene "OTTHUMG00000170789.2";				ENSEMBL					333	NO	NO	NO	NO
p39242_v4	0.0472276	0.00419277	2.1626	up	3242.52	1636.99	3426.24	1580.96	3732.74	1584.28	0.986072	1.11583	1.2364	Detected	Detected	Detected	0	p39242_v4	GAGAAGCTGCTGAATGACTACCTGAACCGCATCTTTCCTCTTCTGACCATGCACCCCCAG	XR_426664.1	1	-	16959802	16971184	4	16959802,16969261,16969522,16971140,	16959841,16969345,16969640,16971184,	none					RefSeq					285	NO	NO	NO	NO
p7209	0.0470792	0.00409501	2.114	up	3229.66	1674.46	3371.21	1561.67	2873.31	1266.33	0.947689	1.11018	1.18207	Detected	Detected	Detected	0	p7209	TAAAATCAATATTGCCGAGGCCTCCGCAGCAGTCAGGCCCTGCCACCGAGCTGTTCGTTA	ENST00000583662.1	17	+	17494741	17513799	2	17494741,17513649,	17495016,17513799,	ENSG00000264666.1	gene_id "ENSG00000264666.1"; transcript_id "ENST00000583662.1"; gene_type "antisense"; gene_status "NOVEL"; gene_name "RP11-524F11.2"; transcript_type "antisense"; transcript_status "KNOWN"; transcript_name "RP11-524F11.2-001"; level 2; tag "basic"; havana_gene "OTTHUMG00000179385.1"; havana_transcript "OTTHUMT00000446050.1";	ENST00000583662.1		Antisense	ENSEMBL					425	YES	NO	NO	NO
p38407_v4	0.0470655	0.00408433	2.75275	up	950.936	392.179	1337.64	445.316	1464.53	511.367	1.27784	1.58679	1.518	Detected	Detected	Detected	0	p38407_v4	ATGATGAATCAAACTAGCTCACTATGACCGACAGTGAAAATACATGAACACCTGAGAAAC	ENST00000383926.1	11	-	62621375	62621440	1	62621375,	62621440,	ENSG00000255717.2	gene_id "ENSG00000255717.2"; transcript_id "ENST00000383926.1"; gene_type "processed_transcript"; gene_status "KNOWN"; gene_name "SNHG1"; transcript_type "snoRNA"; transcript_status "KNOWN"; transcript_name "SNHG1-204"; level 3; tag "basic"; havana_gene "OTTHUMG00000167743.1";				ENSEMBL					65	NO	NO	NO	NO
p9429	0.0470205	0.00406434	2.44961	up	106.736	45.3687	130.133	47.4451	72.1709	31.683	1.23428	1.45566	1.18771	Detected	Detected	Not Detected	0	p9429	TTTCCCTTGCTCAAAAAGGCACTAAGTCATCTCCAAGTTTGAAGCACCCAGCGAACAACA	ENST00000437243.1	2	-	174203067	174220936	2	174203067,174220894,	174203361,174220936,	ENSG00000236391.2	gene_id "ENSG00000236391.2"; transcript_id "ENST00000437243.1"; gene_type "processed_transcript"; gene_status "PUTATIVE"; gene_name "AC092573.3"; transcript_type "processed_transcript"; transcript_status "PUTATIVE"; transcript_name "AC092573.3-001"; level 2; tag "basic"; havana_gene "OTTHUMG00000154108.1"; havana_transcript "OTTHUMT00000333943.1";	ENST00000437243.1		Antisense	ENSEMBL					336	YES	NO	NO	NO	ENST00000467411, ENST00000496441
p33475	0.0470141	0.00405999	2.08	up	1474.66	749.436	1817.45	796.149	1599.26	798.283	0.976505	1.19081	1.00243	Detected	Detected	Detected	0	p33475	TACTCTTCACAGCGGATGAAGGATTGGCAGGAGATTATAGCTCTGTATGAGAAGGACAAC	ENST00000582262.1	17	+	46022789	46051804	8	46022789,46022924,46023688,46047978,46048727,46050884,46051296,46051765,	46022810,46022978,46023759,46048089,46048773,46051016,46051397,46051804,	ENSG00000263798.1	gene_id "ENSG00000263798.1"; transcript_id "ENST00000582262.1"; gene_type "processed_transcript"; gene_status "NOVEL"; gene_name "RP11-6N17.9"; transcript_type "processed_transcript"; transcript_status "KNOWN"; transcript_name "RP11-6N17.9-001"; level 2; tag "basic"; tag "readthrough_transcript"; havana_gene "OTTHUMG00000178681.1"; havana_transcript "OTTHUMT00000442908.1";	ENST00000582262.1		Antisense	ENSEMBL	ENST00000225573, ENST00000536708				575	YES	NO	NO	NO	ENST00000300557
p2622	0.0470015	0.00405331	2.44932	up	814.482	372.038	1061.49	417.646	832.561	315.267	1.13043	1.34574	1.40098	Detected	Detected	Detected	0	p2622	ACAGCAGCGTCAGGCTCCGGGAGACCTCGTGAACTCAGTGATTTCAAGTCCCGTTTCAGA	ENST00000418995.2	11	+	3247290	3254068	3	3247290,3247545,3253842,	3247412,3247632,3254068,	ENSG00000224513.2	gene_id "ENSG00000224513.2"; transcript_id "ENST00000418995.2"; gene_type "antisense"; gene_status "NOVEL"; gene_name "AC109309.4"; transcript_type "antisense"; transcript_status "KNOWN"; transcript_name "AC109309.4-001"; level 1; tag "basic"; tag "exp_conf"; havana_gene "OTTHUMG00000011710.2"; havana_transcript "OTTHUMT00000032348.2";	ENST00000418995.2		Antisense	ENSEMBL				ENST00000332314	435	YES	NO	NO	NO	ENST00000389832
RNA33522|snoRNA_scaRNA_118_130	0.0470006	0.00373393	10.5973	up	939.211	118.256	1198.05	99.8181	966.99	77.4539	2.98954	3.58524	3.64209	Detected	Detected	Detected	0	RNA33522|snoRNA_scaRNA_118_130	AGGTTATGCTTCCATCACAGTATGCATATTGCAGTGGTGACAATGAGACCTGTAACATTT	RNA33522|snoRNA_scaRNA_118_130													ftp://ftp.ensembl.org/pub/current/fasta/homo_sapiens/ncrna/Homo_sapiens.GRCh37.61.ncrna.fa.gz					NA	NO	NO	NO	NO
p37739_v4	0.0470006	0.00394075	12.217	up	1886.42	169.306	1450.87	147.24	1923.84	115.836	3.47795	3.30067	4.05384	Detected	Detected	Detected	0	p37739_v4	TTTCTATCTGTCCATCTCTGTGCTGGGGTTCGAGACCCGCGGGTGCTTACTGACCCTTTT	ENST00000365160.1	5	-	135416185	135416286	1	135416185,	135416286,	ENSG00000270123.2	gene_id "ENSG00000270123.2"; transcript_id "ENST00000365160.1"; gene_type "lincRNA"; gene_status "KNOWN"; gene_name "VTRNA2-1"; transcript_type "misc_RNA"; transcript_status "KNOWN"; transcript_name "VTRNA2-1-201"; level 3; havana_gene "OTTHUMG00000183992.1";				ENSEMBL					101	NO	NO	NO	NO
RNA33666|snoRNA_scaRNA_262_78	0.0470006	0.00380347	3.08527	up	624.395	211.534	756.856	213.998	666.071	236.769	1.56157	1.82242	1.49219	Detected	Detected	Detected	0	RNA33666|snoRNA_scaRNA_262_78	TAGTTCAGCAGACTAACGCTGATGAGCAATATTAAGTCTTTCGCTCCTATCTGATGTATC	RNA33666|snoRNA_scaRNA_262_78													ftp://ftp.ensembl.org/pub/current/fasta/homo_sapiens/ncrna/Homo_sapiens.GRCh37.61.ncrna.fa.gz					NA	NO	NO	NO	NO
p19824	0.0470006	0.00369749	2.87865	up	215.861	81.5558	244.241	74.7468	234.605	85.0579	1.40424	1.70822	1.46372	Detected	Detected	Detected	0	p19824	AGTTATCAAATGGATAAATAAATGCAATTGCAGAGAGGAGGCGGCCACTTTTGGCGGCCT	TCONS_00023514	15	+	93583947	93584641	2	93583947,93584556,	93584357,93584641,	XLOC_011358	Gene_id=XLOC_011358;Gene_name=linc-MCTP2-7;Transcript_id=TCONS_00023514;Transcript_name=linc-MCTP2-7;	XLOC_011358		Intergenic	HumanLincRNACatalog				ENST00000538818	495	NO	NO	NO	NO
p19537	0.0470006	0.00371135	6.98133	up	403.471	65.9097	454.917	72.4148	351.347	39.7089	2.6139	2.65125	3.14536	Detected	Detected	Not Detected	0	p19537	AAACTCACTGTCATCAATTCTTGCCTTCTAAAGGGAGGGGCACATTTCATCTTGGGGATG	TCONS_00023572	15	-	22525615	22527776	2	22525615,22527546,	22526545,22527776,	XLOC_011396	Gene_id=XLOC_011396;Gene_name=linc-POTEB-1;Transcript_id=TCONS_00023572;Transcript_name=linc-POTEB-1;	XLOC_011396		Intergenic	HumanLincRNACatalog					1160	NO	NO	NO	NO
p40573_v4	0.0470006	0.00386024	5.38581	up	548.825	114.98	534.256	108.349	645.042	97.1788	2.25496	2.30185	2.73068	Detected	Detected	Detected	0	p40573_v4	CGGAGTGCCTCCCCCTCGGGTAGATCCTACTAACAGCATCAAAGAAATAATGAAATAATC	XR_241720.1	5	+	784962	786275	2	784962,785527,	785169,786275,	none					RefSeq					955	NO	NO	NO	NO
p28185	0.0470006	0.00401812	2.99795	up	2481.17	931.209	3487.51	1170.02	2592	764.001	1.41384	1.57566	1.76242	Detected	Detected	Detected	0	p28185	GCTGAGGACTTGGAAGAAATGAGAAGCCGTGCTCGACCACCCCTCCCCCAACACTGGCTC	int-HOXD3-2	2	+	176855835	176855984	1	176855835,	176855984,	int-HOXD3-2	transcript_type=Intronic Transcripts	int-HOXD3-2		Intronic	HOX Loci		ENST00000409660			150	NO	YES	NO	NO
p5861	0.0470006	0.00389456	2.57547	up	122.036	50.4988	107.748	44.1858	102.982	35.5243	1.27298	1.286	1.53552	Detected	Detected	Not Detected	0	p5861	TAGAAGCCTCCAATTCCCCCAACCAGGCAGGTCCTGGGGAGCACAGGCTGCTTCCTGCTT	ENST00000592465.1	16	-	4845265	4846533	2	4845265,4846337,	4845789,4846533,	ENSG00000267077.1	gene_id "ENSG00000267077.1"; transcript_id "ENST00000592465.1"; gene_type "antisense"; gene_status "NOVEL"; gene_name "RP11-127I20.5"; transcript_type "antisense"; transcript_status "KNOWN"; transcript_name "RP11-127I20.5-001"; level 2; tag "basic"; havana_gene "OTTHUMG00000177884.1"; havana_transcript "OTTHUMT00000439467.1";	ENST00000592465.1		Antisense	ENSEMBL				ENST00000268231, ENST00000322048	720	YES	NO	NO	NO
p38461_v4	0.0470006	0.00369481	2.40854	up	565.77	259.822	746.01	303.91	705.437	269.875	1.12269	1.29555	1.38623	Detected	Detected	Detected	0	p38461_v4	GCTTATGCGCTCTCGGCGGGGAGGGTCCTTTAAGAAATAAAAATCCATCTTAATATCCAC	ENST00000604081.1	12	-	54387593	54389683	1	54387593,	54389683,	ENSG00000250133.2	gene_id "ENSG00000250133.2"; transcript_id "ENST00000604081.1"; gene_type "antisense"; gene_status "NOVEL"; gene_name "HOXC-AS2"; transcript_type "antisense"; transcript_status "KNOWN"; transcript_name "HOXC-AS2-002"; level 2; tag "basic"; havana_gene "OTTHUMG00000160030.2"; havana_transcript "OTTHUMT00000408239.2";			Antisense	ENSEMBL					2090	NO	NO	NO	NO
RNA95370|RNS_452_165	0.0470006	0.00351344	2.77678	up	156.613	62.622	206.595	66.9436	160.876	57.9936	1.32246	1.62579	1.47198	Detected	Detected	Detected	0	RNA95370|RNS_452_165	TGGATGAGGACGGCCGATCTGTCATGGCGGTGACCAGTGCAGGCCTGCGGAGCTCCCCCC	RNA95370|RNS_452_165													http://research.imb.uq.edu.au/rnadb/NoncodingRNASearchV2.zip					NA	NO	NO	NO	NO
RNA95547|RNS_629_145	0.0470006	0.00373424	2.16149	up	1804.74	914.946	2228.62	1005.24	1984.01	859.155	0.980033	1.14862	1.20743	Detected	Detected	Detected	0	RNA95547|RNS_629_145	CGGCGCGGCGCTCTCCTCTGGGGCGCTTCTTCCGCGGTGCCCCCGCCCTGCTGGGGGGCT	RNA95547|RNS_629_145													http://research.imb.uq.edu.au/rnadb/NoncodingRNASearchV2.zip					NA	NO	NO	NO	NO
p15516	0.0470006	0.0035883	2.5419	up	541.174	209.007	579.072	253.022	492.997	177.877	1.37254	1.19448	1.4707	Detected	Detected	Detected	0	p15516	AACATGAAAGGAACTTTAATAGGAAACACACTGTAATGGGCACACACAGGACCCAGGGTG	ENST00000565102.1	7	+	149697840	149702213	2	149697840,149701496,	149700167,149702213,	ENSG00000260555.1	gene_id "ENSG00000260555.1"; transcript_id "ENST00000565102.1"; gene_type "lincRNA"; gene_status "NOVEL"; gene_name "RP11-728K20.2"; transcript_type "lincRNA"; transcript_status "KNOWN"; transcript_name "RP11-728K20.2-001"; level 2; tag "basic"; havana_gene "OTTHUMG00000173149.1"; havana_transcript "OTTHUMT00000422262.1";	TCONS_00013093;XLOC_006289		Intergenic	ENSEMBL					3044	NO	NO	NO	NO
p127	0.0470006	0.00373508	8.08591	up	1056.65	168.494	1663.84	176.229	1572.74	176.138	2.64873	3.23899	3.1585	Detected	Detected	Detected	0	p127	GCTTTCCTATAATGTTTCAGGACCAGGGCTGGAAGCCTTCCATGTGTCAACTTCAATGTA	ENST00000464115.1	1	-	28906846	28908365	3	28906846,28907605,28908101,	28907158,28907741,28908365,	ENSG00000197989.8	gene_id "ENSG00000197989.8"; transcript_id "ENST00000464115.1"; gene_type "lincRNA"; gene_status "KNOWN"; gene_name "SNHG12"; transcript_type "lincRNA"; transcript_status "KNOWN"; transcript_name "SNHG12-009"; level 2; havana_gene "OTTHUMG00000003654.2"; havana_transcript "OTTHUMT00000010364.1";	ENST00000464115.1	SNHG12	Intergenic	ENSEMBL				ENST00000373830	712	NO	NO	NO	NO
RNA33438|snoRNA_scaRNA_34_142	0.0470006	0.00373067	2.67362	up	1597.51	673.717	1689.15	600.226	1458.44	509.221	1.24561	1.49272	1.51806	Detected	Detected	Detected	0	RNA33438|snoRNA_scaRNA_34_142	CTTTTTCTTTCTTTGAATGTCCAGCGTCCTGTGAGCGAAGATTATGAGATATGAGGGCAA	RNA33438|snoRNA_scaRNA_34_142													ftp://ftp.ensembl.org/pub/current/fasta/homo_sapiens/ncrna/Homo_sapiens.GRCh37.61.ncrna.fa.gz					NA	NO	NO	NO	NO
RNA147409|p0513_imsncRNA92	0.0470006	0.00396908	4.12139	up	247.117	71.3783	456.108	97.9315	427.192	98.3955	1.79164	2.21953	2.11822	Detected	Detected	Detected	0	RNA147409|p0513_imsncRNA92	CCTGAGGATGAAGGTCAGAAAAATTAGCCTGATTATGGGCCTCAGTTGCGGGGCTGATGT	RNA147409|p0513_imsncRNA92													unpublished data					NA	NO	NO	NO	NO
RNA33431|snoRNA_scaRNA_26_149	0.0470006	0.00359624	6.72788	up	3624.61	659.092	4050.35	598.231	4321.79	528.405	2.45927	2.75927	3.03191	Detected	Detected	Detected	0	RNA33431|snoRNA_scaRNA_26_149	TCATGTCTTCGGTGCTGGCGGCTTCCCATCCGCTGGTTCTATCCTCAAACGCCGGGACAC	RNA33431|snoRNA_scaRNA_26_149													ftp://ftp.ensembl.org/pub/current/fasta/homo_sapiens/ncrna/Homo_sapiens.GRCh37.61.ncrna.fa.gz					NA	NO	NO	NO	NO
p26890	0.0470006	0.00402281	2.39423	up	5382.06	2327.24	5959.36	2232.61	4260.55	1916.3	1.20954	1.41643	1.15271	Detected	Detected	Detected	0	p26890	TTGTCTGACATGAGGGTGGAGATGGAGCGGCCGATCTCGTGGTAGTCCATGTTGGCACTA	HIT000389639	7	-	150767877	150768643	3	150767877,150768158,150768476,	150767998,150768384,150768643,	HIX0167894	None	H-InvDB_779_514		Antisense	H-InvDB				ENST00000460980, ENST00000462940	514	YES	NO	NO	NO
RNA95159|RNS_241_187	0.0470006	0.00397246	2.72815	up	1121.91	409.817	1166.93	383.903	1031.18	422.596	1.4529	1.60391	1.28695	Detected	Detected	Detected	0	RNA95159|RNS_241_187	AGAGACTGGGCGCGGTGTTGCAGTCAGTCAGCACCAGTCCTGGAAGCCTTTCAATACACA	RNA95159|RNS_241_187													http://research.imb.uq.edu.au/rnadb/NoncodingRNASearchV2.zip					NA	NO	NO	NO	NO
p34377_v4	0.0470006	0.00364291	3.53857	up	1334.29	432.924	1640.9	458.116	1367.02	340.593	1.62389	1.8407	2.00492	Detected	Detected	Detected	0	p34377_v4	GTGGAAAGCTTTGAAGACGGCGGTTCTGGGGCTGAATATGAAGGCAACTCGGACTAAGAA	ENST00000558575.1	14	+	75761109	75763341	3	75761109,75761379,75762822,	75761244,75761440,75763341,	ENSG00000259687.1	gene_id "ENSG00000259687.1"; transcript_id "ENST00000558575.1"; gene_type "lincRNA"; gene_status "NOVEL"; gene_name "RP11-293M10.5"; transcript_type "lincRNA"; transcript_status "KNOWN"; transcript_name "RP11-293M10.5-001"; level 2; tag "basic"; havana_gene "OTTHUMG00000171867.1"; havana_transcript "OTTHUMT00000415498.1";	ENST00000558575.1		Intergenic	ENSEMBL			ENST00000238638		715	NO	NO	NO	NO
RNA94969|RNS_51_198	0.0470006	0.00373105	3.15045	up	3303.16	1175.52	6252.31	1746.17	5435.67	1749.01	1.49055	1.84019	1.63592	Detected	Detected	Detected	0	RNA94969|RNS_51_198	CGTCCGTTACCCGCGTCCGACCCTCGCGCGCGTCAGCCCCTCGGCTTCTGCCCGGTCCCG	RNA94969|RNS_51_198													http://research.imb.uq.edu.au/rnadb/NoncodingRNASearchV2.zip					NA	NO	NO	NO	NO
p44483_v4	0.0470006	0.00394402	3.18567	up	15343.9	5310.13	16211.9	5324.56	14459	3934.77	1.53085	1.60632	1.87762	Detected	Detected	Detected	0	p44483_v4	TCATTTGCAGAAACAAAGATTGTGTGTGGATCGATGATGACTTCCATATATACATTCCTT	uc001yxw.4	15	+	25324203	25325381	1	25324203,	25325381,	SNORD116-13	NR_003329	Homo sapiens small nucleolar RNA, C/D box 116-13 (SNORD116-13), small nucleolar RNA.			UCSC					1178	NO	NO	NO	NO
RNA33448|snoRNA_scaRNA_44_138	0.0470006	0.00358207	4.02132	up	29790.1	7762.97	30192	8426.84	30524	6453.68	1.94015	1.8411	2.24175	Detected	Detected	Detected	0	RNA33448|snoRNA_scaRNA_44_138	TTCCCCGTGTTTGAAGGGTCCACTCCTATCCCTTCCAAACTCTGGAGCTTTCGTACATGC	RNA33448|snoRNA_scaRNA_44_138													ftp://ftp.ensembl.org/pub/current/fasta/homo_sapiens/ncrna/Homo_sapiens.GRCh37.61.ncrna.fa.gz					NA	NO	NO	NO	NO
p26936	0.0470006	0.0038194	2.23231	up	1471.43	619.953	1520.99	751.936	2238.9	966.269	1.24699	1.01633	1.21229	Detected	Detected	Detected	0	p26936	TAAGATCTTCCTGAGGACAATGGCGCAAGATCGTCTTCAGCTGTTCATAGCGAAGATGAA	HIT000385522	X	+	7066047	7171264	3	7066047,7108920,7171236,	7066124,7109049,7171264,	HIX0056257	None	H-InvDB_2614_234		Antisense	H-InvDB	ENST00000217961				234	YES	NO	NO	NO
RNA95418|RNS_500_160	0.0470006	0.00399448	6.59776	up	3369.2	546.214	3457.9	618.206	3870.66	464.986	2.62487	2.48374	3.05732	Detected	Detected	Detected	0	RNA95418|RNS_500_160	CCCCTGTCTGGGCCGAGTGCTTCTCGTTCACCACCTCCGGAGCTCCCTGGGCTGTTGGCT	RNA95418|RNS_500_160													http://research.imb.uq.edu.au/rnadb/NoncodingRNASearchV2.zip					NA	NO	NO	NO	NO
p22732	0.0470006	0.00349989	2.53492	up	3179.4	1258.04	3352.02	1452.69	4037.58	1445.49	1.33758	1.2063	1.48194	Detected	Detected	Detected	0	p22732	TCTGCCTGCCCTCTCTTTGGCTTCCAAATGCAGCAAGCTCTTTCTTTACTTAAAATGTGT	TCONS_00010353	5	-	60920944	60922268	2	60920944,60922170,	60921173,60922268,	XLOC_004842	Gene_id=XLOC_004842;Gene_name=linc-C5orf43-1;Transcript_id=TCONS_00010353;Transcript_name=linc-C5orf43-1;	XLOC_004842		Intergenic	HumanLincRNACatalog					327	NO	NO	NO	NO
p18259	0.0470006	0.00360373	3.0388	up	236.787	71.9371	214.837	80.7468	222.074	69.3077	1.71878	1.41176	1.67995	Detected	Detected	Detected	0	p18259	TCTGGGACGAGGTCAGCTGAGCCTGCCATCCTAACTCAGACACCATCTCACTCTCCAAGT	TCONS_00019562	11	-	2005917	2007891	2	2005917,2007849,	2006871,2007891,	XLOC_009356	Gene_id=XLOC_009356;Gene_name=linc-CTSD-3;Transcript_id=TCONS_00019562;Transcript_name=linc-CTSD-3;	XLOC_009356		Intergenic	HumanLincRNACatalog					996	NO	NO	NO	NO
p6879	0.0470006	0.00346524	2.90511	up	1172.7	445.351	1204.17	422.451	1279.66	391.744	1.39681	1.51119	1.70778	Detected	Detected	Detected	0	p6879	TTGGACAGATGATGCCAGTTAATTACTTTGAATGGGTCTGTCACACGCAGCCCAACTCAA	ENST00000571901.1	17	-	45076065	45144835	6	45076065,45098947,45110643,45131483,45133825,45144779,	45076183,45099087,45110747,45131579,45134119,45144835,	ENSG00000262879.1	gene_id "ENSG00000262879.1"; transcript_id "ENST00000571901.1"; gene_type "processed_transcript"; gene_status "NOVEL"; gene_name "RP11-156P1.3"; transcript_type "lincRNA"; transcript_status "KNOWN"; transcript_name "RP11-156P1.3-008"; level 2; havana_gene "OTTHUMG00000178188.1"; havana_transcript "OTTHUMT00000440921.1";	ENST00000571901.1		Intergenic	ENSEMBL					808	NO	NO	NO	NO
p1223	0.0470006	0.00352751	2.981	up	518.998	186.554	569.795	203.149	551.723	162.517	1.47613	1.48791	1.76335	Detected	Detected	Detected	0	p1223	TCTCCAGCCTTGCAGGTCCCCTTCCTCTATGAAGCCAGCCTTCTGAGATGAACACATTGC	ENST00000506037.1	1	+	155108372	155109607	2	155108372,155108774,	155108467,155109607,	ENSG00000250784.1	gene_id "ENSG00000250784.1"; transcript_id "ENST00000506037.1"; gene_type "processed_transcript"; gene_status "NOVEL"; gene_name "RP11-540D14.6"; transcript_type "processed_transcript"; transcript_status "KNOWN"; transcript_name "RP11-540D14.6-001"; level 2; tag "basic"; havana_gene "OTTHUMG00000035334.1"; havana_transcript "OTTHUMT00000085517.1";	ENST00000506037.1		Antisense	ENSEMBL	ENST00000484157			ENST00000368399, ENST00000368399, ENST00000469878	928	YES	NO	NO	NO
p5964	0.0470006	0.00347355	2.64826	up	2664.27	1100.05	2883.55	977.847	2580.29	992.228	1.27617	1.56016	1.37879	Detected	Detected	Detected	0	p5964	AACTCCTTGGCGCACAGAGCGCAGATGTAGGGCCCCTTGCTCTTTGTCTTCTTCTCCAAG	ENST00000566537.1	16	-	29817816	29819053	2	29817816,29818551,	29817861,29819053,	ENSG00000259952.1	gene_id "ENSG00000259952.1"; transcript_id "ENST00000566537.1"; gene_type "antisense"; gene_status "NOVEL"; gene_name "AC009133.15"; transcript_type "antisense"; transcript_status "KNOWN"; transcript_name "AC009133.15-001"; level 2; tag "basic"; havana_gene "OTTHUMG00000177140.1"; havana_transcript "OTTHUMT00000435555.1";	ENST00000566537.1		Antisense	ENSEMBL				ENST00000400751, ENST00000300797, ENST00000400750	547	YES	NO	NO	NO	ENST00000545521
RNA33574|snoRNA_scaRNA_170_94	0.0470006	0.0038744	2.92885	up	22246.2	7330.38	23335.4	9071.8	20737	6443.24	1.6016	1.36306	1.68635	Detected	Detected	Detected	0	RNA33574|snoRNA_scaRNA_170_94	TTGGAAAGTTGAACAAAATGAGTGAAAACTTTATACTGTCATCCTCTTCAAACTGAGGTC	RNA33574|snoRNA_scaRNA_170_94													ftp://ftp.ensembl.org/pub/current/fasta/homo_sapiens/ncrna/Homo_sapiens.GRCh37.61.ncrna.fa.gz					NA	NO	NO	NO	NO
p19836	0.0470006	0.003567	2.88309	up	495.066	175.866	580.241	221.516	598.239	184.07	1.49314	1.38924	1.70047	Detected	Detected	Detected	0	p19836	AATATGTCGGCGAGCACCCACCCAAATGCAATCATTTGACCCCCTGCGGACGATAGCTGC	TCONS_00024016	15	+	96885116	96888057	3	96885116,96886109,96887793,	96885177,96886227,96888057,	XLOC_011371	Gene_id=XLOC_011371;Gene_name=linc-SPATA8-2;Transcript_id=TCONS_00024016;Transcript_name=linc-SPATA8-2;	XLOC_011371		Intergenic	HumanLincRNACatalog				ENST00000394166	443	NO	NO	NO	NO
p34354_v4	0.0470006	0.00346465	7.06932	up	306.267	37.9099	394.649	50.6973	202.031	35.9632	3.01414	2.96059	2.48998	Detected	Not Detected	Detected	0	p34354_v4	CAAGAACCCAATTCCGGACACGTTTGGACCCAGATGGAAAGGCAGCTCAACATCTGAGAA	ENST00000554211.1	14	-	82071690	82089405	3	82071690,82073475,82088996,	82071898,82074045,82089405,	ENSG00000258977.1	gene_id "ENSG00000258977.1"; transcript_id "ENST00000554211.1"; gene_type "lincRNA"; gene_status "NOVEL"; gene_name "RP11-799P8.1"; transcript_type "lincRNA"; transcript_status "KNOWN"; transcript_name "RP11-799P8.1-001"; level 2; tag "basic"; havana_gene "OTTHUMG00000171398.1"; havana_transcript "OTTHUMT00000413271.1";	uc001xvp.3;UCSC_8375_1187;TCONS_00022379;XLOC_011088		Intergenic	ENSEMBL					1187	NO	NO	NO	NO
p26468	0.0470006	0.00378531	2.37263	up	2093.99	904.524	2407.29	916.098	2246.52	1023.2	1.21103	1.39384	1.1346	Detected	Detected	Detected	0	p26468	TGAGCCTTGGTCACAGCGTCACTGACAGATCATTAGCAGGTGCTGCAAAGGACAGGGGCA	uc022bce.1	8	-	143760854	143763384	1	143760854,	143763384,	AX747544	proteinID=;alignID=uc022bce.1;kgID=uc022bce.1;mRNA=AX747544;spID=;refseq=;protAcc=;description=Homo sapiens cDNA FLJ35113 fis, clone PLACE6007242.;rfamAcc=;tRnaName=;	uc022bce.1		Antisense	UCSC				ENST00000422119	2530	YES	NO	NO	NO	ENST00000301258
RNA33471|snoRNA_scaRNA_67_135	0.0470006	0.00361189	2.87805	up	4507.35	1740.88	4521.76	1584.67	4072.99	1262.23	1.37247	1.5127	1.69011	Detected	Detected	Detected	0	RNA33471|snoRNA_scaRNA_67_135	AAAGTTGTTTCTTAACTATACCTGTCTGCTATTCTCCTGTAGCAGCCAGGGACGCTTGGT	RNA33471|snoRNA_scaRNA_67_135													ftp://ftp.ensembl.org/pub/current/fasta/homo_sapiens/ncrna/Homo_sapiens.GRCh37.61.ncrna.fa.gz					NA	NO	NO	NO	NO
p6089	0.0470006	0.0038876	2.2504	up	467.024	220.725	617.296	248.054	377.643	174.476	1.08125	1.31531	1.11399	Detected	Detected	Detected	0	p6089	AAGAAAGAAAGGAAACGCCGAGTCATCCAGCGACACTCAGACCCTCGGCACAGAGAGCAG	ENST00000566989.1	16	-	70190242	70207322	3	70190242,70192707,70207030,	70190407,70192792,70207322,	ENSG00000247228.2	gene_id "ENSG00000247228.2"; transcript_id "ENST00000566989.1"; gene_type "antisense"; gene_status "NOVEL"; gene_name "RP11-296I10.3"; transcript_type "antisense"; transcript_status "KNOWN"; transcript_name "RP11-296I10.3-002"; level 2; tag "basic"; havana_gene "OTTHUMG00000176981.2"; havana_transcript "OTTHUMT00000435007.1";	ENST00000566989.1		Antisense	ENSEMBL					542	YES	NO	NO	NO	ENST00000288050, ENST00000398122
p7000	0.0470006	0.00351687	2.16604	up	181.582	87.8911	198.185	83.4629	156.2	75.4033	1.04683	1.24764	1.0507	Detected	Detected	Detected	0	p7000	CAGTTCCTCTTTGGTAACCTCAATCCTGAAAGTTAGTGTGACAGGCCTACAGCTTTTTGT	ENST00000540802.1	17	-	70030247	70053871	3	70030247,70033430,70053599,	70030479,70033504,70053871,	ENSG00000254148.3	gene_id "ENSG00000254148.3"; transcript_id "ENST00000540802.1"; gene_type "lincRNA"; gene_status "NOVEL"; gene_name "RP11-84E24.2"; transcript_type "lincRNA"; transcript_status "KNOWN"; transcript_name "RP11-84E24.2-002"; level 2; tag "basic"; havana_gene "OTTHUMG00000168040.1"; havana_transcript "OTTHUMT00000397676.1";	ENST00000540802.1		Intergenic	ENSEMBL					578	NO	NO	NO	NO
p35937_v4	0.0470006	0.00345974	3.28875	up	246.421	84.2691	360.958	96.8255	263.365	80.7124	1.54805	1.89837	1.7062	Detected	Detected	Detected	0	p35937_v4	GCTGAGTTGAGCACTTGCGAGTACCAAGCAGTGAGGACCTGAGGCACAGATGCTAACCAG	TCONS_00003627	2	+	33050495	33066295	5	33050495,33061640,33062377,33065836,33066079,	33050577,33061801,33062472,33065996,33066295,	XLOC_001418	Gene_id=XLOC_001418;Gene_name=linc-LTBP1-1;Transcript_id=TCONS_00003627;Transcript_name=linc-LTBP1-1;	XLOC_001418		Intergenic	HumanLincRNACatalog				ENST00000317907	714	NO	NO	NO	NO
p34436_v4	0.0470006	0.00346535	2.04041	up	266.853	132.661	237.751	124.313	298.745	135.296	1.0083	0.935477	1.1428	Detected	Detected	Detected	0	p34436_v4	ACGATTTATATTCAGCTGTATGCTGGGCAGGTCCAACTTGGCATTTCTTGGCTGTATCTC	ENST00000560341.1	15	+	40331549	40349184	4	40331549,40338161,40348653,40348930,	40331649,40338270,40348842,40349184,	ENSG00000248508.2	gene_id "ENSG00000248508.2"; transcript_id "ENST00000560341.1"; gene_type "processed_transcript"; gene_status "NOVEL"; gene_name "RP11-521C20.4"; transcript_type "processed_transcript"; transcript_status "KNOWN"; transcript_name "RP11-521C20.4-002"; level 2; havana_gene "OTTHUMG00000172392.1"; havana_transcript "OTTHUMT00000418270.1";	TCONS_00023221;XLOC_011219		Divergent	ENSEMBL			ENST00000267884	ENST00000263791	652	NO	NO	NO	NO
p10853	0.0470006	0.00387589	2.30898	up	562.319	262.155	595.126	232.98	497.164	221.287	1.10097	1.35299	1.1678	Detected	Detected	Detected	0	p10853	CATTGAAAGAGGAGGAGCAAGAAAATTGGCACTAGTTGCCTACTTAAAGCTAAAAATTAG	ENST00000565564.1	21	+	31462034	31470154	2	31462034,31469985,	31462309,31470154,	ENSG00000259981.1	gene_id "ENSG00000259981.1"; transcript_id "ENST00000565564.1"; gene_type "lincRNA"; gene_status "NOVEL"; gene_name "AF096876.1"; transcript_type "lincRNA"; transcript_status "KNOWN"; transcript_name "AF096876.1-001"; level 2; tag "non_canonical_polymorphism"; tag "basic"; havana_gene "OTTHUMG00000172753.1"; havana_transcript "OTTHUMT00000420368.1";	HIT000084126;H-InvDB_873_478	AF096876.1	Intergenic	ENSEMBL					444	NO	NO	NO	NO
p25	0.0470006	0.00373071	2.29619	up	299.989	142.039	321.376	141.161	274.506	109.025	1.07862	1.18693	1.33218	Detected	Detected	Detected	0	p25	TTTTAAAGGTGCCTGGGGTTGGGAACACGAAGCCACATCCTTCCCAGTTAGGCCCAGCCT	ENST00000565563.1	1	-	1185156	1186714	1	1185156,	1186714,	ENSG00000260179.1	gene_id "ENSG00000260179.1"; transcript_id "ENST00000565563.1"; gene_type "lincRNA"; gene_status "NOVEL"; gene_name "RP5-902P8.12"; transcript_type "lincRNA"; transcript_status "KNOWN"; transcript_name "RP5-902P8.12-001"; level 2; tag "basic"; havana_gene "OTTHUMG00000175732.1"; havana_transcript "OTTHUMT00000430911.1";	ENST00000565563.1		Intergenic	ENSEMBL				ENST00000349431, ENST00000348298	1558	NO	NO	NO	NO
p35086_v4	0.0470006	0.00362028	5.55562	up	1980.48	350.881	1902.64	412.724	1790.53	271.702	2.4968	2.20475	2.72029	Detected	Detected	Detected	0	p35086_v4	TCCTCCCATTGGATCCGGCGCTCCCGGCAGGCAGGCCTACAGAATTGGGCATGAAACAGC	ENST00000599135.1	4	-	56243773	56262009	6	56243773,56246962,56248673,56252475,56253438,56261961,	56243937,56247046,56248729,56252590,56253708,56262009,	ENSG00000249700.3	gene_id "ENSG00000249700.3"; transcript_id "ENST00000599135.1"; gene_type "antisense"; gene_status "NOVEL"; gene_name "SRD5A3-AS1"; transcript_type "antisense"; transcript_status "KNOWN"; transcript_name "SRD5A3-AS1-005"; level 2; tag "RNA_Seq_supported_only"; tag "basic"; havana_gene "OTTHUMG00000160655.6"; havana_transcript "OTTHUMT00000461423.1";	ENST00000599135.1	SRD5A3-AS1	Antisense	ENSEMBL				ENST00000264228	737	NO	NO	NO	NO
RNA95247|RNS_329_179	0.0470006	0.0038144	2.10548	up	318.28	157.598	351.801	175.732	272.025	117.832	1.01405	1.00139	1.20701	Detected	Detected	Detected	0	RNA95247|RNS_329_179	TTTGTTTCCTTCTGGGAGGTGCTGGTGACCGAGGCTCAGGAGGGCACCTGCCCCTAGGAA	RNA95247|RNS_329_179													http://research.imb.uq.edu.au/rnadb/NoncodingRNASearchV2.zip					NA	NO	NO	NO	NO
p35123_v4	0.0470006	0.00366805	2.28532	up	201.723	80.0556	202.014	94.7063	176.93	79.6753	1.3333	1.09292	1.15098	Detected	Detected	Detected	0	p35123_v4	CACCCGCGCAACAGCAGGAAAGACAGAGGGGCCCCTTTGTGTGACTAAATTTGGCAAGAA	ENST00000436413.1	4	+	109088680	109097582	3	109088680,109094574,109096947,	109088989,109094675,109097582,	ENSG00000232021.2	gene_id "ENSG00000232021.2"; transcript_id "ENST00000436413.1"; gene_type "processed_transcript"; gene_status "NOVEL"; gene_name "LEF1-AS1"; transcript_type "antisense"; transcript_status "KNOWN"; transcript_name "LEF1-AS1-001"; level 2; tag "basic"; havana_gene "OTTHUMG00000161028.1"; havana_transcript "OTTHUMT00000363473.1";	NR_029374;RefSeq_2755_1049	LEF1-AS1	Antisense	ENSEMBL	ENST00000512129				1045	YES	NO	NO	NO
RNA33496|snoRNA_scaRNA_92_133	0.0470006	0.00388187	2.46026	up	240.469	103.878	220.18	94.2226	235.219	85.4449	1.21096	1.22454	1.46094	Detected	Detected	Detected	0	RNA33496|snoRNA_scaRNA_92_133	ATTTATGCATGGAGGCTGCTTCTCCTCAGCAGCTGCCATAGCCCGGTCGCTGGTACATGA	RNA33496|snoRNA_scaRNA_92_133													ftp://ftp.ensembl.org/pub/current/fasta/homo_sapiens/ncrna/Homo_sapiens.GRCh37.61.ncrna.fa.gz					NA	NO	NO	NO	NO
p8378	0.0470006	0.00352176	2.93	up	111.055	37.3164	156.112	48.1058	127.044	48.7787	1.57339	1.6983	1.38101	Detected	Not Detected	Detected	0	p8378	TCGGTGTGATTAAATTTGGTCACTAAGCCAAACGCACGGGACACTGCCTAGATTGAGTTA	ENST00000586744.1	19	-	45579767	45593649	2	45579767,45593326,	45580134,45593649,	ENSG00000267348.1	gene_id "ENSG00000267348.1"; transcript_id "ENST00000586744.1"; gene_type "processed_transcript"; gene_status "PUTATIVE"; gene_name "CTB-179K24.4"; transcript_type "processed_transcript"; transcript_status "PUTATIVE"; transcript_name "CTB-179K24.4-001"; level 1; tag "basic"; tag "readthrough_transcript"; tag "exp_conf"; havana_gene "OTTHUMG00000181767.1"; havana_transcript "OTTHUMT00000457530.1";	ENST00000586744.1	CTB-179K24.4	Antisense	ENSEMBL				ENST00000421905, ENST00000391952	690	YES	NO	NO	NO	ENST00000270257
p2816	0.0470006	0.00383376	2.4056	up	149.224	61.6606	184.795	84.6659	145.643	55.2623	1.27506	1.12607	1.39807	Detected	Detected	Detected	0	p2816	TAGAGCCCTCTCCTGCTGGAAGAGATGGCTTTGGAAGCAGAACCCGCCCCAAACCCAATT	ENST00000569428.1	11	+	68779821	68780795	2	68779821,68780458,	68780016,68780795,	ENSG00000256508.2	gene_id "ENSG00000256508.2"; transcript_id "ENST00000569428.1"; gene_type "antisense"; gene_status "NOVEL"; gene_name "RP11-554A11.6"; transcript_type "antisense"; transcript_status "KNOWN"; transcript_name "RP11-554A11.6-003"; level 2; tag "basic"; havana_gene "OTTHUMG00000172940.1"; havana_transcript "OTTHUMT00000421417.1";	ENST00000569428.1		Antisense	ENSEMBL					532	YES	NO	NO	NO	ENST00000309099, ENST00000309099
p36256_v4	0.0470006	0.00404457	2.41771	up	437.444	178.002	420.246	193.001	338.592	128.205	1.2972	1.12263	1.4011	Detected	Detected	Detected	0	p36256_v4	TGGGCCTGGGAAAGGCAGAAAGGCAGATGGATGGTATCAGAAGTGGGACCTGCAGTGGGG	TCONS_00014733	8	+	62740493	62774618	4	62740493,62747431,62765217,62774328,	62740536,62747555,62765335,62774618,	XLOC_006817	Gene_id=XLOC_006817;Gene_name=linc-NKAIN3-1;Transcript_id=TCONS_00014733;Transcript_name=linc-NKAIN3-1;	XLOC_006817		Intergenic	HumanLincRNACatalog					575	NO	NO	NO	NO
p15185	0.0470006	0.00404086	5.54129	up	356.177	79.056	553.582	84.8109	411.952	71.1992	2.17165	2.70648	2.53254	Detected	Detected	Detected	0	p15185	AGAAAATATTGAGACAGTTCCATTAGGTCACAGAGCCTGAGGCCCAGGCCGGGCTGCAGC	ENST00000442017.1	7	-	157074229	157075380	2	157074229,157074837,	157074251,157075380,	ENSG00000229660.1	gene_id "ENSG00000229660.1"; transcript_id "ENST00000442017.1"; gene_type "lincRNA"; gene_status "NOVEL"; gene_name "RP5-1142J19.1"; transcript_type "lincRNA"; transcript_status "KNOWN"; transcript_name "RP5-1142J19.1-001"; level 2; tag "basic"; havana_gene "OTTHUMG00000157240.1"; havana_transcript "OTTHUMT00000348117.1";	TCONS_00013284;XLOC_006676		Intergenic	ENSEMBL					565	NO	NO	NO	NO
RNA33411|snoRNA_scaRNA_4_330	0.0470006	0.00388437	3.64439	up	342.065	106.575	331.456	78.2725	278.561	78.2196	1.6824	2.08224	1.83239	Detected	Detected	Detected	0	RNA33411|snoRNA_scaRNA_4_330	ACTTAGCTTGTGTTATGGCCACTGAGAGATGAAACACAGATCTTTGGTAATCTGATGGCT	RNA33411|snoRNA_scaRNA_4_330													ftp://ftp.ensembl.org/pub/current/fasta/homo_sapiens/ncrna/Homo_sapiens.GRCh37.61.ncrna.fa.gz					NA	NO	NO	NO	NO
p2356	0.0469801	0.00344859	5.01477	up	535.764	110.723	480.055	80.0107	347.012	79.886	2.27464	2.58493	2.11897	Detected	Detected	Detected	0	p2356	GACCTTCTGAACCGGAGCAGGAAGAAAAATAAAAGCTTTCCTCCAAACCCCAAGACCAAA	ENST00000602344.1	11	-	65265480	65265876	1	65265480,	65265876,	ENSG00000270117.1	gene_id "ENSG00000270117.1"; transcript_id "ENST00000602344.1"; gene_type "lincRNA"; gene_status "NOVEL"; gene_name "AP000769.7"; transcript_type "lincRNA"; transcript_status "KNOWN"; transcript_name "AP000769.7-001"; level 2; tag "basic"; havana_gene "OTTHUMG00000184021.1"; havana_transcript "OTTHUMT00000467787.1";	ENST00000602344.1	AP000769.7	Intergenic	ENSEMBL					396	NO	NO	NO	NO
p23698	0.0469801	0.00344404	4.71635	up	969.415	205.396	1091.05	197.582	695.808	172.857	2.2387	2.46519	2.00911	Detected	Detected	Detected	0	p23698	AAGAATAAAAGAAGGGTTTCCCCACTAAAATGACACGGCGATTCCGGCTCTTGTTTTGGG	TCONS_00014390	7	-	104653693	104654602	3	104653693,104654327,104654587,	104654209,104654426,104654602,	XLOC_006554	Gene_id=XLOC_006554;Gene_name=linc-ORC5-2;Transcript_id=TCONS_00014390;Transcript_name=linc-ORC5-2;	XLOC_006554		Divergent	HumanLincRNACatalog			ENST00000257745, ENST00000495267		630	NO	NO	NO	NO
RNA147134|p0238_imsncRNA373	0.0469695	0.00343731	2.6096	up	163.097	63.9787	137.022	57.0982	142.646	49.104	1.35007	1.26289	1.53853	Detected	Detected	Detected	0	RNA147134|p0238_imsncRNA373	GGGAAAAGGAGTTGCAGGATCCAGAATCCGGACCTTTCTTGACAAAGTGTCGGAGTGGGC	RNA147134|p0238_imsncRNA373													unpublished data					NA	NO	NO	NO	NO
p37360_v4	0.0469185	0.00340947	13.9859	up	636.354	49.4116	671.083	59.5829	855.484	45.3587	3.68691	3.49352	4.23729	Detected	Detected	Detected	0	p37360_v4	AATATCAGTGAAGCCCAAGAAACTATTAACAGCTCCCAGGACTGTGCCCTGAAGTGAGAA	ENST00000608098.1	3	-	405517	415735	2	405517,415499,	405706,415735,	ENSG00000234661.2	gene_id "ENSG00000234661.2"; transcript_id "ENST00000608098.1"; gene_type "antisense"; gene_status "NOVEL"; gene_name "CHL1-AS1"; transcript_type "antisense"; transcript_status "KNOWN"; transcript_name "CHL1-AS1-002"; level 2; tag "basic"; havana_gene "OTTHUMG00000154873.2"; havana_transcript "OTTHUMT00000472800.1";			Antisense	ENSEMBL					425	NO	NO	NO	NO
p43279_v4	0.0469185	0.00341799	2.62412	up	399.569	166.254	566.023	194.085	512.587	198.828	1.26506	1.54417	1.36627	Detected	Detected	Detected	0	p43279_v4	AGAGCACATCTGGCCCTTAGCAGAGCAAACCAGACCTTACAGAACAGCCAGTCACGGAGC	XR_429788.1	16	-	86540863	86541779	3	86540863,86541273,86541732,	86540973,86541370,86541779,	none					RefSeq					254	NO	NO	NO	NO
RNA96157|RNS_1239_64	0.0469185	0.00341202	77.871	up	5408.33	109.4	6806.24	56.9744	4518.14	56.5076	5.6275	6.9004	6.32114	Detected	Detected	Detected	0	RNA96157|RNS_1239_64	AGGGGCTGCAACCAGGTCCTGCATGGTGGCGGCCATCTTCCATGTGAACACTCCACATGG	RNA96157|RNS_1239_64													http://research.imb.uq.edu.au/rnadb/NoncodingRNASearchV2.zip					NA	NO	NO	NO	NO
p34323_v4	0.0469185	0.00341187	2.147	up	137.337	69.0733	164.383	70.8063	108.546	50.6265	0.991515	1.21511	1.10035	Detected	Detected	Detected	0	p34323_v4	CTGACCACTCCAGGGCACAATGATCTCAAGGTTCAGCATCTCCAGAGATGAGCTTTCCAA	ENST00000448470.2	13	+	77649652	77661834	3	77649652,77650950,77661686,	77649719,77651068,77661834,	ENSG00000236051.2	gene_id "ENSG00000236051.2"; transcript_id "ENST00000448470.2"; gene_type "antisense"; gene_status "NOVEL"; gene_name "MYCBP2-AS1"; transcript_type "antisense"; transcript_status "KNOWN"; transcript_name "MYCBP2-AS1-002"; level 2; tag "basic"; havana_gene "OTTHUMG00000017104.2"; havana_transcript "OTTHUMT00000045324.2";	ENST00000448470.2	MYCBP2-AS1	Antisense	ENSEMBL					333	YES	NO	NO	NO	ENST00000407578
RNA33512|snoRNA_scaRNA_108_131	0.0469185	0.00340139	3.8467	up	4558.99	1092.54	2953.96	898.928	3131.81	754.47	2.06103	1.71637	2.05346	Detected	Detected	Detected	0	RNA33512|snoRNA_scaRNA_108_131	TTGGACATGTAAGAATTGGAGGCAAAGAAATGTGGACTTGGAGAAATCTGGGGCCAGCTT	RNA33512|snoRNA_scaRNA_108_131													ftp://ftp.ensembl.org/pub/current/fasta/homo_sapiens/ncrna/Homo_sapiens.GRCh37.61.ncrna.fa.gz					NA	NO	NO	NO	NO
RNA33497|snoRNA_scaRNA_93_133	0.0469185	0.00341559	3.33161	up	1246.77	430.625	1311.11	362.603	1143.07	323.597	1.53369	1.85432	1.82065	Detected	Detected	Detected	0	RNA33497|snoRNA_scaRNA_93_133	AGCTTCCTCGTGGCGCCGGGGGTCAATCTGCAGCGCTAGAGCATGTGCTTGCGCATAACT	RNA33497|snoRNA_scaRNA_93_133													ftp://ftp.ensembl.org/pub/current/fasta/homo_sapiens/ncrna/Homo_sapiens.GRCh37.61.ncrna.fa.gz					NA	NO	NO	NO	NO
p36842_v4	0.0468935	0.00336227	10.0891	up	395.588	49.4737	533.063	41.8562	567.13	56.2359	2.99926	3.67079	3.33412	Detected	Detected	Detected	0	p36842_v4	GACTTTGACAGCGCAGGTCAGTACAATACCTGCAAGCTGCCACTCAGCTTTCCTATAATG	ENST00000384584.1	1	-	28906892	28907024	1	28906892,	28907024,	ENSG00000197989.9	gene_id "ENSG00000197989.9"; transcript_id "ENST00000384584.1"; gene_type "antisense"; gene_status "KNOWN"; gene_name "SNHG12"; transcript_type "snoRNA"; transcript_status "KNOWN"; transcript_name "SNHG12-203"; level 3; tag "basic"; havana_gene "OTTHUMG00000003654.2";				ENSEMBL					132	NO	NO	NO	NO
p36686_v4	0.0468622	0.00335691	2.56406	up	3082.35	1299.32	4049	1623.6	2703.79	948.904	1.24627	1.31837	1.51065	Detected	Detected	Detected	0	p36686_v4	GAGGGTCCCCGAGTGCACCGCCCTCCCACCAATTTCTGGTTTTTCCTGTTGGAGCCCAAG	ENST00000548416.1	14	+	19642022	19643233	2	19642022,19643071,	19642393,19643233,	ENSG00000258314.2	gene_id "ENSG00000258314.2"; transcript_id "ENST00000548416.1"; gene_type "lincRNA"; gene_status "NOVEL"; gene_name "CTD-2314B22.1"; transcript_type "lincRNA"; transcript_status "KNOWN"; transcript_name "CTD-2314B22.1-002"; level 2; havana_gene "OTTHUMG00000170342.2"; havana_transcript "OTTHUMT00000408582.1";	ENST00000548416.1	CTD-2314B22.1	Intergenic	ENSEMBL					533	NO	NO	NO	NO
p1190	0.046837	0.00333727	3.81906	up	657.473	155.878	603.252	184.064	451.612	112.078	2.07652	1.71256	2.01058	Detected	Detected	Detected	0	p1190	GCAGGCAGGAAATATTAACTTATTTCATTGTCACACGAAACCAGAAGACATAAAACAGTT	ENST00000457390.1	1	+	148932784	148933579	2	148932784,148933290,	148932920,148933579,	ENSG00000232527.3	gene_id "ENSG00000232527.3"; transcript_id "ENST00000457390.1"; gene_type "lincRNA"; gene_status "KNOWN"; gene_name "RP11-14N7.2"; transcript_type "lincRNA"; transcript_status "KNOWN"; transcript_name "RP11-14N7.2-004"; level 2; havana_gene "OTTHUMG00000017423.2"; havana_transcript "OTTHUMT00000097809.1";	ENCODE_2270_425		Intergenic	ENSEMBL					425	NO	NO	NO	YES		OTTHUMG00000017423
p27435	0.0467091	0.00329316	2.61753	up	337.394	115.763	364.589	143.634	258.019	106.436	1.54326	1.34388	1.27748	Detected	Detected	Detected	0	p27435	ATGGACACACATCAGGGGCTGGACATGAAAAAGAGACCAGGACAAGCCAATGGCCAGTGC	uc.62+	2	+	60780681	60780915	1	60780681,	60780915,	uc.62+	uc.62+	UCRs_276_234		Divergent	UCR			ENST00000358510, ENST00000335712	ENST00000489516, ENST00000489516	234	NO	NO	NO	NO
RNA95574|RNS_656_142	0.0467091	0.00326593	2.6851	up	4459.2	1693.85	5212.28	2116.84	4971.56	1664.68	1.39648	1.3	1.57845	Detected	Detected	Detected	0	RNA95574|RNS_656_142	ATAGATGCCCAGAGCACACACATGCAGCTCAGAGGGCCTGGGGGACAGTGCACCTCACCA	RNA95574|RNS_656_142													http://research.imb.uq.edu.au/rnadb/NoncodingRNASearchV2.zip					NA	NO	NO	NO	NO
p36530_v4	0.0467091	0.00329627	2.3087	up	999.352	428.281	986.611	466.758	1206.13	483.434	1.22243	1.07981	1.319	Detected	Detected	Detected	0	p36530_v4	GAACAACTGGAAGATAATTAGAATTATCAGCCTGTGCCACCCCCATCATGTGTCTCTAAA	ENST00000504214.1	5	-	177291565	177298184	2	177291565,177297853,	177291635,177298184,	ENSG00000249186.1	gene_id "ENSG00000249186.1"; transcript_id "ENST00000504214.1"; gene_type "antisense"; gene_status "NOVEL"; gene_name "RP11-423H2.5"; transcript_type "antisense"; transcript_status "KNOWN"; transcript_name "RP11-423H2.5-003"; level 2; tag "basic"; havana_gene "OTTHUMG00000163461.1"; havana_transcript "OTTHUMT00000373576.1";	ENST00000504214.1		Antisense	ENSEMBL				ENST00000303154	401	NO	NO	NO	NO
p6436	0.0467091	0.00326796	11.6155	up	1603.07	142.959	2053.21	136.417	1838.69	198.018	3.48716	3.91179	3.21498	Detected	Detected	Detected	0	p6436	TCAGAATCAGACCTCAAATTGCCTTAAAAATGGGAGACCAGATTACAGCCATGGTTGAGG	ENST00000567563.1	16	+	56716381	56721719	3	56716381,56717076,56721489,	56716480,56717298,56721719,	ENSG00000259827.1	gene_id "ENSG00000259827.1"; transcript_id "ENST00000567563.1"; gene_type "processed_transcript"; gene_status "NOVEL"; gene_name "RP11-343H19.2"; transcript_type "processed_transcript"; transcript_status "KNOWN"; transcript_name "RP11-343H19.2-001"; level 2; tag "basic"; tag "readthrough_transcript"; havana_gene "OTTHUMG00000176837.2"; havana_transcript "OTTHUMT00000434378.1";	ENST00000567563.1		Antisense	ENSEMBL	ENST00000394485, ENST00000394485				551	YES	NO	NO	NO
p27665	0.0467091	0.0032826	2.62078	up	154.496	65.4293	173.899	60.9922	108.955	40.7493	1.23956	1.51155	1.41888	Detected	Detected	Not Detected	0	p27665	TACATCTTTTGTTTTATGGTGGTAAAGGCCCCGGAGTAGCCTACCATGATTCATGGCTGT	uc.197+	6	+	98362798	98363022	1	98362798,	98363022,	uc.197+	uc.197+	UCRs_316_224		Intergenic	UCR					224	NO	NO	NO	NO
p1954	0.0467091	0.00327331	2.42028	up	525.514	234.884	711.398	298.723	605.563	227.582	1.16178	1.25185	1.41189	Detected	Detected	Detected	0	p1954	CGCGGCGGTCCCACCAAGCAACTCTCTCCAATTTTACCTTTTTAAAATAAAAGATGTCTG	ENST00000443374.1	10	+	52388909	52391396	2	52388909,52389336,	52388938,52391396,	ENSG00000226200.1	gene_id "ENSG00000226200.1"; transcript_id "ENST00000443374.1"; gene_type "antisense"; gene_status "NOVEL"; gene_name "RP11-50E11.3"; transcript_type "antisense"; transcript_status "KNOWN"; transcript_name "RP11-50E11.3-001"; level 2; tag "basic"; havana_gene "OTTHUMG00000018230.1"; havana_transcript "OTTHUMT00000048071.1";	uc001jjf.1;UCSC_4582_2089		Antisense	ENSEMBL				ENST00000361781	2089	NO	NO	NO	NO
RNA95211|RNS_293_183	0.0467091	0.0032658	2.49543	up	75.0041	27.1216	82.0886	35.2499	96.7422	40.0934	1.46753	1.21956	1.27078	Detected	Not Detected	Detected	0	RNA95211|RNS_293_183	TTATTTCAGAAATAGATCCCAGACCTCTTCTAAGAAAAAGCCCAGGCACCCTGAGTGCTG	RNA95211|RNS_293_183													http://research.imb.uq.edu.au/rnadb/NoncodingRNASearchV2.zip					NA	NO	NO	NO	NO
p44524_v4	0.0467091	0.00331647	3.68595	up	1910.89	602.279	2643.21	673.725	2524.79	627.573	1.66574	1.97206	2.00831	Detected	Detected	Detected	0	p44524_v4	TGAAGATTGGTCACTGTAAAGCAGTTGAAAGAATTTATTCAGCAACCAGAAAATAAGCTG	uc010vdt.2	16	-	29572835	29606709	4	29572835,29576671,29577406,29606207,	29572972,29576827,29577570,29606709,	LOC440354	CU687812	Homo sapiens smg-1 homolog, phosphatidylinositol 3-kinase-related kinase (C. elegans) pseudogene (LOC440354), non-coding RNA.			UCSC					959	NO	NO	NO	NO
p3194	0.0467091	0.00329783	2.48484	up	929.006	398.658	905.736	379.242	1054.98	382.691	1.22053	1.25597	1.46296	Detected	Detected	Detected	0	p3194	ATTTGAAATGGTTTTGTGTTTTCATATGCAGGGTCACCGTGGCCTCAGCATGGGGGTTAT	ENST00000509870.1	12	-	54377233	54378622	2	54377233,54378493,	54377648,54378622,	ENSG00000251151.2	gene_id "ENSG00000251151.2"; transcript_id "ENST00000509870.1"; gene_type "antisense"; gene_status "NOVEL"; gene_name "HOXC-AS3"; transcript_type "antisense"; transcript_status "KNOWN"; transcript_name "HOXC-AS3-002"; level 1; tag "basic"; tag "exp_conf"; havana_gene "OTTHUMG00000160025.1"; havana_transcript "OTTHUMT00000358937.1";	ENST00000509870.1	HOXC-AS3	Antisense	ENSEMBL				ENST00000546378, ENST00000511575	544	NO	NO	NO	NO
RNA95487|RNS_569_153	0.0467091	0.00332248	2.2825	up	149.349	63.1704	160.401	77.2287	167.546	69.1863	1.24137	1.05448	1.276	Detected	Detected	Detected	0	RNA95487|RNS_569_153	ATCCTGTCTGTGCTGCATGGTGACACTGGCAGGAGAGGGGACTTCCCCTGTTGTGGGCCA	RNA95487|RNS_569_153													http://research.imb.uq.edu.au/rnadb/NoncodingRNASearchV2.zip					NA	NO	NO	NO	NO
p20591	0.0466835	0.00325979	3.06457	up	945.042	280.966	991.678	365.902	862.538	273.196	1.74998	1.43841	1.65865	Detected	Detected	Detected	0	p20591	TGGGTTGTTCCTGGGTGTGATGGGGACAAACCCTGTGCTCTGTTCTGCCTCACTAAGCCA	TCONS_00027655	19	-	1246145	1248181	2	1246145,1247769,	1246661,1248181,	XLOC_013195	Gene_id=XLOC_013195;Gene_name=linc-C19orf26-1;Transcript_id=TCONS_00027655;Transcript_name=linc-C19orf26-1;	XLOC_013195		Divergent	HumanLincRNACatalog			ENST00000300952	ENST00000215376, ENST00000382477	928	NO	NO	NO	NO
p24746	0.0463911	0.00321689	2.16637	up	299.452	127.124	293.592	138.082	233.534	115.043	1.23609	1.08829	1.02146	Detected	Detected	Detected	0	p24746	TGTTTCCCATGTCAAGTCCAGCCCCAGACTGACTTTCTGAGGTCACAGACGGAGCCTCAC	NR_026874.1	1	-	852952	854817	4	852952,853401,854204,854714,	853100,853555,854295,854817,	LOC100130417	ID=rna29;Name=NR_026874.1;Parent=gene31;Dbxref=GeneID:100130417,Genbank:NR_026874.1;exception=annotated by transcript or proteomic data;gbkey=misc_RNA;product=uncharacterized LOC100130417;transcript_id=NR_026874.1|ID=gene31;Name=LOC100130417;Dbxref=GeneID:100130417;description=uncharacterized LOC100130417;gbkey=Gene;gene=LOC100130417	UCSC:uc010nxy.1		Intergenic	RefSeq	ENST00000432961			ENST00000448179, ENST00000342066, ENST00000448179	496	NO	NO	NO	NO
p36332_v4	0.0461129	0.00317533	3.52062	up	1766.28	449.913	1742.42	565.661	1631.29	452.063	1.97299	1.62308	1.85142	Detected	Detected	Detected	0	p36332_v4	AGGAGGTGCGTGTGGCTGCAGAGCACACAGACTTGTCTTTGGACAAAATTGAGAAGAACT	NR_024430.1	11	-	121959810	122073770	4	121959810,122026258,122051043,122073471,	121962448,122026340,122051106,122073770,	MIR100HG	ID=rna25645;Name=NR_024430.1;Parent=gene21529;Dbxref=GeneID:399959,Genbank:NR_024430.1,HGNC:39522;exception=annotated by transcript or proteomic data;gbkey=misc_RNA;product=mir-100-let-7a-2 cluster host gene %28non-protein coding%29;transcript_id=NR_024430.1|ID=gene21529;Name=MIR100HG;Dbxref=GeneID:399959,HGNC:39522;description=mir-100-let-7a-2 cluster host gene %28non-protein coding%29;gbkey=Gen…	UCSC:uc009zba.2		Antisense	RefSeq	ENST00000530955, ENST00000530955				3082	YES	NO	NO	NO
p36805_v4	0.0460989	0.003169	4.205	up	1088.7	225.804	1031.88	243.704	1005.9	276.182	2.26946	2.08207	1.86479	Detected	Detected	Detected	0	p36805_v4	GGCAGACCCCGACTTCAGAATTTATACAAATAAATGCAATGAAAAGTGCTGGCAACCTGA	ENST00000609207.1	1	-	852244	856396	1	852244,	856396,	ENSG00000223764.2	gene_id "ENSG00000223764.2"; transcript_id "ENST00000609207.1"; gene_type "lincRNA"; gene_status "NOVEL"; gene_name "RP11-54O7.3"; transcript_type "retained_intron"; transcript_status "KNOWN"; transcript_name "RP11-54O7.3-003"; level 2; havana_gene "OTTHUMG00000040718.2"; havana_transcript "OTTHUMT00000473217.1";				ENSEMBL					4152	NO	NO	NO	YES		OTTHUMG00000040718
p36215_v4	0.0460989	0.00317288	2.23118	up	2053.45	1004.97	2455.22	1073.12	2191.29	922.293	1.03089	1.19404	1.24848	Detected	Detected	Detected	0	p36215_v4	TTGCCGCACACTCGCGTCACCTGAGCCTGTGATGCCGAAGGACCTGTTCAAAGTATTTTC	TCONS_00013490	7	+	65958907	65960583	2	65958907,65960241,	65959008,65960583,	XLOC_006133	Gene_id=XLOC_006133;Gene_name=linc-KCTD7-2;Transcript_id=TCONS_00013490;Transcript_name=linc-KCTD7-2;	XLOC_006133		Intergenic	HumanLincRNACatalog					443	NO	NO	NO	NO
RNA33616|snoRNA_scaRNA_212_83	0.0459789	0.00313051	3.10652	up	35235	12778	38120.1	12012.9	39020.9	11389.3	1.46335	1.66597	1.77657	Detected	Detected	Detected	0	RNA33616|snoRNA_scaRNA_212_83	ACTCACATTCGAGTTTCCCGACCATGAGATGACTCCACATGCACTACCATCTGAGGCCAC	RNA33616|snoRNA_scaRNA_212_83													ftp://ftp.ensembl.org/pub/current/fasta/homo_sapiens/ncrna/Homo_sapiens.GRCh37.61.ncrna.fa.gz					NA	NO	NO	NO	NO
p33456	0.0459527	0.00311613	2.68728	up	4360.12	1807.35	5105.49	1762.41	4443.82	1600.31	1.27049	1.5345	1.47345	Detected	Detected	Detected	0	p33456	TCTGGAACTCCAGGCTTGTCTTGGCTCCAAATGGATCCCAACTGCTCCTGCACCACAGGT	ENST00000568608.1	16	+	56682792	56686548	3	56682792,56685839,56686482,	56682916,56685893,56686548,	ENSG00000259923.1	gene_id "ENSG00000259923.1"; transcript_id "ENST00000568608.1"; gene_type "processed_transcript"; gene_status "NOVEL"; gene_name "RP11-249C24.11"; transcript_type "processed_transcript"; transcript_status "KNOWN"; transcript_name "RP11-249C24.11-001"; level 2; tag "basic"; tag "readthrough_transcript"; havana_gene "OTTHUMG00000176941.1"; havana_transcript "OTTHUMT00000434377.1";	ENST00000568608.1		Antisense	ENSEMBL	ENST00000334346, ENST00000379816			ENST00000463480, ENST00000394501, ENST00000290705	244	YES	NO	NO	NO
p9384	0.0459407	0.00309053	2.01749	up	349.912	163.283	382.168	186.993	314.823	167.91	1.09962	1.03122	0.906855	Detected	Detected	Detected	0	p9384	GGATGGTGCAGATTTTGGCAGATTATGGCTTTGTCCCCACCCAGCACTGATGATATTATA	ENST00000418770.1	2	-	160527222	160568529	3	160527222,160567227,160568431,	160527321,160567405,160568529,	ENSG00000226266.1	gene_id "ENSG00000226266.1"; transcript_id "ENST00000418770.1"; gene_type "processed_transcript"; gene_status "NOVEL"; gene_name "AC009961.3"; transcript_type "processed_transcript"; transcript_status "KNOWN"; transcript_name "AC009961.3-002"; level 2; havana_gene "OTTHUMG00000154081.1"; havana_transcript "OTTHUMT00000333765.1";	ENST00000418770.1		Divergent	ENSEMBL			ENST00000409175		375	NO	NO	NO	NO
RNA96057|RNS_1139_78	0.045922	0.00308072	2.92416	up	3757.61	1445.11	4484.58	1473.59	3377.69	1068.99	1.37864	1.60564	1.65979	Detected	Detected	Detected	0	RNA96057|RNS_1139_78	ACGTGGGGTGGGGACGGGGGAGGTACAAAATGCTATCAGAGCTGGAGACGAAAGTCTCTA	RNA96057|RNS_1139_78													http://research.imb.uq.edu.au/rnadb/NoncodingRNASearchV2.zip					NA	NO	NO	NO	NO
p18708	0.0457945	0.00306035	4.07695	up	2422.51	672.764	2951.86	627.161	1677.85	419.63	1.84833	2.23472	1.99943	Detected	Detected	Detected	0	p18708	AATGAAAATGAAGGGCGCCCTGGAATAGGTTCGCCGAAGAGAGAGCTTGCAGGCCTCTGG	TCONS_00021414	12	-	118555474	118573735	3	118555474,118564285,118573661,	118555687,118564475,118573735,	XLOC_010212	Gene_id=XLOC_010212;Gene_name=linc-VSIG10-1;Transcript_id=TCONS_00021414;Transcript_name=linc-VSIG10-1;	XLOC_010212		Divergent	HumanLincRNACatalog				ENST00000542939	477	NO	NO	NO	NO
RNA147023|p0127_imsncRNA205	0.0457721	0.00304476	23.7537	up	51296.8	2633.38	59048.1	2890.85	63188.9	1875.87	4.28388	4.35232	5.07404	Detected	Detected	Detected	0	RNA147023|p0127_imsncRNA205	TCTCACTTTGCGTGTAAACGCTTCAAATAATAACGAAGGTTATTAAACAATATTCTGCCC	RNA147023|p0127_imsncRNA205													unpublished data					NA	NO	NO	NO	NO
p14967	0.0457721	0.00305148	2.06997	up	748.172	382.648	858.317	423.358	801.284	358.125	0.967352	1.01963	1.16185	Detected	Detected	Detected	0	p14967	TTGACAAACTCCGACCCAGCACAGTGTTTCTGTGGGTCAAAACTAGAAAACTATGTCCAG	ENST00000450353.1	7	-	65956082	65958525	2	65956082,65958202,	65956458,65958525,	ENSG00000223473.1	gene_id "ENSG00000223473.1"; transcript_id "ENST00000450353.1"; gene_type "lincRNA"; gene_status "NOVEL"; gene_name "GS1-124K5.3"; transcript_type "lincRNA"; transcript_status "KNOWN"; transcript_name "GS1-124K5.3-001"; level 2; tag "basic"; havana_gene "OTTHUMG00000156596.1"; havana_transcript "OTTHUMT00000344733.1";	ENST00000450353.1	GS1-124K5.3	Intergenic	ENSEMBL					699	NO	NO	NO	NO
p5789	0.0456773	0.00301842	8.6766	up	2087.54	206.907	1803.52	262.87	1440.75	152.679	3.33475	2.77839	3.23824	Detected	Detected	Detected	0	p5789	AGGAGGCTGGCCACTACGGGAGCTCAATAAACACTTCCCAAACTCACGCCTGATCACACA	ENST00000567091.1	16	-	728503	729777	4	728503,728935,729208,729603,	728807,729029,729366,729777,	ENSG00000260394.2	gene_id "ENSG00000260394.2"; transcript_id "ENST00000567091.1"; gene_type "antisense"; gene_status "NOVEL"; gene_name "LA16c-313D11.9"; transcript_type "antisense"; transcript_status "KNOWN"; transcript_name "LA16c-313D11.9-001"; level 2; tag "basic"; havana_gene "OTTHUMG00000172948.2"; havana_transcript "OTTHUMT00000421436.1";	ENST00000567091.1	LA16c-313D11.9	Antisense	ENSEMBL			ENST00000219548	ENST00000293883, ENST00000315082, ENST00000248142, ENST00000293882	730	NO	NO	NO	NO
RNA147724|p0828_imsncRNA628	0.0456773	0.00300727	2.92039	up	3622.51	1365.91	4820.67	1668.12	2846.05	875.767	1.40713	1.53101	1.70034	Detected	Detected	Detected	0	RNA147724|p0828_imsncRNA628	CCCACCCTCCGGCCCAGTGCCCAGATGCCAGAGGCATCCTGGCTCCACGCTCCAGGTCCG	RNA147724|p0828_imsncRNA628													unpublished data					NA	NO	NO	NO	NO
p8708	0.0456773	0.00301055	2.33595	up	403.603	185.24	504.115	197.507	433.522	189.141	1.12354	1.35185	1.19665	Detected	Detected	Detected	0	p8708	AGTTCTCTGATGCAATGTCCTTTGGGGTCCGGACTGTGGTGAAGGTTCGTCCAGCTCCAC	ENST00000586962.1	19	+	36505409	36536874	4	36505409,36507713,36510135,36536610,	36505488,36507862,36510286,36536874,	ENSG00000267698.1	gene_id "ENSG00000267698.1"; transcript_id "ENST00000586962.1"; gene_type "antisense"; gene_status "NOVEL"; gene_name "AC002116.7"; transcript_type "antisense"; transcript_status "KNOWN"; transcript_name "AC002116.7-001"; level 2; tag "basic"; havana_gene "OTTHUMG00000181746.1"; havana_transcript "OTTHUMT00000457425.1";	ENST00000586962.1		Antisense	ENSEMBL			ENST00000481257	ENST00000401500, ENST00000465425	643	YES	NO	NO	NO	ENST00000360535, ENST00000522483
p43526_v4	0.0455512	0.00297544	3.12103	up	293.522	84.2372	286.037	101.817	205.707	66.2357	1.80094	1.49022	1.63491	Detected	Detected	Detected	0	p43526_v4	CTGACTGACTGCCAGAGTTTCGAAGAATACAGATAAGTCAACTATTAAAGCTAGGAAACA	XR_430105.1	18	+	55402787	55405906	2	55402787,55404993,	55402824,55405906,	none					RefSeq					950	NO	NO	NO	NO
p37643_v4	0.0455512	0.0029868	2.88672	up	840.755	260.726	671.845	238.62	756.066	285.359	1.68915	1.49342	1.40573	Detected	Detected	Detected	0	p37643_v4	ATGACCATGGCCACATACAGGAGGAGACCCTAAAACTCCATTGGCCTCATGTCCAGAACT	ENST00000606107.1	5	+	477218	480623	4	477218,477920,479896,480476,	477451,477964,480331,480623,	ENSG00000225138.3	gene_id "ENSG00000225138.3"; transcript_id "ENST00000606107.1"; gene_type "processed_transcript"; gene_status "NOVEL"; gene_name "CTD-2228K2.7"; transcript_type "retained_intron"; transcript_status "KNOWN"; transcript_name "CTD-2228K2.7-002"; level 2; havana_gene "OTTHUMG00000167373.3"; havana_transcript "OTTHUMT00000470451.1";				ENSEMBL					859	NO	NO	NO	NO
p17121	0.0455512	0.00298616	2.59592	up	114.465	40.1313	109.272	42.4267	82.3939	34.6004	1.51211	1.36488	1.25175	Detected	Detected	Not Detected	0	p17121	TCTACGTTACTTTATGTGGGAGTAGTTGTAAAACAGAATGAGGGAGACCGCGGGGATTGT	ENST00000391707.2	X	+	281724	282586	2	281724,282417,	281983,282586,	ENSG00000226179.1	gene_id "ENSG00000226179.1"; transcript_id "ENST00000391707.2"; gene_type "antisense"; gene_status "KNOWN"; gene_name "LINC00685"; transcript_type "antisense"; transcript_status "KNOWN"; transcript_name "LINC00685-001"; level 2; tag "basic"; havana_gene "OTTHUMG00000021049.1"; havana_transcript "OTTHUMT00000055574.1";	ENCODE_2254_428;TCONS_00016957;XLOC_007907	LINC00685	Antisense	ENSEMBL					428	NO	NO	NO	YES		OTTHUMG00000021049
RNA33597|snoRNA_scaRNA_193_90	0.0455005	0.00296167	2.34892	up	1090.52	435.595	1233.88	511.324	1312.44	611.791	1.32395	1.2709	1.10114	Detected	Detected	Detected	0	RNA33597|snoRNA_scaRNA_193_90	TTCCCCATCAGATCGACCCTGTTGATCTCTACACTATTGGCCAGTTTTGTCTGATGCATT	RNA33597|snoRNA_scaRNA_193_90													ftp://ftp.ensembl.org/pub/current/fasta/homo_sapiens/ncrna/Homo_sapiens.GRCh37.61.ncrna.fa.gz					NA	NO	NO	NO	NO
p20648	0.0454595	0.00294853	2.72203	up	338.525	113.563	289.311	105.577	269.56	109.177	1.57578	1.45433	1.30394	Detected	Detected	Detected	0	p20648	TGTATCATCCTTGTAGATTCTGGGGTTTGGAAACAGGCTTTGAAAAAAGTCCTGAAACAG	TCONS_00026862	19	+	781567	786255	2	781567,784814,	783330,786255,	XLOC_012908	Gene_id=XLOC_012908;Gene_name=linc-PTBP1-1;Transcript_id=TCONS_00026862;Transcript_name=linc-PTBP1-1;	XLOC_012908		Intergenic	HumanLincRNACatalog					3204	NO	NO	NO	NO
p3873	0.0453727	0.00293851	2.14698	up	206.983	104.751	244.565	109.152	179.088	80.117	0.982553	1.16388	1.16049	Detected	Detected	Detected	0	p3873	ATAATCAAAAGAATTATAGTAATTGCTTTCACTTTCCCCCGCCCGCTCAGCGGATTCCCT	ENST00000489452.1	12	+	116971272	116972164	2	116971272,116971770,	116971421,116972164,	ENSG00000196668.3	gene_id "ENSG00000196668.3"; transcript_id "ENST00000489452.1"; gene_type "processed_transcript"; gene_status "NOVEL"; gene_name "LINC00173"; transcript_type "lincRNA"; transcript_status "KNOWN"; transcript_name "LINC00173-003"; level 2; havana_gene "OTTHUMG00000157726.1"; havana_transcript "OTTHUMT00000349522.1";	TCONS_00020161;XLOC_009897;TCONS_00020162;XLOC_009897;TCONS_00020236;XLOC_009897	LINC00173	Intergenic	ENSEMBL					543	NO	NO	NO	NO
p17123	0.0453632	0.00293643	2.51981	up	1657.54	701.469	1849.57	759.887	1965.48	706.552	1.24059	1.28333	1.47602	Detected	Detected	Detected	0	p17123	TCCAAGGACCAAGAAGAAAGGAATGAGCCCCGATCCGCCTGCCAGGTTTCTTCCGAGATG	ENST00000434938.2	X	+	1515319	1517851	2	1515319,1517717,	1515541,1517851,	ENSG00000236871.2	gene_id "ENSG00000236871.2"; transcript_id "ENST00000434938.2"; gene_type "lincRNA"; gene_status "KNOWN"; gene_name "LINC00106"; transcript_type "lincRNA"; transcript_status "KNOWN"; transcript_name "LINC00106-002"; level 2; havana_gene "OTTHUMG00000021061.3"; havana_transcript "OTTHUMT00000337679.2";	ENST00000434938.2	LINC00106	Intergenic	ENSEMBL				ENST00000381333, ENST00000381401	356	NO	NO	NO	YES		OTTHUMG00000021061
RNA147735|p0839_imsncRNA642	0.0453632	0.00292186	4.14744	up	704.226	198.078	1018.23	226.414	872.72	195.593	1.82997	2.16903	2.15766	Detected	Detected	Detected	0	RNA147735|p0839_imsncRNA642	CCTGGGCCCTGGACACCAGGTCTGTGCAAAGTGAGGTCACCCCGCAGGTGAGTCCTGGCT	RNA147735|p0839_imsncRNA642													unpublished data					NA	NO	NO	NO	NO
RNA145628|snRNA_1581_69	0.0453221	0.00275143	7.87699	up	4039.67	605.158	4232.35	558.526	4938.85	511.163	2.73885	2.92176	3.27232	Detected	Detected	Detected	0	RNA145628|snRNA_1581_69	TTTTCTTGGGGTTGCGCTACTGTCCAATGAGCGCATAGTGAGGGCAGTACTGCTAACGCC	RNA145628|snRNA_1581_69													ftp://ftp.ensembl.org/pub/current/fasta/homo_sapiens/ncrna/Homo_sapiens.GRCh37.61.ncrna.fa.gz					NA	NO	NO	NO	NO
RNA147207|p0311_imsncRNA667	0.0453221	0.00271653	5.04434	up	248.294	57.9784	258.686	49.0033	192.865	33.9695	2.09846	2.40025	2.50528	Detected	Detected	Not Detected	0	RNA147207|p0311_imsncRNA667	CCTTCCCTTCACCTGCTTCCCTTGAAGCAACTTTTTGTTGTCTGTTTTACCGGGAAGACA	RNA147207|p0311_imsncRNA667													unpublished data					NA	NO	NO	NO	NO
p8107	0.0453221	0.00274307	2.23228	up	281.926	134.482	332.881	137.645	232.172	105.819	1.0679	1.27405	1.1336	Detected	Detected	Detected	0	p8107	TTACAGGCGAGCGCAGGCCCATGTTCTCGAAGTAGTGAGCCAGGAAGGCGATCGGCTCCT	ENST00000592413.1	19	-	490045	507813	3	490045,501540,507375,	490353,501624,507813,	ENSG00000266933.1	gene_id "ENSG00000266933.1"; transcript_id "ENST00000592413.1"; gene_type "antisense"; gene_status "NOVEL"; gene_name "AC005775.2"; transcript_type "antisense"; transcript_status "KNOWN"; transcript_name "AC005775.2-001"; level 2; tag "basic"; havana_gene "OTTHUMG00000180556.1"; havana_transcript "OTTHUMT00000451886.1";	ENST00000592413.1		Antisense	ENSEMBL					830	YES	NO	NO	NO	ENST00000215637
p14736	0.0453221	0.00280002	2.3989	up	300.428	114.792	306.838	129.939	243.797	109.142	1.388	1.23965	1.15948	Detected	Detected	Detected	0	p14736	TTACTCAAGAAATACTAGTTGAGTGCCTGTGTGTTGGGCACTGGCTAGAGATAAGGGTCT	ENST00000428044.1	6	+	139015455	139018164	3	139015455,139017733,139018131,	139015684,139017892,139018164,	ENSG00000225177.1	gene_id "ENSG00000225177.1"; transcript_id "ENST00000428044.1"; gene_type "antisense"; gene_status "NOVEL"; gene_name "RP11-390P2.4"; transcript_type "antisense"; transcript_status "KNOWN"; transcript_name "RP11-390P2.4-002"; level 2; tag "basic"; havana_gene "OTTHUMG00000015677.1"; havana_transcript "OTTHUMT00000042435.1";	ENST00000428044.1		Antisense	ENSEMBL					421	NO	NO	NO	NO
p36031_v4	0.0453221	0.00278463	2.51918	up	2064.84	890.614	2601.42	1035.84	1591.18	579.502	1.21316	1.3285	1.45721	Detected	Detected	Detected	0	p36031_v4	ACCTCAGCCTGCCTAGTACTGGGACTACAGAAACATCAAATATATTCAGCTCCCGTCTCT	TCONS_00006546	3	-	80810190	80819504	3	80810190,80810608,80818909,	80810356,80810724,80819504,	XLOC_003167	Gene_id=XLOC_003167;Gene_name=linc-ROBO1-3;Transcript_id=TCONS_00006546;Transcript_name=linc-ROBO1-3;	XLOC_003167		Intergenic	HumanLincRNACatalog					877	NO	NO	NO	NO
p36356_v4	0.0453221	0.00277841	2.39765	up	470.89	208.976	582.935	250.082	526.484	200.626	1.17205	1.22094	1.39188	Detected	Detected	Detected	0	p36356_v4	AGATCAGCTGCCACGGGGACTGCTGAGCAGGGAGAGGCTGTCGATGCTGAGGCACGAGAG	NR_024435.1	17	+	43339557	43345997	4	43339557,43343616,43344479,43345375,	43339710,43343885,43344695,43345997,	SPATA32	ID=rna35197;Name=NR_024435.1;Parent=gene29574;Dbxref=GeneID:100133991,Genbank:NR_024435.1,HGNC:44359;gbkey=misc_RNA;product=MAP3K14 antisense RNA 1;transcript_id=NR_024435.1|ID=gene29575;Name=SPATA32;Dbxref=GeneID:124783,HGNC:26349,HPRD:08690;description=spermatogenesis associated 32;gbkey=Gene;gene=SPATA32;gene_synonym=AEP2,C17orf46,TEX34,VAD1.2	UCSC:uc002iit.4		Antisense	RefSeq			ENST00000543122		1260	YES	NO	NO	NO	ENST00000344686
p54	0.0453221	0.00272524	2.48079	up	711.424	285.778	671.85	294.554	660.394	245.606	1.31582	1.18961	1.42698	Detected	Detected	Detected	0	p54	TACAAAGTCAAGCCCAGAGCCTGACCCACAGTAGTGCTCAATAAAGGCTTAGAAAAAGCT	ENST00000455744.1	1	-	6264899	6265840	3	6264899,6265265,6265813,	6265042,6265473,6265840,	ENSG00000226944.1	gene_id "ENSG00000226944.1"; transcript_id "ENST00000455744.1"; gene_type "antisense"; gene_status "NOVEL"; gene_name "RP1-120G22.11"; transcript_type "antisense"; transcript_status "KNOWN"; transcript_name "RP1-120G22.11-001"; level 2; tag "basic"; havana_gene "OTTHUMG00000041452.1"; havana_transcript "OTTHUMT00000099316.1";	ENST00000455744.1		Antisense	ENSEMBL			ENST00000377948	ENST00000234875, ENST00000496676, ENST00000234875	378	NO	NO	NO	NO	ENST00000466994
p38955_v4	0.0453221	0.00278167	4.04781	up	31189.2	7900.97	31245.5	8647.68	31097.3	6687.67	1.98094	1.85326	2.21721	Detected	Detected	Detected	0	p38955_v4	CGCTTCCCCGTGTTTGAAGGGTCCACTCCTATCCCTTCCAAACTCTGGAGCTTTCGTACA	ENST00000364546.1	20	-	37053845	37053979	1	37053845,	37053979,	ENSG00000235408.2	gene_id "ENSG00000235408.2"; transcript_id "ENST00000364546.1"; gene_type "lincRNA"; gene_status "KNOWN"; gene_name "SNORA71B"; transcript_type "snoRNA"; transcript_status "KNOWN"; transcript_name "SNORA71B-201"; level 3; tag "basic"; havana_gene "OTTHUMG00000032446.1";				ENSEMBL					134	NO	NO	NO	NO
p2596	0.0453221	0.00281934	5.25704	up	1154.96	235.834	1519.61	242.525	1191.83	251.723	2.292	2.64749	2.24327	Detected	Detected	Detected	0	p2596	AAGCAGCAAGGAAGCCAGGCGTAAGTTGGGAGCGACTGAGCCACTCCAGGAGGAGGTGTG	ENST00000533924.1	11	+	287304	288298	2	287304,288019,	287334,288298,	ENSG00000255026.1	gene_id "ENSG00000255026.1"; transcript_id "ENST00000533924.1"; gene_type "antisense"; gene_status "NOVEL"; gene_name "RP11-326C3.2"; transcript_type "antisense"; transcript_status "KNOWN"; transcript_name "RP11-326C3.2-003"; level 2; tag "basic"; havana_gene "OTTHUMG00000165353.1"; havana_transcript "OTTHUMT00000383581.1";	ENST00000533924.1		Antisense	ENSEMBL				ENST00000312165, ENST00000382614, ENST00000474221, ENST00000474221	309	NO	NO	NO	NO
p26773	0.0453221	0.00286742	3.02726	up	136.211	50.2965	166.32	50.1285	94.9233	30.7438	1.43731	1.73026	1.62647	Detected	Detected	Not Detected	0	p26773	GCTCAGCCACGAGGCTGGCTTGGAACAGTGGTTAAAGTCCTTCGAATTCTTCACTCTTGA	HIT000393090	21	-	34757298	34787251	3	34757298,34757521,34787194,	34757333,34757690,34787251,	HIX0158704	None	H-InvDB_2215_284		Antisense	H-InvDB					261	YES	NO	NO	NO	ENST00000290219
p39219_v4	0.0453221	0.002736	2.05715	up	653.352	303.255	559.92	293.362	566.484	267.577	1.10733	0.932538	1.08208	Detected	Detected	Detected	0	p39219_v4	GATTACAAAGTCAAGCCCAGAGCCTGACCCACAGTAGTGCTCAATAAAGGCTTAGAAAAA	XR_426644.1	1	-	6264905	6265843	2	6264905,6265813,	6265473,6265843,	none					RefSeq					598	NO	NO	NO	NO
p3620	0.0453221	0.00291306	4.64364	up	253.191	64.1072	262.795	53.8976	257.884	49.5952	1.98167	2.28565	2.37845	Detected	Detected	Detected	0	p3620	TTTCTTTTCTTAATATGGTCCTGGCTCACAGCAAGGCCACTACCTGACAAGCAGATGAGT	ENST00000415632.1	12	+	30947976	30949140	1	30947976,	30949140,	ENSG00000235884.2	gene_id "ENSG00000235884.2"; transcript_id "ENST00000415632.1"; gene_type "processed_transcript"; gene_status "NOVEL"; gene_name "RP11-77I22.3"; transcript_type "processed_transcript"; transcript_status "KNOWN"; transcript_name "RP11-77I22.3-201"; level 3; havana_gene "OTTHUMG00000169309.1";	TCONS_00020185;XLOC_009702		Intergenic	ENSEMBL					1164	NO	NO	NO	NO
p41835_v4	0.0453221	0.00288838	43.5537	up	3241.01	60.1228	4320.21	81.7732	2677.04	92.2815	5.75239	5.72333	4.85845	Detected	Detected	Detected	0	p41835_v4	TTACTTAATTCCAAGTTAGAACTTCAGGAGACCAACCTAGCACCGCCAGGAATCTGAGTG	XR_242655.2	9	-	100764273	100779441	4	100764273,100770619,100777075,100779431,	100764437,100770623,100777080,100779441,	none					RefSeq					183	NO	NO	NO	NO
p26678	0.0453221	0.00285804	2.92825	up	681.905	226.005	699.709	220.291	573.08	218.734	1.59322	1.66734	1.38956	Detected	Detected	Detected	0	p26678	AACTCGATGACAAAGGCCTGCTGGTTATGTAGTAGCTCCTGGGGGTCCCGCTTGATCTGC	HIT000389501	14	-	105349762	105350498	2	105349762,105350167,	105349845,105350498,	HIX0172398	None	H-InvDB_1040_429		Antisense	H-InvDB					414	YES	NO	NO	NO
RNA33568|snoRNA_scaRNA_164_97	0.0453221	0.00287035	2.14266	up	861.897	428.775	878.693	415.216	1068.03	461.864	1.0073	1.0815	1.20941	Detected	Detected	Detected	0	RNA33568|snoRNA_scaRNA_164_97	GCCCCTGAGGACACGGTGCACCCCGGGACCTTTGACATCCGGGGTTCTGAGGGGCCCCAC	RNA33568|snoRNA_scaRNA_164_97													ftp://ftp.ensembl.org/pub/current/fasta/homo_sapiens/ncrna/Homo_sapiens.GRCh37.61.ncrna.fa.gz					NA	NO	NO	NO	NO
p20931	0.0453221	0.00287853	2.89375	up	163.881	62.7355	176.406	60.5262	155.781	48.9458	1.3853	1.54326	1.67026	Detected	Detected	Detected	0	p20931	ATCGTCACATCACTGTGACAAGCTGGCTCGCACGCAGGTCAATCCTGATCTGTTCCCAGG	TCONS_00004440	2	-	128456822	128458363	2	128456822,128458182,	128456893,128458363,	XLOC_002313	Gene_id=XLOC_002313;Gene_name=linc-LIMS2-1;Transcript_id=TCONS_00004440;Transcript_name=linc-LIMS2-1;	XLOC_002313		Divergent	HumanLincRNACatalog			ENST00000310981	ENST00000322313	252	NO	NO	NO	NO
RNA95490|RNS_572_153	0.0453221	0.00286736	2.26375	up	31571.2	15201.8	40339.1	17308.2	38000.1	15855.1	1.05437	1.22072	1.26106	Detected	Detected	Detected	0	RNA95490|RNS_572_153	CCTGGGGAGGCCAGCCACACAGCACAGCCCTCAGAGCATGCAGAGCCCTGCCGCGTGTCA	RNA95490|RNS_572_153													http://research.imb.uq.edu.au/rnadb/NoncodingRNASearchV2.zip					NA	NO	NO	NO	NO
p29977	0.0453221	0.00289302	2.3038	up	186.104	83.08	143.999	57.2359	121.948	56.2066	1.16353	1.33106	1.11746	Detected	Detected	Detected	0	p29977	TAAGGCCATGATGATGAACGCAGCCTTTCTCGTTTATTTCCAATCCCACAACAAACCGGA	TCONS_00013641	7	+	154795153	154806834	3	154795153,154795671,154806797,	154795586,154795844,154806834,	XLOC_006301	Gene_id=XLOC_006301;Gene_name=linc-HTR5A-1;Transcript_id=TCONS_00013641;Transcript_name=linc-HTR5A-1;	XLOC_006301		Divergent	HumanLincRNACatalog					643	NO	NO	NO	NO
RNA33662|snoRNA_scaRNA_258_79	0.0453221	0.00275394	4.24812	up	1429.68	362.113	1640.6	331.705	1170.94	298.257	1.98118	2.30625	1.97304	Detected	Detected	Detected	0	RNA33662|snoRNA_scaRNA_258_79	GCACTTCTGCTGAGACGCTGTGATTGCTCTGTCCAAAGTAAACGCCCTGACGCACTGTGG	RNA33662|snoRNA_scaRNA_258_79													ftp://ftp.ensembl.org/pub/current/fasta/homo_sapiens/ncrna/Homo_sapiens.GRCh37.61.ncrna.fa.gz					NA	NO	NO	NO	NO
p37965_v4	0.0453221	0.00287859	3.94067	up	942.554	245.837	765.803	217.315	960.127	211.985	1.93887	1.81718	2.17926	Detected	Detected	Detected	0	p37965_v4	TTTATTAGCAACTAAATGATTTATGGCACACGTACCCCGCCGTCACAATTACGGCGTCTC	ENST00000382426.3	7	-	5465915	5468558	1	5465915,	5468558,	ENSG00000234432.3	gene_id "ENSG00000234432.3"; transcript_id "ENST00000382426.3"; gene_type "lincRNA"; gene_status "NOVEL"; gene_name "RP11-1275H24.1"; transcript_type "lincRNA"; transcript_status "KNOWN"; transcript_name "RP11-1275H24.1-201"; level 3; havana_gene "OTTHUMG00000186131.1";			Intergenic	ENSEMBL					2643	NO	NO	NO	NO
RNA33776|snoRNA_scaRNA_372_66	0.0453221	0.00290578	2.03215	up	458.793	211.549	445.201	218.527	568.275	299.193	1.11685	1.02664	0.925512	Detected	Detected	Detected	0	RNA33776|snoRNA_scaRNA_372_66	TGATGTTCCGCAACTACCTACATTGTTTGATCCTCATGAAAGCAGCACTGGCTGAGACGC	RNA33776|snoRNA_scaRNA_372_66													ftp://ftp.ensembl.org/pub/current/fasta/homo_sapiens/ncrna/Homo_sapiens.GRCh37.61.ncrna.fa.gz					NA	NO	NO	NO	NO
p13824	0.0453221	0.00286469	2.90841	up	222.953	72.5441	248.769	80.6061	176.253	67.9532	1.61981	1.62584	1.37504	Detected	Detected	Detected	0	p13824	GGCACATGCACCAGGGGCACGTGGTTCTCTTTGCTGACAAGATTTATTAAAAGAAAAGAG	ENST00000506875.1	5	+	111527882	111542760	4	111527882,111530295,111540084,111542625,	111527917,111530356,111540347,111542760,	ENSG00000251187.1	gene_id "ENSG00000251187.1"; transcript_id "ENST00000506875.1"; gene_type "antisense"; gene_status "NOVEL"; gene_name "CTC-459M5.2"; transcript_type "antisense"; transcript_status "KNOWN"; transcript_name "CTC-459M5.2-002"; level 2; tag "basic"; havana_gene "OTTHUMG00000162900.1"; havana_transcript "OTTHUMT00000370964.1";	ENST00000506875.1	CTC-459M5.2	Antisense	ENSEMBL					494	YES	NO	NO	NO	ENST00000261486
p29098	0.0453221	0.00280016	2.41855	up	1523.57	683.128	1674	692.259	1484.9	566.08	1.15723	1.27392	1.39128	Detected	Detected	Detected	0	p29098	TCTACAGTGACTAACCCAAACCAGCACCAGGCAGGGACCCAATAAACCTTTGTGAATGGA	ENST00000554735.1	14	-	102023640	102026748	1	102023640,	102026748,	ENSG00000258498.1	gene_id "ENSG00000258498.1"; transcript_id "ENST00000554735.1"; gene_type "lincRNA"; gene_status "KNOWN"; gene_name "DIO3OS"; transcript_type "lincRNA"; transcript_status "KNOWN"; transcript_name "DIO3OS-006"; level 2; tag "basic"; havana_gene "OTTHUMG00000171682.1"; havana_transcript "OTTHUMT00000414730.1";	Dio3os|BC111049;lncRNAdb_32_1746	DIO3OS	Intergenic	ENSEMBL			ENST00000359323, ENST00000359323		3108	NO	NO	NO	NO
p18975	0.0452358	0.00270787	8.12498	up	1764.47	254.011	2072.64	269.105	1905.17	190.033	2.79627	2.94523	3.3256	Detected	Detected	Detected	0	p18975	AGGAGGGCGTCTGGCCGGTTCAAGATTACAAAATCTTCCCAGGGCAAGAACCTGCATCTT	TCONS_00020646	12	+	127836279	127836889	2	127836279,127836502,	127836313,127836889,	XLOC_009945	Gene_id=XLOC_009945;Gene_name=linc-TMEM132C-4;Transcript_id=TCONS_00020646;Transcript_name=linc-TMEM132C-4;	XLOC_009945		Intergenic	HumanLincRNACatalog					421	NO	NO	NO	NO
RNA33501|snoRNA_scaRNA_97_133	0.0449259	0.00263886	10.2924	up	1178.89	144.918	1479.89	133.204	1055.18	87.4667	3.02412	3.47378	3.59261	Detected	Detected	Detected	0	RNA33501|snoRNA_scaRNA_97_133	CTTGATGGTCATAGTTCTGTTTGCTGTAACTGATCTGCAAGATTTTGGGAAAATACCATT	RNA33501|snoRNA_scaRNA_97_133													ftp://ftp.ensembl.org/pub/current/fasta/homo_sapiens/ncrna/Homo_sapiens.GRCh37.61.ncrna.fa.gz					NA	NO	NO	NO	NO
p21006	0.0449259	0.0026306	3.59379	up	564.283	143.681	545.521	172.59	480.61	128.537	1.97355	1.66029	1.90268	Detected	Detected	Detected	0	p21006	GCGTTCATGTGCGTGTCTCATGGTGAACACAGGCAGGCGTTGGGCATAAATCCAACCATC	TCONS_00004629	2	-	241320859	241327143	4	241320859,241325953,241326821,241327067,	241323727,241326070,241326901,241327143,	XLOC_002543	Gene_id=XLOC_002543;Gene_name=linc-OTOS-1;Transcript_id=TCONS_00004629;Transcript_name=linc-OTOS-1;	XLOC_002543		Intergenic	HumanLincRNACatalog					3141	NO	NO	NO	NO
p24593	0.0447901	0.00260752	2.2079	up	823.22	381.385	834.512	399.769	808.436	338.439	1.11003	1.06176	1.25624	Detected	Detected	Detected	0	p24593	ATCTCGGAAGAAACCTGGCAGGCGGATCGGGGCTCATTCCTTTCTTCTTGGTCCTTGGAG	TCONS_00017028	X	-	1515319	1517852	2	1515319,1517717,	1515541,1517852,	XLOC_008099	Gene_id=XLOC_008099;Gene_name=linc-SLC25A6-2;Transcript_id=TCONS_00017028;Transcript_name=linc-SLC25A6-2;	XLOC_008099		Intergenic	HumanLincRNACatalog				ENST00000381333, ENST00000381401	357	NO	NO	NO	NO
p16673	0.0447844	0.00260575	3.53823	up	416.476	131.385	461.961	116.513	325.525	92.3638	1.66443	1.98728	1.81737	Detected	Detected	Detected	0	p16673	TGTCAGACTCCTGCTAAGAGACAGTATCAAGAAAGATAACTTCAAAATACACTTTCTGGA	ENST00000447221.1	9	-	139619685	139622636	2	139619685,139622332,	139621538,139622636,	ENSG00000233016.1	gene_id "ENSG00000233016.1"; transcript_id "ENST00000447221.1"; gene_type "antisense"; gene_status "KNOWN"; gene_name "SNHG7"; transcript_type "antisense"; transcript_status "KNOWN"; transcript_name "SNHG7-002"; level 2; tag "basic"; havana_gene "OTTHUMG00000020949.1"; havana_transcript "OTTHUMT00000055147.1";	NR_003672;RefSeq_1542_2159	SNHG7	Antisense	ENSEMBL				ENST00000406721, ENST00000371691	2157	NO	NO	NO	NO
p26438	0.0447662	0.00260103	3.88364	up	693.157	204.826	671.638	163.761	570.951	135.286	1.75879	2.03609	2.07735	Detected	Detected	Detected	0	p26438	CCCACCTCATGCCTGCTAACTTGAATGAAACAATCGCTGGGAAAGCATTAAGAGAATTAA	uc003uxs.3	7	+	100770384	100771201	1	100770384,	100771201,	BC005927	proteinID=;alignID=uc003uxs.3;kgID=uc003uxs.3;mRNA=BC005927;spID=;refseq=;protAcc=;description=Homo sapiens cDNA clone IMAGE:4043857.;rfamAcc=;tRnaName=;	uc003uxs.3		Antisense	UCSC	ENST00000445463				817	YES	NO	NO	NO
p5814	0.0447583	0.00258098	2.00211	up	1980.14	1041.51	1889.95	882.297	1527.6	775.201	0.926929	1.09901	0.978621	Detected	Detected	Detected	0	p5814	TTAGGTCTTCAGCACACTCCTCACAGGGGTAAAACTTAGAAAATAAATGTATGAACTGGG	ENST00000564438.1	16	-	2034877	2036854	2	2034877,2036347,	2034984,2036854,	ENSG00000261790.1	gene_id "ENSG00000261790.1"; transcript_id "ENST00000564438.1"; gene_type "lincRNA"; gene_status "NOVEL"; gene_name "AC005606.14"; transcript_type "lincRNA"; transcript_status "KNOWN"; transcript_name "AC005606.14-001"; level 2; tag "basic"; havana_gene "OTTHUMG00000176897.1"; havana_transcript "OTTHUMT00000434247.1";	ENST00000564438.1		Intergenic	ENSEMBL				ENST00000332704, ENST00000356120, ENST00000332704	614	YES	NO	NO	NO	ENST00000248114
RNA95615|RNS_697_136	0.0447583	0.00257021	4.68253	up	341.459	63.9673	284.919	70.0032	294.778	62.379	2.41631	2.02506	2.2405	Detected	Detected	Detected	0	RNA95615|RNS_697_136	AAGCCCATGGGTGAAGGGCCGGGTGCAAATCACCCAGTGCAACGTATAGGCCACGTGAGC	RNA95615|RNS_697_136													http://research.imb.uq.edu.au/rnadb/NoncodingRNASearchV2.zip					NA	NO	NO	NO	NO
p7530	0.0447583	0.00256513	2.57556	up	174.239	73.0241	215.566	76.6044	159.155	62.547	1.25462	1.49263	1.34742	Detected	Detected	Detected	0	p7530	TCCTTGTGGACAGAGTGAGTCTCTGCTATGAGAAAGTAGAGACGGGGTTTCACCGTCTTA	ENST00000592651.1	17	+	75543021	75544076	2	75543021,75544052,	75543174,75544076,	ENSG00000267506.1	gene_id "ENSG00000267506.1"; transcript_id "ENST00000592651.1"; gene_type "lincRNA"; gene_status "NOVEL"; gene_name "RP11-13K12.1"; transcript_type "lincRNA"; transcript_status "KNOWN"; transcript_name "RP11-13K12.1-003"; level 2; havana_gene "OTTHUMG00000176089.5"; havana_transcript "OTTHUMT00000460183.1";	TCONS_00025199;XLOC_012317		Intergenic	ENSEMBL					177	NO	NO	NO	NO
p4698	0.0447583	0.00255996	5.87244	up	1618.94	324.326	2174.39	319.569	1867.52	313.206	2.31954	2.76641	2.57593	Detected	Detected	Detected	0	p4698	ATTTACATTCAGTGTTTGGGGCTGACCGGGAAGAAATCTGAAAGTGGAAGAGAAGGGAAG	ENST00000555967.1	14	-	104320702	104346448	4	104320702,104336207,104345680,104346300,	104320881,104336349,104345793,104346448,	ENSG00000258534.1	gene_id "ENSG00000258534.1"; transcript_id "ENST00000555967.1"; gene_type "lincRNA"; gene_status "NOVEL"; gene_name "CTD-2134A5.4"; transcript_type "lincRNA"; transcript_status "KNOWN"; transcript_name "CTD-2134A5.4-001"; level 2; tag "basic"; havana_gene "OTTHUMG00000171649.1"; havana_transcript "OTTHUMT00000414608.1";	ENST00000555967.1	CTD-2134A5.4	Intergenic	ENSEMBL					582	NO	NO	NO	NO
RNA33467|snoRNA_scaRNA_63_136	0.0447583	0.00256271	3.87467	up	278.521	71.88	308.943	70.7903	263.994	76.7439	1.95412	2.12572	1.78238	Detected	Detected	Detected	0	RNA33467|snoRNA_scaRNA_63_136	TTTATGACAGGCCCGTCACCCTGGGCCTGTCATAGTACCCCATGCCAGAGCAAACTGTGT	RNA33467|snoRNA_scaRNA_63_136													ftp://ftp.ensembl.org/pub/current/fasta/homo_sapiens/ncrna/Homo_sapiens.GRCh37.61.ncrna.fa.gz					NA	NO	NO	NO	NO
p24236	0.0447583	0.00259008	2.18277	up	400.199	186.389	435.881	211.874	493.653	209.674	1.1024	1.04073	1.23535	Detected	Detected	Detected	0	p24236	AAGAAAGGCCCAGGCATTTGCATCTATGTGTGCAGTTCTACTTGTCCTAAAGGCACTTCT	TCONS_00014547	8	+	129000922	129004320	2	129000922,129003820,	129002258,129004320,	XLOC_006924	Gene_id=XLOC_006924;Gene_name=linc-EFR3A-5;Transcript_id=TCONS_00014547;Transcript_name=linc-EFR3A-5;	XLOC_006924		Intergenic	HumanLincRNACatalog					1836	NO	NO	NO	NO
RNA33674|snoRNA_scaRNA_270_77	0.0447299	0.00252467	2.70915	up	5108.34	2083.7	5824.33	2028.61	5816.13	2058.86	1.29371	1.5216	1.49821	Detected	Detected	Detected	0	RNA33674|snoRNA_scaRNA_270_77	TTCACCATCTTTCGTTTGAGTCTCACGGCCATGAGATCAACCCCATGCACCGCTCTGAGA	RNA33674|snoRNA_scaRNA_270_77													ftp://ftp.ensembl.org/pub/current/fasta/homo_sapiens/ncrna/Homo_sapiens.GRCh37.61.ncrna.fa.gz					NA	NO	NO	NO	NO
p7074	0.0447107	0.00251257	2.68789	up	565.337	198.017	568.94	203.741	490.579	201.404	1.51349	1.48154	1.28439	Detected	Detected	Detected	0	p7074	AGGGCTCTGAGGCTTCGTAATCAACCTGAGGGCAAGTCGAGAAGGTCAGTCTCTTTCCCC	ENST00000576824.1	17	-	78175506	78179426	6	78175506,78177576,78178297,78178810,78179131,78179323,	78175648,78177764,78178416,78178976,78179233,78179426,	ENSG00000262580.1	gene_id "ENSG00000262580.1"; transcript_id "ENST00000576824.1"; gene_type "processed_transcript"; gene_status "NOVEL"; gene_name "RP11-334C17.5"; transcript_type "antisense"; transcript_status "KNOWN"; transcript_name "RP11-334C17.5-003"; level 2; tag "basic"; havana_gene "OTTHUMG00000177568.2"; havana_transcript "OTTHUMT00000437689.1";	ENST00000576824.1		Antisense	ENSEMBL				ENST00000534910	820	YES	NO	NO	NO	ENST00000344227
p24066	0.0446528	0.00249583	3.75798	up	263.983	73.9477	222.794	64.2316	176.014	41.0669	1.83587	1.79436	2.09964	Detected	Detected	Not Detected	0	p24066	TAAAATCAACTGCAGAGTTTTGAATTGTCCCTTTGATGAGGAGGACAGCCCAGGTACCAA	TCONS_00015543	8	-	144714588	144717048	3	144714588,144715619,144716704,	144714634,144715688,144717048,	XLOC_007253	Gene_id=XLOC_007253;Gene_name=linc-TSTA3-1;Transcript_id=TCONS_00015543;Transcript_name=linc-TSTA3-1;	XLOC_007253		Intergenic	HumanLincRNACatalog					459	NO	NO	NO	NO
p13415	0.0445738	0.00242629	27.1187	up	1516.72	64.2959	1119.05	49.662	1682.52	44.8438	4.56009	4.49399	5.22957	Detected	Detected	Detected	0	p13415	GGTTCGAGACCCGCGGGTGCTTACTGACCCTTTTATGCAATAAATTCGGTATAATCTGTC	ENST00000602301.1	5	-	135416159	135416286	1	135416159,	135416286,	ENSG00000270123.1	gene_id "ENSG00000270123.1"; transcript_id "ENST00000602301.1"; gene_type "lincRNA"; gene_status "KNOWN"; gene_name "VTRNA2-1"; transcript_type "lincRNA"; transcript_status "KNOWN"; transcript_name "VTRNA2-1-001"; level 2; tag "basic"; havana_gene "OTTHUMG00000183992.1"; havana_transcript "OTTHUMT00000467708.1";	ENST00000602301.1	VTRNA2-1	Intergenic	ENSEMBL					127	NO	NO	NO	NO
p21853	0.0445738	0.00247351	4.08223	up	360.866	97.9018	336.791	85.1954	381.387	81.6909	1.88206	1.98301	2.22301	Detected	Detected	Detected	0	p21853	CCATTTGTAACATGAGGGGTACTTCTCTGGAGGGACTGTATGTTGACAGTGGCAGAGTGG	TCONS_00006510	3	-	50304114	50304947	2	50304114,50304900,	50304319,50304947,	XLOC_003123	Gene_id=XLOC_003123;Gene_name=linc-MON1A-2;Transcript_id=TCONS_00006510;Transcript_name=linc-MON1A-2;	XLOC_003123		Divergent	HumanLincRNACatalog				ENST00000490122, ENST00000454939	252	NO	NO	NO	NO
p15980	0.0445738	0.00239175	2.74185	up	4144.68	1663.69	4371.25	1488.26	2953.26	1048.38	1.31687	1.55442	1.49415	Detected	Detected	Detected	0	p15980	CTGATCCTTCTGCTCAGGCCCTTTCTCCCAGTCTGAAGTAAGGAGTGAAAAAATGTGAAT	ENST00000524335.1	8	-	144363239	144363835	2	144363239,144363651,	144363554,144363835,	ENSG00000253716.1	gene_id "ENSG00000253716.1"; transcript_id "ENST00000524335.1"; gene_type "antisense"; gene_status "NOVEL"; gene_name "RP13-582O9.5"; transcript_type "antisense"; transcript_status "KNOWN"; transcript_name "RP13-582O9.5-004"; level 2; tag "basic"; havana_gene "OTTHUMG00000164976.1"; havana_transcript "OTTHUMT00000381239.1";	ENST00000524335.1		Antisense	ENSEMBL				ENST00000330143, ENST00000523812, ENST00000340042	499	NO	NO	NO	NO
p8293	0.0445738	0.00247244	2.46206	up	4819.2	1834.49	5074.67	2246.66	4142.92	1647.17	1.39341	1.17553	1.33066	Detected	Detected	Detected	0	p8293	TTCTCTTTTGTTTAGTTGTTACTTTTGTTTGTTTGTTTTGAGACAGGGTCTCACTCTGTG	ENST00000586628.1	19	-	33366830	33369327	2	33366830,33369132,	33367130,33369327,	ENSG00000266930.1	gene_id "ENSG00000266930.1"; transcript_id "ENST00000586628.1"; gene_type "lincRNA"; gene_status "NOVEL"; gene_name "CTD-2085J24.4"; transcript_type "lincRNA"; transcript_status "KNOWN"; transcript_name "CTD-2085J24.4-001"; level 2; tag "basic"; havana_gene "OTTHUMG00000180423.1"; havana_transcript "OTTHUMT00000451299.1";	ENST00000586628.1	CTD-2085J24.4	Intergenic	ENSEMBL				ENST00000023064, ENST00000305768	495	NO	NO	NO	NO
p26577	0.0445738	0.00242385	2.62966	up	1098.17	446.655	1133.56	441.959	1035.73	359.176	1.29786	1.35888	1.52789	Detected	Detected	Detected	0	p26577	ACAAAGGGATGGGCAGCAGTGGCCCCACGTCTTTGATTTTGGCTTGCAAGTGCCAAACGG	uc004fkq.1	X	+	153627678	153632038	4	153627678,153627827,153628143,153631603,	153627737,153627935,153628282,153632038,	RPL10	proteinID=;alignID=uc004fkq.1;kgID=uc004fkq.1;mRNA=AY927570;spID=;refseq=;protAcc=;description=Homo sapiens ribosomal protein L10 (RPL10), transcript variant 2, non-coding RNA.;rfamAcc=;tRnaName=;	UCSC_10212_741		Antisense	UCSC	ENST00000482732, ENST00000424325, ENST00000436473, ENST00000436473				741	YES	NO	NO	NO	ENST00000309585
p18267	0.0445738	0.00245343	3.0637	up	362.06	132.021	432.537	134.59	437.386	134.052	1.45546	1.68425	1.70611	Detected	Detected	Detected	0	p18267	ATGGAAAACCCCCTCCACGTGACTTTCTAAAGAACATGCATGAAGACAAAACACCAGGTG	TCONS_00019573	11	-	9778137	9779392	2	9778137,9779313,	9778445,9779392,	XLOC_009371	Gene_id=XLOC_009371;Gene_name=linc-TMEM41B-1;Transcript_id=TCONS_00019573;Transcript_name=linc-TMEM41B-1;	XLOC_009371		Intergenic	HumanLincRNACatalog				ENST00000318950	387	NO	NO	NO	NO
p10649	0.0445738	0.00239936	2.54936	up	13486.3	4899.46	12574.6	4905.92	11969.7	5096.94	1.4608	1.35792	1.23169	Detected	Detected	Detected	0	p10649	TTGGCAAACTTGATGAGGACGTAGGCCACGTGGAAGACCTGTGGGCCGAGAGGGCGTCAG	ENST00000477848.1	20	+	60928065	60931271	3	60928065,60930323,60931247,	60928391,60930536,60931271,	ENSG00000228812.2	gene_id "ENSG00000228812.2"; transcript_id "ENST00000477848.1"; gene_type "antisense"; gene_status "NOVEL"; gene_name "RP11-157P1.5"; transcript_type "antisense"; transcript_status "KNOWN"; transcript_name "RP11-157P1.5-002"; level 2; tag "basic"; havana_gene "OTTHUMG00000032911.2"; havana_transcript "OTTHUMT00000349803.1";	ENST00000477848.1		Antisense	ENSEMBL					563	YES	NO	NO	NO	ENST00000370677
RNA33556|snoRNA_scaRNA_152_98	0.0445738	0.00243001	3.37448	up	836.974	263.317	749.552	235.936	743.709	195.445	1.66838	1.66764	1.92797	Detected	Detected	Detected	0	RNA33556|snoRNA_scaRNA_152_98	CCGTCTTGGTCACCTGTGTGCCACTTGCCAATGCAAGGACTTGTCATAGTTACACTGACT	RNA33556|snoRNA_scaRNA_152_98													ftp://ftp.ensembl.org/pub/current/fasta/homo_sapiens/ncrna/Homo_sapiens.GRCh37.61.ncrna.fa.gz					NA	NO	NO	NO	NO
p3416	0.0445738	0.00242442	3.8426	up	324.55	84.7493	341.876	79.1716	326.125	95.0497	1.93716	2.11042	1.77867	Detected	Detected	Detected	0	p3416	CCGAATATAGCAGCATACGAGAGGATCCACTTGCAAGTATTTCCCAGTTGTGTGTTCTTC	ENST00000536662.1	12	-	122237458	122240851	5	122237458,122237752,122239612,122240536,122240784,	122237563,122237862,122239714,122240712,122240851,	ENSG00000212694.4	gene_id "ENSG00000212694.4"; transcript_id "ENST00000536662.1"; gene_type "lincRNA"; gene_status "NOVEL"; gene_name "AC084018.1"; transcript_type "lincRNA"; transcript_status "KNOWN"; transcript_name "AC084018.1-008"; level 2; havana_gene "OTTHUMG00000128905.2"; havana_transcript "OTTHUMT00000402179.1";	ENST00000536662.1		Intergenic	ENSEMBL				ENST00000267205, ENST00000267197, ENST00000267197	560	NO	NO	NO	NO
p36283_v4	0.0445738	0.00244818	3.20981	up	304.842	92.0873	333.577	116.232	292.983	84.1692	1.72699	1.52102	1.79945	Detected	Detected	Detected	0	p36283_v4	CAGCAGAGAAAGGAGAAAATCCACGTGCAGGGGCTGGCCAGCGCTGGGCTTCTCGGGAAT	TCONS_00016513	9	-	139506485	139508248	3	139506485,139507154,139508215,	139506622,139507355,139508248,	XLOC_007896	Gene_id=XLOC_007896;Gene_name=linc-NOTCH1-1;Transcript_id=TCONS_00016513;Transcript_name=linc-NOTCH1-1;	XLOC_007896		Intergenic	HumanLincRNACatalog					371	NO	NO	NO	NO
p26075	0.0445738	0.00242388	2.10398	up	645.411	285.557	702.886	351.079	598.348	290.704	1.17644	1.00149	1.04144	Detected	Detected	Detected	0	p26075	TTATAGGATTTTGGCTGAGCACAAACACACAGCCCAGAAACACTTGCAGGTTAACAGCCT	uc002ofk.1	19	+	37527089	37529549	1	37527089,	37529549,	AX747721	proteinID=;alignID=uc002ofk.1;kgID=uc002ofk.1;mRNA=AX747721;spID=;refseq=;protAcc=;description=Homo sapiens cDNA FLJ35455 fis, clone SMINT2004547.;rfamAcc=;tRnaName=;	UCSC_3363_2460		Intergenic	UCSC					2460	NO	NO	NO	NO
p20365	0.0445738	0.00248604	3.63401	up	2323.52	702.88	2415.45	683.837	2388.68	581.177	1.72496	1.82056	2.03917	Detected	Detected	Detected	0	p20365	TAAATGAAACGATGGACCCTGAACAGAAAAAGGAACAGTGGTGGAAGAACTAGCAAAGCC	TCONS_00025524	17	+	79482372	79494105	2	79482372,79494082,	79483271,79494105,	XLOC_012338	Gene_id=XLOC_012338;Gene_name=linc-FSCN2-1;Transcript_id=TCONS_00025524;Transcript_name=linc-FSCN2-1;	XLOC_012338		Intergenic	HumanLincRNACatalog				ENST00000417245	922	NO	NO	NO	NO
RNA33491|snoRNA_scaRNA_87_133	0.0445738	0.00243529	6.25099	up	915.663	159.706	830.528	146.064	1003.77	133.971	2.5194	2.50742	2.90544	Detected	Detected	Detected	0	RNA33491|snoRNA_scaRNA_87_133	CTATGTCTACGCTCAGCGTTCTGCCCCGTGAACGTTTGAATGTTTGATAGTCTCACACTC	RNA33491|snoRNA_scaRNA_87_133													ftp://ftp.ensembl.org/pub/current/fasta/homo_sapiens/ncrna/Homo_sapiens.GRCh37.61.ncrna.fa.gz					NA	NO	NO	NO	NO
RNA144057	0.0444775	0.00235082	2.36427	up	984.03	440.714	1212.65	472.819	933.155	404.347	1.15886	1.35881	1.20652	Detected	Detected	Detected	0	RNA144057	AAATTGGCAGGGGGCTCAGCCTCATGACTGGGTTCCAGGGCTAGGGAGAAACAAAAGCAG	RNA144057													ftp://ftp.ensembl.org/pub/current/fasta/homo_sapiens/ncrna/Homo_sapiens.GRCh37.61.ncrna.fa.gz					NA	NO	NO	NO	NO
p28933	0.0444775	0.00232541	3.08452	up	1743.22	507.019	1559.3	530.133	1778.49	612.862	1.78164	1.55647	1.53702	Detected	Detected	Detected	0	p28933	TTACTGCATTTGGGAGGGATCTGTCATAGCTTCCTTGCCTCTTAATTAAGGGTGGTGTTT	ENST00000461448.1	1	-	28905049	28908354	4	28905049,28906044,28907622,28908101,	28905192,28907158,28907741,28908354,	ENSG00000197989.8	gene_id "ENSG00000197989.8"; transcript_id "ENST00000461448.1"; gene_type "lincRNA"; gene_status "KNOWN"; gene_name "SNHG12"; transcript_type "lincRNA"; transcript_status "KNOWN"; transcript_name "SNHG12-012"; level 2; havana_gene "OTTHUMG00000003654.2"; havana_transcript "OTTHUMT00000092197.1";	ENST00000461448.1	SNHG12	Intergenic	ENSEMBL					1629	YES	NO	NO	NO	ENST00000373830
p9791	0.0444775	0.00234994	2.28429	up	3917.26	1661.87	3807.17	1588.18	3183.34	1509.1	1.23704	1.26135	1.07685	Detected	Detected	Detected	0	p9791	TGATCCTTTGTGGCAACACCATTGTTTCTTCTTTTCTTTGTCATCTTGGAAGCAAGGACC	ENST00000458030.3	2	+	54197974	54307601	5	54197974,54200849,54278094,54284375,54307068,	54198458,54200947,54278187,54284497,54307601,	ENSG00000239235.3	gene_id "ENSG00000239235.3"; transcript_id "ENST00000458030.3"; gene_type "processed_transcript"; gene_status "NOVEL"; gene_name "AC008280.5"; transcript_type "processed_transcript"; transcript_status "KNOWN"; transcript_name "AC008280.5-001"; level 2; tag "basic"; havana_gene "OTTHUMG00000152404.3"; havana_transcript "OTTHUMT00000326131.2";	ENST00000458030.3		Antisense	ENSEMBL					1330	YES	NO	NO	NO	ENST00000404125
p876	0.0444775	0.00232247	3.60477	up	486.828	134.809	538.37	134.286	413.259	127.73	1.85249	2.00329	1.69395	Detected	Detected	Detected	0	p876	TTCACTTTCTCAAATTCAACAGGCCGAACGCTGCGAGAGCTGTCGACAACAAACACCAGG	ENST00000414763.1	1	+	31191628	31194570	2	31191628,31194134,	31192079,31194570,	ENSG00000186056.4	gene_id "ENSG00000186056.4"; transcript_id "ENST00000414763.1"; gene_type "antisense"; gene_status "NOVEL"; gene_name "MATN1-AS1"; transcript_type "antisense"; transcript_status "KNOWN"; transcript_name "MATN1-AS1-003"; level 2; tag "basic"; havana_gene "OTTHUMG00000003706.2"; havana_transcript "OTTHUMT00000010462.1";	ENST00000414763.1	MATN1-AS1	Antisense	ENSEMBL					887	YES	NO	NO	NO	ENST00000477320, ENST00000373765
p10493	0.0444775	0.00237588	3.46627	up	3690.94	961.188	3165.51	908.409	3044.88	978.303	1.9411	1.80102	1.63803	Detected	Detected	Detected	0	p10493	CAGCAGGTGGCAAATTGTGGCCGCCATCTGTGTTTGCAAATAAAGTTTAACTGGAGTTTG	ENST00000414042.1	20	-	60880487	60881381	2	60880487,60881095,	60880882,60881381,	ENSG00000226332.2	gene_id "ENSG00000226332.2"; transcript_id "ENST00000414042.1"; gene_type "antisense"; gene_status "NOVEL"; gene_name "RP11-157P1.4"; transcript_type "antisense"; transcript_status "KNOWN"; transcript_name "RP11-157P1.4-001"; level 1; tag "basic"; tag "exp_conf"; havana_gene "OTTHUMG00000032910.1"; havana_transcript "OTTHUMT00000080024.1";	ENST00000414042.1		Antisense	ENSEMBL				ENST00000495695, ENST00000313733	681	YES	NO	NO	NO
RNA33784|snoRNA_scaRNA_380_64	0.0444775	0.00233556	4.3688	up	1723.08	450.042	1887.79	424.063	2034.48	415.856	1.93686	2.15435	2.2905	Detected	Detected	Detected	0	RNA33784|snoRNA_scaRNA_380_64	TGATGATGACCCCAGGTAACTCTTGAGTGTGTCGCTGATGCCATCACCGCAGCGCTCTGA	RNA33784|snoRNA_scaRNA_380_64													ftp://ftp.ensembl.org/pub/current/fasta/homo_sapiens/ncrna/Homo_sapiens.GRCh37.61.ncrna.fa.gz					NA	NO	NO	NO	NO
p36666_v4	0.0444775	0.00228034	2.98959	up	3401.52	1217.18	4236.95	1278.33	4202.55	1456.82	1.48263	1.72877	1.52844	Detected	Detected	Detected	0	p36666_v4	GGCCCAGCACTTGGCACTGGCCACTTGCAGACAAGAAGACAAGAAAATGATTTGAGGACA	uc011kfx.2	7	+	74988546	74995879	8	74988546,74990643,74991241,74993901,74994523,74994832,74995220,74995592,	74988795,74990729,74991358,74994025,74994622,74994912,74995328,74995879,	STAG3L1	proteinID=;alignID=uc011kfx.2;kgID=uc011kfx.2;mRNA=BC066937;spID=;refseq=;protAcc=;description=Homo sapiens stromal antigen 3-like 1 (STAG3L1), non-coding RNA.;rfamAcc=;tRnaName=;	uc011kfx.2		Intergenic	UCSC					1150	NO	NO	NO	NO
RNA95837|RNS_919_107	0.0444775	0.00236114	2.43478	up	1808.01	754.584	1938.14	850.083	1953.91	739.506	1.26065	1.18899	1.40173	Detected	Detected	Detected	0	RNA95837|RNS_919_107	AGATGGATGAGGGGCCAGGCTGTGCACGTCCACTCAGGCTGGGCACCAGAAAGGCTTCTA	RNA95837|RNS_919_107													http://research.imb.uq.edu.au/rnadb/NoncodingRNASearchV2.zip					NA	NO	NO	NO	NO
p5788	0.0444775	0.00233495	3.26112	up	168.191	56.1149	223.335	61.4029	183.577	57.7044	1.58365	1.86283	1.66963	Detected	Detected	Detected	0	p5788	CAAAAAAGGTGACCCGGAAGGCCTGGACGTCAAAGTCAGTGTGCGCCTTTGCCAGAACGA	ENST00000573609.1	16	-	705033	706194	2	705033,705548,	705381,706194,	ENSG00000262528.1	gene_id "ENSG00000262528.1"; transcript_id "ENST00000573609.1"; gene_type "antisense"; gene_status "NOVEL"; gene_name "LA16c-349E10.1"; transcript_type "antisense"; transcript_status "KNOWN"; transcript_name "LA16c-349E10.1-001"; level 2; tag "basic"; havana_gene "OTTHUMG00000177339.1"; havana_transcript "OTTHUMT00000436333.1";	ASO3453;asoverlaps_755_1036	LA16c-349E10.1	Antisense	ENSEMBL			ENST00000547407	ENST00000491999, ENST00000553080, ENST00000491999	994	YES	NO	NO	NO	ENST00000549648
p2976	0.0444775	0.00236768	2.00751	up	369.771	187.275	459.323	240.237	379.492	177.077	0.981475	0.935053	1.09969	Detected	Detected	Detected	0	p2976	GATGTTGTGTCCACAGTCTGCCCTCACCCCTTGTCAACGGCTGGGAGCACGTAAACTCTT	ENST00000601999.1	11	+	119502087	119510327	4	119502087,119507634,119507983,119510205,	119502147,119507738,119508087,119510327,	ENSG00000254561.2	gene_id "ENSG00000254561.2"; transcript_id "ENST00000601999.1"; gene_type "antisense"; gene_status "NOVEL"; gene_name "RP11-196E1.3"; transcript_type "antisense"; transcript_status "KNOWN"; transcript_name "RP11-196E1.3-201"; level 3; tag "basic"; havana_gene "OTTHUMG00000166176.2";	ENST00000601999.1		Antisense	ENSEMBL					390	YES	NO	NO	NO
p4141	0.0444775	0.00234476	2.79549	up	288.473	111.039	312.34	114.209	286.007	93.0173	1.37738	1.45144	1.62048	Detected	Detected	Detected	0	p4141	GGGGGCCTCACCTACATCACATCAGATGCATTAAATATATTAAAAAGCATTCACATCTCA	ENST00000456737.1	13	+	19582398	19586699	4	19582398,19583413,19585572,19585819,	19583279,19583583,19585704,19586699,	ENSG00000232685.3	gene_id "ENSG00000232685.3"; transcript_id "ENST00000456737.1"; gene_type "antisense"; gene_status "NOVEL"; gene_name "LINC00442"; transcript_type "antisense"; transcript_status "KNOWN"; transcript_name "LINC00442-003"; level 2; tag "basic"; havana_gene "OTTHUMG00000016475.3"; havana_transcript "OTTHUMT00000106498.1";	NR_026852;RefSeq_1572_2138;TCONS_00021706;XLOC_010288	LINC00442	Antisense	ENSEMBL					2063	NO	NO	NO	NO
p34169_v4	0.0444775	0.00236465	2.25262	up	1030.96	493.258	1187.95	496.87	899.836	393.388	1.06357	1.25754	1.19371	Detected	Detected	Detected	0	p34169_v4	CGGCGAGTCCGGGGCAGGAAGAACGCACGGATGGAGACAACAGGAAGGAAAGAGACCTTC	ENST00000424148.1	11	+	1593970	1620414	2	1593970,1618477,	1594298,1620414,	ENSG00000233930.3	gene_id "ENSG00000233930.3"; transcript_id "ENST00000424148.1"; gene_type "processed_transcript"; gene_status "NOVEL"; gene_name "RP13-25N22.1"; transcript_type "processed_transcript"; transcript_status "KNOWN"; transcript_name "RP13-25N22.1-001"; level 2; tag "basic"; havana_gene "OTTHUMG00000165546.3"; havana_transcript "OTTHUMT00000384772.1";	NR_021489;RefSeq_1429_2265		Intronic	ENSEMBL				ENST00000331588, ENST00000331588, ENST00000399685	2265	NO	NO	NO	NO	ENST00000412090, ENST00000382171
p38498_v4	0.0444775	0.00235303	2.44577	up	130.824	51.3586	138.729	54.161	120.771	53.8604	1.34895	1.35694	1.16497	Detected	Detected	Detected	0	p38498_v4	ATATCCCATGTCACCCACGGCAAAGGAGACTCTAAGACTTCTGAAGAGTTTCTTGCTTCT	ENST00000608205.1	13	+	33845550	33851761	4	33845550,33846742,33848072,33851576,	33845698,33847031,33848195,33851761,	ENSG00000236581.4	gene_id "ENSG00000236581.4"; transcript_id "ENST00000608205.1"; gene_type "processed_transcript"; gene_status "NOVEL"; gene_name "STARD13-AS"; transcript_type "antisense"; transcript_status "KNOWN"; transcript_name "STARD13-AS-024"; level 2; tag "basic"; havana_gene "OTTHUMG00000016710.3"; havana_transcript "OTTHUMT00000472640.1";			Antisense	ENSEMBL					745	NO	NO	NO	NO
p35830_v4	0.0444124	0.00226007	16.5674	up	1368.59	78.8901	1153.38	89.4914	1824.98	89.7301	4.1167	3.68798	4.34615	Detected	Detected	Detected	0	p35830_v4	CTGCTTAACAGCTGGGTCGCCAAGCTGGAGGTATTTTTCCCTCTCCACCCTGGTCTTCTC	TCONS_00025114	17	-	70399462	70588943	4	70399462,70424376,70427268,70588341,	70400957,70424439,70427365,70588943,	XLOC_012568	Gene_id=XLOC_012568;Gene_name=linc-ABCA5-3;Transcript_id=TCONS_00025114;Transcript_name=linc-ABCA5-3;	XLOC_012568		Intergenic	HumanLincRNACatalog					2257	NO	NO	NO	NO
p22716	0.0444124	0.00226426	2.52488	up	127.666	49.2834	150.713	56.1951	146.382	63.1819	1.3732	1.42328	1.21216	Detected	Not Detected	Detected	0	p22716	AATCAAGAACCTACCGACGGAGAACCTTTAGGATAGTGCCCCAGTAGAAAAATAGGCACA	TCONS_00010338	5	-	54913806	54916463	3	54913806,54915227,54915813,	54913974,54915342,54916463,	XLOC_004827	Gene_id=XLOC_004827;Gene_name=linc-PPAP2A-2;Transcript_id=TCONS_00010338;Transcript_name=linc-PPAP2A-2;	XLOC_004827		Intergenic	HumanLincRNACatalog				ENST00000508124	933	NO	NO	NO	NO
p2786	0.0444124	0.00222233	2.06867	up	823.192	371.749	732.533	363.538	737.141	371.539	1.1469	1.01079	0.988426	Detected	Detected	Detected	0	p2786	CTGCATTTCCTCAGAAGGCTGTAACAAAGATTAAATAGGAAAATTCGTGGAAAGTTCAAT	ENST00000544553.1	11	+	64013435	64015689	2	64013435,64015424,	64013561,64015689,	ENSG00000256940.1	gene_id "ENSG00000256940.1"; transcript_id "ENST00000544553.1"; gene_type "antisense"; gene_status "NOVEL"; gene_name "RP11-783K16.5"; transcript_type "antisense"; transcript_status "KNOWN"; transcript_name "RP11-783K16.5-001"; level 2; tag "basic"; havana_gene "OTTHUMG00000167815.1"; havana_transcript "OTTHUMT00000396402.1";	ENST00000544553.1		Antisense	ENSEMBL				ENST00000426086, ENST00000279230, ENST00000541388	391	YES	NO	NO	NO	ENST00000309318, ENST00000309318
p13542	0.0444124	0.00223268	2.72195	up	2506.82	1001.17	2825.79	957.754	2725.31	998.342	1.32418	1.56093	1.44881	Detected	Detected	Detected	0	p13542	AATGAATTCTGGGAGTTCCCTCTGCCAAGGACCCACTGTGTTAAGAGCTTTAAGGTGAAT	ENST00000511565.1	5	-	176870067	176871478	2	176870067,176871396,	176870487,176871478,	ENSG00000246334.2	gene_id "ENSG00000246334.2"; transcript_id "ENST00000511565.1"; gene_type "processed_transcript"; gene_status "NOVEL"; gene_name "PRR7-AS1"; transcript_type "processed_transcript"; transcript_status "KNOWN"; transcript_name "PRR7-AS1-003"; level 2; havana_gene "OTTHUMG00000163400.1"; havana_transcript "OTTHUMT00000373188.1";	ENST00000511565.1	PRR7-AS1	Divergent	ENSEMBL				ENST00000355958, ENST00000515666, ENST00000502922	502	NO	NO	NO	NO
p2779	0.0444124	0.00224519	3.63131	up	162.404	49.265	201.655	49.5816	195.334	54.6933	1.72095	2.02401	1.83651	Detected	Detected	Detected	0	p2779	ATAAACCTGCAAAAGATGAGGGACCTTAAGGAGCCAGGCATGCTGAGACAGAAACATGAA	ENST00000535867.1	11	+	62600406	62601391	2	62600406,62601034,	62600606,62601391,	ENSG00000256690.1	gene_id "ENSG00000256690.1"; transcript_id "ENST00000535867.1"; gene_type "antisense"; gene_status "NOVEL"; gene_name "RP11-727F15.9"; transcript_type "antisense"; transcript_status "KNOWN"; transcript_name "RP11-727F15.9-001"; level 2; tag "basic"; havana_gene "OTTHUMG00000167742.1"; havana_transcript "OTTHUMT00000396001.1";	ENST00000535867.1		Antisense	ENSEMBL			ENST00000491231	ENST00000538098	557	YES	NO	NO	NO
p16672	0.0444124	0.00225039	3.43654	up	11379.4	3133.82	11629.2	3804.93	11815.5	3230.99	1.86043	1.6118	1.87064	Detected	Detected	Detected	0	p16672	AGGACGGCACAGCAAAGGCCACTGCCTGGACATGAGACACACACCACACCCAGTGTCGAC	ENST00000414282.1	9	-	139615817	139622636	6	139615817,139618348,139619506,139620762,139621497,139622332,	139617563,139618452,139619562,139620868,139621538,139622636,	ENSG00000233016.1	gene_id "ENSG00000233016.1"; transcript_id "ENST00000414282.1"; gene_type "antisense"; gene_status "KNOWN"; gene_name "SNHG7"; transcript_type "antisense"; transcript_status "KNOWN"; transcript_name "SNHG7-001"; level 2; tag "basic"; havana_gene "OTTHUMG00000020949.1"; havana_transcript "OTTHUMT00000055146.1";	ENST00000414282.1	SNHG7	Antisense	ENSEMBL				ENST00000406721	2357	YES	NO	NO	NO	ENST00000371691
p5661	0.0444124	0.00225162	2.10655	up	371.865	176.12	430.072	192.241	367.808	185.856	1.07822	1.16166	0.984769	Detected	Detected	Detected	0	p5661	ACACCTCAAAGCGCACGGAGTCCGTGTTGGGGAACTTGGCGGCAGAGTGACTGGGACCTA	ENST00000568496.1	15	+	74657775	74659391	3	74657775,74658002,74659048,	74657846,74658373,74659391,	ENSG00000261821.1	gene_id "ENSG00000261821.1"; transcript_id "ENST00000568496.1"; gene_type "antisense"; gene_status "NOVEL"; gene_name "CTD-2311M21.3"; transcript_type "antisense"; transcript_status "KNOWN"; transcript_name "CTD-2311M21.3-001"; level 2; tag "basic"; havana_gene "OTTHUMG00000172649.1"; havana_transcript "OTTHUMT00000419661.1";	ENST00000568496.1	CTD-2311M21.3	Antisense	ENSEMBL		ENST00000435365			785	NO	NO	NO	NO
p8439	0.0444124	0.00225852	2.52191	up	146.07	53.2627	135.851	54.8769	116.408	49.2728	1.45546	1.30776	1.24033	Detected	Detected	Detected	0	p8439	AATATCACGGCACATCAGAAACTATCCACCAATTAGTACCCGGAGAATCTAGTCCTGCAG	ENST00000596451.1	19	-	53100951	53102140	2	53100951,53101901,	53101356,53102140,	ENSG00000268970.1	gene_id "ENSG00000268970.1"; transcript_id "ENST00000596451.1"; gene_type "sense_intronic"; gene_status "NOVEL"; gene_name "CTD-3099C6.11"; transcript_type "sense_intronic"; transcript_status "KNOWN"; transcript_name "CTD-3099C6.11-001"; level 2; tag "basic"; havana_gene "OTTHUMG00000182791.1"; havana_transcript "OTTHUMT00000463699.1";	ENST00000596451.1	CTD-3099C6.11	Sense	ENSEMBL					644	NO	NO	NO	NO
p6910	0.0444124	0.00222937	2.08422	up	3063.34	1575.26	3601.67	1662.4	2669.36	1242.19	0.95952	1.11539	1.10361	Detected	Detected	Detected	0	p6910	AAAGAAATGGGGCTGGGACTTAGGGGCGGGGGAGGGCTTCCAACTCGGTTTCTCTATATC	ENST00000505903.1	17	-	47072627	47074854	3	47072627,47073779,47074817,	47072944,47073853,47074854,	ENSG00000250838.1	gene_id "ENSG00000250838.1"; transcript_id "ENST00000505903.1"; gene_type "antisense"; gene_status "NOVEL"; gene_name "RP11-501C14.5"; transcript_type "antisense"; transcript_status "KNOWN"; transcript_name "RP11-501C14.5-001"; level 1; tag "basic"; tag "exp_conf"; havana_gene "OTTHUMG00000161174.1"; havana_transcript "OTTHUMT00000364053.1";	ENST00000505903.1		Antisense	ENSEMBL					428	YES	NO	NO	NO	ENST00000290341
p20314	0.0444124	0.00224422	21.4546	up	4627.6	260.151	3445.64	177.327	6046.7	211.634	4.15285	4.28029	4.83651	Detected	Detected	Detected	0	p20314	CAAAAGTAGGCTTTACATTTTTGCTCGTTTTCTTTTGGGTCTGTGGCTAGTCTCCACTTC	TCONS_00025394	17	+	41393290	41393906	2	41393290,41393606,	41393446,41393906,	XLOC_012209	Gene_id=XLOC_012209;Gene_name=linc-ARL4D-2;Transcript_id=TCONS_00025394;Transcript_name=linc-ARL4D-2;	XLOC_012209		Intergenic	HumanLincRNACatalog					456	NO	NO	NO	NO
p36810_v4	0.0443157	0.00219364	3.23224	up	1220.3	393.508	1181.07	327.657	1036.33	343.05	1.63277	1.84983	1.595	Detected	Detected	Detected	0	p36810_v4	CTTAGCTCTTCATGATTGAGTACCTGCTGTTCACTGCTACAGTATAAAACCATGCCACAA	ENST00000607222.1	1	-	1549137	1551175	1	1549137,	1551175,	ENSG00000272106.1	gene_id "ENSG00000272106.1"; transcript_id "ENST00000607222.1"; gene_type "antisense"; gene_status "NOVEL"; gene_name "RP11-345P4.9"; transcript_type "antisense"; transcript_status "KNOWN"; transcript_name "RP11-345P4.9-001"; level 2; tag "basic"; havana_gene "OTTHUMG00000185588.1"; havana_transcript "OTTHUMT00000470789.1";			Antisense	ENSEMBL					2038	NO	NO	NO	NO
p16677	0.0443157	0.00219249	4.36218	up	540.824	142.258	654.637	141.734	424.142	89.7239	1.92665	2.20751	2.24098	Detected	Detected	Detected	0	p16677	AACCCAGCTCTTTCAACTCCCAAGGTTACTTTGTCAATAAAGTGCGCCTTCTCAAGTCTT	ENST00000566954.1	9	-	140188319	140190173	1	140188319,	140190173,	ENSG00000260996.1	gene_id "ENSG00000260996.1"; transcript_id "ENST00000566954.1"; gene_type "sense_overlapping"; gene_status "NOVEL"; gene_name "RP13-122B23.8"; transcript_type "sense_overlapping"; transcript_status "KNOWN"; transcript_name "RP13-122B23.8-001"; level 2; tag "basic"; havana_gene "OTTHUMG00000175633.1"; havana_transcript "OTTHUMT00000430680.1";	ENST00000566954.1		Sense	ENSEMBL				ENST00000356628, ENST00000356628	1854	NO	NO	NO	NO
p35429_v4	0.0443157	0.00219111	2.18885	up	6249.37	3049.09	7720.44	3511.41	6415.08	2756.65	1.03533	1.13663	1.21855	Detected	Detected	Detected	0	p35429_v4	ACAAGGGCCCAACTGGAATTCCACTTACGGACGGAGTCTCCTTCTGTCGCCCAGGCTGGA	ENST00000523068.1	8	+	128808278	128903229	3	128808278,128815395,128902834,	128808317,128815805,128903229,	ENSG00000249859.2	gene_id "ENSG00000249859.2"; transcript_id "ENST00000523068.1"; gene_type "processed_transcript"; gene_status "KNOWN"; gene_name "PVT1"; transcript_type "processed_transcript"; transcript_status "KNOWN"; transcript_name "PVT1-010"; level 2; tag "dotter_confirmed"; havana_gene "OTTHUMG00000164871.1"; havana_transcript "OTTHUMT00000380702.1";	ENST00000523068.1	PVT1	Intergenic	ENSEMBL					844	NO	NO	NO	NO
RNA33468|snoRNA_scaRNA_64_136	0.0442361	0.00202209	3.29444	up	2536.79	775.014	2488.75	826.25	2297.64	633.55	1.71071	1.59077	1.85863	Detected	Detected	Detected	0	RNA33468|snoRNA_scaRNA_64_136	TGAACCATTGCCTGGCCTCTGTTCCCGTAGGCTGCTGGCACTGAAGTGGGTTGCACAATA	RNA33468|snoRNA_scaRNA_64_136													ftp://ftp.ensembl.org/pub/current/fasta/homo_sapiens/ncrna/Homo_sapiens.GRCh37.61.ncrna.fa.gz					NA	NO	NO	NO	NO
RNA33505|snoRNA_scaRNA_101_132	0.0442361	0.00199169	4.19669	up	243.202	62.0091	290.529	60.902	225.851	57.1705	1.9716	2.25412	1.98203	Detected	Detected	Detected	0	RNA33505|snoRNA_scaRNA_101_132	GGCCACTGTAAATTGAGATGAAGTAACCATTTTCATCTCTTCTGCAGGGACTAGACATTG	RNA33505|snoRNA_scaRNA_101_132													ftp://ftp.ensembl.org/pub/current/fasta/homo_sapiens/ncrna/Homo_sapiens.GRCh37.61.ncrna.fa.gz					NA	NO	NO	NO	NO
RNA33660|snoRNA_scaRNA_256_80	0.0442361	0.00214637	7.3607	up	5298.14	671.882	5625.62	681.591	4390.28	716.494	2.97921	3.04503	2.61529	Detected	Detected	Detected	0	RNA33660|snoRNA_scaRNA_256_80	CAATTAAAGCACGTGTTAGACTGCTGACGCGGGTGATGCGAACTGGAGTCTGAGCCTGCC	RNA33660|snoRNA_scaRNA_256_80													ftp://ftp.ensembl.org/pub/current/fasta/homo_sapiens/ncrna/Homo_sapiens.GRCh37.61.ncrna.fa.gz					NA	NO	NO	NO	NO
RNA95988|RNS_1070_87	0.0442361	0.00197812	7.20322	up	786.017	117.536	815.364	125.216	725.43	84.522	2.74145	2.70303	3.10144	Detected	Detected	Detected	0	RNA95988|RNS_1070_87	TCTCCACCGCCTTCATGGGCCACGGTGAATGCCAGCCGTGACATCGGGGCAAGCTGCCCA	RNA95988|RNS_1070_87													http://research.imb.uq.edu.au/rnadb/NoncodingRNASearchV2.zip					NA	NO	NO	NO	NO
RNA147759|p0863_imsncRNA672	0.0442361	0.0020948	2.03115	up	184.781	87.9471	191.565	100.642	162.159	77.3898	1.07111	0.928601	1.06719	Detected	Detected	Detected	0	RNA147759|p0863_imsncRNA672	CTTAAGCGGTCTGAGTTTTGAATTTCCGCGCTGGCCCGGTGCTCAGGTCCCCCTCCGGAT	RNA147759|p0863_imsncRNA672													unpublished data					NA	NO	NO	NO	NO
RNA33720|snoRNA_scaRNA_316_72	0.0442361	0.00201407	3.55289	up	857.126	270.226	939.595	247.516	928.281	249.225	1.66534	1.92452	1.89712	Detected	Detected	Detected	0	RNA33720|snoRNA_scaRNA_316_72	TTCTCCGGAATCGCTGTACGGCCTTGATGAAAGCACATTTGAACCCTTTTCCATCTGATT	RNA33720|snoRNA_scaRNA_316_72													ftp://ftp.ensembl.org/pub/current/fasta/homo_sapiens/ncrna/Homo_sapiens.GRCh37.61.ncrna.fa.gz					NA	NO	NO	NO	NO
p24067	0.0442361	0.00201457	4.01527	up	317.165	81.7389	350.562	95.2426	381.348	84.1334	1.95614	1.87999	2.18036	Detected	Detected	Detected	0	p24067	ATTGAATTTTTAACCAATCCACGGGGAAATCATGGGTGAGGTCTGGGGAGAGGTCATCAT	TCONS_00015544	8	-	144795187	144796371	2	144795187,144795713,	144795580,144796371,	XLOC_007254	Gene_id=XLOC_007254;Gene_name=linc-LOC100130274-1;Transcript_id=TCONS_00015544;Transcript_name=linc-LOC100130274-1;	XLOC_007254		Intergenic	HumanLincRNACatalog				ENST00000388913, ENST00000533830, ENST00000542437, ENST00000475376	1051	NO	NO	NO	NO
p37964_v4	0.0442361	0.00193091	3.19183	up	476.24	163.799	416.264	129.031	462.741	133.477	1.53976	1.68978	1.79361	Detected	Detected	Detected	0	p37964_v4	CACAATTACGGCGTCTCGGAGCATCCAGGGGGTGAAAACATTAAACATTTATAAAAATAA	ENST00000610122.1	7	-	5465907	5468558	1	5465907,	5468558,	ENSG00000234432.3	gene_id "ENSG00000234432.3"; transcript_id "ENST00000610122.1"; gene_type "lincRNA"; gene_status "NOVEL"; gene_name "RP11-1275H24.1"; transcript_type "lincRNA"; transcript_status "KNOWN"; transcript_name "RP11-1275H24.1-001"; level 2; tag "basic"; havana_gene "OTTHUMG00000186131.1"; havana_transcript "OTTHUMT00000472302.1";			Intergenic	ENSEMBL					2651	NO	NO	NO	NO
p23073	0.0442361	0.00215007	2.30366	up	98.5001	45.4709	117.226	47.3708	110.344	48.3851	1.11518	1.30723	1.18937	Detected	Detected	Detected	0	p23073	TATTGCACCTGCCCCATTTGTGCAGGGGAAAGGGGCTGTCTCTTTAACAAGCCCCAAGCC	TCONS_00009526	5	+	141227142	141231803	2	141227142,141230404,	141229435,141231803,	XLOC_004581	Gene_id=XLOC_004581;Gene_name=linc-KIAA0141-1;Transcript_id=TCONS_00009526;Transcript_name=linc-KIAA0141-1;	XLOC_004581		Divergent	HumanLincRNACatalog					3692	NO	NO	NO	NO
p23476	0.0442361	0.00217155	2.17387	up	1180.8	579.86	1286.62	588.611	947.391	410.492	1.02599	1.12819	1.20661	Detected	Detected	Detected	0	p23476	TGGTGGGCGGGGGTCCTTTGTGTAATAATTTTGTGTCTTGATAAAGTAGGAATATGGCTG	TCONS_00012537	6	+	81153001	81172632	4	81153001,81162873,81163826,81172588,	81153255,81162978,81163944,81172632,	XLOC_005365	Gene_id=XLOC_005365;Gene_name=linc-TPBG-3;Transcript_id=TCONS_00012537;Transcript_name=linc-TPBG-3;	XLOC_005365		Intergenic	HumanLincRNACatalog					521	NO	NO	NO	NO
p16556	0.0442361	0.00212141	3.19246	up	301.684	93.1402	336.923	116.536	399.486	114.977	1.69556	1.53164	1.7968	Detected	Detected	Detected	0	p16556	AATGAACTAAGACAAAGGAAACTCTGAGGAAGGACCATGGCCTGAGAGGTGGAATTCATC	ENST00000506067.1	9	-	99660347	99711867	5	99660347,99680924,99696076,99704884,99711836,	99660409,99681108,99696197,99705034,99711867,	ENSG00000249044.1	gene_id "ENSG00000249044.1"; transcript_id "ENST00000506067.1"; gene_type "processed_transcript"; gene_status "NOVEL"; gene_name "RP11-330M2.7"; transcript_type "processed_transcript"; transcript_status "KNOWN"; transcript_name "RP11-330M2.7-001"; level 2; tag "basic"; havana_gene "OTTHUMG00000020309.1"; havana_transcript "OTTHUMT00000053296.1";	ENST00000506067.1		Antisense	ENSEMBL	ENST00000375223				548	YES	NO	NO	NO	ENST00000354649
RNA33508|snoRNA_scaRNA_104_132	0.0442361	0.00212582	2.96479	up	6142.73	2233.48	6032.08	2075.94	5340.03	1637.54	1.45959	1.53889	1.70532	Detected	Detected	Detected	0	RNA33508|snoRNA_scaRNA_104_132	TGGTTTTACTTTACTCACAGGACTATTGTTAGATCTGTGGGAAGGAATTACAAGACAGTT	RNA33508|snoRNA_scaRNA_104_132													ftp://ftp.ensembl.org/pub/current/fasta/homo_sapiens/ncrna/Homo_sapiens.GRCh37.61.ncrna.fa.gz					NA	NO	NO	NO	NO
p20653	0.0442361	0.00193567	10.6747	up	554.837	49.0379	532.393	61.0772	499.193	40.4751	3.5001	3.12379	3.62449	Detected	Detected	Detected	0	p20653	TGAAGACGCTCAGGCCTTTGTCATTTCAGCACCCCAGATGCTATTTTCCATTCGAAGAAT	TCONS_00026882	19	+	8008905	8014249	2	8008905,8014226,	8009296,8014249,	XLOC_012945	Gene_id=XLOC_012945;Gene_name=linc-CCL25-2;Transcript_id=TCONS_00026882;Transcript_name=linc-CCL25-2;	XLOC_012945		Divergent	HumanLincRNACatalog					414	NO	NO	NO	NO
RNA33469|snoRNA_scaRNA_65_136	0.0442361	0.00193908	4.98743	up	237.245	54.1293	244.896	43.7665	172.64	34.1284	2.13189	2.48427	2.33872	Detected	Detected	Not Detected	0	RNA33469|snoRNA_scaRNA_65_136	TTTCTACACTCAGTGCTCGGGAACCAGTGGGCACTGAGAATGGTTTATGGCCTGACATTA	RNA33469|snoRNA_scaRNA_65_136													ftp://ftp.ensembl.org/pub/current/fasta/homo_sapiens/ncrna/Homo_sapiens.GRCh37.61.ncrna.fa.gz					NA	NO	NO	NO	NO
RNA147263|p0367_imsncRNA784	0.0442361	0.00199184	3.21646	up	285.549	96.8509	277.482	78.5684	236.934	74.1407	1.5599	1.82037	1.67615	Detected	Detected	Detected	0	RNA147263|p0367_imsncRNA784	CTCTCTTTTGCCTGGATCGAGATTGTTAAGTCCCTCTCAGTGAAGGGTAAGATTATGAGA	RNA147263|p0367_imsncRNA784								nc025					PubMed ID:21789175					NA	NO	NO	NO	NO
RNA33530|snoRNA_scaRNA_126_129	0.0442361	0.00206293	2.47242	up	969.751	407.299	976.49	412.949	1133.42	422.226	1.25153	1.24164	1.4246	Detected	Detected	Detected	0	RNA33530|snoRNA_scaRNA_126_129	GGGCCAGGATTTGGTAGCTGGTGCTGAGAGAAAACCTTTGTTGGCATCCTTGCCCTGGGA	RNA33530|snoRNA_scaRNA_126_129													ftp://ftp.ensembl.org/pub/current/fasta/homo_sapiens/ncrna/Homo_sapiens.GRCh37.61.ncrna.fa.gz					NA	NO	NO	NO	NO
p19501	0.0442361	0.00204359	5.90873	up	1178.19	220.576	1407.83	252.488	1081.99	156.208	2.41722	2.47918	2.79214	Detected	Detected	Detected	0	p19501	AAAGCCAGCAGACTGACACCCGTGTCCTAGCCGTCGGCGGCCTGCGAAGCGATAGTCAAA	TCONS_00023029	14	+	90527210	90528063	2	90527210,90527705,	90527255,90528063,	XLOC_010901	Gene_id=XLOC_010901;Gene_name=linc-KCNK13-1;Transcript_id=TCONS_00023029;Transcript_name=linc-KCNK13-1;	XLOC_010901		Divergent	HumanLincRNACatalog				ENST00000282146	403	NO	NO	NO	NO
RNA33465|snoRNA_scaRNA_61_136	0.0442361	0.00208734	4.88288	up	25825	5427.19	26767.6	6124.06	23357.2	4172.8	2.25049	2.12792	2.48478	Detected	Detected	Detected	0	RNA33465|snoRNA_scaRNA_61_136	CGTTTCCCGTGTTTGGAGGGTTCACACCTGTCCCTTTCAAATGCTGGCGCTTTCACACAC	RNA33465|snoRNA_scaRNA_61_136													ftp://ftp.ensembl.org/pub/current/fasta/homo_sapiens/ncrna/Homo_sapiens.GRCh37.61.ncrna.fa.gz					NA	NO	NO	NO	NO
p35065_v4	0.0442361	0.00214479	2.11369	up	4413.29	2168.17	5572.44	2721.13	2816.93	1243.42	1.02538	1.0341	1.17981	Detected	Detected	Detected	0	p35065_v4	CCTCAGCCTCCCTAAGAGCTGAGACTACAGTGCACAGCCAGAGGACAACACATCACACAC	ENST00000597482.1	3	+	195414691	195428455	6	195414691,195415403,195416209,195423231,195425900,195428250,	195415190,195415668,195416309,195423460,195426078,195428455,	ENSG00000242086.3	gene_id "ENSG00000242086.3"; transcript_id "ENST00000597482.1"; gene_type "lincRNA"; gene_status "NOVEL"; gene_name "AC069513.3"; transcript_type "lincRNA"; transcript_status "KNOWN"; transcript_name "AC069513.3-002"; level 2; havana_gene "OTTHUMG00000155834.5"; havana_transcript "OTTHUMT00000341935.2";	ENST00000597482.1		Intergenic	ENSEMBL	ENST00000451228, ENST00000431767			ENST00000432194, ENST00000432194	1476	NO	NO	NO	NO
RNA33609|snoRNA_scaRNA_205_86	0.0442361	0.0020997	2.42422	up	1114.37	492.323	1183.86	454.396	1107.17	458.296	1.17856	1.38148	1.27253	Detected	Detected	Detected	0	RNA33609|snoRNA_scaRNA_205_86	ATGAAAGTACGGAGTGATCCATCGGCTAAGTGTCTTGTCACAATGCTGACACTCAAACTG	RNA33609|snoRNA_scaRNA_205_86													ftp://ftp.ensembl.org/pub/current/fasta/homo_sapiens/ncrna/Homo_sapiens.GRCh37.61.ncrna.fa.gz					NA	NO	NO	NO	NO
p21985	0.0442361	0.00206442	2.1756	up	196.315	94.4333	184.048	78.9035	148.323	69.8452	1.0558	1.22192	1.08651	Detected	Detected	Detected	0	p21985	TGGATGGGAGCCTGGCCTTTGAGATTCCTGCGAAGGAATGACAAAGAACATCAAGGCTCA	TCONS_00006756	3	-	194021489	194023848	2	194021489,194023545,	194021526,194023848,	XLOC_003385	Gene_id=XLOC_003385;Gene_name=linc-ATP13A4-8;Transcript_id=TCONS_00006756;Transcript_name=linc-ATP13A4-8;	XLOC_003385		Intergenic	HumanLincRNACatalog	ENST00000429578				340	NO	NO	NO	NO
p40897_v4	0.0442361	0.00200023	2.1814	up	2109.2	916.863	2037.55	922.25	1796.98	879.85	1.20192	1.14361	1.03024	Detected	Detected	Detected	0	p40897_v4	CCTGCAGGACAAATTCGAGCATCTTAAAATGATTCAACAGGAGGAGATAAGGAAGCTTGA	NR_109817.1	6	-	140263	148159	3	140263,147399,148024,	140379,147590,148159,	none					RefSeq					442	NO	NO	NO	NO
p38803_v4	0.0442361	0.0021203	3.31279	up	1225.24	405.894	1240.47	376.395	1131.45	309.604	1.5939	1.72057	1.86967	Detected	Detected	Detected	0	p38803_v4	AGCTTCCTCGTGGCGCCGGGGGTCAATCTGCAGCGCTAGAGCATGTGCTTGCGCATAACT	ENST00000408535.2	17	+	62223698	62223831	1	62223698,	62223831,	ENSG00000266402.2	gene_id "ENSG00000266402.2"; transcript_id "ENST00000408535.2"; gene_type "lincRNA"; gene_status "NOVEL"; gene_name "SNORA76"; transcript_type "snoRNA"; transcript_status "KNOWN"; transcript_name "SNORA76-201"; level 3; tag "basic"; havana_gene "OTTHUMG00000178880.1";				ENSEMBL					133	NO	NO	NO	NO
p34875_v4	0.0442361	0.00201763	2.27948	up	8109.86	3830.31	8983.79	3775.75	8636.66	3673.45	1.08222	1.25056	1.23334	Detected	Detected	Detected	0	p34875_v4	CACCAGCATGCGGGATTCCCTCATTGACAGATTGGGTAACTCAAGGCGTCCCTGGAGTAC	ENST00000444717.1	20	-	33855687	33867846	4	33855687,33859807,33867368,33867744,	33855791,33859948,33867550,33867846,	ENSG00000261582.1	gene_id "ENSG00000261582.1"; transcript_id "ENST00000444717.1"; gene_type "antisense"; gene_status "NOVEL"; gene_name "RP4-614O4.11"; transcript_type "antisense"; transcript_status "KNOWN"; transcript_name "RP4-614O4.11-001"; level 1; tag "basic"; tag "readthrough_transcript"; tag "exp_conf"; havana_gene "OTTHUMG00000176080.1"; havana_transcript "OTTHUMT00000431482.1";	ENST00000444717.1		Antisense	ENSEMBL	ENST00000435366, ENST00000374450			ENST00000374408	529	YES	NO	NO	NO	ENST00000246186
p13557	0.0442361	0.00209287	3.52654	up	487.645	129.441	504.058	160.365	454.92	122.827	1.91354	1.65223	1.88899	Detected	Detected	Detected	0	p13557	ATTCTGTCTGAATGAATGGAGTTTCCAGGCCCCCACTGGCCCTCTGTGTGAGGGTCTGCA	ENST00000431004.1	5	+	478237	479604	1	478237,	479604,	ENSG00000225138.2	gene_id "ENSG00000225138.2"; transcript_id "ENST00000431004.1"; gene_type "antisense"; gene_status "NOVEL"; gene_name "CTD-2228K2.7"; transcript_type "antisense"; transcript_status "KNOWN"; transcript_name "CTD-2228K2.7-201"; level 3; tag "basic"; havana_gene "OTTHUMG00000167373.2";	ENST00000431004.1	CTD-2228K2.7	Antisense	ENSEMBL				ENST00000507407	1367	NO	NO	NO	NO
p38961_v4	0.0442361	0.00199228	2.21615	up	2588.67	1166.99	2735.37	1313.34	2457.9	1043.31	1.14942	1.05849	1.23625	Detected	Detected	Detected	0	p38961_v4	TACAATACGGAACTTTGCACACGCACACATAAATAAATAAACTACCTATCCCCCTTGTGA	ENST00000606362.1	20	+	45318297	45318928	1	45318297,	45318928,	ENSG00000271784.1	gene_id "ENSG00000271784.1"; transcript_id "ENST00000606362.1"; gene_type "lincRNA"; gene_status "NOVEL"; gene_name "RP1-28H20.3"; transcript_type "lincRNA"; transcript_status "KNOWN"; transcript_name "RP1-28H20.3-001"; level 2; tag "basic"; havana_gene "OTTHUMG00000185332.1"; havana_transcript "OTTHUMT00000470202.1";			Intergenic	ENSEMBL					631	NO	NO	NO	NO
p33526	0.0442361	0.00203446	2.55172	up	246.023	89.5516	288.969	113.37	256.116	107.943	1.458	1.34987	1.24653	Detected	Detected	Detected	0	p33526	TCCATGTGTCTTTCCTGGTGACTAGGATGTCGTCGGAGGAGAACAAGTGCGTGGAGCAGC	ENST00000592107.1	22	+	17082837	17096001	4	17082837,17092547,17094966,17095588,	17083105,17092783,17095068,17096001,	ENSG00000100181.16	gene_id "ENSG00000100181.16"; transcript_id "ENST00000592107.1"; gene_type "lincRNA"; gene_status "NOVEL"; gene_name "TPTEP1"; transcript_type "lincRNA"; transcript_status "KNOWN"; transcript_name "TPTEP1-009"; level 2; havana_gene "OTTHUMG00000141300.4"; havana_transcript "OTTHUMT00000459902.1";	ENST00000592107.1	TPTEP1	Intergenic	ENSEMBL				ENST00000359963	1019	NO	NO	NO	NO
p39245_v4	0.0442361	0.00214028	2.22678	up	2355.77	1126.89	2489.19	1120.25	2710.01	1140.07	1.06386	1.15186	1.24917	Detected	Detected	Detected	0	p39245_v4	GCCGGCGTGTCTTTCTCCCGCAAGAGCTGTAGGCTGACCTCAGATGCTGAGAAATCCAGG	XR_426666.1	1	-	16961627	16971201	3	16961627,16969522,16971140,	16961663,16969640,16971201,	none					RefSeq					215	NO	NO	NO	NO
p6878	0.0442361	0.00203373	2.64521	up	889.842	360.228	934.018	325.317	824.685	316.003	1.30464	1.5216	1.38391	Detected	Detected	Detected	0	p6878	ATCTCTTGGACAGATGATGCCAGTTAATTACTTTGAATCCAGGTGCTCACCTTCTAGCAC	ENST00000575930.1	17	-	45061410	45144818	6	45061410,45098947,45110643,45112409,45133825,45144779,	45061435,45099087,45110747,45112492,45134119,45144818,	ENSG00000262879.1	gene_id "ENSG00000262879.1"; transcript_id "ENST00000575930.1"; gene_type "processed_transcript"; gene_status "NOVEL"; gene_name "RP11-156P1.3"; transcript_type "lincRNA"; transcript_status "KNOWN"; transcript_name "RP11-156P1.3-007"; level 2; havana_gene "OTTHUMG00000178188.1"; havana_transcript "OTTHUMT00000440920.1";	ENST00000575930.1		Intergenic	ENSEMBL				ENST00000322329, ENST00000322329	685	NO	NO	NO	NO
RNA96135|RNS_1217_68	0.0441784	0.00184861	19.0769	up	3797.21	242.354	4591.79	250.629	5109.92	211.277	3.96975	4.19543	4.59609	Detected	Detected	Detected	0	RNA96135|RNS_1217_68	TGGCCGCAGGCTGCTCTGTGGCTCACTCGGGGCTGGCCTGACCCACGGCACAAGCGGGGA	RNA96135|RNS_1217_68													http://research.imb.uq.edu.au/rnadb/NoncodingRNASearchV2.zip					NA	NO	NO	NO	NO
RNA147508|p0612_imsncRNA338	0.0441784	0.00183599	3.72752	up	782.267	202.975	881.151	218.93	532.977	159.626	1.94636	2.00892	1.73938	Detected	Detected	Detected	0	RNA147508|p0612_imsncRNA338	TCAGGAAGGGGCCTGGAGGAAATCAACCTGATGCAAAGGATTGGGAAGGAAACCGAGGAG	RNA147508|p0612_imsncRNA338													unpublished data					NA	NO	NO	NO	NO
p24376	0.0441784	0.00180666	7.54362	up	458.793	51.2137	336.359	48.3179	366.69	53.2703	3.16324	2.79937	2.78316	Detected	Not Detected	Detected	0	p24376	TTAGCCTTTGGTCACGGAGACCTTTGCCCTTTCAAGATAAAGTGATCTTCAGCTCTCTTC	TCONS_00016488	9	-	132173538	132175738	2	132173538,132175299,	132175124,132175738,	XLOC_007866	Gene_id=XLOC_007866;Gene_name=linc-IER5L-5;Transcript_id=TCONS_00016488;Transcript_name=linc-IER5L-5;	XLOC_007866		Intergenic	HumanLincRNACatalog					2025	NO	NO	NO	NO
p8509	0.0441784	0.00183214	4.03484	up	313.961	87.3744	301.321	72.2955	301.14	68.6592	1.8453	2.05932	2.13291	Detected	Detected	Detected	0	p8509	CCAGGCAGAGAGTGAAGGCAGAGCATTCAGCCTCCTAGTCTGGATGACAGGTTGTCTGGT	ENST00000586111.1	19	+	2330293	2330758	2	2330293,2330422,	2330349,2330758,	ENSG00000005206.11	gene_id "ENSG00000005206.11"; transcript_id "ENST00000586111.1"; gene_type "processed_transcript"; gene_status "KNOWN"; gene_name "SPPL2B"; transcript_type "retained_intron"; transcript_status "KNOWN"; transcript_name "SPPL2B-001"; level 2; havana_gene "OTTHUMG00000180442.3"; havana_transcript "OTTHUMT00000451389.1";	ENST00000586111.1	SPPL2B	Intronic	ENSEMBL		ENST00000452401, ENST00000382189		ENST00000252622	392	NO	NO	NO	NO
p34215_v4	0.0441784	0.00189575	2.00825	up	145.478	74.358	160.371	75.16	97.9937	50.5077	0.968242	1.09338	0.956185	Detected	Detected	Detected	0	p34215_v4	AGGAAGTGAGAAGAAAGAAACAGGGAAATGACAGAGTGTTGCTCAGTTACCCAGGCTGGA	ENST00000547600.1	12	-	47599680	47610217	5	47599680,47600293,47604422,47609947,47610166,	47599852,47600371,47604544,47610047,47610217,	ENSG00000247774.2	gene_id "ENSG00000247774.2"; transcript_id "ENST00000547600.1"; gene_type "processed_transcript"; gene_status "NOVEL"; gene_name "PCED1B-AS1"; transcript_type "lincRNA"; transcript_status "KNOWN"; transcript_name "PCED1B-AS1-002"; level 2; havana_gene "OTTHUMG00000169619.1"; havana_transcript "OTTHUMT00000405089.1";	ENST00000547600.1	PCED1B-AS1	Intergenic	ENSEMBL					523	NO	NO	NO	NO	ENST00000432328
RNA147682|p0786_imsncRNA573	0.0441784	0.00190709	2.2004	up	291.589	130.414	329.185	159.826	322.212	139.275	1.16083	1.0424	1.21007	Detected	Detected	Detected	0	RNA147682|p0786_imsncRNA573	TCAGTGGTCCCATGGAGACCTGGGCCAGGGCCTGTGGGTGCAGTGTCCTTCTAAGACCCT	RNA147682|p0786_imsncRNA573													unpublished data					NA	NO	NO	NO	NO
p36147_v4	0.0441784	0.00185965	2.16849	up	250.632	108.173	216.935	104.231	158.574	74.9912	1.21223	1.05748	1.08036	Detected	Detected	Detected	0	p36147_v4	CCTGAGGCGGCAGACGTAAACTCAAGTGTGAGAAATTGTTGGGAAGATTGAAAGAGCAGA	TCONS_00012106	6	-	20331467	20334683	2	20331467,20334364,	20331756,20334683,	XLOC_005635	Gene_id=XLOC_005635;Gene_name=linc-MBOAT1-5;Transcript_id=TCONS_00012106;Transcript_name=linc-MBOAT1-5;	XLOC_005635		Intergenic	HumanLincRNACatalog					608	NO	NO	NO	NO
p14280	0.0441784	0.0018909	2.95682	up	2149.17	789.625	3117.46	972.628	2613.65	882.024	1.44454	1.68041	1.56718	Detected	Detected	Detected	0	p14280	TGACTCCCGGCTCTCCGCGCGCAGCATGCCCTGGACATCATTCCGAACAGCACAATTCAA	ENST00000369123.3	6	-	105384168	105388402	3	105384168,105388052,105388252,	105384557,105388088,105388402,	ENSG00000203809.5	gene_id "ENSG00000203809.5"; transcript_id "ENST00000369123.3"; gene_type "lincRNA"; gene_status "NOVEL"; gene_name "LINC00577"; transcript_type "lincRNA"; transcript_status "KNOWN"; transcript_name "LINC00577-001"; level 2; tag "basic"; havana_gene "OTTHUMG00000015289.2"; havana_transcript "OTTHUMT00000041645.2";	ENST00000369123.3	LINC00577	Intergenic	ENSEMBL	ENST00000369123				575	NO	NO	NO	NO
p16929	0.0441506	0.00176325	3.28726	up	357.518	112.132	334.236	108.75	256.319	70.7081	1.67282	1.61985	1.85799	Detected	Detected	Detected	0	p16929	GAGAAACACAAAGCATACTTAAATAGGCGCTTTTTCTCTCTGCAAAAATAAAGTCCAAGA	ENST00000599172.1	9	+	131938085	131938941	2	131938085,131938643,	131938262,131938941,	ENSG00000268050.1	gene_id "ENSG00000268050.1"; transcript_id "ENST00000599172.1"; gene_type "processed_transcript"; gene_status "NOVEL"; gene_name "RP11-247A12.8"; transcript_type "processed_transcript"; transcript_status "KNOWN"; transcript_name "RP11-247A12.8-001"; level 2; tag "basic"; havana_gene "OTTHUMG00000183020.1"; havana_transcript "OTTHUMT00000464676.1";	ENST00000599172.1		Antisense	ENSEMBL					475	YES	NO	NO	NO	ENST00000372491, ENST00000372491
p2776	0.0441506	0.0017834	2.37243	up	315.419	129.031	306.118	138.76	302.588	122.205	1.28955	1.1415	1.30805	Detected	Detected	Detected	0	p2776	TACATCGAGATTTTATTAAACGTTTAATGATGGGGTGCGGGGGCCTTCTGGCTACACACT	ENST00000538101.1	11	+	62313470	62315171	2	62313470,62314852,	62313542,62315171,	ENSG00000257058.1	gene_id "ENSG00000257058.1"; transcript_id "ENST00000538101.1"; gene_type "antisense"; gene_status "NOVEL"; gene_name "RP11-864I4.4"; transcript_type "antisense"; transcript_status "KNOWN"; transcript_name "RP11-864I4.4-001"; level 2; tag "basic"; havana_gene "OTTHUMG00000167749.1"; havana_transcript "OTTHUMT00000396097.1";	ENST00000538101.1		Antisense	ENSEMBL					391	YES	NO	NO	NO	ENST00000257247, ENST00000378024, ENST00000378024
p18035	0.0441506	0.00173978	3.10763	up	338.647	108.114	445.524	156.192	358.353	106.685	1.64722	1.51219	1.74803	Detected	Detected	Detected	0	p18035	AATGCTAATGTCCACTTGAACAGCAGTGAGACATCACGCACGCTAACACATTGCACACTA	TCONS_00018657	10	-	134825034	134825383	2	134825034,134825173,	134825105,134825383,	XLOC_009007	Gene_id=XLOC_009007;Gene_name=linc-C10orf93-1;Transcript_id=TCONS_00018657;Transcript_name=linc-C10orf93-1;	XLOC_009007		Intergenic	HumanLincRNACatalog					281	NO	NO	NO	NO
RNA147117|p0221_imsncRNA337	0.0441506	0.00173746	2.09796	up	641.21	290.234	592.687	298.554	602.235	286.042	1.14358	0.989279	1.0741	Detected	Detected	Detected	0	RNA147117|p0221_imsncRNA337	ACTGCACAGGTGTGAGTAGGGGAAATGGCTGGTGCTAGCAACCCCTAGCATAGGTTGCTA	RNA147117|p0221_imsncRNA337													unpublished data					NA	NO	NO	NO	NO
p36520_v4	0.0441506	0.00178662	2.32242	up	133.27	58.218	158.994	63.9787	102.001	46.3235	1.19482	1.31331	1.13876	Detected	Detected	Detected	0	p36520_v4	ATGAGAAAAAAACAAGATGTACTTCAATAGGACCGCGGCGGCTAGGTCACCTCCTCCGGA	ENST00000432377.1	3	+	42812103	42815127	2	42812103,42814696,	42812569,42815127,	ENSG00000225611.1	gene_id "ENSG00000225611.1"; transcript_id "ENST00000432377.1"; gene_type "antisense"; gene_status "NOVEL"; gene_name "RP11-70C1.1"; transcript_type "antisense"; transcript_status "KNOWN"; transcript_name "RP11-70C1.1-001"; level 2; tag "basic"; havana_gene "OTTHUMG00000156257.1"; havana_transcript "OTTHUMT00000343625.1";	ENST00000432377.1		Antisense	ENSEMBL	ENST00000432377				897	YES	NO	NO	NO	ENST00000310232
p34016_v4	0.0441506	0.00174114	2.27645	up	130.604	61.4504	158.056	66.917	118.151	50.2769	1.0877	1.23999	1.23266	Detected	Detected	Detected	0	p34016_v4	CGAGGAGAGGTTCTGCAGGATGCCCCCAGGTGATCCTCCGACTGTGAAAAACCAGACCTC	ENST00000475406.1	1	-	210404800	210406317	2	210404800,210406042,	210405116,210406317,	ENSG00000203706.4	gene_id "ENSG00000203706.4"; transcript_id "ENST00000475406.1"; gene_type "antisense"; gene_status "KNOWN"; gene_name "SERTAD4-AS1"; transcript_type "antisense"; transcript_status "KNOWN"; transcript_name "SERTAD4-AS1-002"; level 2; tag "basic"; havana_gene "OTTHUMG00000036392.2"; havana_transcript "OTTHUMT00000088582.1";	ENST00000475406.1	SERTAD4-AS1	Antisense	ENSEMBL					591	YES	NO	NO	NO	ENST00000367012
p5035	0.0440217	0.00170509	4.52246	up	258.433	60.2968	326.405	77.4615	332.545	64.9306	2.09963	2.07511	2.35658	Detected	Detected	Detected	0	p5035	ACGCCCACCCTGTCTCAGAGAGACTTATTTTTCCTTCTTCAATGTCGTCAGGCTTTGCCT	ENST00000556528.1	14	+	104689930	104741966	2	104689930,104741680,	104690153,104741966,	ENSG00000258913.1	gene_id "ENSG00000258913.1"; transcript_id "ENST00000556528.1"; gene_type "lincRNA"; gene_status "NOVEL"; gene_name "RP11-260M19.2"; transcript_type "lincRNA"; transcript_status "KNOWN"; transcript_name "RP11-260M19.2-002"; level 2; havana_gene "OTTHUMG00000170825.2"; havana_transcript "OTTHUMT00000414326.1";	ENST00000556528.1		Intergenic	ENSEMBL	ENST00000419115				509	NO	NO	NO	NO
p34942_v4	0.0440217	0.00171827	2.12968	up	3560.84	1576.27	4089.3	1941.14	2982.84	1469.59	1.1757	1.07495	1.02127	Detected	Detected	Detected	0	p34942_v4	CACTAGAATTCTCAGCACGTTTTTGCAGAACCTGGGCAACAAGAGCGAAACCCCATCTCA	ENST00000455354.1	21	+	41755009	41757285	2	41755009,41756505,	41755511,41757285,	ENSG00000235123.1	gene_id "ENSG00000235123.1"; transcript_id "ENST00000455354.1"; gene_type "antisense"; gene_status "NOVEL"; gene_name "DSCAM-AS1"; transcript_type "antisense"; transcript_status "KNOWN"; transcript_name "DSCAM-AS1-004"; level 2; tag "basic"; havana_gene "OTTHUMG00000086733.1"; havana_transcript "OTTHUMT00000195034.1";	ENST00000455354.1	DSCAM-AS1	Antisense	ENSEMBL		ENST00000400454, ENST00000400454			1282	NO	NO	NO	NO
p35423_v4	0.0440217	0.00171159	2.08939	up	491.056	223.949	567.458	287.378	465.522	220.974	1.13272	0.981562	1.07497	Detected	Detected	Detected	0	p35423_v4	TCCAAGCCCACGTGTAATCCGATTCTTCAGTGTCACCTCCCAAATGTGGAAATGCATTGT	ENST00000520259.1	8	+	71383368	71397922	4	71383368,71390327,71392956,71396925,	71384080,71390398,71393543,71397922,	ENSG00000253967.1	gene_id "ENSG00000253967.1"; transcript_id "ENST00000520259.1"; gene_type "lincRNA"; gene_status "NOVEL"; gene_name "RP11-333A23.4"; transcript_type "lincRNA"; transcript_status "KNOWN"; transcript_name "RP11-333A23.4-001"; level 2; tag "basic"; havana_gene "OTTHUMG00000164437.1"; havana_transcript "OTTHUMT00000378762.1";	ENST00000520259.1		Intergenic	ENSEMBL					2367	NO	NO	NO	NO
p17358	0.0440057	0.00168273	2.34333	up	2150.49	932.082	1834.95	824.268	1957.21	781.223	1.20614	1.15456	1.32499	Detected	Detected	Detected	0	p17358	ATGTTTGCAGGTGCCTGCCTGTGTTTACAAAATCCATCCCAGGAAACCACATGACATTTG	TCONS_00001406	1	-	16123396	16126839	2	16123396,16126599,	16123438,16126839,	XLOC_000721	Gene_id=XLOC_000721;Gene_name=linc-AGMAT-3;Transcript_id=TCONS_00001406;Transcript_name=linc-AGMAT-3;	XLOC_000721		Intergenic	HumanLincRNACatalog					282	NO	NO	NO	NO
p3017	0.0440057	0.00163761	2.93963	up	322.885	112.882	338.79	122.157	314.987	98.3674	1.5162	1.47166	1.67904	Detected	Detected	Detected	0	p3017	TAATAAAGGGGAAAGTAACCCTCAATGTCAGGAAACTCCGCACCTCCCAGCTCATATTTG	ENST00000531319.1	11	+	134306366	134337169	2	134306366,134336079,	134306678,134337169,	ENSG00000255545.3	gene_id "ENSG00000255545.3"; transcript_id "ENST00000531319.1"; gene_type "processed_transcript"; gene_status "NOVEL"; gene_name "RP11-627G23.1"; transcript_type "lincRNA"; transcript_status "KNOWN"; transcript_name "RP11-627G23.1-003"; level 2; havana_gene "OTTHUMG00000167181.3"; havana_transcript "OTTHUMT00000393641.1";	ENST00000531319.1		Intergenic	ENSEMBL	ENST00000528482				1402	NO	NO	NO	NO
RNA94972|RNS_54_198	0.0440057	0.00169424	2.95394	up	992.448	365.118	1148.05	383.431	1094.37	345.546	1.44263	1.58215	1.66315	Detected	Detected	Detected	0	RNA94972|RNS_54_198	ATCCAATTCTGGGTCCCCAAACAGCTGGTGGAAAGGCTCGGTGGGCTGAGTCAAGAAGCT	RNA94972|RNS_54_198													http://research.imb.uq.edu.au/rnadb/NoncodingRNASearchV2.zip					NA	NO	NO	NO	NO
p2650	0.0440057	0.00168466	4.46561	up	643.567	159.736	637.435	143.73	526.257	105.593	2.0104	2.14891	2.31726	Detected	Detected	Detected	0	p2650	CCAGCATAAAGTCCTCTTAATAACGCGTCTTTTTATAATCATCGGGCAATAAATTTCTGA	ENST00000532365.1	11	+	10804859	10823172	3	10804859,10813641,10823001,	10804921,10813849,10823172,	ENSG00000255125.1	gene_id "ENSG00000255125.1"; transcript_id "ENST00000532365.1"; gene_type "antisense"; gene_status "NOVEL"; gene_name "RP11-685M7.5"; transcript_type "antisense"; transcript_status "KNOWN"; transcript_name "RP11-685M7.5-001"; level 2; tag "dotter_confirmed"; tag "basic"; havana_gene "OTTHUMG00000165887.1"; havana_transcript "OTTHUMT00000386890.1";	ENST00000532365.1		Antisense	ENSEMBL				ENST00000361367	441	YES	NO	NO	NO	ENST00000396525
p126	0.0440057	0.00168901	3.13289	up	2157.61	626.92	1954.38	653.647	2148.97	719.155	1.78308	1.58013	1.57927	Detected	Detected	Detected	0	p126	CTGCATTTGGGAGGGATCTGTCATAGCTTCCTTGCCTCTTAATTAAGGGTGGTGTTTTTT	ENST00000474814.1	1	-	28905050	28908383	3	28905050,28906044,28907071,	28905192,28906493,28908383,	ENSG00000197989.8	gene_id "ENSG00000197989.8"; transcript_id "ENST00000474814.1"; gene_type "lincRNA"; gene_status "KNOWN"; gene_name "SNHG12"; transcript_type "lincRNA"; transcript_status "KNOWN"; transcript_name "SNHG12-004"; level 2; tag "basic"; havana_gene "OTTHUMG00000003654.2"; havana_transcript "OTTHUMT00000010359.1";	ENST00000474814.1	SNHG12	Intergenic	ENSEMBL					1903	YES	NO	NO	NO	ENST00000373830
p5136	0.0440057	0.00165325	22.7889	up	2365.6	131.574	2337.06	98.7069	3158.53	113.608	4.16826	4.5654	4.79712	Detected	Detected	Detected	0	p5136	GGGAGTTTGTTTTATTGTACCAATCCGTTTTTAATCCTGAGTTCACAACATTGTGGAAAA	ENST00000563103.1	15	-	45492522	45492830	1	45492522,	45492830,	ENSG00000260035.1	gene_id "ENSG00000260035.1"; transcript_id "ENST00000563103.1"; gene_type "sense_intronic"; gene_status "NOVEL"; gene_name "CTD-2651B20.6"; transcript_type "sense_intronic"; transcript_status "KNOWN"; transcript_name "CTD-2651B20.6-001"; level 2; tag "basic"; havana_gene "OTTHUMG00000172834.1"; havana_transcript "OTTHUMT00000420790.1";	ENST00000563103.1	CTD-2651B20.6	Sense	ENSEMBL					308	NO	NO	NO	NO
p20368	0.0440057	0.00168722	6.05514	up	887.921	131.792	817.042	155.571	800.868	127.641	2.75217	2.39284	2.64948	Detected	Detected	Detected	0	p20368	AAAGAAAATTCAAACTTAGAATCAAATTCAAAGAGGAGGCAGCACCCCAAAGCAACATTT	TCONS_00026391	18	-	716088	717930	2	716088,717909,	717514,717930,	XLOC_012740	Gene_id=XLOC_012740;Gene_name=linc-ENOSF1-1;Transcript_id=TCONS_00026391;Transcript_name=linc-ENOSF1-1;	XLOC_012740		Intergenic	HumanLincRNACatalog				ENST00000340116, ENST00000314574	1447	NO	NO	NO	NO
p34558_v4	0.0440057	0.00166266	2.78354	up	147.869	49.5467	138.867	49.6331	102.155	39.5506	1.57746	1.48433	1.36898	Detected	Detected	Detected	0	p34558_v4	AGGAACTGTTTGCACTGTGTAGTAAAGAGGGAATGGCCATGAGATGTGAGTAGAAGCCCC	ENST00000572973.1	17	+	44270997	44273903	2	44270997,44273733,	44271251,44273903,	ENSG00000214401.4	gene_id "ENSG00000214401.4"; transcript_id "ENST00000572973.1"; gene_type "antisense"; gene_status "NOVEL"; gene_name "KANSL1-AS1"; transcript_type "antisense"; transcript_status "KNOWN"; transcript_name "KANSL1-AS1-003"; level 2; tag "basic"; havana_gene "OTTHUMG00000178028.1"; havana_transcript "OTTHUMT00000440287.1";	ENST00000572973.1	KANSL1-AS1	Antisense	ENSEMBL			ENST00000262419		424	NO	NO	NO	NO
p38849_v4	0.0440057	0.00159809	2.4709	up	464.004	181.228	452.272	176.417	403.103	175.391	1.35633	1.3582	1.20058	Detected	Detected	Detected	0	p38849_v4	GTTTTCTCCTCAAACTCAGAACTGTATGAATGTGACCCATCCAGAAATAGATGAATTAAA	ENST00000607288.1	19	+	623518	623982	1	623518,	623982,	ENSG00000272448.1	gene_id "ENSG00000272448.1"; transcript_id "ENST00000607288.1"; gene_type "antisense"; gene_status "NOVEL"; gene_name "LLNLR-299G3.1"; transcript_type "antisense"; transcript_status "KNOWN"; transcript_name "LLNLR-299G3.1-001"; level 2; tag "basic"; havana_gene "OTTHUMG00000185786.1"; havana_transcript "OTTHUMT00000471249.1";			Antisense	ENSEMBL					464	NO	NO	NO	NO
p43898_v4	0.0440057	0.00169007	2.1534	up	152.774	71.6503	154.984	75.5917	142.574	62.4186	1.09236	1.03582	1.19167	Detected	Detected	Detected	0	p43898_v4	ACGAGAGCCCATGACCTCCGAAATCCATGGCAACGTAATAAAAGTCTGAAACAGAGAGAA	XR_244439.1	22	-	42897904	42899211	2	42897904,42898857,	42898495,42899211,	none					RefSeq					945	NO	NO	NO	NO
p20763	0.0440057	0.00169749	2.15122	up	658.899	288.593	602.435	293.864	529.419	248.91	1.19102	1.03566	1.08878	Detected	Detected	Detected	0	p20763	CCGTTGTGTGAGCTGGCTGATAAAAGTTCCAGGGAGAAGACATCTTACTCTTATTGGATC	TCONS_00004114	2	-	6775744	6790655	7	6775744,6778222,6778848,6779182,6787667,6789342,6790237,	6775772,6778493,6778999,6779409,6787853,6789513,6790655,	XLOC_001964	Gene_id=XLOC_001964;Gene_name=linc-RNASEH1-13;Transcript_id=TCONS_00004114;Transcript_name=linc-RNASEH1-13;	XLOC_001964		Intergenic	HumanLincRNACatalog					1452	NO	NO	NO	NO
RNA147536|p0640_imsncRNA387	0.0440057	0.00167958	2.70392	up	264.267	105.014	320.7	110.643	262.343	96.7965	1.33142	1.53532	1.43843	Detected	Detected	Detected	0	RNA147536|p0640_imsncRNA387	GAAGGGACAGTGTTGGAACCATATGGACAGTCACTCCGGCACACACTTCTGACGAACTTA	RNA147536|p0640_imsncRNA387													unpublished data					NA	NO	NO	NO	NO
p10658	0.0440057	0.0016907	3.37961	up	149.173	40.2332	198.443	59.4932	162.255	51.9842	1.89052	1.73793	1.64212	Detected	Detected	Detected	0	p10658	GCCCAGGGCTGCGTGCACACTGGCTGAATGCATTAGTTAATATTTTGGTGACGCTGGTTA	ENST00000435912.1	20	+	62439428	62447874	3	62439428,62446239,62447705,	62439508,62446523,62447874,	ENSG00000231208.4	gene_id "ENSG00000231208.4"; transcript_id "ENST00000435912.1"; gene_type "antisense"; gene_status "NOVEL"; gene_name "RP4-583P15.11"; transcript_type "antisense"; transcript_status "KNOWN"; transcript_name "RP4-583P15.11-001"; level 2; tag "basic"; havana_gene "OTTHUMG00000032990.1"; havana_transcript "OTTHUMT00000080171.1";	ENCODE_1657_533		Antisense	ENSEMBL		ENST00000245663, ENST00000302995			533	NO	NO	NO	YES		OTTHUMG00000032990
p7462	0.0439382	0.00157393	4.97629	up	2352.45	529.88	2513.39	501.116	2149.21	388.355	2.15043	2.32642	2.46836	Detected	Detected	Detected	0	p7462	AAAGTGGTTTGAACCCAACCCTGGTGTCGGTGTGTGTCGTTGGCGACGCGCTGTCTTTGA	ENST00000582965.1	17	+	62223329	62223836	2	62223329,62223589,	62223360,62223836,	ENSG00000266402.1	gene_id "ENSG00000266402.1"; transcript_id "ENST00000582965.1"; gene_type "lincRNA"; gene_status "NOVEL"; gene_name "RP11-329L6.1"; transcript_type "lincRNA"; transcript_status "KNOWN"; transcript_name "RP11-329L6.1-001"; level 2; tag "basic"; havana_gene "OTTHUMG00000178880.1"; havana_transcript "OTTHUMT00000443742.1";	ENST00000582965.1		Intergenic	ENSEMBL				ENST00000258991	278	NO	NO	NO	NO
p21669	0.0438698	0.00156877	8.43385	up	3837.03	384.216	3494.01	448.435	2984	387.049	3.32	2.96191	2.94666	Detected	Detected	Detected	0	p21669	ATGGAATTGTCTGTGTGTGGGCATTCAGATGGACATACCGGATAAAATTCTGGACTGGCA	TCONS_00028985	21	+	29912395	29915393	2	29912395,29915171,	29912549,29915393,	XLOC_013901	Gene_id=XLOC_013901;Gene_name=linc-USP16-4;Transcript_id=TCONS_00028985;Transcript_name=linc-USP16-4;	XLOC_013901		Intergenic	HumanLincRNACatalog		ENST00000433310, ENST00000433310, ENST00000433310, ENST00000433310			376	NO	NO	NO	NO
p43751_v4	0.0436448	0.00155069	3.2065	up	634.71	212.21	639.997	203.047	709.029	202.75	1.5806	1.65625	1.80614	Detected	Detected	Detected	0	p43751_v4	GAGTCCACTGTCATCCTCATCTGAACACCCTGACTGCATCTAACACCAGGGCATCTGCTT	XR_244126.1	20	-	61280312	61283538	2	61280312,61283161,	61282860,61283538,	none					RefSeq					2925	NO	NO	NO	NO
p13540	0.0436033	0.00153853	2.79391	up	2014	764.859	2279.02	755.207	2104.03	766.609	1.3968	1.59347	1.45659	Detected	Detected	Detected	0	p13540	TCTTGGGAAATGAATTCTGGGAGTTCCCTCTGCCAAGGACCCACTGTGTTAAGAGCTTTA	ENST00000425316.3	5	-	176865503	176874700	4	176865503,176866914,176871396,176874644,	176865871,176867032,176871595,176874700,	ENSG00000246334.2	gene_id "ENSG00000246334.2"; transcript_id "ENST00000425316.3"; gene_type "processed_transcript"; gene_status "NOVEL"; gene_name "PRR7-AS1"; transcript_type "processed_transcript"; transcript_status "KNOWN"; transcript_name "PRR7-AS1-001"; level 2; tag "basic"; havana_gene "OTTHUMG00000163400.1"; havana_transcript "OTTHUMT00000373186.1";	ENST00000425316.3	PRR7-AS1	Antisense	ENSEMBL				ENST00000472831	741	YES	NO	NO	NO	ENST00000355958, ENST00000515666, ENST00000502922
p19797	0.0436033	0.0015363	2.40125	up	413.287	161.455	429.569	188.795	373.915	157.291	1.35601	1.18607	1.24927	Detected	Detected	Detected	0	p19797	TAGTGGGTGTTTTGAAACATAAAAGGTTGCACCCTCGTGTGTGCCTGTGTTAAAAGGAGC	TCONS_00023190	15	+	79044378	79045732	2	79044378,79045454,	79044579,79045732,	XLOC_011321	Gene_id=XLOC_011321;Gene_name=linc-MORF4L1-2;Transcript_id=TCONS_00023190;Transcript_name=linc-MORF4L1-2;	XLOC_011321		Intergenic	HumanLincRNACatalog				ENST00000388820, ENST00000388820, ENST00000388820, ENST00000388820	479	NO	NO	NO	NO
p36474_v4	0.0436033	0.00152891	2.63207	up	359.864	146.937	426.813	159.632	332.183	119.292	1.29226	1.41886	1.47748	Detected	Detected	Detected	0	p36474_v4	CGGCTGCTGTCACCAACCACTCTCAGGAAGAGTGCGATGACATGGATCCTGCGGACAAAC	uc003uda.3	7	+	75021264	75026252	2	75021264,75024246,	75021516,75026252,	BC073780	proteinID=;alignID=uc003uda.3;kgID=uc003uda.3;mRNA=BC073780;spID=;refseq=;protAcc=;description=Homo sapiens cDNA FLJ37077 fis, clone BRACE2016194.;rfamAcc=;tRnaName=;	uc003uda.3		Antisense	UCSC					2258	YES	NO	NO	NO
p7040	0.0436018	0.00146521	2.26861	up	108.131	45.9439	127.572	59.8575	88.0045	37.8079	1.23484	1.09171	1.21889	Detected	Detected	Not Detected	0	p7040	TTGAGCACCTACTACGTCCAGGCACTGTTACATCGGTGATGTAACAAAAGCCGACAAAAA	ENST00000531617.1	17	-	72208812	72209447	2	72208812,72209351,	72209252,72209447,	ENSG00000246731.2	gene_id "ENSG00000246731.2"; transcript_id "ENST00000531617.1"; gene_type "antisense"; gene_status "NOVEL"; gene_name "CTD-2514K5.2"; transcript_type "antisense"; transcript_status "KNOWN"; transcript_name "CTD-2514K5.2-003"; level 1; tag "basic"; tag "exp_conf"; havana_gene "OTTHUMG00000166017.1"; havana_transcript "OTTHUMT00000387458.1";	ENST00000531617	CTD-2514K5.2	Antisense	ENSEMBL				ENST00000439590	536	NO	NO	NO	NO
RNA33515|snoRNA_scaRNA_111_131	0.0436018	0.00150125	3.92131	up	2925.49	746.37	2087.66	583.452	2246.04	522.423	1.97072	1.8392	2.10409	Detected	Detected	Detected	0	RNA33515|snoRNA_scaRNA_111_131	TCATTGTGATGAGGGCGTCAAACTTGTGGCTTCCCTATGAACAAACGTCCCCCAACACCT	RNA33515|snoRNA_scaRNA_111_131													ftp://ftp.ensembl.org/pub/current/fasta/homo_sapiens/ncrna/Homo_sapiens.GRCh37.61.ncrna.fa.gz					NA	NO	NO	NO	NO
p13731	0.0436018	0.0015115	2.28283	up	84.3762	39.0387	106.532	46.7545	123.572	51.1544	1.11193	1.18811	1.27242	Detected	Not Detected	Detected	0	p13731	CCGCAGGCAGGAAATGAAGATCAGAAAAAGGCTATTGTCTCATGAATATGAGCCAGACTC	ENST00000515356.2	5	+	76435073	76444348	3	76435073,76441941,76443476,	76435142,76442987,76444348,	ENSG00000250802.2	gene_id "ENSG00000250802.2"; transcript_id "ENST00000515356.2"; gene_type "processed_transcript"; gene_status "NOVEL"; gene_name "ZBED3-AS1"; transcript_type "processed_transcript"; transcript_status "KNOWN"; transcript_name "ZBED3-AS1-005"; level 2; tag "basic"; havana_gene "OTTHUMG00000162473.3"; havana_transcript "OTTHUMT00000369066.3";	ENST00000515356.2	ZBED3-AS1	Intergenic	ENSEMBL					1987	NO	NO	NO	NO
p39220_v4	0.0436018	0.00148157	2.09874	up	477.349	235.059	418.755	204.367	482.929	217.377	1.02202	1.03494	1.15161	Detected	Detected	Detected	0	p39220_v4	TAATGGGTCGACGTGATCAGTGAGCTTTCTCCGCCCGTGTTCTCCTGAGTGTCCTGAGAG	XR_426645.1	1	-	6264984	6265843	3	6264984,6265265,6265813,	6265042,6265473,6265843,	none					RefSeq					296	NO	NO	NO	NO
p11202	0.043125	0.00142114	10.0077	up	1301.13	153.395	1689.41	162.795	1456.82	127.939	3.08444	3.37539	3.50929	Detected	Detected	Detected	0	p11202	TAAAAAGGGGACAAGTCAGGGTGGACATCTGAGCCTGCTCCAAGGAGGTGCCCACACTCA	ENST00000419128.1	22	+	37562796	37578890	2	37562796,37578468,	37563004,37578890,	ENSG00000235237.1	gene_id "ENSG00000235237.1"; transcript_id "ENST00000419128.1"; gene_type "antisense"; gene_status "NOVEL"; gene_name "RP1-151B14.6"; transcript_type "antisense"; transcript_status "KNOWN"; transcript_name "RP1-151B14.6-001"; level 2; tag "basic"; havana_gene "OTTHUMG00000150530.1"; havana_transcript "OTTHUMT00000318775.1";	ENST00000419128.1		Antisense	ENSEMBL					630	YES	NO	NO	NO	ENST00000493023, ENST00000255836
p28103	0.0430512	0.00139824	2.2008	up	152.78	73.2198	185.712	80.374	137.832	62.3402	1.06115	1.20827	1.14468	Detected	Detected	Detected	0	p28103	CCCGGCCTCGCTCTGCGAGGTTAGCCCGCTTCGGGAGGTGGAGGCGCTAAATCGAGGTCC	nc-HOXD4-34	2	+	176837925	176838084	1	176837925,	176838084,	nc-HOXD4-34	transcript_type=TAR Transcripts	nc-HOXD4-34		Intronic	HOX Loci		ENST00000409660			160	NO	YES	NO	NO
p16965	0.0430512	0.00139775	12.5301	up	620.953	41.3462	574.453	52.6291	530.858	44.2349	3.90866	3.44825	3.58507	Detected	Not Detected	Detected	0	p16965	AAAGAACTTGGGACATTTCCTCGAGGTTGGGCATTTTTCCAGATGTGGTTTCAGTGTCTC	ENST00000450304.1	9	+	139443581	139444345	2	139443581,139443997,	139443670,139444345,	ENSG00000237886.1	gene_id "ENSG00000237886.1"; transcript_id "ENST00000450304.1"; gene_type "antisense"; gene_status "NOVEL"; gene_name "RP11-611D20.2"; transcript_type "antisense"; transcript_status "KNOWN"; transcript_name "RP11-611D20.2-002"; level 2; tag "basic"; havana_gene "OTTHUMG00000020933.1"; havana_transcript "OTTHUMT00000055085.1";	ENST00000450304.1		Antisense	ENSEMBL	ENST00000450304, ENST00000429224			ENST00000277541, ENST00000277541	437	NO	NO	NO	NO
p8460	0.0430459	0.00139051	3.03969	up	189.613	67.7226	286.32	89.5003	174.319	55.5925	1.48535	1.67766	1.64877	Detected	Detected	Detected	0	p8460	TGGGCCTCGGAACCCACTGAAATAATTTAGCGAAGTGCATAATAAAAATAATATTTGCCC	ENST00000589101.1	19	-	55911112	55911787	1	55911112,	55911787,	ENSG00000267093.1	gene_id "ENSG00000267093.1"; transcript_id "ENST00000589101.1"; gene_type "lincRNA"; gene_status "NOVEL"; gene_name "CTD-2105E13.13"; transcript_type "lincRNA"; transcript_status "KNOWN"; transcript_name "CTD-2105E13.13-001"; level 2; tag "basic"; havana_gene "OTTHUMG00000180823.1"; havana_transcript "OTTHUMT00000453134.1";	ENST00000589101.1	CTD-2105E13.13	Intergenic	ENSEMBL				ENST00000264552, ENST00000458349, ENST00000426763	675	NO	NO	NO	NO
p34245_v4	0.0428545	0.00136558	2.22618	up	1660.64	790.138	1938.94	836.094	1774.45	783.9	1.07156	1.21353	1.17863	Detected	Detected	Detected	0	p34245_v4	GCAGAACGTGAGGGTGTAACTTACAAAAAGGTTCTGGGCCGGAGAAGGGGCGACGTTCGG	ENST00000428029.2	12	-	122233545	122240839	5	122233545,122237752,122239612,122240536,122240784,	122234148,122237862,122239714,122240690,122240839,	ENSG00000212694.4	gene_id "ENSG00000212694.4"; transcript_id "ENST00000428029.2"; gene_type "lincRNA"; gene_status "NOVEL"; gene_name "AC084018.1"; transcript_type "lincRNA"; transcript_status "KNOWN"; transcript_name "AC084018.1-002"; level 2; havana_gene "OTTHUMG00000128905.2"; havana_transcript "OTTHUMT00000250875.2";	ENST00000428029.2		Intergenic	ENSEMBL				ENST00000267205, ENST00000267197, ENST00000267197	1024	NO	NO	YES	NO			ENST00000428029
p8617	0.0428545	0.00135689	4.35224	up	2527.19	641.17	2414.25	508.143	2143.73	486.96	1.97876	2.24827	2.13825	Detected	Detected	Detected	0	p8617	CATGGCTGTTAGGGCTTAATGAGCCACTATTAAGACTGGCTGGGAAGGGGGTGTGAGGGA	ENST00000596186.1	19	+	18392658	18393560	1	18392658,	18393560,	ENSG00000267959.1	gene_id "ENSG00000267959.1"; transcript_id "ENST00000596186.1"; gene_type "lincRNA"; gene_status "NOVEL"; gene_name "MIR3188"; transcript_type "lincRNA"; transcript_status "KNOWN"; transcript_name "MIR3188-001"; level 2; tag "basic"; havana_gene "OTTHUMG00000183356.1"; havana_transcript "OTTHUMT00000466320.1";	ENST00000596186.1	MIR3188	Intergenic	ENSEMBL			ENST00000252818	ENST00000392413	902	NO	NO	NO	NO
p37342_v4	0.0428275	0.00133849	4.29541	up	1377.77	356.366	1239.87	278.077	1121.64	243.966	1.95091	2.15663	2.20085	Detected	Detected	Detected	0	p37342_v4	GGGTTGGTCTTTTTCCTCGTTTATGAAGTTCTTTTCACTCGTCGTTACTATTTTGTAAGT	ENST00000608367.1	2	-	219263465	219263942	1	219263465,	219263942,	ENSG00000273361.1	gene_id "ENSG00000273361.1"; transcript_id "ENST00000608367.1"; gene_type "antisense"; gene_status "NOVEL"; gene_name "RP11-378A13.2"; transcript_type "antisense"; transcript_status "KNOWN"; transcript_name "RP11-378A13.2-001"; level 2; tag "basic"; havana_gene "OTTHUMG00000186313.1"; havana_transcript "OTTHUMT00000472847.1";			Antisense	ENSEMBL					477	NO	NO	NO	NO
p4671	0.042757	0.00133077	2.53227	up	251.352	102.873	264.283	107.766	221.591	81.7688	1.28884	1.29418	1.43828	Detected	Detected	Detected	0	p4671	TCCTGAAGCCACCTTCCCTTCCTGAGAGCTCCTTGGGGAGAAGGCAAGCCCTGGAAGCCA	ENST00000554540.1	14	-	101054111	101055663	2	101054111,101055591,	101054505,101055663,	ENSG00000258576.1	gene_id "ENSG00000258576.1"; transcript_id "ENST00000554540.1"; gene_type "sense_overlapping"; gene_status "NOVEL"; gene_name "CTD-2644I21.1"; transcript_type "sense_overlapping"; transcript_status "KNOWN"; transcript_name "CTD-2644I21.1-001"; level 2; tag "dotter_confirmed"; tag "basic"; havana_gene "OTTHUMG00000171591.1"; havana_transcript "OTTHUMT00000414339.1";	ENST00000554540.1	CTD-2644I21.1	Sense	ENSEMBL					466	NO	NO	NO	NO
p40981_v4	0.0426559	0.00126721	2.00749	up	160.904	83.3263	170.181	85.4013	157.381	74.8556	0.949356	0.994742	1.07207	Detected	Detected	Detected	0	p40981_v4	TTCTAACTTTTGTTGGGTGCCCACCACACAACCACAGTCATTCAGCATCAGCTACATGAA	XR_242004.1	6	+	35118454	35131435	2	35118454,35127446,	35118890,35131435,	none					RefSeq					4425	NO	NO	NO	NO
p42608_v4	0.0426559	0.00127595	2.19015	up	134.922	62.2292	165.915	71.8587	135.832	64.7255	1.11646	1.20721	1.06941	Detected	Detected	Detected	0	p42608_v4	AGATTTAATAAGGGTACAGACTTTCGGTTACATGTGGAGCAGGTTCTGGGGGCCTAGTAT	XR_429204.1	12	+	130897340	130915206	2	130897340,130910544,	130897403,130915206,	none					RefSeq					4725	NO	NO	NO	NO
RNA144150|snRNA_103_301	0.0426559	0.00127999	2.86205	up	196.738	67.2074	146.646	55.1463	156.106	51.8337	1.54958	1.411	1.59056	Detected	Detected	Detected	0	RNA144150|snRNA_103_301	TGTTATTTTTCTGTCTTATGTCCAACCCCTCATTAAAATGTTCATAGAAAAAACATATTT	RNA144150|snRNA_103_301													ftp://ftp.ensembl.org/pub/current/fasta/homo_sapiens/ncrna/Homo_sapiens.GRCh37.61.ncrna.fa.gz					NA	NO	NO	NO	NO
p25105	0.0426559	0.00132289	3.30666	up	350.747	110.536	352.165	111.496	330.524	91.6247	1.66592	1.65926	1.85095	Detected	Detected	Detected	0	p25105	GAGCGAACAGACGCGGAGCCCCGGGAGACTGCTTCATGTCAGAGATGAATTGTACGTAAG	XR_109553.1	19	+	2294612	2295571	1	2294612,	2295571,	LOC100129831	ID=rna37060;Name=XR_109553.1;Parent=gene30944;Dbxref=GeneID:100129831,Genbank:XR_109553.1;gbkey=misc_RNA;product=EPWW6493;transcript_id=XR_109553.1|ID=gene30944;Name=LOC100129831;Dbxref=GeneID:100129831;gbkey=Gene;gene=LOC100129831	XR_109553.1		Intronic	RefSeq		ENST00000404279			959	NO	NO	NO	NO
p36321_v4	0.0426559	0.00129717	2.28458	up	1429.19	604.503	1488.99	635.631	1551.21	720.499	1.24137	1.22808	1.10633	Detected	Detected	Detected	0	p36321_v4	CATCGGTCGATAGAAAACGGGCGGTGATTGGCAAGTGAACCGGAGCAAACGACTTCCGAT	XR_159101.1	1	-	206135302	206137984	2	206135302,206137847,	206135901,206137984,	LOC100505630	ID=rna3925;Name=XR_159101.1;Parent=gene2988;Dbxref=GeneID:100505630,Genbank:XR_159101.1;gbkey=misc_RNA;product=uncharacterized LOC100505630%2C transcript variant 3;transcript_id=XR_159101.1|ID=gene2988;Name=LOC100505630;Dbxref=GeneID:100505630;gbkey=Gene;gene=LOC100505630	XR_159101.1		Divergent	RefSeq			ENST00000341209		736	NO	NO	NO	NO
p30236	0.0426559	0.00127069	2.65963	up	4869.31	1709.15	4922.07	1895.62	4772.2	1876.45	1.51044	1.37659	1.34665	Detected	Detected	Detected	0	p30236	AAACAGACGTGTGTGTGCCTGCAAGTCTAGATACCGTCTCGTGCGTGCATCAAAATAAAT	uc003myx.3	6	+	10414299	10416402	2	10414299,10415519,	10415284,10416402,	LOC100130275	proteinID=;alignID=uc003myx.3;kgID=uc003myx.3;mRNA=BC012200;spID=;refseq=;protAcc=;description=Homo sapiens uncharacterized LOC100130275 (LOC100130275), non-coding RNA.;rfamAcc=;tRnaName=;	uc003myx.3		Intronic	UCSC	ENST00000443546				1868	NO	NO	NO	NO	ENST00000478375, ENST00000379604
p28841	0.0426559	0.00131682	2.46898	up	206.252	78.2366	204.918	86.0386	188.325	78.5649	1.39849	1.25199	1.26127	Detected	Detected	Detected	0	p28841	CTCACTTTTTATAAATGGCGATGCTAATGGAGGAGTCAGGGAGAAATGAGGGAGAGATGA	LIT3518	None	None	None	None	None	None	None	LIT3518	Accession=AY927508;Description=Homo sapiens mRNA sequence	CombinedLit_297_587		Antisense	RNAdb					587	YES	NO	NO	NO
p27975	0.0426559	0.00130693	2.27617	up	1951.26	901.641	2366.75	986.555	1720.77	757.567	1.11378	1.26244	1.18361	Detected	Detected	Detected	0	p27975	GGAGGCCGTACTGGGGGAGGGGGAGGCCCCCATGCAGTCCAGCCCGGGTCCACCTAACCG	nc-HOXA9-81	7	+	26982846	26983045	1	26982846,	26983045,	nc-HOXA9-81	transcript_type=TAR Transcripts	nc-HOXA9-81		Intergenic	HOX Loci					200	NO	YES	NO	NO
p5860	0.0426559	0.00129548	7.22405	up	310.49	48.351	416.977	50.7677	305.221	42.701	2.68293	3.03798	2.83751	Detected	Detected	Detected	0	p5860	AAACGGACCAGACAATGCAGGGCCCTGAACGCCAAGTTGAGGAGCTCAGAGCATCCAGAA	ENST00000588099.1	16	-	4780115	4802566	5	4780115,4784955,4787863,4796145,4802522,	4780152,4785272,4787949,4796217,4802566,	ENSG00000266994.1	gene_id "ENSG00000266994.1"; transcript_id "ENST00000588099.1"; gene_type "processed_transcript"; gene_status "NOVEL"; gene_name "RP11-127I20.7"; transcript_type "processed_transcript"; transcript_status "KNOWN"; transcript_name "RP11-127I20.7-001"; level 2; tag "basic"; tag "readthrough_transcript"; havana_gene "OTTHUMG00000182296.1"; havana_transcript "OTTHUMT00000460398.1";	ENST00000588099.1		Antisense	ENSEMBL	ENST00000304283, ENST00000219478				556	YES	NO	NO	NO
p19533	0.0425857	0.00124602	2.8163	up	173.408	60.8662	239.258	80.2641	251.013	95.4332	1.51046	1.57574	1.3952	Detected	Detected	Detected	0	p19533	TTTGAAAAAGAGTGAGCATGTGCATTTTCCCAGATGCCTGGTATCCAACTGCACTTCTCC	TCONS_00022653	14	+	105560856	105564823	2	105560856,105564809,	105562105,105564823,	XLOC_010952	Gene_id=XLOC_010952;Gene_name=linc-BTBD6-1;Transcript_id=TCONS_00022653;Transcript_name=linc-BTBD6-1;	XLOC_010952		Intergenic	HumanLincRNACatalog					1263	NO	NO	NO	NO
p18454	0.0425857	0.00125284	2.0032	up	319.158	163.606	306.437	156.48	288.118	136.927	0.964049	0.96961	1.07325	Detected	Detected	Detected	0	p18454	CTGAGTGCTGAAATGGTGCCTGGTTGCAGCTGACATTCCTGTTCCTTCACTTAAGTGCTC	TCONS_00019294	11	+	45602135	45604991	2	45602135,45604665,	45602228,45604991,	XLOC_009122	Gene_id=XLOC_009122;Gene_name=linc-SLC35C1-3;Transcript_id=TCONS_00019294;Transcript_name=linc-SLC35C1-3;	XLOC_009122		Intergenic	HumanLincRNACatalog					419	NO	NO	NO	NO
p23434	0.0425857	0.00124393	7.21692	up	424.233	55.7102	353.53	56.2572	265.537	33.8056	2.92884	2.65173	2.97358	Detected	Detected	Not Detected	0	p23434	TTTGAATTTCACAAGACTTGTATCTCACCAATCAGCCACACGCGGGTTGACACTGAAAGG	TCONS_00011790	6	+	34203397	34204471	2	34203397,34203880,	34203606,34204471,	XLOC_005264	Gene_id=XLOC_005264;Gene_name=linc-HMGA1-1;Transcript_id=TCONS_00011790;Transcript_name=linc-HMGA1-1;	XLOC_005264		Divergent	HumanLincRNACatalog				ENST00000395004, ENST00000481533	800	NO	NO	NO	NO
p30051	0.0425857	0.00123647	2.2502	up	337.811	148.646	404.715	172.159	284.648	133.47	1.18433	1.23316	1.09266	Detected	Detected	Detected	0	p30051	AAGTGCTTTTAGCCTGGGTAAGGAGCTGGAGAGATGTGAAAATGTGGAAAGCAAGCCTAA	XR_159126.1	11	-	75514506	75525842	4	75514506,75522468,75524647,75525507,	75514562,75522614,75524906,75525842,	LOC100506113	ID=rna25058;Name=XR_159126.1;Parent=gene21033;Dbxref=GeneID:100506113,Genbank:XR_159126.1;gbkey=misc_RNA;product=uncharacterized LOC100506113%2C transcript variant 3;transcript_id=XR_159126.1|ID=gene21033;Name=LOC100506113;Dbxref=GeneID:100506113;gbkey=Gene;gene=LOC100506113	XR_159126.1		Divergent	RefSeq					796	NO	NO	NO	NO
p39586_v4	0.0425857	0.00124259	2.36975	up	269.969	115.686	278.422	122.694	251.146	99.9379	1.22258	1.1822	1.32942	Detected	Detected	Detected	0	p39586_v4	TGTGTCCTTATGGTGCAGAGTCCCAGCAAGCAGAGGTCTTTGTATCTGTTGAATAAAAAA	NR_103540.1	1	-	228351786	228353213	2	228351786,228353174,	228352193,228353213,	none					RefSeq					446	NO	NO	NO	NO
RNA33489|snoRNA_scaRNA_85_134	0.0425857	0.00124842	11.0108	up	2656.96	283.164	3082.2	271.383	2919.28	233.046	3.23007	3.50556	3.64693	Detected	Detected	Detected	0	RNA33489|snoRNA_scaRNA_85_134	CTTGACGGTCGCCGTTCTGTTTGTTGTAACTGATCTGCAACATTTTGGGAAAATACAGTT	RNA33489|snoRNA_scaRNA_85_134													ftp://ftp.ensembl.org/pub/current/fasta/homo_sapiens/ncrna/Homo_sapiens.GRCh37.61.ncrna.fa.gz					NA	NO	NO	NO	NO
p37963_v4	0.0425279	0.00121182	3.90352	up	1199.73	333.808	1079.66	276.358	1231.32	290.67	1.84562	1.96596	2.08275	Detected	Detected	Detected	0	p37963_v4	GGGGTACGTGTGCCATAAATCATTTAGTTGCTAATAAAAATTCTGCCTGTTTGCCCTGGA	ENST00000609130.1	7	+	5465400	5466032	1	5465400,	5466032,	ENSG00000272953.1	gene_id "ENSG00000272953.1"; transcript_id "ENST00000609130.1"; gene_type "lincRNA"; gene_status "NOVEL"; gene_name "RP11-1275H24.2"; transcript_type "lincRNA"; transcript_status "KNOWN"; transcript_name "RP11-1275H24.2-001"; level 2; tag "basic"; havana_gene "OTTHUMG00000186130.1"; havana_transcript "OTTHUMT00000472301.1";			Intergenic	ENSEMBL					632	NO	NO	NO	NO
p6272	0.0425279	0.00120377	2.10543	up	220.978	99.8826	226.455	108.852	178.65	88.102	1.1456	1.05686	1.01989	Detected	Detected	Detected	0	p6272	CCTATTGGGGCCACTGGGGAAAAGGCCCAGCAGCGAAACCAACTAGTCCAAGCCAGGCAA	ENST00000570290.1	16	+	8963107	8963889	2	8963107,8963469,	8963185,8963889,	ENSG00000261481.1	gene_id "ENSG00000261481.1"; transcript_id "ENST00000570290.1"; gene_type "antisense"; gene_status "NOVEL"; gene_name "RP11-77H9.6"; transcript_type "antisense"; transcript_status "KNOWN"; transcript_name "RP11-77H9.6-001"; level 2; tag "basic"; havana_gene "OTTHUMG00000176902.1"; havana_transcript "OTTHUMT00000434267.1";	ENST00000570290.1		Antisense	ENSEMBL					498	NO	NO	NO	NO
p36458_v4	0.0423782	0.0011736	3.68627	up	1051.41	305.005	1170.54	323.231	1328.41	331.063	1.78542	1.85653	2.00453	Detected	Detected	Detected	0	p36458_v4	CAAGCTCCATGAGGAGATGTTTCATTGTCGAGAGCAGTCATGATGGCCTGCACTCCACAC	uc011crf.1	5	+	69140556	69217749	8	69140556,69169490,69170990,69206201,69209984,69211907,69216558,69216978,	69140740,69169524,69171146,69206389,69210069,69212082,69216694,69217749,	SMA4	proteinID=;alignID=uc011crf.1;kgID=uc011crf.1;mRNA=AK097091;spID=;refseq=;protAcc=;description=Homo sapiens cDNA FLJ36702 fis, clone UTERU2009206.;rfamAcc=;tRnaName=;	UCSC_6155_1729		Intergenic	UCSC					1729	NO	NO	NO	NO
p18224	0.0423782	0.00118195	2.27685	up	252.376	104.768	315.03	142.967	234.635	105.518	1.26838	1.1398	1.15293	Detected	Detected	Detected	0	p18224	CAACATGCCTTGGTCCATAGCTCTGGAAGGCACACACCAAGCAGGACCAGTGAACAGAAG	TCONS_00018831	10	+	120005060	120007418	2	120005060,120007210,	120005145,120007418,	XLOC_008636	Gene_id=XLOC_008636;Gene_name=linc-NANOS1-3;Transcript_id=TCONS_00018831;Transcript_name=linc-NANOS1-3;	XLOC_008636		Intergenic	HumanLincRNACatalog					293	NO	NO	NO	NO
p21777	0.0423782	0.00116661	2.32545	up	921.171	380.272	983.224	447.036	759.168	321.644	1.27644	1.13713	1.23896	Detected	Detected	Detected	0	p21777	AGTAGTGATCTAAGGACCTGGGCAGGGGCACTGGACTTCAAGTCTCAGCCTCTGGATGTA	TCONS_00029528	22	+	23834997	23854172	4	23834997,23838523,23852139,23854167,	23835089,23838710,23852384,23854172,	XLOC_014172	Gene_id=XLOC_014172;Gene_name=linc-RGL4-6;Transcript_id=TCONS_00029528;Transcript_name=linc-RGL4-6;	XLOC_014172		Intergenic	HumanLincRNACatalog					529	NO	NO	NO	NO
p6858	0.0423782	0.00114169	6.04396	up	653.658	111.562	758.66	111.617	805.809	145.35	2.55068	2.76489	2.4709	Detected	Detected	Detected	0	p6858	AAATGAAAGTTGTCCTGGCAACACACAAGATTTCATCAACATTTCCATCCCCAGCAGCTC	ENST00000589451.1	17	-	43248048	43248951	2	43248048,43248905,	43248549,43248951,	ENSG00000267288.1	gene_id "ENSG00000267288.1"; transcript_id "ENST00000589451.1"; gene_type "antisense"; gene_status "NOVEL"; gene_name "RP13-890H12.2"; transcript_type "antisense"; transcript_status "KNOWN"; transcript_name "RP13-890H12.2-002"; level 2; tag "basic"; havana_gene "OTTHUMG00000180194.1"; havana_transcript "OTTHUMT00000450190.1";	ENST00000589451.1		Antisense	ENSEMBL				ENST00000307275	547	NO	NO	NO	NO
p24747	0.0423782	0.00117476	3.23823	up	149.541	42.8302	142.198	44.4742	184.366	60.6116	1.80384	1.67686	1.60491	Detected	Detected	Detected	0	p24747	TAAACTTCCCTTCCGAATAAAACCACCAGAATGCGGTCTGGCCAATTTCAGTCATAGACC	NR_037844.1	1	-	2487207	2488450	2	2487207,2488415,	2488135,2488450,	LOC100133445	ID=rna155;Name=NR_037844.1;Parent=gene105;Dbxref=GeneID:100133445,Genbank:NR_037844.1;gbkey=misc_RNA;product=uncharacterized LOC100133445;transcript_id=NR_037844.1|ID=gene105;Name=LOC100133445;Dbxref=GeneID:100133445;description=uncharacterized LOC100133445;gbkey=Gene;gene=LOC100133445	RefSeq_2842_963		Antisense	RefSeq			ENST00000466750	ENST00000456687, ENST00000463835	963	YES	NO	NO	NO	ENST00000463471
p7826	0.0423782	0.00117898	2.22203	up	238.425	112.478	242.989	109.443	254.793	109.301	1.0839	1.15071	1.22102	Detected	Detected	Detected	0	p7826	TGAAATGGTGCCTGGTCTGCTGGGGACAGCACAGGAACGAAAACGTGGAAACGTGGAAAC	ENST00000578030.1	18	-	76668628	76678993	2	76668628,76678936,	76668750,76678993,	ENSG00000266586.1	gene_id "ENSG00000266586.1"; transcript_id "ENST00000578030.1"; gene_type "lincRNA"; gene_status "NOVEL"; gene_name "CTD-2382H12.2"; transcript_type "lincRNA"; transcript_status "KNOWN"; transcript_name "CTD-2382H12.2-001"; level 2; tag "basic"; havana_gene "OTTHUMG00000179399.1"; havana_transcript "OTTHUMT00000446090.1";	ENST00000578030.1	CTD-2382H12.2	Intergenic	ENSEMBL					179	NO	NO	NO	NO
p33532	0.0423782	0.00115582	2.13946	up	454.659	206.291	466.967	229.813	330.056	150.936	1.1401	1.02286	1.12878	Detected	Detected	Detected	0	p33532	ACTGTGTGACGGGCAGCTTCGCGGAGTGCAGTACAGCACCGAGTCGCTCATGGAGGAGAT	ENST00000448747.1	22	+	20378908	20380045	6	20378908,20379307,20379472,20379658,20379802,20380022,	20378960,20379364,20379556,20379723,20379875,20380045,	ENSG00000206176.5	gene_id "ENSG00000206176.5"; transcript_id "ENST00000448747.1"; gene_type "lincRNA"; gene_status "NOVEL"; gene_name "AC023490.1"; transcript_type "lincRNA"; transcript_status "KNOWN"; transcript_name "AC023490.1-005"; level 2; havana_gene "OTTHUMG00000152507.1"; havana_transcript "OTTHUMT00000319437.1";	ENCODE_2612_354		Intergenic	ENSEMBL				ENST00000426653	354	YES	NO	NO	YES		OTTHUMG00000152507
p34248_v4	0.0421485	0.00110629	3.70509	up	1098.12	280.34	1225.46	320.874	1096.84	322.608	1.96979	1.93324	1.76549	Detected	Detected	Detected	0	p34248_v4	GGCGGCCAATCAGCGCGCGGCTTCCATTTTAGCAGTAAACAGTCCTCAGCGAAGCCGCCT	ENST00000538335.1	12	-	122237754	122241812	4	122237754,122239612,122241112,122241435,	122237862,122239714,122241155,122241812,	ENSG00000212694.4	gene_id "ENSG00000212694.4"; transcript_id "ENST00000538335.1"; gene_type "lincRNA"; gene_status "NOVEL"; gene_name "AC084018.1"; transcript_type "lincRNA"; transcript_status "KNOWN"; transcript_name "AC084018.1-004"; level 2; havana_gene "OTTHUMG00000128905.2"; havana_transcript "OTTHUMT00000402181.1";	ENST00000538335.1		Intergenic	ENSEMBL			ENST00000267197, ENST00000267197	ENST00000267205	630	NO	NO	NO	NO
p7461	0.0421485	0.0011079	4.56532	up	8651.28	1792.55	8904.58	1863.87	7728.43	1872.77	2.2709	2.25625	2.045	Detected	Detected	Detected	0	p7461	ATGTCATCGTCCTTGCTGCTTTGCCACCCCATTCCCGTCAATAAAGTGGTTTGAACCCAA	ENST00000580828.1	17	+	62223329	62223669	2	62223329,62223589,	62223355,62223669,	ENSG00000266402.1	gene_id "ENSG00000266402.1"; transcript_id "ENST00000580828.1"; gene_type "lincRNA"; gene_status "NOVEL"; gene_name "RP11-329L6.1"; transcript_type "lincRNA"; transcript_status "KNOWN"; transcript_name "RP11-329L6.1-002"; level 2; havana_gene "OTTHUMG00000178880.1"; havana_transcript "OTTHUMT00000443741.1";	ENST00000580828.1		Intergenic	ENSEMBL				ENST00000258991	106	NO	NO	NO	NO
p22274	0.0416233	0.00106726	2.06157	up	165.04	83.8888	229.35	109.35	236.957	111.594	0.976269	1.06859	1.08637	Detected	Detected	Detected	0	p22274	AATAAGAGAGGGGAATTAATTCTAATTGAATACACTTGTTCTCTCATAGCTGTTGTTCCC	TCONS_00008434	4	-	9686324	9692319	2	9686324,9691881,	9686330,9692319,	XLOC_003881	Gene_id=XLOC_003881;Gene_name=linc-HMX1-5;Transcript_id=TCONS_00008434;Transcript_name=linc-HMX1-5;	XLOC_003881		Intergenic	HumanLincRNACatalog					444	NO	NO	NO	NO
p8487	0.0413983	0.00104982	3.88634	up	978.862	261.379	1073.06	252.931	881.381	238.569	1.90496	2.08492	1.88536	Detected	Detected	Detected	0	p8487	TCTTCCGGAATTCTCTACAATATCTGGAAGTGACCAAGAAAATTCCAGAACCCGGAGGCT	ENST00000586061.1	19	+	782795	785080	2	782795,784786,	783330,785080,	ENSG00000267530.1	gene_id "ENSG00000267530.1"; transcript_id "ENST00000586061.1"; gene_type "lincRNA"; gene_status "NOVEL"; gene_name "AC006273.5"; transcript_type "lincRNA"; transcript_status "KNOWN"; transcript_name "AC006273.5-001"; level 2; tag "basic"; havana_gene "OTTHUMG00000181788.1"; havana_transcript "OTTHUMT00000457602.1";	ENST00000586061.1		Intergenic	ENSEMBL					829	NO	NO	NO	NO
p36843_v4	0.0413983	0.00105195	10.0225	up	2986.45	343.07	3466.79	308.631	3098.42	300.932	3.12186	3.48964	3.36403	Detected	Detected	Detected	0	p36843_v4	CTTGACGGTCGCCGTTCTGTTTGTTGTAACTGATCTGCAACATTTTGGGAAAATACAGTT	ENST00000384342.1	1	-	28907431	28907566	1	28907431,	28907566,	ENSG00000197989.9	gene_id "ENSG00000197989.9"; transcript_id "ENST00000384342.1"; gene_type "antisense"; gene_status "KNOWN"; gene_name "SNHG12"; transcript_type "snoRNA"; transcript_status "KNOWN"; transcript_name "SNHG12-201"; level 3; tag "basic"; havana_gene "OTTHUMG00000003654.2";				ENSEMBL					135	NO	NO	NO	NO
RNA145524|snRNA_1477_103	0.041237	0.000997088	11.7529	up	572.995	53.2015	524.246	47.7453	490.967	35.7639	3.42898	3.45681	3.77905	Detected	Detected	Not Detected	0	RNA145524|snRNA_1477_103	GACAGAGGAGGCCCTTGGGCCTGACAACACACATACGGGAATATGCACCATAAGTTTCCA	RNA145524|snRNA_1477_103													ftp://ftp.ensembl.org/pub/current/fasta/homo_sapiens/ncrna/Homo_sapiens.GRCh37.61.ncrna.fa.gz					NA	NO	NO	NO	NO
p539	0.041237	0.00102622	2.35625	up	3277.36	1326.73	3389.99	1509.35	3400.83	1442.35	1.30466	1.16735	1.23747	Detected	Detected	Detected	0	p539	GGAAATTGAGTAGGGCAAATTTTAAATGGGTATTATTTTTCATCTTCAAACAGGCAGACC	ENST00000422008.1	1	-	173833621	173836168	8	173833621,173834366,173834647,173834994,173835314,173835665,173835898,173836128,	173833842,173834420,173834685,173835032,173835344,173835705,173835934,173836168,	ENSG00000234741.2	gene_id "ENSG00000234741.2"; transcript_id "ENST00000422008.1"; gene_type "processed_transcript"; gene_status "KNOWN"; gene_name "GAS5"; transcript_type "retained_intron"; transcript_status "KNOWN"; transcript_name "GAS5-021"; level 2; havana_gene "OTTHUMG00000037216.2"; havana_transcript "OTTHUMT00000090597.1";	ENST00000422008.1	GAS5	Intergenic	ENSEMBL				ENST00000239457, ENST00000432989	497	NO	NO	NO	NO
p7952	0.041237	0.00100132	2.17808	up	123.439	58.4096	151.815	71.0158	122.291	53.4695	1.07953	1.0961	1.19354	Detected	Detected	Detected	0	p7952	CAAAAGGGCCCCAGGTGTCCCCCTGTAAGCTACCCAATTAGGGTTATTAATTTGTAAAAT	ENST00000582726.1	18	+	26365031	26369224	2	26365031,26368837,	26365073,26369224,	ENSG00000265994.1	gene_id "ENSG00000265994.1"; transcript_id "ENST00000582726.1"; gene_type "lincRNA"; gene_status "NOVEL"; gene_name "RP11-510D21.1"; transcript_type "lincRNA"; transcript_status "KNOWN"; transcript_name "RP11-510D21.1-001"; level 2; tag "basic"; havana_gene "OTTHUMG00000179465.1"; havana_transcript "OTTHUMT00000446540.1";	ENST00000582726.1		Intergenic	ENSEMBL					429	NO	NO	NO	NO
p7369	0.041237	0.00103656	3.22876	up	1158.89	341.572	1223.74	408.183	939.468	283.902	1.76247	1.58401	1.72645	Detected	Detected	Detected	0	p7369	GCCTCAGACCTGAGCCCTGGACTCCAACCTCCGTCTGGAGATCTGGATTTTACGAAAAAA	ENST00000593139.1	17	+	40831980	40834038	3	40831980,40833381,40834010,	40832419,40833456,40834038,	ENSG00000267042.1	gene_id "ENSG00000267042.1"; transcript_id "ENST00000593139.1"; gene_type "antisense"; gene_status "NOVEL"; gene_name "CTD-3193K9.4"; transcript_type "antisense"; transcript_status "KNOWN"; transcript_name "CTD-3193K9.4-001"; level 2; tag "basic"; havana_gene "OTTHUMG00000180642.1"; havana_transcript "OTTHUMT00000452341.1";	ENST00000593139.1	CTD-3193K9.4	Antisense	ENSEMBL				ENST00000293349	542	YES	NO	NO	NO	ENST00000332438
p6348	0.041237	0.00103406	2.8897	up	2108.43	777.358	2082.96	713.95	2278.04	747.059	1.43952	1.54474	1.6085	Detected	Detected	Detected	0	p6348	TCACGATGAAAACTGCACAGAAAGTCCGTGCTCAGTTTCTTCCATGGTTACAGAACACAG	ENST00000563252.1	16	+	30366761	30367848	2	30366761,30367613,	30366941,30367848,	ENSG00000260219.1	gene_id "ENSG00000260219.1"; transcript_id "ENST00000563252.1"; gene_type "processed_transcript"; gene_status "PUTATIVE"; gene_name "RP11-347C12.10"; transcript_type "processed_transcript"; transcript_status "PUTATIVE"; transcript_name "RP11-347C12.10-001"; level 1; tag "basic"; tag "exp_conf"; havana_gene "OTTHUMG00000176862.1"; havana_transcript "OTTHUMT00000434113.1";	ENST00000563252.1		Divergent	ENSEMBL			ENST00000305596, ENST00000305596	ENST00000490703, ENST00000478158	415	NO	NO	NO	NO
RNA147155|p0259_imsncRNA425	0.041237	0.00100817	2.03472	up	1048.47	528.353	1208.54	567.794	933.031	467.826	0.988713	1.08983	0.995954	Detected	Detected	Detected	0	RNA147155|p0259_imsncRNA425	GCCTCCTGCTGCCTGTGGCGCTCCCCTGTCCGCTGGGAGGCAGGGAGGCTGGCCCAGGGG	RNA147155|p0259_imsncRNA425													unpublished data					NA	NO	NO	NO	NO
p15039	0.041237	0.00103716	3.68977	up	1651.34	435.85	1669.05	427.735	1327.28	390.623	1.92174	1.96424	1.76462	Detected	Detected	Detected	0	p15039	ATAGGTGAGCTTGGGCATGCCAGTATTGGGTGCACGAACAAGGACAGCAGGGCTTGGGAA	ENST00000453677.1	7	-	104653871	104654768	2	104653871,104654587,	104654426,104654768,	ENSG00000239569.1	gene_id "ENSG00000239569.1"; transcript_id "ENST00000453677.1"; gene_type "antisense"; gene_status "NOVEL"; gene_name "RP11-325F22.4"; transcript_type "antisense"; transcript_status "KNOWN"; transcript_name "RP11-325F22.4-001"; level 2; tag "basic"; havana_gene "OTTHUMG00000157280.1"; havana_transcript "OTTHUMT00000348305.1";	ENST00000453677.1		Antisense	ENSEMBL					736	YES	NO	NO	NO	ENST00000257745, ENST00000495267
p25458	0.0412329	0.000988099	3.6811	up	790.704	211.899	608.966	178.641	723.155	184.416	1.89976	1.7693	1.97134	Detected	Detected	Detected	0	p25458	TTGGCTTGCTAAAGACTATTGACTTCATTCTTCTTTTCCTATCTACCTAATAAACCAGTG	XR_158811.1	7	-	155087627	155089222	2	155087627,155089152,	155089078,155089222,	LOC100996388	ID=rna17958;Name=XR_158811.1;Parent=gene15128;Dbxref=GeneID:100996388,Genbank:XR_158811.1;gbkey=misc_RNA;product=uncharacterized LOC100996388;transcript_id=XR_158811.1|ID=gene15128;Name=LOC100996388;Dbxref=GeneID:100996388;gbkey=Gene;gene=LOC100996388	XR_158811.1		Divergent	RefSeq			ENST00000344756		1521	NO	NO	NO	NO
p39721_v4	0.0411376	0.000983163	2.17021	up	6541.21	2883.15	6054.02	2803.8	5245.61	2514.09	1.18191	1.11051	1.06107	Detected	Detected	Detected	0	p39721_v4	TGGCAACACCATTGTTTCTTCTTTTCTTTGTCATCTTGGAAGCAAGGACCCTAAAAACAA	XR_245004.2	2	+	54278154	54307484	3	54278154,54284375,54307068,	54278187,54284497,54307484,	none					RefSeq					571	NO	NO	NO	NO
RNA95079|RNS_161_192	0.0411	0.000966632	2.4836	up	542.793	228.958	703.781	284.699	619.936	237.155	1.24532	1.30569	1.38629	Detected	Detected	Detected	0	RNA95079|RNS_161_192	AGCCCCAGCTGCGTGCATTTCTTCATGCGTCCCCTGCACACAGGATGCACCGTACCACGT	RNA95079|RNS_161_192													http://research.imb.uq.edu.au/rnadb/NoncodingRNASearchV2.zip					NA	NO	NO	NO	NO
p10425	0.0411	0.000977967	2.20634	up	538.155	256.17	449.325	197.517	490.808	218.388	1.07092	1.18579	1.16826	Detected	Detected	Detected	0	p10425	TAATATCTGTATTGCTGATAACCGTGCTCTTGACTATGTGTCCCAGGTCATGTCCCAGGT	ENST00000424358.1	20	-	33864952	33865932	2	33864952,33865848,	33865735,33865932,	ENSG00000126005.10	gene_id "ENSG00000126005.10"; transcript_id "ENST00000424358.1"; gene_type "antisense"; gene_status "NOVEL"; gene_name "MMP24-AS1"; transcript_type "antisense"; transcript_status "KNOWN"; transcript_name "MMP24-AS1-001"; level 2; tag "basic"; havana_gene "OTTHUMG00000032333.5"; havana_transcript "OTTHUMT00000078855.2";	ENST00000424358.1	MMP24-AS1	Antisense	ENSEMBL	ENST00000435366			ENST00000246186, ENST00000374450, ENST00000374408	867	NO	NO	NO	NO
p3045	0.0411	0.000978761	5.16631	up	661.332	123.249	550.392	99.9462	463.3	99.28	2.4238	2.46123	2.22237	Detected	Detected	Detected	0	p3045	ACTTGGTTTGAAAAAGGAGACAAAAGGCTGAGAGATCTGAGTTCAAGTTTCCGCTGTATG	ENST00000547834.1	12	-	2906042	2922068	2	2906042,2921727,	2906112,2922068,	ENSG00000258325.1	gene_id "ENSG00000258325.1"; transcript_id "ENST00000547834.1"; gene_type "antisense"; gene_status "NOVEL"; gene_name "RP4-816N1.6"; transcript_type "antisense"; transcript_status "KNOWN"; transcript_name "RP4-816N1.6-003"; level 2; tag "basic"; havana_gene "OTTHUMG00000169389.1"; havana_transcript "OTTHUMT00000403841.1";	ENST00000547834.1		Antisense	ENSEMBL				ENST00000534935	411	YES	NO	NO	NO	ENST00000001008
p17391	0.0411	0.000977458	2.77218	up	474.244	166.673	457.995	159.144	457.072	175.682	1.5086	1.525	1.37946	Detected	Detected	Detected	0	p17391	GATGCCTGTTATCTTGTTCAGTGCCTCTGATAAATTAATAAACTGGAATCTCACTCAACA	TCONS_00002376	1	-	44498209	44499602	2	44498209,44499316,	44498399,44499602,	XLOC_000814	Gene_id=XLOC_000814;Gene_name=linc-SLC6A9-1;Transcript_id=TCONS_00002376;Transcript_name=linc-SLC6A9-1;	XLOC_000814		Intergenic	HumanLincRNACatalog				ENST00000372310	476	NO	NO	NO	NO
p43427_v4	0.040969	0.000951861	2.95669	up	10237	3327.67	10694.6	3865.91	9535.34	3139.5	1.6212	1.468	1.60275	Detected	Detected	Detected	0	p43427_v4	TGAGGTGTTGAATTGAGAACCAGGCAGATCCACCACCTACAGTAAAGATGACCCTAAAGT	XR_430011.1	17	+	65241308	65268185	3	65241308,65256276,65267794,	65241324,65256430,65268185,	none					RefSeq					561	NO	NO	NO	NO
p15211	0.0406772	0.000939442	2.02243	up	1899.51	974.167	1887.12	898.084	1679.54	831.877	0.963385	1.07126	1.01363	Detected	Detected	Detected	0	p15211	ATGAGTATAAATTATGCTGCTGGTTAAAACCGCTTGCTCATGAGAACAGGACACCCAGGC	ENST00000444210.2	7	+	5515434	5519442	2	5515434,5517418,	5516661,5519442,	ENSG00000230733.2	gene_id "ENSG00000230733.2"; transcript_id "ENST00000444210.2"; gene_type "lincRNA"; gene_status "NOVEL"; gene_name "AC092171.4"; transcript_type "lincRNA"; transcript_status "KNOWN"; transcript_name "AC092171.4-001"; level 2; tag "dotter_confirmed"; tag "basic"; havana_gene "OTTHUMG00000151833.2"; havana_transcript "OTTHUMT00000324095.2";	ENST00000444210.2		Intergenic	ENSEMBL					3251	YES	NO	NO	NO
p15262	0.0403071	0.00090978	4.32184	up	1890.8	449.708	2579.75	547.461	1154.34	283.313	2.07194	2.2364	2.0266	Detected	Detected	Detected	0	p15262	GCCGCCACCTAAAGGTTTATTTCTTGTTTTATTTTACATGAGACCTACTATGCATTCCTT	ENST00000455373.1	7	+	20345333	20351335	2	20345333,20350657,	20345646,20351335,	ENSG00000226097.1	gene_id "ENSG00000226097.1"; transcript_id "ENST00000455373.1"; gene_type "lincRNA"; gene_status "NOVEL"; gene_name "AC099342.1"; transcript_type "lincRNA"; transcript_status "KNOWN"; transcript_name "AC099342.1-002"; level 2; havana_gene "OTTHUMG00000152502.1"; havana_transcript "OTTHUMT00000326473.1";	ENCODE_565_991		Intergenic	ENSEMBL					991	NO	NO	NO	YES		OTTHUMG00000152502
p36504_v4	0.0402903	0.000901669	3.18207	up	201.784	64.1778	210.655	69.8278	163.938	48.2607	1.65266	1.59301	1.76423	Detected	Detected	Detected	0	p36504_v4	AAATCACAGTGTCCAACAGAATCAACACTGCTAAACACACTCCCACTGGAGTACGGAGAA	ENST00000443032.1	2	+	166790400	166804663	5	166790400,166791243,166803706,166804397,166804544,	166790586,166791299,166803851,166804435,166804663,	ENSG00000224490.1	gene_id "ENSG00000224490.1"; transcript_id "ENST00000443032.1"; gene_type "processed_transcript"; gene_status "NOVEL"; gene_name "AC010127.5"; transcript_type "antisense"; transcript_status "KNOWN"; transcript_name "AC010127.5-003"; level 2; tag "basic"; havana_gene "OTTHUMG00000154082.1"; havana_transcript "OTTHUMT00000333768.1";	ENST00000443032.1		Antisense	ENSEMBL					544	YES	NO	NO	NO
p3415	0.040083	0.000889441	4.19319	up	1013.57	243.265	1151.38	254.214	1286.01	329.158	2.05885	2.17925	1.96605	Detected	Detected	Detected	0	p3415	TAAGCCTTGTTTCTAGAACCAGACAAAGCTGGATTTGAAACCTGGCGAGCCATTGAACAG	ENST00000535643.1	12	-	122237077	122240852	4	122237077,122237752,122239612,122240536,	122237563,122237862,122239714,122240852,	ENSG00000212694.4	gene_id "ENSG00000212694.4"; transcript_id "ENST00000535643.1"; gene_type "lincRNA"; gene_status "NOVEL"; gene_name "AC084018.1"; transcript_type "lincRNA"; transcript_status "KNOWN"; transcript_name "AC084018.1-003"; level 2; havana_gene "OTTHUMG00000128905.2"; havana_transcript "OTTHUMT00000402176.1";	uc009zxi.1;UCSC_9149_1014		Intergenic	ENSEMBL				ENST00000267205, ENST00000267197, ENST00000267197	1014	NO	NO	NO	NO
p6864	0.0400119	0.000843543	3.64923	up	1865.16	508.683	2056.3	529.268	1827.05	535.581	1.87446	1.95798	1.77034	Detected	Detected	Detected	0	p6864	AGGGATGGGGCAGTATCAGGTCAGTGAATCGGAGAGGCAGCCCTCCCACCAATTATATAC	ENST00000420431.2	17	-	43322552	43325706	4	43322552,43324751,43325241,43325547,	43322666,43324883,43325415,43325706,	ENSG00000233483.2	gene_id "ENSG00000233483.2"; transcript_id "ENST00000420431.2"; gene_type "antisense"; gene_status "NOVEL"; gene_name "CTD-2020K17.4"; transcript_type "antisense"; transcript_status "KNOWN"; transcript_name "CTD-2020K17.4-003"; level 2; tag "basic"; havana_gene "OTTHUMG00000180198.2"; havana_transcript "OTTHUMT00000450932.1";	ENST00000420431.2	CTD-2020K17.4	Antisense	ENSEMBL				ENST00000543122	579	YES	NO	NO	NO	ENST00000328118
RNA146087|vault_RNA_5_82	0.0400119	0.000867938	59.0029	up	11225.2	238.918	13678.7	193.551	14183.6	229.278	5.55408	6.14308	5.95098	Detected	Detected	Detected	0	RNA146087|vault_RNA_5_82	TTAGCTCAGCGGTTACTTCGCGTGTCATCAAACCACCTCTCTGGGTTGTTCGAGACCCGC	RNA146087|vault_RNA_5_82													ftp://ftp.ensembl.org/pub/current/fasta/homo_sapiens/ncrna/Homo_sapiens.GRCh37.61.ncrna.fa.gz					NA	NO	NO	NO	NO
p36165_v4	0.0400119	0.000851454	11.1732	up	28034.3	2217.45	33537.1	3010.72	24810.9	2504.97	3.66022	3.47758	3.30811	Detected	Detected	Detected	0	p36165_v4	ACGGCGAGGGTCCGCGGCTTCATTCTTGAGGGCAAAATCTTTTTCCCTTGAAGACTGGAA	TCONS_00011693	6	+	11934222	11960842	4	11934222,11951767,11956913,11960788,	11934624,11951886,11956997,11960842,	XLOC_005173	Gene_id=XLOC_005173;Gene_name=linc-HIVEP1-2;Transcript_id=TCONS_00011693;Transcript_name=linc-HIVEP1-2;	XLOC_005173		Intergenic	HumanLincRNACatalog					659	NO	NO	NO	NO
p35704_v4	0.0400119	0.000826605	4.68159	up	256.097	50.6212	290.561	62.1438	256.564	59.1461	2.33888	2.22516	2.11696	Detected	Detected	Detected	0	p35704_v4	AGGCTCACGAGAAACTTCCAGGGTTCCTGGCGCCAGCCTTTCAACAGAGCAGCACATTAT	TCONS_00021910	13	+	112547718	112555509	4	112547718,112554302,112554999,112555258,	112547762,112554397,112555172,112555509,	XLOC_010503	Gene_id=XLOC_010503;Gene_name=linc-SOX1-1;Transcript_id=TCONS_00021910;Transcript_name=linc-SOX1-1;	XLOC_010503		Intergenic	HumanLincRNACatalog	ENST00000412119, ENST00000412119				563	NO	NO	NO	NO
p14156	0.0400119	0.000885563	2.01443	up	1128.32	562.091	1341.57	641.307	1349.62	693.312	1.0053	1.06483	0.960978	Detected	Detected	Detected	0	p14156	TATCGGTAGGCAGAATCCTCCAGCTCGTTCTAGAGGCTGCTCCACTCCAGCACGAAATGG	ENST00000580587.1	6	-	32939841	32940630	2	32939841,32940320,	32940108,32940630,	ENSG00000263756.1	gene_id "ENSG00000263756.1"; transcript_id "ENST00000580587.1"; gene_type "antisense"; gene_status "NOVEL"; gene_name "XXbac-BPG181M17.6"; transcript_type "antisense"; transcript_status "KNOWN"; transcript_name "XXbac-BPG181M17.6-001"; level 2; tag "basic"; havana_gene "OTTHUMG00000178528.1"; havana_transcript "OTTHUMT00000442381.1";	ENST00000580587.1	XXbac-BPG181M17.6	Antisense	ENSEMBL					577	YES	NO	NO	NO	ENST00000443797
p24556	0.0400119	0.000878192	2.19842	up	98.6466	43.442	137.451	61.7166	99.3895	47.3073	1.18318	1.15519	1.07103	Detected	Detected	Detected	0	p24556	TCATTTTGTCACAAACTTTGCCCAGGGCTCCGACTCTCGCATCAGCTAAACCCTCTGAAC	TCONS_00016184	9	+	132173377	132174364	2	132173377,132173684,	132173430,132174364,	XLOC_007585	Gene_id=XLOC_007585;Gene_name=linc-METTL11A-4;Transcript_id=TCONS_00016184;Transcript_name=linc-METTL11A-4;	XLOC_007585		Intergenic	HumanLincRNACatalog					733	NO	NO	NO	NO
p12580	0.0400119	0.000833835	2.44543	up	171.883	73.6309	185.227	72.5702	171.64	69.9317	1.22304	1.35185	1.29536	Detected	Detected	Detected	0	p12580	ACTGCGCTTCTGACAGTGGTCTGCTCCGGCCAAGCACCTGAAAGATGGGGAGCCCTTCAC	ENST00000503095.1	4	+	1021465	1022760	2	1021465,1022594,	1021571,1022760,	ENSG00000250259.1	gene_id "ENSG00000250259.1"; transcript_id "ENST00000503095.1"; gene_type "lincRNA"; gene_status "NOVEL"; gene_name "RP11-460I19.2"; transcript_type "lincRNA"; transcript_status "KNOWN"; transcript_name "RP11-460I19.2-001"; level 2; tag "basic"; havana_gene "OTTHUMG00000160084.1"; havana_transcript "OTTHUMT00000359139.1";	ENST00000503095.1		Intergenic	ENSEMBL				ENST00000398484	272	NO	NO	NO	NO
p18400	0.0400119	0.000817023	5.99807	up	1327.17	211.411	1495.07	235.517	1272.38	234.976	2.65023	2.66631	2.43695	Detected	Detected	Detected	0	p18400	TTGGAAAGTTCCAGAAGCAGCAAGGAAGCCAGGCGTAAGTTGGGAGCGACTGAGCCACTC	TCONS_00019179	11	+	287701	288773	3	287701,288019,288618,	287822,288492,288773,	XLOC_009013	Gene_id=XLOC_009013;Gene_name=linc-ATHL1-1;Transcript_id=TCONS_00019179;Transcript_name=linc-ATHL1-1;	XLOC_009013		Divergent	HumanLincRNACatalog				ENST00000312165, ENST00000382614, ENST00000474221, ENST00000474221	749	NO	NO	NO	NO
RNA33695|snoRNA_scaRNA_291_75	0.0400119	0.000848979	4.55386	up	814.764	179.973	849.981	172.416	819.253	193.613	2.1786	2.30154	2.08113	Detected	Detected	Detected	0	RNA33695|snoRNA_scaRNA_291_75	ACTTGCGAATCAAATCTGTCAATCCCCTGAGTGCAATCACTGATGTCTCCATGTCTCTGA	RNA33695|snoRNA_scaRNA_291_75													ftp://ftp.ensembl.org/pub/current/fasta/homo_sapiens/ncrna/Homo_sapiens.GRCh37.61.ncrna.fa.gz					NA	NO	NO	NO	NO
p15403	0.0400119	0.000864652	2.04947	up	526.651	267.976	494.417	237.244	435.345	207.125	0.974743	1.05935	1.07165	Detected	Detected	Detected	0	p15403	TACCTTAAATTGATCAGCCACTTTGAGATTAAAACCCCTGAAAGCTGCCACACCGTGAAA	ENST00000424523.1	7	+	92484222	92546465	2	92484222,92546150,	92484313,92546465,	ENSG00000237819.1	gene_id "ENSG00000237819.1"; transcript_id "ENST00000424523.1"; gene_type "antisense"; gene_status "NOVEL"; gene_name "AC002454.1"; transcript_type "antisense"; transcript_status "KNOWN"; transcript_name "AC002454.1-004"; level 2; tag "basic"; havana_gene "OTTHUMG00000155818.1"; havana_transcript "OTTHUMT00000341808.1";	ENST00000424523.1		Antisense	ENSEMBL	ENST00000452050, ENST00000419668				406	NO	NO	NO	NO
p8894	0.0400061	0.000763629	2.89297	up	135.741	45.5314	89.292	32.7324	92.3499	31.0198	1.57593	1.44781	1.57392	Detected	Detected	Not Detected	0	p8894	CTGTCCAGTTATATGCTACCCTGTACAGGTTGATAGGTTGCAAATGCTTTCTGTCCAGTG	ENST00000600534.1	19	+	59070591	59086164	6	59070591,59080279,59081750,59083224,59083944,59084283,	59070776,59080362,59081824,59083322,59084190,59086164,	ENSG00000267858.1	gene_id "ENSG00000267858.1"; transcript_id "ENST00000600534.1"; gene_type "antisense"; gene_status "NOVEL"; gene_name "AC016629.8"; transcript_type "antisense"; transcript_status "KNOWN"; transcript_name "AC016629.8-001"; level 2; tag "basic"; havana_gene "OTTHUMG00000183549.1"; havana_transcript "OTTHUMT00000467109.1";	NR_027334;RefSeq_1118_2606		Antisense	ENSEMBL			ENST00000253023	ENST00000312547, ENST00000253024	2567	YES	NO	NO	NO	ENST00000215057
p20316	0.0400061	0.000801637	4.9611	up	527.895	110.863	439.168	93.0226	306.412	56.4124	2.25147	2.23912	2.44139	Detected	Detected	Detected	0	p20316	TTCTTCAGCAACCTGTGGTCCCCTAGCATGGGTACCAAAAAGGTCAGGGTGGGGACTCAG	TCONS_00025402	17	+	42835258	42835905	2	42835258,42835673,	42835398,42835905,	XLOC_012216	Gene_id=XLOC_012216;Gene_name=linc-ADAM11-1;Transcript_id=TCONS_00025402;Transcript_name=linc-ADAM11-1;	XLOC_012216		Divergent	HumanLincRNACatalog				ENST00000200557, ENST00000393547, ENST00000355638	372	NO	NO	NO	NO
p25440	0.0400061	0.00080875	2.25929	up	1032.74	463.678	929.961	424.613	919.616	388.987	1.15528	1.13102	1.24131	Detected	Detected	Detected	0	p25440	GATTTGAAAACTCACCCTTGTAGAGTGATGGTGTCCAGCCTTTGAGAGGACTCCCTTTTA	XR_158824.1	7	-	65205998	65215911	2	65205998,65215379,	65206051,65215911,	LOC100996422	ID=rna16602;Name=XR_158824.1;Parent=gene13999;Dbxref=GeneID:100996422,Genbank:XR_158824.1;gbkey=misc_RNA;product=uncharacterized LOC100996422;transcript_id=XR_158824.1|ID=gene13999;Name=LOC100996422;Dbxref=GeneID:100996422;gbkey=Gene;gene=LOC100996422	XR_158824.1		Intergenic	RefSeq					585	NO	NO	NO	NO
p24262	0.0400061	0.000784732	39.1985	up	1892.24	52.7071	2438.41	50.6782	2243.39	64.3411	5.16595	5.58843	5.1238	Detected	Detected	Detected	0	p24262	TTGGAAAGAAGTTAGACCTGGCTCAAGTTTCCTTAGAAATCACCGTTCTCCGCTCAACCT	TCONS_00014883	8	+	144507226	144511408	2	144507226,144509528,	144507316,144511408,	XLOC_006953	Gene_id=XLOC_006953;Gene_name=linc-GSDMD-1;Transcript_id=TCONS_00014883;Transcript_name=linc-GSDMD-1;	XLOC_006953		Antisense	HumanLincRNACatalog				ENST00000262577	1970	YES	NO	NO	NO	ENST00000333480
RNA33413	0.0400061	0.00076791	3.43425	up	190.321	55.8116	194.359	59.8184	197.786	54.1046	1.7698	1.70007	1.87012	Detected	Detected	Detected	0	RNA33413	ATTCTGTCAGTGTGTGTTTCTGAGAGTGATCGGCTCACAGCTGACGAGTATCCAACAAAA	RNA33413													ftp://ftp.ensembl.org/pub/current/fasta/homo_sapiens/ncrna/Homo_sapiens.GRCh37.61.ncrna.fa.gz					NA	NO	NO	NO	NO
p12253	0.0400061	0.000787308	7.42751	up	1302.45	193.451	1612.31	216.763	1784.33	218.07	2.75119	2.89494	3.03252	Detected	Detected	Detected	0	p12253	TACCAATTTGGTCAGGTCATTGACAGCCACCAGAACCACTGGAATAAATTAACATGGCGC	ENST00000509964.1	4	-	17173379	17187682	6	17173379,17173755,17176538,17177114,17183474,17187473,	17173426,17173891,17176711,17178208,17183519,17187682,	ENSG00000250819.1	gene_id "ENSG00000250819.1"; transcript_id "ENST00000509964.1"; gene_type "lincRNA"; gene_status "NOVEL"; gene_name "RP11-576E20.1"; transcript_type "lincRNA"; transcript_status "KNOWN"; transcript_name "RP11-576E20.1-001"; level 2; tag "basic"; havana_gene "OTTHUMG00000160219.1"; havana_transcript "OTTHUMT00000359704.1";	TCONS_00007417;XLOC_003897		Intergenic	ENSEMBL					1704	NO	NO	NO	NO
p24838	0.0399972	0.000738503	6.6	up	1128.08	154.787	1152.55	179.35	1151.97	187.662	2.86552	2.68398	2.6179	Detected	Detected	Detected	0	p24838	GAGCTCAGGGCTGGTGTTGACCTTAATGACAGCAGTGGTCTTTTACTGAGCATTTGTCTT	XR_110430.3	10	-	88725497	88731068	3	88725497,88727525,88729215,	88725860,88729131,88731068,	LOC100133190	ID=rna22443;Name=XR_110430.3;Parent=gene18966;Dbxref=GeneID:100133190,Genbank:XR_110430.3;gbkey=misc_RNA;product=uncharacterized LOC100133190;transcript_id=XR_110430.3|ID=gene18966;Name=LOC100133190;Dbxref=GeneID:100133190;gbkey=Gene;gene=LOC100133190	XR_110430.3		Antisense	RefSeq	ENST00000474994			ENST00000465679	3822	YES	NO	NO	NO
p6751	0.0399972	0.000736019	2.51822	up	1394.32	549.274	1377.45	573.243	1578.3	602.868	1.34397	1.26478	1.38846	Detected	Detected	Detected	0	p6751	TGAGACCTGTGCCCCATTTCTGACTAATATTCTTCATGATATTGTATCACTCTGTATCAA	ENST00000567574.1	17	-	26256573	26301249	4	26256573,26257632,26258562,26301113,	26257501,26257751,26258719,26301249,	ENSG00000260019.1	gene_id "ENSG00000260019.1"; transcript_id "ENST00000567574.1"; gene_type "lincRNA"; gene_status "NOVEL"; gene_name "RP11-218F4.1"; transcript_type "lincRNA"; transcript_status "KNOWN"; transcript_name "RP11-218F4.1-001"; level 2; tag "basic"; havana_gene "OTTHUMG00000175990.1"; havana_transcript "OTTHUMT00000431352.1";	ENST00000567574.1		Intergenic	ENSEMBL					1340	NO	NO	NO	NO
p34604_v4	0.0399972	0.000740868	9.87017	up	10115.6	914.04	11526.3	1184.62	8657.21	969.479	3.46818	3.28243	3.15862	Detected	Detected	Detected	0	p34604_v4	CGTCTGGAGTTTGTTTCTTCTGATGTTCAGAGATGGGGGTTCCACCATGTTGGCCCGGCT	ENST00000597785.1	19	-	8439256	8455008	3	8439256,8441788,8454892,	8439492,8441951,8455008,	ENSG00000269386.1	gene_id "ENSG00000269386.1"; transcript_id "ENST00000597785.1"; gene_type "antisense"; gene_status "NOVEL"; gene_name "RAB11B-AS1"; transcript_type "antisense"; transcript_status "KNOWN"; transcript_name "RAB11B-AS1-002"; level 2; tag "basic"; havana_gene "OTTHUMG00000182274.1"; havana_transcript "OTTHUMT00000460328.1";	ENST00000597785.1	RAB11B-AS1	Antisense	ENSEMBL			ENST00000328024		515	YES	NO	NO	NO	ENST00000301455
RNA147748|p0852_imsncRNA658	0.0399032	0.000727151	9.39086	up	809.166	77.2655	782.378	92.046	573.296	61.6207	3.38854	3.08744	3.21779	Detected	Detected	Detected	0	RNA147748|p0852_imsncRNA658	TAGGGTGATACTGAACCAGTCACTTCCTAAGGTGGGCAGCTGTGGTTCATTCTGCAGGAT	RNA147748|p0852_imsncRNA658													unpublished data					NA	NO	NO	NO	NO
p26381	0.039878	0.000708564	4.50651	up	575.027	127.817	512.183	105.94	508.973	120.959	2.16955	2.27341	2.07307	Detected	Detected	Detected	0	p26381	GAATAAAATCAGTGTTCCTTAGTCTGCCACACAAAATTCTCTGTGCGGAAGCTTGCTCTG	uc021zyp.1	7	-	1193839	1196333	2	1193839,1195893,	1195830,1196333,	AK123998	proteinID=;alignID=uc021zyp.1;kgID=uc021zyp.1;mRNA=AK123998;spID=;refseq=;protAcc=;description=Homo sapiens cDNA FLJ39416 fis, clone PLACE6016254.;rfamAcc=;tRnaName=;	uc021zyp.1		Antisense	UCSC					2431	YES	NO	NO	NO
p8400	0.039878	0.000718916	2.21275	up	177.09	79.7548	197.242	86.0689	153.693	72.1855	1.15084	1.1964	1.09027	Detected	Detected	Detected	0	p8400	TCAGGGAGCGGTGAACCTGATAAGGAAACGCCCGAAGCGTGGGGTCGGAAATTTCCAGAT	ENST00000598735.1	19	-	49122825	49126658	2	49122825,49126463,	49122973,49126658,	ENSG00000268093.1	gene_id "ENSG00000268093.1"; transcript_id "ENST00000598735.1"; gene_type "processed_transcript"; gene_status "NOVEL"; gene_name "AC022154.7"; transcript_type "processed_transcript"; transcript_status "KNOWN"; transcript_name "AC022154.7-003"; level 2; havana_gene "OTTHUMG00000183317.1"; havana_transcript "OTTHUMT00000466151.1";	ENST00000598735.1		Antisense	ENSEMBL				ENST00000222122, ENST00000263266	343	YES	NO	NO	NO	ENST00000245222
p23694	0.039878	0.000709888	2.64885	up	472.42	187.557	506.19	188.423	613.41	223.334	1.33274	1.42571	1.45765	Detected	Detected	Detected	0	p23694	CTTTACAAATGAATTAGGGTAGACACAAAGCTGTGCCACCCAGAGCATCTTCAGTGATGT	TCONS_00013898	7	-	96278241	96285786	2	96278241,96285768,	96279831,96285786,	XLOC_006529	Gene_id=XLOC_006529;Gene_name=linc-SLC25A13-1;Transcript_id=TCONS_00013898;Transcript_name=linc-SLC25A13-1;	XLOC_006529		Intergenic	HumanLincRNACatalog	ENST00000444799				1608	NO	NO	NO	NO
p12707	0.039878	0.000677338	2.63764	up	6841.65	2727.67	6590.55	2446.31	6006.87	2211.99	1.32668	1.42979	1.44127	Detected	Detected	Detected	0	p12707	CGGCTCCCCTTAACTGGAAGGAAACATCCATGTAGGGGCTCACCAAACAAAACAGCTGTG	ENST00000441504.1	4	+	53578664	53579296	2	53578664,53578990,	53578694,53579296,	ENSG00000226950.2	gene_id "ENSG00000226950.2"; transcript_id "ENST00000441504.1"; gene_type "processed_transcript"; gene_status "KNOWN"; gene_name "DANCR"; transcript_type "retained_intron"; transcript_status "KNOWN"; transcript_name "DANCR-003"; level 2; havana_gene "OTTHUMG00000154670.1"; havana_transcript "OTTHUMT00000336532.1";	ENST00000441504.1	DANCR	Intergenic	ENSEMBL					336	NO	NO	NO	NO
p5848	0.039878	0.000699847	58.2796	up	12899.3	265.578	14775	255.56	16283	230.99	5.60201	5.85335	6.13939	Detected	Detected	Detected	0	p5848	AAGAAAACGTGGAAGTGACTCCGTATACCTTGCAAATCGGGAATTGTTGGTCAGGCAAAC	ENST00000570843.1	16	-	3206736	3207484	1	3206736,	3207484,	ENSG00000261889.1	gene_id "ENSG00000261889.1"; transcript_id "ENST00000570843.1"; gene_type "non_coding"; gene_status "NOVEL"; gene_name "RP11-473M20.16"; transcript_type "non_coding"; transcript_status "KNOWN"; transcript_name "RP11-473M20.16-001"; level 2; tag "basic"; havana_gene "OTTHUMG00000177551.1"; havana_transcript "OTTHUMT00000437541.1";	ENST00000570843.1		Intergenic	ENSEMBL				ENST00000428155	748	NO	NO	NO	NO
p19661	0.039878	0.000681515	2.6711	up	133.166	49.1353	148.089	58.2776	143.307	51.7865	1.43839	1.34545	1.46846	Detected	Detected	Detected	0	p19661	GAGAAACCCCTTTCTGAGGCACAGACCCTGCAGGCTCTGAAGAAATAGGATAGATTATTT	TCONS_00023811	15	-	95831371	95870485	4	95831371,95831530,95832650,95870058,	95831428,95831697,95832783,95870485,	XLOC_011592	Gene_id=XLOC_011592;Gene_name=linc-RGMA-7;Transcript_id=TCONS_00023811;Transcript_name=linc-RGMA-7;	XLOC_011592		Intergenic	HumanLincRNACatalog					784	NO	NO	NO	NO
p36841_v4	0.039878	0.000692269	2.86104	up	1662.42	550.686	1592.51	578.476	1566.54	555.906	1.59398	1.46098	1.49466	Detected	Detected	Detected	0	p36841_v4	GTGAAGCTGGCCTAAATGTTGTAATCTGGTATATGGCATGTGGGCTAGTTTCAGACAGGT	ENST00000384581.1	1	-	28906275	28906405	1	28906275,	28906405,	ENSG00000197989.9	gene_id "ENSG00000197989.9"; transcript_id "ENST00000384581.1"; gene_type "antisense"; gene_status "KNOWN"; gene_name "SNHG12"; transcript_type "snoRNA"; transcript_status "KNOWN"; transcript_name "SNHG12-202"; level 3; tag "basic"; havana_gene "OTTHUMG00000003654.2";				ENSEMBL					130	NO	NO	NO	NO
p14754	0.039878	0.000686509	2.19227	up	464.124	213.388	521.531	245.393	457.168	200.575	1.12103	1.08766	1.18858	Detected	Detected	Detected	0	p14754	GGACGGGACAGCCCACCAGGGTCTGCTTCTGTGAGGGGCCGAGGCGTCATTCCGCGAAGC	ENST00000587426.1	6	+	146136433	146176222	3	146136433,146149496,146175737,	146136567,146149592,146176222,	ENSG00000235652.2	gene_id "ENSG00000235652.2"; transcript_id "ENST00000587426.1"; gene_type "antisense"; gene_status "NOVEL"; gene_name "RP11-545I5.3"; transcript_type "antisense"; transcript_status "KNOWN"; transcript_name "RP11-545I5.3-004"; level 2; tag "RNA_Seq_supported_only"; tag "basic"; havana_gene "OTTHUMG00000015748.2"; havana_transcript "OTTHUMT00000459703.1";	ENST00000587426.1		Antisense	ENSEMBL			ENST00000237281		715	NO	NO	NO	NO
RNA33532|snoRNA_scaRNA_128_128	0.0397554	0.000495739	3.0665	up	447.051	139.135	414.483	140.489	387.486	127.383	1.68395	1.56085	1.60497	Detected	Detected	Detected	0	RNA33532|snoRNA_scaRNA_128_128	GGGTCATCGTGATGAGGGGCACAAACTTGTGGCCTCCCTACAGACAAATGCCCTACATGT	RNA33532|snoRNA_scaRNA_128_128													ftp://ftp.ensembl.org/pub/current/fasta/homo_sapiens/ncrna/Homo_sapiens.GRCh37.61.ncrna.fa.gz					NA	NO	NO	NO	NO
RNA96047|RNS_1129_79	0.0397554	0.000551258	2.32192	up	349.601	155.836	343.128	147.739	330.06	137.379	1.16569	1.2157	1.26457	Detected	Detected	Detected	0	RNA96047|RNS_1129_79	TTCTCACTGAGAAGAGGGGAACGGCGGTGAGCATGCTGCCACAAGGTGGCACTGCTGGTC	RNA96047|RNS_1129_79													http://research.imb.uq.edu.au/rnadb/NoncodingRNASearchV2.zip					NA	NO	NO	NO	NO
p28286	0.0397554	0.000654403	2.07635	up	1096.92	526.279	1108.55	552.426	896.803	419.017	1.05956	1.00482	1.09778	Detected	Detected	Detected	0	p28286	CATGGGTTATTAATTACTTCTGCAAGGTGGGTGTGCTGATTTTAAAAGGCTTGAATAAAA	ASO3506	None	None	None	None	None	None	None	ASO3506	Accession=BC071814;Description=Homo sapiens cDNA clone IMAGE:6458111, partial cds.	asoverlaps_807_905		Intergenic	RNAdb					905	NO	NO	NO	NO
p24618	0.0397554	0.000582424	2.21928	up	808.384	378.323	809.324	359.943	801.573	352.332	1.09542	1.16895	1.1859	Detected	Detected	Detected	0	p24618	CACTAGGAGGATGGGAACCAGGGACAGAGAAGCTACTTGCTCTGCAGCTGTTTGGGCCAA	TCONS_00017501	X	-	46183608	46187090	3	46183608,46185809,46186985,	46183859,46185889,46187090,	XLOC_008151	Gene_id=XLOC_008151;Gene_name=linc-CXorf36-3;Transcript_id=TCONS_00017501;Transcript_name=linc-CXorf36-3;	XLOC_008151		Intergenic	HumanLincRNACatalog					436	NO	NO	NO	NO
p1175	0.0397554	0.00062105	2.40647	up	207.89	89.6044	251.54	100.513	182.425	76.0033	1.21418	1.32341	1.26317	Detected	Detected	Detected	0	p1175	GGGGCAGCCACACAATGGTGTTATTTCAGTCTATAACAATGTTCCATAACCACCTTTTTT	ENST00000431525.1	1	+	147169913	147171461	2	147169913,147171071,	147169969,147171461,	ENSG00000227139.1	gene_id "ENSG00000227139.1"; transcript_id "ENST00000431525.1"; gene_type "lincRNA"; gene_status "KNOWN"; gene_name "RP11-533N14.3"; transcript_type "lincRNA"; transcript_status "KNOWN"; transcript_name "RP11-533N14.3-001"; level 2; tag "basic"; havana_gene "OTTHUMG00000042022.1"; havana_transcript "OTTHUMT00000100088.1";	ENCODE_2113_446;TCONS_00000296;XLOC_000386		Intergenic	ENSEMBL					446	NO	NO	NO	YES		OTTHUMG00000042022
p11336	0.0397554	0.000642768	3.84834	up	331.424	86.9502	463.996	127.239	317.489	77.4313	1.93042	1.86657	2.03572	Detected	Detected	Detected	0	p11336	AATTCAACATGTAATTGGCACCTCGCAACCAGCACTTTGATTCTGCAGTCACACAGGTCT	ENST00000450990.1	3	-	37832241	37903239	5	37832241,37850194,37862504,37876169,37903191,	37832402,37850371,37862591,37876258,37903239,	ENSG00000235257.3	gene_id "ENSG00000235257.3"; transcript_id "ENST00000450990.1"; gene_type "processed_transcript"; gene_status "NOVEL"; gene_name "AC093415.2"; transcript_type "antisense"; transcript_status "KNOWN"; transcript_name "AC093415.2-006"; level 2; tag "basic"; havana_gene "OTTHUMG00000155924.2"; havana_transcript "OTTHUMT00000342355.1";	ENST00000450990.1		Antisense	ENSEMBL			ENST00000443503		562	YES	NO	NO	NO	ENST00000264741
p11222	0.0397554	0.000597425	17.2974	up	5802.25	383.961	6192.11	344.715	6074.4	318.6	3.91758	4.16696	4.25292	Detected	Detected	Detected	0	p11222	TTACGTGTTAAATACAGGGAATGGCTTTTGCATTGATATAACCCCAGCCTCCAGCATGCG	ENST00000602478.1	22	+	43011249	43011913	1	43011249,	43011913,	ENSG00000270022.1	gene_id "ENSG00000270022.1"; transcript_id "ENST00000602478.1"; gene_type "lincRNA"; gene_status "KNOWN"; gene_name "RNU12"; transcript_type "lincRNA"; transcript_status "KNOWN"; transcript_name "RNU12-001"; level 2; tag "basic"; havana_gene "OTTHUMG00000183993.1"; havana_transcript "OTTHUMT00000467709.1";	ENST00000602478.1	RNU12	Intergenic	ENSEMBL			ENST00000339677	ENST00000407332	664	NO	NO	NO	NO
p1380	0.0397554	0.000609688	18.2928	up	1306.62	66.8124	1213.84	76.5942	1141.55	57.7981	4.28958	3.98619	4.30383	Detected	Detected	Detected	0	p1380	GTAAATTCGTGGACTGATCTCCAAACCCTCCTACTGTGCTAATGTTGCCAATGGAAGTTT	ENST00000564287.1	1	+	212731174	212733073	1	212731174,	212733073,	ENSG00000260805.1	gene_id "ENSG00000260805.1"; transcript_id "ENST00000564287.1"; gene_type "lincRNA"; gene_status "NOVEL"; gene_name "RP11-61J19.4"; transcript_type "lincRNA"; transcript_status "KNOWN"; transcript_name "RP11-61J19.4-001"; level 2; tag "basic"; havana_gene "OTTHUMG00000176316.1"; havana_transcript "OTTHUMT00000431754.1";	ENST00000564287.1		Intergenic	ENSEMBL				ENST00000366987, ENST00000366981	1899	NO	NO	NO	NO
p5993	0.0397554	0.000444355	13.0007	up	9989.19	817.143	11581.3	932.999	12176.3	840.862	3.61171	3.63378	3.85606	Detected	Detected	Detected	0	p5993	ATTCCACAAATGAAGGTCAGCAGTATCTATTGAGATGTTTCTCCCTCTCATGCGTCTCAT	ENST00000567668.1	16	-	33950098	33957115	2	33950098,33956914,	33950415,33957115,	ENSG00000260609.1	gene_id "ENSG00000260609.1"; transcript_id "ENST00000567668.1"; gene_type "lincRNA"; gene_status "KNOWN"; gene_name "LINC00273"; transcript_type "lincRNA"; transcript_status "KNOWN"; transcript_name "LINC00273-001"; level 2; tag "basic"; havana_gene "OTTHUMG00000176379.1"; havana_transcript "OTTHUMT00000431839.1";	ENST00000567668.1	LINC00273	Intergenic	ENSEMBL					518	NO	NO	NO	NO
p9720	0.0397554	0.000509826	2.08266	up	4988.55	2464.76	6244.27	2998.86	5255.36	2451.73	1.01717	1.05812	1.09999	Detected	Detected	Detected	0	p9720	CGGAGTCTGGGAGACAAAGAAGTCCTCGCCGCCGGCCGCTGGAGGATTCTGCCAGTAGTG	ENST00000453289.1	2	+	27580006	27581057	2	27580006,27580674,	27580159,27581057,	ENSG00000234072.1	gene_id "ENSG00000234072.1"; transcript_id "ENST00000453289.1"; gene_type "processed_transcript"; gene_status "NOVEL"; gene_name "AC074117.10"; transcript_type "processed_transcript"; transcript_status "KNOWN"; transcript_name "AC074117.10-002"; level 2; havana_gene "OTTHUMG00000151914.1"; havana_transcript "OTTHUMT00000324398.1";	ENST00000453289.1		Divergent	ENSEMBL					536	NO	NO	NO	NO
RNA33529|snoRNA_scaRNA_125_129	0.0397554	0.000628114	3.11425	up	623.248	190.164	445.002	149.827	497.759	160.422	1.71256	1.57051	1.63358	Detected	Detected	Detected	0	RNA33529|snoRNA_scaRNA_125_129	TGAAGAATGCTTCTTCTGTTTACAACACACCCAATAGGAATCTGGGGTCATTGTGACGGG	RNA33529|snoRNA_scaRNA_125_129													ftp://ftp.ensembl.org/pub/current/fasta/homo_sapiens/ncrna/Homo_sapiens.GRCh37.61.ncrna.fa.gz					NA	NO	NO	NO	NO
p42143_v4	0.0397554	0.000611095	3.09859	up	1996	609.187	2224.81	740.612	1673.61	553.7	1.71215	1.58689	1.59579	Detected	Detected	Detected	0	p42143_v4	AAAGCACGCCACATGTCCCCTGACGACCTGAAGATGAATCCTGACTGCCTGGACATGCCT	XR_428819.1	10	-	120763312	120788888	3	120763312,120785308,120788856,	120763426,120785372,120788888,	none					RefSeq					210	NO	NO	NO	NO
RNA94961|RNS_43_198	0.0397554	0.000602685	2.9268	up	464.466	161.953	526.409	170.689	443.515	156.462	1.52	1.62481	1.50317	Detected	Detected	Detected	0	RNA94961|RNS_43_198	TCAGTTGGGCAGCTCCTACCGATTCCTCCCGAGAGATCTCGTGAACGGCCCTTCCAGCCT	RNA94961|RNS_43_198													http://research.imb.uq.edu.au/rnadb/NoncodingRNASearchV2.zip					NA	NO	NO	NO	NO
p25341	0.0397554	0.000536544	5.43168	up	268.311	51.1534	295.05	56.7266	209.783	35.7142	2.391	2.37886	2.55433	Detected	Detected	Not Detected	0	p25341	AATGACACATCAGGAATTGATGGAACCCCAGCAGACAGCTTCTATGAGGAGATTAGGACT	XR_110563.1	5	-	92355368	92387484	2	92355368,92387375,	92355842,92387484,	LOC100505822	ID=rna12251;Name=XR_110563.1;Parent=gene10195;Dbxref=GeneID:100505822,Genbank:XR_110563.1;gbkey=misc_RNA;product=uncharacterized LOC100505822;transcript_id=XR_110563.1|ID=gene10195;Name=LOC100505822;Dbxref=GeneID:100505822;gbkey=Gene;gene=LOC100505822	XR_110563.1		Intergenic	RefSeq					583	NO	NO	NO	NO
p9193	0.0397554	0.000485957	2.03682	up	316.274	150.679	258.855	130.019	311.279	153.941	1.06969	0.993424	1.01583	Detected	Detected	Detected	0	p9193	AGATGGTGGCTTTCTTTGGACCCTTGACATCAACCAGTTACTATTTGCCAGAGACAGACT	ENST00000415222.1	2	-	70191504	70314475	5	70191504,70223817,70278334,70312678,70314412,	70191559,70224020,70278437,70312756,70314475,	ENSG00000179818.7	gene_id "ENSG00000179818.7"; transcript_id "ENST00000415222.1"; gene_type "antisense"; gene_status "NOVEL"; gene_name "PCBP1-AS1"; transcript_type "antisense"; transcript_status "KNOWN"; transcript_name "PCBP1-AS1-038"; level 2; tag "basic"; havana_gene "OTTHUMG00000153728.4"; havana_transcript "OTTHUMT00000329629.1";	ENST00000415222.1	PCBP1-AS1	Antisense	ENSEMBL			ENST00000303577	ENST00000320256	502	NO	NO	NO	NO
p19394	0.0397554	0.000541454	2.27507	up	733.615	324.74	772.622	349.613	668.89	283.584	1.17574	1.144	1.238	Detected	Detected	Detected	0	p19394	AGTATAAAAAGAGCCCCTGTATTGGTGCCTGCCTGGGCTGGCCTTCCGGAGGATGACAGA	TCONS_00022896	14	-	105491239	105493581	2	105491239,105493559,	105491553,105493581,	XLOC_011150	Gene_id=XLOC_011150;Gene_name=linc-CDCA4-1;Transcript_id=TCONS_00022896;Transcript_name=linc-CDCA4-1;	XLOC_011150		Intergenic	HumanLincRNACatalog				ENST00000392590	336	NO	NO	NO	NO
p36238_v4	0.0397554	0.000651177	10.1991	up	23049.4	2037.98	26475.7	2874.62	19346.7	1899.53	3.49952	3.20323	3.34837	Detected	Detected	Detected	0	p36238_v4	GAGACCAAGAACCCAGCAATTCCAGACACGTAACTATATTGTAGCTGCTGGCTCCCATAT	TCONS_00015085	8	-	91604968	91618306	3	91604968,91606059,91617995,	91605331,91606199,91618306,	XLOC_007150	Gene_id=XLOC_007150;Gene_name=linc-CALB1-3;Transcript_id=TCONS_00015085;Transcript_name=linc-CALB1-3;	XLOC_007150		Intergenic	HumanLincRNACatalog					814	NO	NO	NO	NO
RNA94932|RNS_14_200	0.0397554	0.000443731	2.95408	up	388.573	127.274	368.982	123.553	309.449	109.447	1.61025	1.57842	1.49947	Detected	Detected	Detected	0	RNA94932|RNS_14_200	CTTGGGTGGCACACAGGCAGCCCGAGAATGTGGAAGGGCCACCCTCCCGGGCCCCACCAC	RNA94932|RNS_14_200													http://research.imb.uq.edu.au/rnadb/NoncodingRNASearchV2.zip					NA	NO	NO	NO	NO
p13816	0.0397554	0.000490326	2.33538	up	1154.81	512.948	1375.8	582.559	1078.12	450.035	1.17077	1.23979	1.26041	Detected	Detected	Detected	0	p13816	ACATAAACTACTAGAATAACTCAATCTCAGTGTGACTACTGATCCGCCGCCACGTGGCTT	ENST00000513221.1	5	+	111066085	111067878	2	111066085,111067477,	111066207,111067878,	ENSG00000246859.2	gene_id "ENSG00000246859.2"; transcript_id "ENST00000513221.1"; gene_type "processed_transcript"; gene_status "NOVEL"; gene_name "STARD4-AS1"; transcript_type "processed_transcript"; transcript_status "KNOWN"; transcript_name "STARD4-AS1-001"; level 2; havana_gene "OTTHUMG00000162858.2"; havana_transcript "OTTHUMT00000370802.1";	ENST00000513221.1	STARD4-AS1	Antisense	ENSEMBL					523	YES	NO	NO	NO	ENST00000446294
p26026	0.0397554	0.000466409	4.27287	up	1180.85	284.448	1026.84	248.586	1240.44	272.666	2.05358	2.04639	2.18564	Detected	Detected	Detected	0	p26026	TTGTTCGACTCACTAGTCTTCTGTGGCTCTATGCGGTACTAAAGAGCAGAAGACAGAAGA	uc010wia.1	17	+	41381731	41382576	1	41381731,	41382576,	AK027091	proteinID=;alignID=uc010wia.1;kgID=uc010wia.1;mRNA=AK027091;spID=;refseq=;protAcc=;description=Homo sapiens cDNA: FLJ23438 fis, clone HRC13275.;rfamAcc=;tRnaName=;	UCSC_9872_845		Intergenic	UCSC				ENST00000331615	845	NO	NO	NO	NO
p33345	0.0397554	0.000560143	6.91665	up	1912.92	272.392	1854.61	292.163	2170.16	292.37	2.81202	2.66627	2.89193	Detected	Detected	Detected	0	p33345	ACCAGGGTGGGGGATGCCCTGATGAGCACATTTGTCAAATAAATGAATGACAGGAAACCA	ENST00000450157.1	1	-	39987951	40007432	4	39987951,39990507,39994726,40007391,	39988177,39990729,39994836,40007432,	ENSG00000182109.3	gene_id "ENSG00000182109.3"; transcript_id "ENST00000450157.1"; gene_type "processed_transcript"; gene_status "NOVEL"; gene_name "RP11-69E11.4"; transcript_type "processed_transcript"; transcript_status "KNOWN"; transcript_name "RP11-69E11.4-007"; level 2; havana_gene "OTTHUMG00000008392.3"; havana_transcript "OTTHUMT00000025218.1";	ENST00000450157.1		Antisense	ENSEMBL	ENST00000331856, ENST00000450157				599	YES	NO	NO	NO
p38658_v4	0.0397554	0.000530464	2.31552	up	419.719	181.844	425.011	177.237	292.99	130.621	1.20672	1.26182	1.16547	Detected	Detected	Detected	0	p38658_v4	TTTGAGCCCTTTACACCAGGGGCAAGAGGGCTGCAGGCCAGAGCCAGCAAAAGAGAAGAA	ENST00000607414.1	14	+	102414683	102415762	1	102414683,	102415762,	ENSG00000271780.1	gene_id "ENSG00000271780.1"; transcript_id "ENST00000607414.1"; gene_type "lincRNA"; gene_status "NOVEL"; gene_name "RP11-1017G21.5"; transcript_type "lincRNA"; transcript_status "KNOWN"; transcript_name "RP11-1017G21.5-001"; level 2; tag "basic"; havana_gene "OTTHUMG00000185362.1"; havana_transcript "OTTHUMT00000470326.1";			Intergenic	ENSEMBL					1079	NO	NO	NO	NO
p28763	0.0397554	0.000604409	64.8599	up	11954.9	226.161	15428.3	217.834	16542.5	226.985	5.72411	6.14621	6.18744	Detected	Detected	Detected	0	p28763	TTAGCTCAGCGGTTACTTCGCGTGTCATCAAACCACCTCTCTGGGTTGTTCGAGACCCGC	LIT2030	None	None	None	None	None	None	None	LIT2030	Accession=hvg3;Description=Homo sapiens vault-associated RNA 3, complete sequence	LIT2030		Intergenic	RNAdb					88	NO	NO	NO	NO
p36822_v4	0.0397554	0.000445722	4.30955	up	1433.3	348.506	1348.14	295.126	964.323	226.349	2.04008	2.19157	2.09097	Detected	Detected	Detected	0	p36822_v4	TTCTACAATGCACATAGATTTGTACTTACATCTTTAAATTAAAACCCACGCAACTCCGGC	ENST00000607670.1	1	+	6453614	6454451	1	6453614,	6454451,	ENSG00000271746.1	gene_id "ENSG00000271746.1"; transcript_id "ENST00000607670.1"; gene_type "antisense"; gene_status "NOVEL"; gene_name "RP1-202O8.3"; transcript_type "antisense"; transcript_status "KNOWN"; transcript_name "RP1-202O8.3-001"; level 2; tag "basic"; havana_gene "OTTHUMG00000185645.1"; havana_transcript "OTTHUMT00000470919.1";			Antisense	ENSEMBL					837	NO	NO	NO	NO
p6242	0.0397554	0.000515336	3.65128	up	2317.21	618.866	2609.65	691.195	2535.14	736.236	1.90469	1.91669	1.78382	Detected	Detected	Detected	0	p6242	AGACCACGTTCTGGAAGGTCAGGGACTGCTTGTCGTTGATGGTCCACCGGAAGACCATGT	ENST00000568795.1	16	+	2162335	2163343	2	2162335,2163047,	2162495,2163343,	ENSG00000261240.1	gene_id "ENSG00000261240.1"; transcript_id "ENST00000568795.1"; gene_type "antisense"; gene_status "NOVEL"; gene_name "RP11-304L19.4"; transcript_type "antisense"; transcript_status "KNOWN"; transcript_name "RP11-304L19.4-001"; level 2; tag "basic"; havana_gene "OTTHUMG00000177008.1"; havana_transcript "OTTHUMT00000434786.1";	ENST00000568795.1		Antisense	ENSEMBL					456	YES	NO	NO	NO	ENST00000262304
RNA147573|p0677_imsncRNA437	0.0397554	0.000600865	2.88986	up	214.801	76.0476	229.204	81.6522	218.513	71.7876	1.49802	1.48907	1.60592	Detected	Detected	Detected	0	RNA147573|p0677_imsncRNA437	AGGCAAGCACCTGCAAGCTGTCACTCAGGGACTTTGCGAGGTGGAGTGGCAGGCCTGCAG	RNA147573|p0677_imsncRNA437													unpublished data					NA	NO	NO	NO	NO
p36698_v4	0.0397554	0.00046482	2.20297	up	356.729	162.072	445.908	196.444	365.671	170.884	1.13819	1.18263	1.09753	Detected	Detected	Detected	0	p36698_v4	CCAGCCTCCTCCAAAACAGCACACTTTCCGGCTGAAGAAAAGAAGAATGGTATTCACGCA	ENST00000442069.1	9	+	72715	75298	3	72715,74148,74881,	72816,74205,75298,	ENSG00000225655.1	gene_id "ENSG00000225655.1"; transcript_id "ENST00000442069.1"; gene_type "antisense"; gene_status "NOVEL"; gene_name "RP11-143M1.2"; transcript_type "antisense"; transcript_status "KNOWN"; transcript_name "RP11-143M1.2-003"; level 2; tag "basic"; havana_gene "OTTHUMG00000019423.1"; havana_transcript "OTTHUMT00000051454.1";	ENCODE_1436_575		Antisense	ENSEMBL					575	NO	NO	NO	YES		OTTHUMG00000019423
p43142_v4	0.0397554	0.000549119	2.28999	up	3997.48	1683.38	3552.38	1598.68	3587.58	1576.38	1.24773	1.15191	1.18639	Detected	Detected	Detected	0	p43142_v4	CGGTAAGGTGGGCGCTGTGTCTATTGAAGTGCTTAGCAATAAAGAAAGGTAGTGAGTTGA	XR_109242.3	16	-	2204802	2205376	2	2204802,2205143,	2204923,2205376,	none					RefSeq					354	NO	NO	NO	NO
p28764	0.0397554	0.000499035	70.5067	up	2506.28	42.9053	2878.03	36.2666	3011.06	39.8231	5.86825	6.3103	6.24052	Detected	Not Detected	Detected	0	p28764	TTTAGCTCAGCGGTTACTTCGAGTACATTGTAACCACCTCTCTGGGTGGTTCGAGACCCG	LIT2031	None	None	None	None	None	None	None	LIT2031	Accession=hvg2;Description=Homo sapiens vault-associated RNA 2, complete sequence	LIT2031		Intergenic	RNAdb					88	NO	NO	NO	NO
p43055_v4	0.0397554	0.000463246	5.86197	up	614.328	98.3237	556.24	101.559	445.462	75.6775	2.6434	2.45339	2.55737	Detected	Detected	Detected	0	p43055_v4	TTTATGACTTTGGTACTGACTCAGCCTAACTGGACCCCAGATACAGGAGAAACTGAGAAG	XR_429567.1	15	+	74893255	74897965	3	74893255,74895507,74897940,	74894236,74895587,74897965,	none					RefSeq					1086	NO	NO	NO	NO
p28919	0.0397058	0.000428496	18.9731	up	76082	4425.72	94337.6	5035.57	73875	3483.49	4.10357	4.2276	4.40648	Detected	Detected	Detected	0	p28919	TTCCAGGGCACGAGTTCGAGGCCAGCCTGGTCCACATGGGTCGGAAAAAAGGACTTTTTT	snaR|161484676|NR_004435.1	None	None	None	None	None	None	None	snaR|161484676|NR_004435.1	Name "snaR: small NF90-associated RNAs";Characteristics "~117nt. RNA polymerase III transcripts. Highly structured. snaR genes shares sequence identity with Alu RNA and two potential piRNAs. Cloned snaR sequences have a run of adenines in the 3' end followed by a run of thymidines (which presumably constitute the PolIII termination site) (Parrott (2007) - http://www.ncbi.nlm.nih.gov/pubmed/178553…	snaR|161484676|NR_004435.1		Intergenic	lncRNAdb					122	NO	NO	NO	NO
RNA33546|snoRNA_scaRNA_142_114	0.0397058	0.000429009	3.88183	up	3873.97	951.349	3554.47	962.096	3522.27	905.912	2.02576	1.88538	1.95906	Detected	Detected	Detected	0	RNA33546|snoRNA_scaRNA_142_114	GCTCTCCATGGGCACACGATGACAAAATATCCTGAAGCGAACCACTAGTCTGACCTCAGT	RNA33546|snoRNA_scaRNA_142_114													ftp://ftp.ensembl.org/pub/current/fasta/homo_sapiens/ncrna/Homo_sapiens.GRCh37.61.ncrna.fa.gz					NA	NO	NO	NO	NO
p476	0.0394059	0.000350512	2.10895	up	1449.04	680.748	1500.9	731.503	1547.1	720.365	1.08991	1.03689	1.10277	Detected	Detected	Detected	0	p476	TCAATACATCAGAGAAGATGATGGAGCCCTCCTGCCGCTCTTGGGGAGAGTTGCGTCGCT	ENST00000448869.1	1	-	156616298	156631216	2	156616298,156631106,	156616946,156631216,	ENSG00000229953.1	gene_id "ENSG00000229953.1"; transcript_id "ENST00000448869.1"; gene_type "antisense"; gene_status "NOVEL"; gene_name "RP11-284F21.7"; transcript_type "antisense"; transcript_status "KNOWN"; transcript_name "RP11-284F21.7-001"; level 1; tag "basic"; tag "exp_conf"; havana_gene "OTTHUMG00000033321.1"; havana_transcript "OTTHUMT00000081838.1";	ENST00000448869.1		Antisense	ENSEMBL				ENST00000368223, ENST00000368223	758	YES	NO	NO	NO	ENST00000479949
RNA33518|snoRNA_scaRNA_114_130	0.0394059	0.000333188	2.94574	up	1499.26	489.686	1598.84	549.46	1599.8	557.588	1.61432	1.54094	1.52062	Detected	Detected	Detected	0	RNA33518|snoRNA_scaRNA_114_130	GTGAAGCTGGCCTAAATGTTGTAATCTGGTATATGGCATGTGGGCTAGTTTCAGACAGGT	RNA33518|snoRNA_scaRNA_114_130													ftp://ftp.ensembl.org/pub/current/fasta/homo_sapiens/ncrna/Homo_sapiens.GRCh37.61.ncrna.fa.gz					NA	NO	NO	NO	NO
p20349	0.0394059	0.000419551	2.35745	up	125.383	54.9886	131.576	54.3638	84.6382	35.651	1.18914	1.27518	1.24737	Detected	Detected	Not Detected	0	p20349	TTGTTTGAAGAAAGTGATGAACCCAGGACCTCGAGCCAGGAAGATTTTTCCCGGTGAAAA	TCONS_00025501	17	+	75249935	75254238	2	75249935,75253705,	75250603,75254238,	XLOC_012315	Gene_id=XLOC_012315;Gene_name=linc-SEPT9-1;Transcript_id=TCONS_00025501;Transcript_name=linc-SEPT9-1;	XLOC_012315		Intergenic	HumanLincRNACatalog					1201	NO	NO	NO	NO
p3599	0.0394059	0.000369725	11.1076	up	571.974	51.8367	616.392	59.9158	787.125	65.1989	3.4639	3.36284	3.59367	Detected	Detected	Detected	0	p3599	CCTGACTGCTCCCACTTTCATCTTGGCTTTCAAAGGCAAGAGGAAATTATAAGGAATATT	ENST00000540994.1	12	+	23174720	23207175	4	23174720,23191435,23199041,23206924,	23174834,23191461,23199135,23207175,	ENSG00000256995.2	gene_id "ENSG00000256995.2"; transcript_id "ENST00000540994.1"; gene_type "lincRNA"; gene_status "NOVEL"; gene_name "RP11-114G22.1"; transcript_type "lincRNA"; transcript_status "KNOWN"; transcript_name "RP11-114G22.1-005"; level 2; havana_gene "OTTHUMG00000169009.4"; havana_transcript "OTTHUMT00000401997.1";	ENST00000540994.1		Intergenic	ENSEMBL					485	NO	NO	NO	NO
p25469	0.0394059	0.000392534	5.22452	up	1158.16	234.817	1395.77	266.704	1055.46	191.039	2.30222	2.38775	2.46592	Detected	Detected	Detected	0	p25469	AGATTTATTTTTAAGGGGCGTCTGGTAGATAAAGCCCTAGACCTTGTCCACACTCTCACC	XR_108761.3	7	+	28448966	28450377	2	28448966,28449514,	28449042,28450377,	LOC401317	ID=rna16170;Name=XR_108761.3;Parent=gene13525;Dbxref=GeneID:401317,Genbank:XR_108761.3;exception=unclassified transcription discrepancy;gbkey=misc_RNA;product=uncharacterized LOC401317;transcript_id=XR_108761.3|ID=gene13525;Name=LOC401317;Dbxref=GeneID:401317;gbkey=Gene;gene=LOC401317	XR_108761.3		Intronic	RefSeq					939	NO	NO	NO	NO
p17840	0.0394059	0.000380774	13.2183	up	923.128	63.2693	950.57	74.2512	745.864	60.3222	3.86695	3.67831	3.62815	Detected	Detected	Detected	0	p17840	TCTTATTCTATGCATGTGAGTCCGCTGGAACCAACTTTTCCACTTGGAACACAATCTCAG	TCONS_00001266	1	+	212731195	212734165	3	212731195,212732497,212734096,	212732111,212733380,212734165,	XLOC_000555	Gene_id=XLOC_000555;Gene_name=linc-ATF3-1;Transcript_id=TCONS_00001266;Transcript_name=linc-ATF3-1;	XLOC_000555		Intergenic	HumanLincRNACatalog				ENST00000366987, ENST00000366981	1868	NO	NO	NO	NO
p43056_v4	0.0394059	0.000406543	7.05592	up	929.906	137.403	988.659	129.504	891.861	131.172	2.75867	2.93247	2.76536	Detected	Detected	Detected	0	p43056_v4	AGGAAGCAAATTGGAGGCGTTCTGGGTTGAACTGTATCCCCAGCAACAACAACAAAAAGA	XR_429568.1	15	+	74893255	74897709	3	74893255,74895507,74897273,	74894236,74895587,74897709,	none					RefSeq					1497	NO	NO	NO	NO
p26539	0.0394059	0.00040221	5.11992	up	1589.83	308.969	1679.52	348.002	1565.59	289.686	2.36334	2.27088	2.43414	Detected	Detected	Detected	0	p26539	ACCAAGTGATTTTTAAAGCCCCATCTGCCTTTCTCCACTTATAAAGAACTTGGGACATTT	uc004cib.1	9	+	139442078	139444195	1	139442078,	139444195,	AX747706	proteinID=;alignID=uc004cib.1;kgID=uc004cib.1;mRNA=AX747706;spID=;refseq=;protAcc=;description=Homo sapiens cDNA FLJ35432 fis, clone SMINT2002311.;rfamAcc=;tRnaName=;	UCSC_4468_2117		Intergenic	UCSC	ENST00000450304, ENST00000429224			ENST00000277541, ENST00000277541	2117	NO	NO	NO	NO
p35249_v4	0.0394059	0.000379359	8.58595	up	18320	1964.08	20384.1	2447.89	16504.7	2025.39	3.22149	3.05783	3.02661	Detected	Detected	Detected	0	p35249_v4	ACTTCAAGAATGAAGCCGCGGACCCTTGCGGAACTGTGAAGACTAGAGTGACCTTGGAGA	ENST00000451660.1	6	-	125899712	126070332	5	125899712,125966779,125978574,126041568,126069972,	125899871,125966846,125978612,126041652,126070332,	ENSG00000237742.1	gene_id "ENSG00000237742.1"; transcript_id "ENST00000451660.1"; gene_type "processed_transcript"; gene_status "NOVEL"; gene_name "RP11-624M8.1"; transcript_type "processed_transcript"; transcript_status "KNOWN"; transcript_name "RP11-624M8.1-001"; level 2; tag "basic"; havana_gene "OTTHUMG00000015511.1"; havana_transcript "OTTHUMT00000042074.1";	ENST00000451660.1		Divergent	ENSEMBL			ENST00000368364		708	NO	NO	NO	NO
RNA33664|snoRNA_scaRNA_260_79	0.0394059	0.000359902	3.91647	up	3411.44	855.095	3285.09	811.824	3394.8	912.299	1.99623	2.01669	1.89575	Detected	Detected	Detected	0	RNA33664|snoRNA_scaRNA_260_79	TTTTTCCCCATCAGATCGACAATGCTGACGTCTTATATTTTGCCAGTTAGTTCTGATACA	RNA33664|snoRNA_scaRNA_260_79													ftp://ftp.ensembl.org/pub/current/fasta/homo_sapiens/ncrna/Homo_sapiens.GRCh37.61.ncrna.fa.gz					NA	NO	NO	NO	NO
p16642	0.0394059	0.000358961	2.46319	up	177.705	72.1951	132.739	55.4877	171.064	67.4	1.29951	1.25835	1.34371	Detected	Detected	Detected	0	p16642	AGGTCTCTTCTAAACTTTTGATTCCAGCAATGGTAACCTGCTCACTCCAGAACTCCAGCT	ENST00000565882.1	9	-	132242883	132244817	1	132242883,	132244817,	ENSG00000261334.1	gene_id "ENSG00000261334.1"; transcript_id "ENST00000565882.1"; gene_type "lincRNA"; gene_status "NOVEL"; gene_name "RP11-65J3.14"; transcript_type "lincRNA"; transcript_status "KNOWN"; transcript_name "RP11-65J3.14-001"; level 2; tag "basic"; havana_gene "OTTHUMG00000175667.1"; havana_transcript "OTTHUMT00000430763.1";	ENST00000565882.1		Intergenic	ENSEMBL					1934	NO	NO	NO	NO
p15	0.0394059	0.000375428	2.01766	up	3139.29	1589.9	3221.36	1556.98	2765.05	1375.24	0.981502	1.04893	1.00763	Detected	Detected	Detected	0	p15	CAAGATATCCGAAGGTTCAATTATGTGGTCAAACTGCAGGACAAGTTCGAGCATCTTAAA	ENST00000448605.2	1	-	639064	741274	3	639064,655411,741178,	639169,655580,741274,	ENSG00000230021.2	gene_id "ENSG00000230021.2"; transcript_id "ENST00000448605.2"; gene_type "processed_transcript"; gene_status "NOVEL"; gene_name "RP5-857K21.4"; transcript_type "processed_transcript"; transcript_status "KNOWN"; transcript_name "RP5-857K21.4-003"; level 2; tag "not_best_in_genome_evidence"; havana_gene "OTTHUMG00000002331.4"; havana_transcript "OTTHUMT00000006712.2";	ENST00000448605.2		Intergenic	ENSEMBL				ENST00000435300	370	NO	NO	NO	NO
p5267	0.0394059	0.000401948	4.19623	up	159.139	37.1192	196.46	45.1857	195.072	49.2118	2.10005	2.1203	1.98693	Detected	Not Detected	Detected	0	p5267	CAGACCAAGAGGTGCCAAGAAGTTCAAATGTATCAGTTTATTAAAAATGCAGCATTTTTC	ENST00000563660.1	15	-	75647550	75648087	2	75647550,75647907,	75647713,75648087,	ENSG00000260591.1	gene_id "ENSG00000260591.1"; transcript_id "ENST00000563660.1"; gene_type "lincRNA"; gene_status "NOVEL"; gene_name "RP11-817O13.6"; transcript_type "lincRNA"; transcript_status "KNOWN"; transcript_name "RP11-817O13.6-001"; level 2; tag "basic"; havana_gene "OTTHUMG00000172699.1"; havana_transcript "OTTHUMT00000420004.1";	ENST00000563660.1		Intergenic	ENSEMBL					343	YES	NO	NO	NO
p5339	0.0394059	0.000334767	3.02695	up	205.563	65.4702	228.448	75.7134	222.351	75.9517	1.65067	1.59325	1.54968	Detected	Detected	Detected	0	p5339	TGGGCTCCCAAAGAGCCAGGCTTATGTTCTTCTTGCACCCCCAACAGAGCACACTGAGCT	ENST00000448987.1	15	-	91475815	91478360	2	91475815,91478214,	91476036,91478360,	ENSG00000224441.1	gene_id "ENSG00000224441.1"; transcript_id "ENST00000448987.1"; gene_type "antisense"; gene_status "NOVEL"; gene_name "AC068831.3"; transcript_type "antisense"; transcript_status "KNOWN"; transcript_name "AC068831.3-001"; level 2; tag "basic"; havana_gene "OTTHUMG00000141259.1"; havana_transcript "OTTHUMT00000280400.1";	ENST00000448987.1		Antisense	ENSEMBL				ENST00000494993	367	YES	NO	NO	NO	ENST00000461266, ENST00000394275
RNA95697|RNS_779_124	0.0394059	0.000380518	2.87833	up	1611.95	580.187	1981.43	663.997	1921.45	668.044	1.47422	1.5773	1.52418	Detected	Detected	Detected	0	RNA95697|RNS_779_124	GGCCTGCACTTCCCAGCCGGGCTGCTTCTGGGGTGCAAAGCGTCGCTTGCTAAAAGCGAG	RNA95697|RNS_779_124													http://research.imb.uq.edu.au/rnadb/NoncodingRNASearchV2.zip					NA	NO	NO	NO	NO
p8621	0.0394059	0.000349527	3.97442	up	219.925	53.136	217.803	54.3988	200.781	52.9982	2.04925	2.00138	1.92161	Detected	Detected	Detected	0	p8621	AAAGTTGAAAGGGCCACCTCTTTGTTGCTCTATATTTGTGGGGCGTGGCTACCCTATTAT	ENST00000597769.1	19	+	18992488	18994185	2	18992488,18993895,	18992881,18994185,	ENSG00000269694.1	gene_id "ENSG00000269694.1"; transcript_id "ENST00000597769.1"; gene_type "antisense"; gene_status "NOVEL"; gene_name "AC005197.2"; transcript_type "antisense"; transcript_status "KNOWN"; transcript_name "AC005197.2-001"; level 2; tag "basic"; havana_gene "OTTHUMG00000183051.1"; havana_transcript "OTTHUMT00000464799.1";	ENST00000597769.1		Antisense	ENSEMBL		ENST00000429504, ENST00000247005			683	NO	NO	NO	NO
p43431_v4	0.0394059	0.000391448	3.12868	up	7863.64	2426.81	8398.81	2800.06	7083.22	2247.95	1.69614	1.58473	1.65579	Detected	Detected	Detected	0	p43431_v4	CAAATGACTTGAGGTGTTGAATTGAGAACCAGGCAGATCCACCACCTACAGTAAAGATGA	XR_243744.1	17	+	65254814	65268185	3	65254814,65256276,65267794,	65255170,65256430,65268185,	none					RefSeq					901	NO	NO	NO	NO
RNA33711|snoRNA_scaRNA_307_73	0.0393795	0.000301271	6.44169	up	912.653	149.099	1062.55	155.356	1056.49	165.47	2.61379	2.77389	2.67464	Detected	Detected	Detected	0	RNA33711|snoRNA_scaRNA_307_73	ATTTAACTGTTCAACTGCTGAATGATAACGGGCATGAACTAAAACTTAATTCTGACAGAG	RNA33711|snoRNA_scaRNA_307_73													ftp://ftp.ensembl.org/pub/current/fasta/homo_sapiens/ncrna/Homo_sapiens.GRCh37.61.ncrna.fa.gz					NA	NO	NO	NO	NO
p10426	0.0393795	0.000295525	2.01268	up	811.781	406.021	686.928	347.049	720.968	349.949	0.999538	0.985019	1.04279	Detected	Detected	Detected	0	p10426	ACAGGCCTCCTGGTAAGCCCGCAAAGTTGCTGACCTCCTGACTTCGTCTGCCTTTTATTA	ENST00000456790.1	20	-	33865144	33865932	2	33865144,33865811,	33865735,33865932,	ENSG00000126005.10	gene_id "ENSG00000126005.10"; transcript_id "ENST00000456790.1"; gene_type "antisense"; gene_status "NOVEL"; gene_name "MMP24-AS1"; transcript_type "antisense"; transcript_status "KNOWN"; transcript_name "MMP24-AS1-002"; level 2; tag "basic"; havana_gene "OTTHUMG00000032333.5"; havana_transcript "OTTHUMT00000125665.1";	ENST00000456790.1	MMP24-AS1	Antisense	ENSEMBL	ENST00000435366			ENST00000246186, ENST00000374450, ENST00000374408	712	NO	NO	NO	NO
p22389	0.0393795	0.000283232	3.69707	up	174.719	47.5955	187.853	48.7618	124.868	34.9456	1.87614	1.94578	1.83722	Detected	Detected	Not Detected	0	p22389	ACTTCTCATTCTTGCACCGCAGCACTCAGGAATAATATAATTACAAATTATACAAGACTG	TCONS_00008670	4	-	181448688	181453970	2	181448688,181453902,	181449412,181453970,	XLOC_004188	Gene_id=XLOC_004188;Gene_name=linc-AGA-8;Transcript_id=TCONS_00008670;Transcript_name=linc-AGA-8;	XLOC_004188		Intergenic	HumanLincRNACatalog					792	NO	NO	NO	NO
p23428	0.0393727	0.000235581	14.1061	up	4388.83	337.442	5105.55	348.614	4964.12	336.877	3.70113	3.87236	3.88124	Detected	Detected	Detected	0	p23428	GAAAGGACCCAAGGCTGCTCCGTCCTTCACAGACACAGTCCAATCAGAGTTTCCCAGGCA	TCONS_00011779	6	+	31789990	31795104	2	31789990,31794979,	31790078,31795104,	XLOC_005252	Gene_id=XLOC_005252;Gene_name=linc-HSPA1B-1;Transcript_id=TCONS_00011779;Transcript_name=linc-HSPA1B-1;	XLOC_005252		Divergent	HumanLincRNACatalog				ENST00000375651	213	NO	NO	NO	NO
p6846	0.0393727	0.000261736	2.30146	up	287.68	121.985	293.163	130.234	250.425	109.057	1.23777	1.1706	1.19929	Detected	Detected	Detected	0	p6846	TTGCAACCATGATGACAAATCTCTCCCAGCTTTTTTGGGTCTCATCCCTGTATCTATAAA	ENST00000586231.1	17	-	41463230	41466567	2	41463230,41465872,	41465425,41466567,	ENSG00000188825.8	gene_id "ENSG00000188825.8"; transcript_id "ENST00000586231.1"; gene_type "lincRNA"; gene_status "NOVEL"; gene_name "CTD-3014M21.4"; transcript_type "lincRNA"; transcript_status "KNOWN"; transcript_name "CTD-3014M21.4-003"; level 2; tag "basic"; havana_gene "OTTHUMG00000180880.1"; havana_transcript "OTTHUMT00000453480.1";	ENST00000586231.1	CTD-3014M21.4	Intergenic	ENSEMBL				ENST00000320033	2890	NO	NO	NO	NO
p2419	0.0393727	0.000266697	2.27242	up	282.35	126.5	317.299	136.016	183.295	81.3316	1.15834	1.22207	1.17228	Detected	Detected	Detected	0	p2419	GTACACGCCCCTTCGCACTCCACTAGCTAGTAAGCTGAGCTACAAGGTGTGCCAGGCACC	ENST00000529719.1	11	-	75525531	75526451	2	75525531,75526150,	75525674,75526451,	ENSG00000255507.1	gene_id "ENSG00000255507.1"; transcript_id "ENST00000529719.1"; gene_type "antisense"; gene_status "NOVEL"; gene_name "RP11-535A19.2"; transcript_type "antisense"; transcript_status "KNOWN"; transcript_name "RP11-535A19.2-004"; level 1; tag "basic"; tag "exp_conf"; havana_gene "OTTHUMG00000165318.1"; havana_transcript "OTTHUMT00000383429.1";	ENST00000529719.1		Antisense	ENSEMBL					444	YES	NO	NO	NO
RNA147228|p0332_imsncRNA734	0.0393727	0.000232697	2.58823	up	298.333	115.923	326.026	122.55	267.196	105.51	1.36375	1.41162	1.34052	Detected	Detected	Detected	0	RNA147228|p0332_imsncRNA734	GAACCTTCGTCCCTAATAGTGGTCTTGGAGCCTGGGTTCTTGGGATGAGCACAGCACTGG	RNA147228|p0332_imsncRNA734													unpublished data					NA	NO	NO	NO	NO
p6723	0.0393727	0.000261419	2.25939	up	1474.65	636.554	1470.51	663.808	1231.16	547.795	1.21202	1.14748	1.16831	Detected	Detected	Detected	0	p6723	TTCAGGTCTGATCATGTGCGTGTGCGCAGGTGGCTGCACTTACAGAGAGACGCCTGAAGA	ENST00000573168.1	17	-	19044329	19047002	1	19044329,	19047002,	ENSG00000262319.1	gene_id "ENSG00000262319.1"; transcript_id "ENST00000573168.1"; gene_type "antisense"; gene_status "NOVEL"; gene_name "CTC-457L16.2"; transcript_type "antisense"; transcript_status "KNOWN"; transcript_name "CTC-457L16.2-001"; level 2; tag "basic"; havana_gene "OTTHUMG00000178159.1"; havana_transcript "OTTHUMT00000440786.1";	ENST00000573168.1	CTC-457L16.2	Antisense	ENSEMBL		ENST00000344415			2673	NO	NO	NO	NO
p16943	0.0393727	0.000262178	6.06797	up	268.234	46.5124	278.265	45.8295	331.323	51.9253	2.5278	2.60211	2.67373	Detected	Detected	Detected	0	p16943	ATATTGATGAAGAAAGCCTACGTTTCCACCAGAGTCCCTGGATGGCGAGACTCATCATTA	ENST00000455074.1	9	+	132402754	132403561	2	132402754,132403361,	132403024,132403561,	ENSG00000234789.1	gene_id "ENSG00000234789.1"; transcript_id "ENST00000455074.1"; gene_type "antisense"; gene_status "NOVEL"; gene_name "RP11-483H20.4"; transcript_type "antisense"; transcript_status "KNOWN"; transcript_name "RP11-483H20.4-001"; level 2; tag "basic"; havana_gene "OTTHUMG00000020788.1"; havana_transcript "OTTHUMT00000054596.1";	ENST00000455074.1		Antisense	ENSEMBL	ENST00000455074			ENST00000481189	470	YES	NO	NO	NO
p24916	0.0393727	0.000222361	15.456	up	1018.76	67.0718	1042.5	62.4003	840.357	57.7556	3.92497	4.06235	3.86297	Detected	Detected	Detected	0	p24916	CTCCGGCTCTGGAAGACAGACATCTGGGATCACGGTGTCAGCAGAGTGGCCCTTCCTCTG	XR_109113.2	12	-	129328681	129337512	3	129328681,129329880,129337358,	129329498,129331601,129337512,	LOC100128276	ID=rna28049;Name=XR_109113.2;Parent=gene23387;Dbxref=GeneID:100128276,Genbank:XR_109113.2;exception=unclassified transcription discrepancy;gbkey=misc_RNA;product=uncharacterized LOC100128276;transcript_id=XR_109113.2|ID=gene23387;Name=LOC100128276;Dbxref=GeneID:100128276;gbkey=Gene;gene=LOC100128276	XR_109113.2		Divergent	RefSeq			ENST00000441390		2692	NO	NO	NO	NO
p29310	0.0391849	0.000212323	24.1293	up	3101.59	119.307	2779.79	125.44	2238.53	91.7959	4.70026	4.46991	4.60798	Detected	Detected	Detected	0	p29310	TGGAGCTACTGAATGAACCAGCTATGGAATTGTCTGTGTGTGGGCATTCAGATGGACATA	ENST00000412526.1	21	+	29911639	29912677	2	29911639,29912374,	29912206,29912677,	ENSG00000226935.2	gene_id "ENSG00000226935.2"; transcript_id "ENST00000412526.1"; gene_type "lincRNA"; gene_status "KNOWN"; gene_name "LINC00161"; transcript_type "lincRNA"; transcript_status "KNOWN"; transcript_name "LINC00161-001"; level 2; tag "basic"; havana_gene "OTTHUMG00000078748.1"; havana_transcript "OTTHUMT00000171735.1";	ENCODE_677_870;TCONS_00028743;XLOC_013901	LINC00161	Intergenic	ENSEMBL		ENST00000433310, ENST00000433310, ENST00000433310, ENST00000433310			870	NO	NO	NO	YES		OTTHUMG00000078748
p13553	0.0391849	0.000212118	2.69589	up	254.851	97.3032	286.85	104.955	260.938	95.3332	1.38909	1.45053	1.45266	Detected	Detected	Detected	0	p13553	ACGCTTGCGCGTGAGGGGACAGGACCAGGTTCCAGTCTCTAAATTTAACTCAGCACAGGG	ENST00000503314.1	5	-	180632360	180633120	2	180632360,180632993,	180632689,180633120,	ENSG00000248514.1	gene_id "ENSG00000248514.1"; transcript_id "ENST00000503314.1"; gene_type "antisense"; gene_status "NOVEL"; gene_name "CTC-338M12.1"; transcript_type "antisense"; transcript_status "KNOWN"; transcript_name "CTC-338M12.1-001"; level 1; tag "basic"; tag "exp_conf"; havana_gene "OTTHUMG00000162378.1"; havana_transcript "OTTHUMT00000368667.1";	TCONS_00009825;XLOC_005114	CTC-338M12.1	Antisense	ENSEMBL				ENST00000393319, ENST00000334421	456	NO	NO	NO	NO
p8805	0.0383501	2.95205e-05	5.96732	up	2494.05	410.892	2599.97	435.899	2212.98	377.049	2.60166	2.57643	2.55317	Detected	Detected	Detected	0	p8805	AACAGCCTCCAGGAAATGCAATCCCAGAGACACCGCAAAGCTCAAAACAGACTTTTCATT	ENST00000594305.1	19	+	49467246	49468286	2	49467246,49468018,	49467748,49468286,	ENSG00000267898.1	gene_id "ENSG00000267898.1"; transcript_id "ENST00000594305.1"; gene_type "lincRNA"; gene_status "NOVEL"; gene_name "CTD-2639E6.9"; transcript_type "lincRNA"; transcript_status "KNOWN"; transcript_name "CTD-2639E6.9-002"; level 2; havana_gene "OTTHUMG00000183331.1"; havana_transcript "OTTHUMT00000466232.1";	ENST00000594305.1	CTD-2639E6.9	Intergenic	ENSEMBL				ENST00000293288, ENST00000323798, ENST00000513545, ENST00000331825	770	NO	NO	NO	NO
p17713	0.0383501	0.000192692	2.19643	up	388.711	174.04	371.736	168.599	327.286	152.101	1.15928	1.14068	1.10553	Detected	Detected	Detected	0	p17713	AGGGTGGCACATGGAGTTCCCCTGGATTTCCTGGTCATGAGGAGTGGGTAGCAGGATGAA	TCONS_00002073	1	+	78689325	78717247	3	78689325,78690954,78717177,	78689358,78691087,78717247,	XLOC_000264	Gene_id=XLOC_000264;Gene_name=linc-PTGFR-1;Transcript_id=TCONS_00002073;Transcript_name=linc-PTGFR-1;	XLOC_000264		Intergenic	HumanLincRNACatalog	ENST00000436742, ENST00000436742				236	NO	NO	NO	NO
p5787	0.0383501	0.000190705	2.47025	up	2747.66	1094.75	2821.84	1170.82	2955.46	1186.02	1.32761	1.26912	1.31725	Detected	Detected	Detected	0	p5787	AAGGGGAGTTTGTGCTGGGCCTGGCGTCCCAGGCTGTGGACTGGAACTGGACATGAGAAC	ENST00000455294.1	16	-	698472	699200	2	698472,698954,	698615,699200,	ENSG00000228201.1	gene_id "ENSG00000228201.1"; transcript_id "ENST00000455294.1"; gene_type "antisense"; gene_status "NOVEL"; gene_name "AL022341.3"; transcript_type "antisense"; transcript_status "KNOWN"; transcript_name "AL022341.3-001"; level 2; tag "basic"; havana_gene "OTTHUMG00000048041.1"; havana_transcript "OTTHUMT00000109344.1";	ENST00000455294.1	AL022341.3	Antisense	ENSEMBL			ENST00000549648	ENST00000547407	389	YES	NO	NO	NO	ENST00000491999, ENST00000491999
p35890_v4	0.0383501	0.000191925	2.47756	up	140.859	58.2685	184.686	73.2962	90.4247	36.2174	1.27346	1.33326	1.32003	Detected	Detected	Not Detected	0	p35890_v4	TGGAGCTCTGGAGAAACTGTGGCCATCCTGAGGAAGAAACAGGCCCAGAGAAGTTGGGTA	TCONS_00027510	19	+	29456832	29461491	5	29456832,29458711,29460578,29461107,29461310,	29458505,29459949,29460746,29461174,29461491,	XLOC_013027	Gene_id=XLOC_013027;Gene_name=linc-VSTM2B-6;Transcript_id=TCONS_00027510;Transcript_name=linc-VSTM2B-6;	XLOC_013027		Intergenic	HumanLincRNACatalog					3327	NO	NO	NO	NO
p7381	0.0383501	0.000106768	2.93733	up	447.12	154.677	443.985	151.97	444.428	148.099	1.5314	1.54672	1.58539	Detected	Detected	Detected	0	p7381	ATCCCAGACTCCTCCTTGCTCAAAGTCAAGGGAGGAGACTTGTTTGGCTCTGGGGGCTCT	ENST00000588504.1	17	+	43325302	43344955	2	43325302,43344479,	43325370,43344955,	ENSG00000267278.1	gene_id "ENSG00000267278.1"; transcript_id "ENST00000588504.1"; gene_type "antisense"; gene_status "NOVEL"; gene_name "MAP3K14-AS1"; transcript_type "antisense"; transcript_status "KNOWN"; transcript_name "MAP3K14-AS1-004"; level 2; tag "basic"; havana_gene "OTTHUMG00000180362.1"; havana_transcript "OTTHUMT00000450935.1";	ENST00000588504.1	MAP3K14-AS1	Antisense	ENSEMBL				ENST00000328118	544	YES	NO	NO	NO	ENST00000543122, ENST00000344686
RNA144532|snRNA_485_119	0.0383501	0.00012932	14.826	up	877.607	62.9349	814.615	53.3977	790.404	51.5958	3.80164	3.93127	3.93726	Detected	Detected	Detected	0	RNA144532|snRNA_485_119	AGGCCCTTTGGGCCTGACAACACACATACAAGGCATTGCCACCTACTACGTGGCATCTAA	RNA144532|snRNA_485_119													ftp://ftp.ensembl.org/pub/current/fasta/homo_sapiens/ncrna/Homo_sapiens.GRCh37.61.ncrna.fa.gz					NA	NO	NO	NO	NO
p35227_v4	0.0383501	0.000138264	2.24178	up	44918	20303.3	55710.4	24397.5	39686.4	17795.5	1.14558	1.19121	1.15713	Detected	Detected	Detected	0	p35227_v4	CCTCAGTCTCCCGAGTAGCTGGGGCTACAAAACTCCTTTCCTTAGGCTGGATTTGCCATC	ENST00000586432.1	6	-	56979698	57035847	6	56979698,56980253,56980835,56981223,56998944,57035802,	56980056,56980361,56980925,56981345,56999013,57035847,	ENSG00000226803.2	gene_id "ENSG00000226803.2"; transcript_id "ENST00000586432.1"; gene_type "antisense"; gene_status "NOVEL"; gene_name "RP11-203B9.4"; transcript_type "antisense"; transcript_status "KNOWN"; transcript_name "RP11-203B9.4-004"; level 2; tag "RNA_Seq_supported_only"; tag "basic"; havana_gene "OTTHUMG00000014917.3"; havana_transcript "OTTHUMT00000458724.1";	ENST00000586432.1		Antisense	ENSEMBL				ENST00000370708, ENST00000545080	792	YES	NO	NO	NO	ENST00000370702, ENST00000357489
p36317_v4	0.0383501	0.000101046	20.8412	up	964.981	43.8199	1016.12	51.2729	904.896	43.625	4.46084	4.30873	4.37453	Detected	Detected	Detected	0	p36317_v4	AGCACACAGGCAAAAAGTTTTCCCAGCAAGAATGCCAGGGTGAAAGGAAAGATCAATTGG	TCONS_00017656	Y	+	23310047	23332061	5	23310047,23310304,23313474,23314724,23331841,	23310112,23310399,23313528,23314859,23332061,	XLOC_008299	Gene_id=XLOC_008299;Gene_name=linc-RBMY1B-1;Transcript_id=TCONS_00017656;Transcript_name=linc-RBMY1B-1;	XLOC_008299		Intergenic	HumanLincRNACatalog					569	NO	NO	NO	NO
p20818	0.0383501	7.95496e-05	32.2382	up	1515.64	50.0116	1487	44.5583	2018.66	60.9336	4.92152	5.06056	5.05002	Detected	Detected	Detected	0	p20818	AAGAGAGACTCCTTACTTCTGGCAACGAGATACACAAAAGGGGTTGCGAACATCCAAAAG	TCONS_00004224	2	-	43032191	43038968	2	43032191,43037760,	43032287,43038968,	XLOC_002066	Gene_id=XLOC_002066;Gene_name=linc-HAAO-3;Transcript_id=TCONS_00004224;Transcript_name=linc-HAAO-3;	XLOC_002066		Intergenic	HumanLincRNACatalog					1304	NO	NO	NO	NO
p10515	0.0383501	0.000143336	4.56381	up	15172.7	3436	15512.5	3388.1	13416.9	2853.67	2.14267	2.19488	2.23316	Detected	Detected	Detected	0	p10515	ACTGTCTGAGCCTGACCTTGTAGAATGGAGGCAAAAAAACTGATTTAATGAGCCTGATCC	ENST00000448188.1	20	+	2637584	2637656	1	2637584,	2637656,	ENSG00000226572.1	gene_id "ENSG00000226572.1"; transcript_id "ENST00000448188.1"; gene_type "processed_transcript"; gene_status "KNOWN"; gene_name "SNORD57"; transcript_type "processed_transcript"; transcript_status "KNOWN"; transcript_name "SNORD57-001"; level 2; tag "basic"; havana_gene "OTTHUMG00000031705.1"; havana_transcript "OTTHUMT00000077642.1";	ENST00000448188.1	SNORD57	Intronic	ENSEMBL		ENST00000329276, ENST00000329276		ENST00000469588, ENST00000479376	72	NO	NO	NO	NO
p13562	0.0383501	6.53725e-05	6.94653	up	1754.23	247.34	2119.54	314.638	1466.86	209.077	2.82627	2.75199	2.81062	Detected	Detected	Detected	0	p13562	TTCGTCTTTCACCCCCATTCCTTGCTACTCCAGGGGCCGCGCCAGCAGCATTTTCCCAGG	ENST00000503386.1	5	+	1851063	1851611	2	1851063,1851297,	1851177,1851611,	ENSG00000249966.1	gene_id "ENSG00000249966.1"; transcript_id "ENST00000503386.1"; gene_type "antisense"; gene_status "NOVEL"; gene_name "CTD-2194D22.1"; transcript_type "antisense"; transcript_status "KNOWN"; transcript_name "CTD-2194D22.1-001"; level 2; tag "basic"; havana_gene "OTTHUMG00000161599.1"; havana_transcript "OTTHUMT00000365490.1";	TCONS_00009324;XLOC_004248	CTD-2194D22.1	Antisense	ENSEMBL					428	NO	NO	NO	NO
RNA95995|RNS_1077_86	0.0383501	6.09543e-05	3.58203	up	9071.89	2482.81	10069.9	2835.35	7396.51	2088.39	1.86943	1.82845	1.82445	Detected	Detected	Detected	0	RNA95995|RNS_1077_86	GAGAGGCCCCTCCCTGAGCCCTGGACGCCCCAGGCGGTGAGGGGGTGGGAGGCCACGGTG	RNA95995|RNS_1077_86													http://research.imb.uq.edu.au/rnadb/NoncodingRNASearchV2.zip					NA	NO	NO	NO	NO
p18233	0.0383501	0.000181878	30.3067	up	6084.62	195.494	7145.25	257.864	6722.29	208.27	4.95997	4.7923	5.01243	Detected	Detected	Detected	0	p18233	TTAATATCAAAAAGCAGACATCTGAAGAGGCACTGACACCCTCCCACTCACAGAAGGTGA	TCONS_00018368	10	+	125188531	125209012	2	125188531,125208868,	125188686,125209012,	XLOC_008652	Gene_id=XLOC_008652;Gene_name=linc-GPR26-3;Transcript_id=TCONS_00018368;Transcript_name=linc-GPR26-3;	XLOC_008652		Intergenic	HumanLincRNACatalog					299	NO	NO	NO	NO
RNA33527|snoRNA_scaRNA_123_129	0.0383501	0.000182739	3.43695	up	319.434	90.9009	308.34	88.7768	485.477	145.947	1.81315	1.79627	1.73396	Detected	Detected	Detected	0	RNA33527|snoRNA_scaRNA_123_129	AAACCCTTGATTGTATTCTTGCCCTGGGATTATACCAGTGGCAACTGTCACTCAATGGGA	RNA33527|snoRNA_scaRNA_123_129													ftp://ftp.ensembl.org/pub/current/fasta/homo_sapiens/ncrna/Homo_sapiens.GRCh37.61.ncrna.fa.gz					NA	NO	NO	NO	NO
RNA95339|RNS_421_169	0.0383501	0.000135591	2.05512	up	200.208	96.7785	208.637	103.226	206.895	99.6653	1.04874	1.01519	1.05374	Detected	Detected	Detected	0	RNA95339|RNS_421_169	TCTCACGCACAGCACCCCCGGGGTGAGTCTGAGGGGAGTCAGTATCAAAGGTCACTGGGA	RNA95339|RNS_421_169													http://research.imb.uq.edu.au/rnadb/NoncodingRNASearchV2.zip					NA	NO	NO	NO	NO
p36591_v4	0.0383501	5.29358e-05	2.25174	up	113.716	51.0343	136.172	59.8761	93.7881	41.6284	1.1559	1.18538	1.17184	Detected	Detected	Not Detected	0	p36591_v4	GGGACTTGCCCAAAGCCACAAGGATGAAAGCTGGCATATCCGAATGGGCTGAGCTACCGG	TCONS_00001413	1	-	22350719	22352724	2	22350719,22352456,	22350938,22352724,	XLOC_000732	Gene_id=XLOC_000732;Gene_name=linc-HSPG2-1;Transcript_id=TCONS_00001413;Transcript_name=linc-HSPG2-1;	XLOC_000732		Intergenic	HumanLincRNACatalog					487	NO	NO	NO	NO
p17497	0.0383501	5.11842e-05	2.43901	up	341.882	138.418	256.05	105.831	232.387	95.7128	1.30446	1.27467	1.27975	Detected	Detected	Detected	0	p17497	TCAGGTTCTTTGAGATCTAAGCCAGATGCCATCATTTCCTTACGCTCTTGGGAGAAAGCA	TCONS_00001690	1	-	156471575	156478185	3	156471575,156475971,156477943,	156471649,156476021,156478185,	XLOC_001045	Gene_id=XLOC_001045;Gene_name=linc-MEF2D-1;Transcript_id=TCONS_00001690;Transcript_name=linc-MEF2D-1;	XLOC_001045		Divergent	HumanLincRNACatalog				ENST00000464356, ENST00000340875	366	NO	NO	NO	NO
p6838	0.0383501	9.41693e-05	2.24256	up	225.964	101.686	249.822	112.123	194.608	85.4364	1.15197	1.15582	1.18765	Detected	Detected	Detected	0	p6838	ACAGTAAAGCGTGGGAATTACAGATAAATTAAAACTGTGGAACCCCTTTCCTCGGCTGCC	ENST00000590740.1	17	-	41316199	41322420	3	41316199,41318996,41322142,	41316829,41319279,41322420,	ENSG00000267002.1	gene_id "ENSG00000267002.1"; transcript_id "ENST00000590740.1"; gene_type "lincRNA"; gene_status "NOVEL"; gene_name "RP11-242D8.1"; transcript_type "lincRNA"; transcript_status "KNOWN"; transcript_name "RP11-242D8.1-001"; level 2; tag "basic"; havana_gene "OTTHUMG00000180875.1"; havana_transcript "OTTHUMT00000453455.1";	ENST00000590740.1		Intergenic	ENSEMBL			ENST00000422280		1191	NO	NO	NO	NO
p42256_v4	0.0383501	0.000146228	227.859	up	31666.6	152.954	42260.5	163.568	42017.8	189.982	7.69372	8.01327	7.789	Detected	Detected	Detected	0	p42256_v4	TGAGGCATCTAAATTTTCACATCCTGCCTGTGGAGCAGCAAGCTGAAGAAAACTGAACTG	XR_428946.1	11	+	66115279	66130790	4	66115279,66116805,66128121,66130739,	66115819,66116941,66128215,66130790,	none					RefSeq					821	NO	NO	NO	NO
RNA146086|vault_RNA_4_82	0.0383501	0.000146671	59.4386	up	2554.07	47.2441	2793.98	43.7449	3005.24	49.4147	5.75652	5.99706	5.9264	Detected	Not Detected	Detected	0	RNA146086|vault_RNA_4_82	TTTAGCTCAGCGGTTACTTCGAGTACATTGTAACCACCTCTCTGGGTGGTTCGAGACCCG	RNA146086|vault_RNA_4_82													ftp://ftp.ensembl.org/pub/current/fasta/homo_sapiens/ncrna/Homo_sapiens.GRCh37.61.ncrna.fa.gz					NA	NO	NO	NO	NO
p34605_v4	0.0383501	0.000183509	6.06802	up	4224.75	689.612	4977.01	790.633	3424.39	591.06	2.61501	2.6542	2.53447	Detected	Detected	Detected	0	p34605_v4	ACTTCAAGAATGAAGCCATGGACCCTTGCGAGATGGGGGTTCCACCATGTTGGCCCGGCT	ENST00000593581.1	19	-	8439262	8455569	3	8439262,8441845,8454892,	8439492,8441951,8455569,	ENSG00000269386.1	gene_id "ENSG00000269386.1"; transcript_id "ENST00000593581.1"; gene_type "antisense"; gene_status "NOVEL"; gene_name "RAB11B-AS1"; transcript_type "antisense"; transcript_status "KNOWN"; transcript_name "RAB11B-AS1-001"; level 2; tag "basic"; havana_gene "OTTHUMG00000182274.1"; havana_transcript "OTTHUMT00000460329.1";	ENST00000593581.1	RAB11B-AS1	Antisense	ENSEMBL				ENST00000301455	1013	YES	NO	NO	NO	ENST00000328024
RNA33723|snoRNA_scaRNA_319_72	0.0383501	0.000138983	4.53118	up	15440.5	3459.77	15197.3	3422.76	14253	3035.8	2.15797	2.15058	2.23111	Detected	Detected	Detected	0	RNA33723|snoRNA_scaRNA_319_72	ACTGTCTGAGCCTGACCTTGTAGAATGGAGGCAAAAAAACTGATTTAATGAGCCTGATCC	RNA33723|snoRNA_scaRNA_319_72													ftp://ftp.ensembl.org/pub/current/fasta/homo_sapiens/ncrna/Homo_sapiens.GRCh37.61.ncrna.fa.gz					NA	NO	NO	NO	NO
p5817	0.0383501	6.22774e-06	2.41305	up	4967.3	2061.01	4482.49	1863.29	4605.36	1900.4	1.26911	1.26645	1.27701	Detected	Detected	Detected	0	p5817	AGGTGGGCGCTGTGTCTATTGAAGTGCTTAGCAATAAAGAAAGGTAGTGAGTTGATTCGG	ENST00000563192.1	16	-	2204797	2205359	2	2204797,2205143,	2204923,2205359,	ENSG00000260260.1	gene_id "ENSG00000260260.1"; transcript_id "ENST00000563192.1"; gene_type "lincRNA"; gene_status "NOVEL"; gene_name "RP11-304L19.5"; transcript_type "lincRNA"; transcript_status "KNOWN"; transcript_name "RP11-304L19.5-001"; level 2; tag "basic"; havana_gene "OTTHUMG00000177010.1"; havana_transcript "OTTHUMT00000434795.1";	ENST00000563192.1		Intergenic	ENSEMBL			ENST00000326181	ENST00000210187	342	NO	NO	NO	NO
p24575	0.0383501	0.000139506	3.14904	up	270.112	88.1185	336.196	105.068	302.308	94.9544	1.61604	1.67798	1.67071	Detected	Detected	Detected	0	p24575	TGCTCTGCACAGCCCCAAATTGGAGCCAGTGCAGCTCATGATCCCCAGCTCCACGGTGCA	TCONS_00016727	9	+	139736278	139736848	2	139736278,139736778,	139736680,139736848,	XLOC_007617	Gene_id=XLOC_007617;Gene_name=linc-C9orf172-1;Transcript_id=TCONS_00016727;Transcript_name=linc-C9orf172-1;	XLOC_007617		Divergent	HumanLincRNACatalog				ENST00000461992, ENST00000485732, ENST00000436881, ENST00000492540	472	NO	NO	NO	NO
p28507	0.0383501	0.000157737	16.5673	up	2982.49	193.172	3993.96	232.337	2521.63	147.179	3.94856	4.10353	4.09872	Detected	Detected	Detected	0	p28507	ATTTTCAGTACAGGTCCACTTGGCCTGCAACCAGCACAAGAGTCTACAACCTAAAAAGAA	ASO3759	None	None	None	None	None	None	None	ASO3759	Accession=BC096833;Description=Homo sapiens cDNA clone IMAGE:6971959.	asoverlaps_671_1279		Antisense	RNAdb					1279	YES	NO	NO	NO
p17829	0.0383501	0.000188736	2.04093	up	150.582	74.0899	120.611	59.9592	119.651	57.5408	1.0232	1.00831	1.05617	Detected	Detected	Detected	0	p17829	TTGTGCAGCGCCAGATCCTTCGGACACATCCCTAGGTGTCTCCATCCTCATTCGGTCCAT	TCONS_00002217	1	+	202779995	202781186	2	202779995,202781150,	202780498,202781186,	XLOC_000527	Gene_id=XLOC_000527;Gene_name=linc-TMEM183B-1;Transcript_id=TCONS_00002217;Transcript_name=linc-TMEM183B-1;	XLOC_000527		Intergenic	HumanLincRNACatalog				ENST00000330493, ENST00000330493	539	NO	NO	NO	NO
p12379	0.0383501	5.13579e-05	2.06142	up	872.386	418.988	897.135	436.336	924.599	451.852	1.05806	1.03988	1.03298	Detected	Detected	Detected	0	p12379	GAAAAAAATGTCAGGCGATGACGGCGGAGGAAGGATGACTTACCCATGTTGCTCCCCGAG	ENST00000356499.2	4	-	99172838	99182781	2	99172838,99182702,	99173156,99182781,	ENSG00000214559.3	gene_id "ENSG00000214559.3"; transcript_id "ENST00000356499.2"; gene_type "antisense"; gene_status "NOVEL"; gene_name "RP11-323J4.1"; transcript_type "antisense"; transcript_status "KNOWN"; transcript_name "RP11-323J4.1-001"; level 2; tag "basic"; havana_gene "OTTHUMG00000160986.1"; havana_transcript "OTTHUMT00000363272.1";	ENST00000356499.2		Antisense	ENSEMBL					397	YES	NO	NO	NO	ENST00000408927, ENST00000408927
p27952	0.0383501	0.000196916	2.25644	up	638.217	288.208	739.565	328.368	877.548	380.962	1.14694	1.17136	1.20383	Detected	Detected	Detected	0	p27952	TTCTGGGGCATCCTGGGTGGAGTGTTTTTCTTGGGATCACGAGCTTGCACTCGCACACAG	nc-HOXA1-57	7	+	26910916	26911375	1	26910916,	26911375,	nc-HOXA1-57	transcript_type=TAR Transcripts	nc-HOXA1-57		Intergenic	HOX Loci				ENST00000345317	460	NO	YES	NO	NO
p9549	0.0383501	0.000202852	26.9583	up	3523.9	129.248	3834.93	155.082	3506.56	120.67	4.76896	4.6281	4.86092	Detected	Detected	Detected	0	p9549	GTAAGATGATGCTGACACCCACCAACTCATCCTATTAGACATAAACGCATGCTTTCATTA	ENST00000455896.1	2	-	220489780	220491415	2	220489780,220491214,	220489850,220491415,	ENSG00000228973.1	gene_id "ENSG00000228973.1"; transcript_id "ENST00000455896.1"; gene_type "antisense"; gene_status "NOVEL"; gene_name "AC009955.8"; transcript_type "antisense"; transcript_status "KNOWN"; transcript_name "AC009955.8-001"; level 2; tag "basic"; havana_gene "OTTHUMG00000059236.2"; havana_transcript "OTTHUMT00000131424.2";	TCONS_00003500;XLOC_002496		Antisense	ENSEMBL			ENST00000425141	ENST00000295641	271	NO	NO	NO	NO
p28920	0.0383501	0.000151802	40.2902	up	80248.3	2170.58	100961	2338.68	77402.4	1888.85	5.20831	5.43196	5.3568	Detected	Detected	Detected	0	p28920	GTAGGCGAGGGTTCGAGGGCACGAGTTCGAGGCCAACCTGGTCCACATGGGTTGAAAAAA	snaR|156615839|EU035784.1	None	None	None	None	None	None	None	snaR|156615839|EU035784.1	Name "snaR: small NF90-associated RNAs";Characteristics "~117nt. RNA polymerase III transcripts. Highly structured. snaR genes shares sequence identity with Alu RNA and two potential piRNAs. Cloned snaR sequences have a run of adenines in the 3' end followed by a run of thymidines (which presumably constitute the PolIII termination site) (Parrott (2007) - http://www.ncbi.nlm.nih.gov/pubmed/178553…	lncRNAdb_74_119		Intergenic	lncRNAdb					119	NO	NO	NO	NO

## Sheet: down lncRNA
ProbeName	p (Corr)	p	FC (abs)	Regulation	N1vsC1:rProcessedSignal(raw)	N1vsC1:gProcessedSignal(raw)	N2vsC2:rProcessedSignal(raw)	N2vsC2:gProcessedSignal(raw)	N3vsC3:rProcessedSignal(raw)	N3vsC3:gProcessedSignal(raw)	N1vsC1:cy5ByCy3Signal(normalized)	N2vsC2:cy5ByCy3Signal(normalized)	N3vsC3:cy5ByCy3Signal(normalized)	N2vsC2:FEFlags	N1vsC1:FEFlags	N3vsC3:FEFlags	ControlType	lncRNA_ProbeName	Probe Sequence	lncRNA ID	Chromosome	Strand	Start	End	exoncount	exonstart	exonend	gene	description	alias	known lncRNA name	class	database	Sense	Intronic	Bidirectional	Intergenic(10k)	length	Antisense	HOX	lincRNA	enhancer	Antisense_ID	enhancer_ID	lincRNA_ID
p37458_v4	0.0499783	0.00599743	2.68275	down	59.427	141.843	66.0905	172.443	45.7739	141.915	-1.2551	-1.3836	-1.63243	Detected	Detected	Detected	0	p37458_v4	GCCGTCACTACAACCTCTGCTAACATATGCTTCGAAGTACAGTTTTCATTAAAATGAATG	ENST00000609598.1	3	-	119216524	119217028	1	119216524,	119217028,	ENSG00000272662.1	gene_id "ENSG00000272662.1"; transcript_id "ENST00000609598.1"; gene_type "lincRNA"; gene_status "NOVEL"; gene_name "RP11-190C22.8"; transcript_type "lincRNA"; transcript_status "KNOWN"; transcript_name "RP11-190C22.8-001"; level 2; tag "basic"; havana_gene "OTTHUMG00000185933.1"; havana_transcript "OTTHUMT00000471748.1";			Intergenic	ENSEMBL					504	NO	NO	NO	NO
p14466	0.0499425	0.00594146	2.65964	down	279.42	749.134	338.972	787.69	222.672	672.421	-1.42279	-1.21646	-1.59444	Detected	Detected	Detected	0	p14466	CAATAACTGTAACTGTTTGATTGAAGACTGCATCTTGGAATACATTGCCCTGTTTAAGAA	ENST00000379928.4	6	+	7276263	7299105	3	7276263,7286055,7298817,	7276401,7286129,7299105,	ENSG00000238221.1	gene_id "ENSG00000238221.1"; transcript_id "ENST00000379928.4"; gene_type "antisense"; gene_status "NOVEL"; gene_name "RP11-69L16.4"; transcript_type "antisense"; transcript_status "KNOWN"; transcript_name "RP11-69L16.4-001"; level 2; tag "mRNA_end_NF"; tag "basic"; havana_gene "OTTHUMG00000014204.1"; havana_transcript "OTTHUMT00000039777.1";	ENST00000379928.4		Antisense	ENSEMBL					500	YES	NO	NO	NO	ENST00000244763, ENST00000244763, ENST00000534851
p33936	0.0499425	0.00594231	2.01728	down	439.939	883.212	515.266	948.442	397.522	883.097	-1.00545	-0.880243	-1.15154	Detected	Detected	Detected	0	p33936	ATCGACCTCATGACAAACACTCCAGACATGAATAAAAATGTGGCCAAACCTTCACCGGTG	LIT3464	None	None	None	None	None	None	None	LIT3464	Accession=AY927425;Description=Homo sapiens mRNA sequence	CombinedLit_307_569		Antisense	RNAdb					569	YES	NO	NO	NO
RNA144383|snRNA_336_149	0.0498893	0.00589588	2.49009	down	691.485	1980.32	931.312	2133.24	703.357	1655.49	-1.51796	-1.19571	-1.23493	Detected	Detected	Detected	0	RNA144383|snRNA_336_149	TCCTCACCTTGGTCTTCACAGGAACCACAAGGACAACATTCTCAATGCGAATTCCAAAAG	RNA144383|snRNA_336_149													ftp://ftp.ensembl.org/pub/current/fasta/homo_sapiens/ncrna/Homo_sapiens.GRCh37.61.ncrna.fa.gz					NA	NO	NO	NO	NO
p44160_v4	0.0498649	0.00587595	2.20656	down	61.3281	120.696	77.1686	173.858	84.6051	205.001	-0.976752	-1.17182	-1.27681	Detected	Detected	Detected	0	p44160_v4	GTGTTCATTACCTTCTGCGCATTATACCACAAAAAAGCTGGGAATAAAAATGCTAACCAA	uc003fuw.4	3	+	195384909	195415735	14	195384909,195388626,195389441,195390956,195392936,195395389,195398002,195399354,195400688,195404597,195408060,195408406,195410622,195415403,	195385036,195388712,195389604,195391121,195393085,195395512,195398171,195399550,195400858,195404719,195408172,195408537,195410736,195415735,	SDHAP2	AK057553	Homo sapiens succinate dehydrogenase complex, subunit A, flavoprotein pseudogene 2 (SDHAP2), non-coding RNA.			UCSC					2159	NO	NO	NO	NO
p4713	0.0497459	0.00579829	2.15238	down	1498.09	2912.16	1672.73	3602.67	999.504	2380.47	-0.958969	-1.10686	-1.25196	Detected	Detected	Detected	0	p4713	AGACCTACACCTGCAACGTAGATCACAAGCCCAGCAACACCAAGGTGGACAAGACAGTTG	ENST00000460164.1	14	-	106110832	106114892	2	106110832,106114662,	106111126,106114892,	ENSG00000253364.1	gene_id "ENSG00000253364.1"; transcript_id "ENST00000460164.1"; gene_type "lincRNA"; gene_status "NOVEL"; gene_name "RP11-731F5.2"; transcript_type "lincRNA"; transcript_status "KNOWN"; transcript_name "RP11-731F5.2-002"; level 2; havana_gene "OTTHUMG00000164792.1"; havana_transcript "OTTHUMT00000380291.1";	ENST00000460164.1		Intergenic	ENSEMBL					524	NO	NO	NO	NO
p33897	0.0497459	0.00581447	3.0354	down	42164.7	113500	41838.3	149678	42354.3	123003	-1.42858	-1.83897	-1.53811	Detected	Detected	Detected	0	p33897	AGCATAATCACTTGTTCCTTAAATAGGGACCTGTATGAATGGCTCCACGAGGGTTCAGCT	HIT000064601	M	+	1907	2662	1	1907,	2662,	HIX0080295	None	HIT000064601		Intergenic	H-InvDB					755	NO	NO	NO	NO
p21878	0.0496292	0.00575958	2.85214	down	44710.3	112363	35903.7	118707	46147.2	128856	-1.32949	-1.7252	-1.48144	Detected	Detected	Detected	0	p21878	TCTTACTTTCAACCAGTGAAATTGACCTACCCGTGAAGAGGCGGGCATAACATAGCAAGA	TCONS_00007197	3	-	96336028	96336906	3	96336028,96336594,96336801,	96336381,96336604,96336906,	XLOC_003181	Gene_id=XLOC_003181;Gene_name=linc-DHFRL1-4;Transcript_id=TCONS_00007197;Transcript_name=linc-DHFRL1-4;	XLOC_003181		Intergenic	HumanLincRNACatalog					468	NO	NO	NO	NO
RNA143268|tRNA_185_73	0.049585	0.00572648	4.80072	down	292.37	1656.05	273.532	1402.81	247.245	941.706	-2.50188	-2.35853	-1.92934	Detected	Detected	Detected	0	RNA143268|tRNA_185_73	GTTGATTAGGGTGTTTAGCTGTTAATTAAATTTTCGTGGGTTTAAGTCCCGTCAATCTAG	RNA143268|tRNA_185_73													ftp://ftp.ensembl.org/pub/current/fasta/homo_sapiens/ncrna/Homo_sapiens.GRCh37.61.ncrna.fa.gz					NA	NO	NO	NO	NO
p5288	0.049585	0.00573402	2.29598	down	1477.54	3186.61	1621.01	3491.64	1401.8	3652.24	-1.10883	-1.10701	-1.3815	Detected	Detected	Detected	0	p5288	TGACATCTCCACGTTTTCCAGGAGAGAATCCACTTTTTGTTTTATCTGGGTCAACTCCTT	ENST00000558297.1	15	-	79529222	79576287	4	79529222,79552570,79553046,79575990,	79529270,79552648,79553188,79576287,	ENSG00000259234.1	gene_id "ENSG00000259234.1"; transcript_id "ENST00000558297.1"; gene_type "lincRNA"; gene_status "NOVEL"; gene_name "RP11-17L5.4"; transcript_type "lincRNA"; transcript_status "KNOWN"; transcript_name "RP11-17L5.4-004"; level 2; havana_gene "OTTHUMG00000172071.2"; havana_transcript "OTTHUMT00000416711.1";	ENST00000558297.1		Intergenic	ENSEMBL					565	YES	NO	NO	NO	ENST00000421388
p20739	0.0494894	0.00567639	2.27098	down	40.1772	91.8702	54.9929	111.794	44.4587	112.019	-1.19322	-1.02352	-1.3332	Detected	Detected	Detected	0	p20739	TGGATAACTAACAAATTATTTCAAATGTGTGCCTATAGGTGAGAGAAGCAATGGTACATG	TCONS_00027642	19	+	58782948	58785962	2	58782948,58785731,	58783142,58785962,	XLOC_013181	Gene_id=XLOC_013181;Gene_name=linc-ZNF8-2;Transcript_id=TCONS_00027642;Transcript_name=linc-ZNF8-2;	XLOC_013181		Intergenic	HumanLincRNACatalog				ENST00000196548	425	NO	NO	NO	NO
p29786	0.049377	0.00555361	3.39306	down	1101.19	3112.4	1043.09	3900.4	945.646	3495.29	-1.49896	-1.90276	-1.88604	Detected	Detected	Detected	0	p29786	TAGTTCAGAAAATGGACCAGCCAGGTTTGCTTAAATGCACCCCTGCACAACTATCTCACT	TCONS_00002665	2	-	61368726	61372110	2	61368726,61371907,	61371080,61372110,	XLOC_002111	Gene_id=XLOC_002111;Gene_name=linc-PUS10-1;Transcript_id=TCONS_00002665;Transcript_name=linc-PUS10-1;	XLOC_002111		Divergent	HumanLincRNACatalog			ENST00000398622	ENST00000295031	2557	NO	NO	NO	NO
p12352	0.0493528	0.00554473	2.76905	down	423.99	1179.21	461.867	1118.48	426.712	1345.16	-1.47572	-1.276	-1.65645	Detected	Detected	Detected	0	p12352	CCCTTTTCTGAAACACTTTGCCACAATGAAGGAAATAAGGAATAAAATTGAAGGGTGTTT	ENST00000511271.1	4	-	83815947	83821719	4	83815947,83816844,83821229,83821486,	83816000,83816927,83821376,83821719,	ENSG00000251022.1	gene_id "ENSG00000251022.1"; transcript_id "ENST00000511271.1"; gene_type "processed_transcript"; gene_status "NOVEL"; gene_name "THAP9-AS1"; transcript_type "processed_transcript"; transcript_status "KNOWN"; transcript_name "THAP9-AS1-009"; level 2; havana_gene "OTTHUMG00000160729.1"; havana_transcript "OTTHUMT00000361939.1";	ENST00000511271.1	THAP9-AS1	Divergent	ENSEMBL			ENST00000302236		516	NO	NO	NO	NO
RNA143580	0.0492356	0.00551985	4.87631	down	59207.2	228572	48805	259158	50333.5	284695	-1.94881	-2.40873	-2.49983	Detected	Detected	Detected	0	RNA143580	CAATAAACCAAAGTTTAACTAAGCCATACTAACCCCAGGGTTGGTCAATTTCGTGCCAGC	RNA143580													ftp://ftp.ensembl.org/pub/current/fasta/homo_sapiens/ncrna/Homo_sapiens.GRCh37.61.ncrna.fa.gz					NA	NO	NO	NO	NO
p12350	0.0492316	0.00551781	4.75901	down	40.8344	169.273	46.0303	199.558	41.3202	247.814	-2.0515	-2.11615	-2.58434	Detected	Detected	Not Detected	0	p12350	TATAGCCCTTAAACAAATTTGTGAAATAAATGCATTCAGAAACAAACTAAAACAATGAAA	ENST00000504792.1	4	-	83814689	83821661	4	83814689,83820865,83821229,83821486,	83816927,83820890,83821376,83821661,	ENSG00000251022.1	gene_id "ENSG00000251022.1"; transcript_id "ENST00000504792.1"; gene_type "processed_transcript"; gene_status "NOVEL"; gene_name "THAP9-AS1"; transcript_type "processed_transcript"; transcript_status "KNOWN"; transcript_name "THAP9-AS1-002"; level 2; tag "basic"; havana_gene "OTTHUMG00000160729.1"; havana_transcript "OTTHUMT00000361932.1";	ENST00000504792.1	THAP9-AS1	Divergent	ENSEMBL			ENST00000302236		2585	NO	NO	NO	NO
p34414_v4	0.0492248	0.00551229	2.19631	down	335.786	724.374	401.163	804.097	312.302	765.192	-1.10919	-1.00318	-1.29288	Detected	Detected	Detected	0	p34414_v4	ACATCCAGGCCTCTGAAGACAGTCATTCAGGTTTTCCAGGAGAGAATCCACTTTTTGTTT	ENST00000559979.1	15	-	79529047	79576183	3	79529047,79553046,79575990,	79529270,79553188,79576183,	ENSG00000259234.1	gene_id "ENSG00000259234.1"; transcript_id "ENST00000559979.1"; gene_type "lincRNA"; gene_status "NOVEL"; gene_name "RP11-17L5.4"; transcript_type "lincRNA"; transcript_status "KNOWN"; transcript_name "RP11-17L5.4-003"; level 2; havana_gene "OTTHUMG00000172071.2"; havana_transcript "OTTHUMT00000416708.1";	ENST00000559979.1		Intergenic	ENSEMBL					558	YES	NO	NO	NO	ENST00000421388
p6291	0.0491223	0.00545177	3.03184	down	407.788	1129.14	418.171	1494.02	427.097	1203.18	-1.46933	-1.83703	-1.49421	Detected	Detected	Detected	0	p6291	TTAATTTATTGAGCTGCGGCTGGATCTGTAATGAAATACAGCCCTTGTAACTGATAACCT	ENST00000570945.1	16	+	14396144	14420210	2	14396144,14419869,	14396454,14420210,	ENSG00000262454.1	gene_id "ENSG00000262454.1"; transcript_id "ENST00000570945.1"; gene_type "lincRNA"; gene_status "NOVEL"; gene_name "RP11-65J21.3"; transcript_type "lincRNA"; transcript_status "KNOWN"; transcript_name "RP11-65J21.3-001"; level 2; tag "basic"; havana_gene "OTTHUMG00000177423.1"; havana_transcript "OTTHUMT00000436878.1";	ENST00000570945.1		Intergenic	ENSEMBL					651	NO	NO	NO	NO
p25452	0.0490382	0.00535865	2.15622	down	350.886	846.714	341.713	702.249	310.139	626.953	-1.27087	-1.0392	-1.01544	Detected	Detected	Detected	0	p25452	CTGCCTCCTGAATCGTTGAGGAGTCTTTTAAATTAGATTTTTGTTTTGTTGTCTCCCAAG	NR_024412.1	7	-	112756772	112758637	3	112756772,112758122,112758494,	112757662,112758216,112758637,	LOC401397	ID=rna17342;Name=NR_024412.1;Parent=gene14550;Dbxref=GeneID:401397,Genbank:NR_024412.1;gbkey=misc_RNA;product=uncharacterized LOC401397%2C transcript variant 1;transcript_id=NR_024412.1|ID=gene14550;Name=LOC401397;Dbxref=GeneID:401397;description=uncharacterized LOC401397;gbkey=Gene;gene=LOC401397	RefSeq_2659_1127		Intergenic	RefSeq					1127	NO	NO	NO	NO
p7102	0.0490382	0.00535748	3.5854	down	109.636	428.801	120.995	479.704	164.899	490.14	-1.96759	-1.9872	-1.57161	Detected	Detected	Detected	0	p7102	CTGAGGGCCGACACAATTCACGGAACAGATTCATCATATTTGGTCTTTATGTAAATAATA	ENST00000576912.1	17	-	80560864	80562054	1	80560864,	80562054,	ENSG00000261845.2	gene_id "ENSG00000261845.2"; transcript_id "ENST00000576912.1"; gene_type "antisense"; gene_status "NOVEL"; gene_name "RP13-638C3.4"; transcript_type "antisense"; transcript_status "KNOWN"; transcript_name "RP13-638C3.4-001"; level 2; tag "basic"; havana_gene "OTTHUMG00000177963.1"; havana_transcript "OTTHUMT00000439994.1";	ENST00000576912.1		Antisense	ENSEMBL				ENST00000473637	1190	YES	NO	NO	NO	ENST00000335255
p40696_v4	0.0487497	0.00524181	2.89337	down	595.061	1485.77	612.263	1832.28	468.213	1517.78	-1.32011	-1.58142	-1.69672	Detected	Detected	Detected	0	p40696_v4	GGGATGAGGTGGGATTTCCTTCTTCTTAAAAATGTTTCTAGAGTTACTAAAAAACTTGCA	XR_241818.1	5	+	70830117	70833287	2	70830117,70832759,	70830625,70833287,	none					RefSeq					1036	NO	NO	NO	NO
p28673	0.0487497	0.00524683	4.71811	down	189.655	788.938	178.06	760.78	156.018	921.952	-2.05653	-2.09512	-2.56298	Detected	Detected	Detected	0	p28673	CAGGTGCAAGGACAAACATTTCCAGTGTGATTGAGCTATGTGCGTTCAATTGGATAATTT	ASO3944	None	None	None	None	None	None	None	ASO3944	Accession=BC034008;Description=Homo sapiens activin A receptor, type IB, mRNA (cDNA clone IMAGE:5092694).	asoverlaps_585_1507		Antisense	RNAdb					1507	YES	NO	NO	NO
p36554_v4	0.0486204	0.00516341	3.00275	down	315.847	848.234	366.927	1056.69	316.515	1108.01	-1.42524	-1.52599	-1.80763	Detected	Detected	Detected	0	p36554_v4	CTAGCAGCGGCCGAGCTTACAGAGAGAAGGCCAAAGTCAAGCCCGTTTGCCAACCTGCAT	ENST00000519694.1	7	+	27208237	27210992	2	27208237,27210926,	27208612,27210992,	ENSG00000253187.2	gene_id "ENSG00000253187.2"; transcript_id "ENST00000519694.1"; gene_type "antisense"; gene_status "NOVEL"; gene_name "HOXA-AS4"; transcript_type "antisense"; transcript_status "KNOWN"; transcript_name "HOXA-AS4-002"; level 1; tag "basic"; tag "exp_conf"; havana_gene "OTTHUMG00000158203.3"; havana_transcript "OTTHUMT00000350395.1";	ENST00000519694.1	HOXA-AS4	Antisense	ENSEMBL					441	YES	NO	NO	NO
p33561	0.0486204	0.00516125	6.7522	down	620.014	3223.5	611.665	4365.14	451.901	3749.45	-2.37825	-2.83521	-3.0526	Detected	Detected	Detected	0	p33561	GTCAGCAACTCTCCTGTTGGTTCATTATTGAATGTGCTGTAAATTAAGTCTTTTGCAATT	ENST00000514608.1	4	-	119990478	119991452	1	119990478,	119991452,	ENSG00000249356.1	gene_id "ENSG00000249356.1"; transcript_id "ENST00000514608.1"; gene_type "lincRNA"; gene_status "NOVEL"; gene_name "RP11-21I10.2"; transcript_type "lincRNA"; transcript_status "KNOWN"; transcript_name "RP11-21I10.2-001"; level 2; tag "basic"; havana_gene "OTTHUMG00000161209.1"; havana_transcript "OTTHUMT00000364171.1";	ENST00000514608.1		Intergenic	ENSEMBL				ENST00000307142	974	NO	NO	NO	NO
p11211	0.0486204	0.00515295	2.32528	down	743.368	1533.52	687.935	1730.2	500.39	1212.54	-1.0447	-1.33059	-1.27691	Detected	Detected	Detected	0	p11211	AACCTCTCTATTCCCTCCTATAATATCTTTTGCCACCTATAGTTGGAATTAAGTGTCGTC	ENST00000424496.1	22	+	40356400	40360687	2	40356400,40359923,	40356923,40360687,	ENSG00000225528.1	gene_id "ENSG00000225528.1"; transcript_id "ENST00000424496.1"; gene_type "sense_intronic"; gene_status "NOVEL"; gene_name "RP3-370M22.8"; transcript_type "sense_intronic"; transcript_status "KNOWN"; transcript_name "RP3-370M22.8-001"; level 2; tag "basic"; havana_gene "OTTHUMG00000151104.1"; havana_transcript "OTTHUMT00000321324.1";	ENST00000424496.1		Sense	ENSEMBL		ENST00000543252			1287	NO	NO	NO	NO
p10126	0.0485619	0.00512747	3.0672	down	137.376	360.196	124.221	399.123	92.9205	318.273	-1.39065	-1.68392	-1.7762	Detected	Detected	Detected	0	p10126	ACATTGATATTGTCCATTGGCGCTCAGTTCATCTGTAATGACACATTCAAGGATGACGAT	ENST00000415236.1	2	+	179278749	179297009	4	179278749,179291092,179295496,179296896,	179278840,179291430,179295616,179297009,	ENSG00000223960.1	gene_id "ENSG00000223960.1"; transcript_id "ENST00000415236.1"; gene_type "processed_transcript"; gene_status "PUTATIVE"; gene_name "AC009948.5"; transcript_type "processed_transcript"; transcript_status "PUTATIVE"; transcript_name "AC009948.5-007"; level 1; tag "exp_conf"; havana_gene "OTTHUMG00000154423.1"; havana_transcript "OTTHUMT00000335156.1";	ENST00000415236.1		Antisense	ENSEMBL					662	YES	NO	NO	NO
p3235	0.0485619	0.00512726	3.3271	down	71.1842	219.967	97.6452	294.446	62.4874	246.98	-1.62766	-1.59238	-1.98276	Detected	Detected	Detected	0	p3235	TTCCAGTTCTTGATAAAGATAAAGGGAGCACCCATGGACTTGAGTAACTGCAGAGGAGCA	ENST00000546214.1	12	-	64202624	64215936	4	64202624,64205986,64209980,64215708,	64202720,64206087,64210118,64215936,	ENSG00000255850.1	gene_id "ENSG00000255850.1"; transcript_id "ENST00000546214.1"; gene_type "antisense"; gene_status "NOVEL"; gene_name "RP11-415I12.5"; transcript_type "antisense"; transcript_status "KNOWN"; transcript_name "RP11-415I12.5-001"; level 2; tag "basic"; havana_gene "OTTHUMG00000168731.1"; havana_transcript "OTTHUMT00000400829.1";	ENST00000546214.1		Antisense	ENSEMBL					563	YES	NO	NO	NO	ENST00000433461
p5575	0.0485124	0.00509066	2.84383	down	118.463	336.771	185.891	464.438	117.991	382.066	-1.50733	-1.32103	-1.69514	Detected	Detected	Detected	0	p5575	TGTCCAAGTGGCACAGTGACATCATCATCATCCATGAGTCAAACCACCTGTCCTTTTTAG	ENST00000559825.1	15	+	52408770	52414328	2	52408770,52413849,	52409165,52414328,	ENSG00000259327.1	gene_id "ENSG00000259327.1"; transcript_id "ENST00000559825.1"; gene_type "lincRNA"; gene_status "NOVEL"; gene_name "CTD-2184D3.6"; transcript_type "lincRNA"; transcript_status "KNOWN"; transcript_name "CTD-2184D3.6-001"; level 2; tag "basic"; havana_gene "OTTHUMG00000172599.1"; havana_transcript "OTTHUMT00000419387.1";	ENST00000559825.1	CTD-2184D3.6	Intergenic	ENSEMBL				ENST00000358784, ENST00000260442	874	YES	NO	NO	NO
RNA143581	0.0485124	0.00509902	3.46899	down	87437.8	267156	76338.9	253174	52934.8	218078	-1.61135	-1.72964	-2.04255	Detected	Detected	Detected	0	RNA143581	CCCCCACGGGAAACAGCAGTGATAAATCTTTAGCAATAAACGAAAGTTTAACTAAGCTAT	RNA143581													ftp://ftp.ensembl.org/pub/current/fasta/homo_sapiens/ncrna/Homo_sapiens.GRCh37.61.ncrna.fa.gz					NA	NO	NO	NO	NO
p37370_v4	0.048397	0.00502194	3.797	down	31.6149	125.943	37.3783	162.447	79.2151	250.47	-1.99409	-2.11969	-1.66079	Not Detected	Detected	Detected	0	p37370_v4	CAGAGAAAACCAGAAATGAGAGACTGTCAAAACTGGCCTGGCCCTGTAGAAGTGTTTTTT	ENST00000606447.1	3	-	12873717	12874227	1	12873717,	12874227,	ENSG00000272263.1	gene_id "ENSG00000272263.1"; transcript_id "ENST00000606447.1"; gene_type "antisense"; gene_status "NOVEL"; gene_name "RP11-767C1.2"; transcript_type "antisense"; transcript_status "KNOWN"; transcript_name "RP11-767C1.2-001"; level 2; tag "basic"; havana_gene "OTTHUMG00000185403.1"; havana_transcript "OTTHUMT00000470440.1";			Antisense	ENSEMBL					510	NO	NO	NO	NO
p9150	0.0483913	0.00501255	3.62052	down	765.569	2308.53	718.454	2849.67	691.57	2744.11	-1.59237	-1.98783	-1.98839	Detected	Detected	Detected	0	p9150	AAATTCTAGTGGACTGGCTAGTTCAGAAAATGGACCAGCCAGGTTTGCTTAAATGCACCC	ENST00000542553.1	2	-	61368731	61369778	1	61368731,	61369778,	ENSG00000212978.4	gene_id "ENSG00000212978.4"; transcript_id "ENST00000542553.1"; gene_type "processed_transcript"; gene_status "NOVEL"; gene_name "AC016747.3"; transcript_type "processed_transcript"; transcript_status "KNOWN"; transcript_name "AC016747.3-201"; level 3; havana_gene "OTTHUMG00000152156.3";	ENST00000542553.1		Intergenic	ENSEMBL				ENST00000295031, ENST00000398622	1047	NO	NO	NO	NO
RNA143271|tRNA_188_73	0.0483479	0.00498567	5.73381	down	255.82	1734.24	296.4	1830.29	230.892	1039.73	-2.7611	-2.62646	-2.17092	Detected	Detected	Detected	0	RNA143271|tRNA_188_73	GTTGATTAGGGTGTTTAGCTGTTAACTAAATTTTCGTGGGTTTGAATTCCACCAATCTAG	RNA143271|tRNA_188_73													ftp://ftp.ensembl.org/pub/current/fasta/homo_sapiens/ncrna/Homo_sapiens.GRCh37.61.ncrna.fa.gz					NA	NO	NO	NO	NO
p8799	0.0482746	0.00496534	2.78665	down	47.0072	147.603	56.5798	159.498	47.6361	116.456	-1.65077	-1.49518	-1.28966	Detected	Detected	Detected	0	p8799	AAGTCCACGCTGCTAACACCATCACATTGTATTTGAAAACACAATCTTTAGAGGAAAAAA	ENST00000594589.1	19	+	48649164	48650670	2	48649164,48650522,	48649375,48650670,	ENSG00000269321.1	gene_id "ENSG00000269321.1"; transcript_id "ENST00000594589.1"; gene_type "antisense"; gene_status "NOVEL"; gene_name "CTC-453G23.4"; transcript_type "antisense"; transcript_status "KNOWN"; transcript_name "CTC-453G23.4-001"; level 2; tag "basic"; havana_gene "OTTHUMG00000183189.1"; havana_transcript "OTTHUMT00000465597.1";	ENST00000594589.1	CTC-453G23.4	Antisense	ENSEMBL					359	NO	NO	NO	NO
p36621_v4	0.0482746	0.00496572	2.5891	down	44.4637	121.294	79.1848	179.391	87.4358	245.553	-1.4478	-1.17982	-1.48974	Detected	Detected	Detected	0	p36621_v4	GAGACTCGCTACACTTGGAAGCTCTTCAAGGTTTAACATCCTCCCAGGATGTCAACTGGA	TCONS_00008390	4	+	190471864	190498063	4	190471864,190472145,190496638,190497378,	190471946,190472385,190496696,190498063,	XLOC_003840	Gene_id=XLOC_003840;Gene_name=linc-FRG1-4;Transcript_id=TCONS_00008390;Transcript_name=linc-FRG1-4;	XLOC_003840		Intergenic	HumanLincRNACatalog					1065	NO	NO	NO	NO
p26022	0.0482289	0.00494057	3.54705	down	52.3595	163.691	60.8156	205.953	42.503	179.159	-1.64445	-1.7598	-2.0756	Detected	Detected	Detected	0	p26022	TCTTGAGGTCACAGAGAGGAATGGCAAGCCCTGGAAACCTGTGTTATTCTGTGTTGATTT	uc002gzo.1	17	+	25950560	25953461	1	25950560,	25953461,	AK095721	proteinID=;alignID=uc002gzo.1;kgID=uc002gzo.1;mRNA=AK095721;spID=;refseq=;protAcc=;description=Homo sapiens cDNA FLJ38402 fis, clone FEBRA2008210.;rfamAcc=;tRnaName=;	UCSC_2425_2901		Antisense	UCSC				ENST00000448970, ENST00000310394, ENST00000467111	2901	YES	NO	NO	NO
p19967	0.0482289	0.00493175	3.94042	down	53.2761	173.065	91.7414	395.064	83.8127	366.572	-1.69975	-2.10644	-2.12886	Detected	Detected	Detected	0	p19967	ATTATCCTCTCTGCGTTATCCAACCCCATGTCCCATGATGCACTTTGTAGACAAGCAAGT	TCONS_00024768	16	-	86508050	86532172	4	86508050,86523869,86524458,86532029,	86510805,86524119,86524610,86532172,	XLOC_012046	Gene_id=XLOC_012046;Gene_name=linc-COX4NB-9;Transcript_id=TCONS_00024768;Transcript_name=linc-COX4NB-9;	XLOC_012046		Intergenic	HumanLincRNACatalog					3300	NO	NO	NO	NO
p25370	0.048083	0.00467281	3.05508	down	256.993	676.501	305.055	973.152	333.016	1130.8	-1.39636	-1.6736	-1.76367	Detected	Detected	Detected	0	p25370	AGCCCGTAAGCTTATAGTAGAGGATGGGGATTTTGTTATCAGCTGCTAAAAGGGAGAAGC	NR_036536.1	5	+	138609440	138618873	5	138609440,138611809,138614015,138614739,138618427,	138609850,138611839,138614097,138614818,138618873,	SNHG4	ID=rna12643;Name=NR_036536.1;Parent=gene10556;Dbxref=GeneID:724102,Genbank:NR_036536.1,HGNC:32964;gbkey=misc_RNA;product=small nucleolar RNA host gene 4 %28non-protein coding%29%2C transcript variant 2;transcript_id=NR_036536.1|ID=gene10556;Name=SNHG4;Dbxref=GeneID:724102,HGNC:32964;description=small nucleolar RNA host gene 4 %28non-protein coding%29;gbkey=Gene;gene=SNHG4;gene_synonym=NCRNA00059,…	UCSC:uc003ldr.3		Antisense	RefSeq					1047	YES	NO	NO	NO
p3403	0.048083	0.00469927	3.21572	down	390.234	1221.29	400.155	1496.15	480.532	1365.58	-1.64599	-1.90262	-1.50681	Detected	Detected	Detected	0	p3403	GCCTGGAGTAATCATTAAAGAGCCAAAACCCAGGACATGAGCCCAAGAGCTACCTATTTT	ENST00000535720.1	12	-	121136066	121137344	2	121136066,121136849,	121136154,121137344,	ENSG00000256364.1	gene_id "ENSG00000256364.1"; transcript_id "ENST00000535720.1"; gene_type "antisense"; gene_status "NOVEL"; gene_name "RP11-173P15.3"; transcript_type "antisense"; transcript_status "KNOWN"; transcript_name "RP11-173P15.3-002"; level 2; tag "basic"; havana_gene "OTTHUMG00000169200.1"; havana_transcript "OTTHUMT00000402856.1";	ENST00000535720.1		Antisense	ENSEMBL					583	YES	NO	NO	NO	ENST00000228506
p6890	0.048083	0.00467861	13.9139	down	175.117	1913.13	268.161	3336.78	183.89	3643.79	-3.44954	-3.63728	-4.30852	Detected	Detected	Detected	0	p6890	AAGAAGACTCCAAATTCTTGGCATATGAATCAGCTGTTCGGTAGCTCCACCTTATCCCTG	ENST00000584391.1	17	-	45699207	45726786	4	45699207,45703912,45713877,45726761,	45699453,45703993,45713967,45726786,	ENSG00000263766.1	gene_id "ENSG00000263766.1"; transcript_id "ENST00000584391.1"; gene_type "antisense"; gene_status "NOVEL"; gene_name "RP11-580I16.2"; transcript_type "antisense"; transcript_status "KNOWN"; transcript_name "RP11-580I16.2-001"; level 2; tag "basic"; havana_gene "OTTHUMG00000178284.1"; havana_transcript "OTTHUMT00000441345.1";	ENST00000584391.1		Antisense	ENSEMBL			ENST00000290158		442	YES	NO	NO	NO	ENST00000322157
RNA143556|tRNA_473_66	0.048083	0.00476544	7.77335	down	216.408	1969.63	207.694	1830.94	206.779	1210.52	-3.18609	-3.14005	-2.54946	Detected	Detected	Detected	0	RNA143556|tRNA_473_66	ATGGCTGAGTAAGCATTAGACTATAAATCTAAAGACAGAGGTCAAGGCCTCTTTTTACCA	RNA143556|tRNA_473_66													ftp://ftp.ensembl.org/pub/current/fasta/homo_sapiens/ncrna/Homo_sapiens.GRCh37.61.ncrna.fa.gz					NA	NO	NO	NO	NO
p36601_v4	0.048083	0.00484748	2.2308	down	246.04	497.363	271.617	666.725	308.564	690.351	-1.01541	-1.29552	-1.16176	Detected	Detected	Detected	0	p36601_v4	AGCCACGGCAGCGTCAAAAGTCTGAGCCAGCTGGAGGACAAGTTCGAGCATCTTAAAATG	ENST00000428915.2	10	+	38742108	38755104	3	38742108,38746608,38754896,	38742458,38746777,38755104,	ENSG00000203496.4	gene_id "ENSG00000203496.4"; transcript_id "ENST00000428915.2"; gene_type "lincRNA"; gene_status "NOVEL"; gene_name "RP11-291L22.4"; transcript_type "lincRNA"; transcript_status "KNOWN"; transcript_name "RP11-291L22.4-002"; level 2; tag "not_best_in_genome_evidence"; tag "basic"; havana_gene "OTTHUMG00000017996.3"; havana_transcript "OTTHUMT00000047653.3";	ENST00000428915.2		Intergenic	ENSEMBL					727	NO	NO	NO	NO
p33720	0.048083	0.00480362	3.93574	down	329.737	1099.79	278.469	1096.97	229.504	1064.9	-1.73784	-1.97794	-2.21412	Detected	Detected	Detected	0	p33720	CTCTCAGAGACCTTAAAAAGAAGTTTACTGCAATGTGAATAATTTAATCTCTGGTTGCCA	NR_030770.1	7	+	45039344	45116069	10	45039344,45077851,45103516,45104061,45108041,45109424,45112324,45113058,45113868,45115375,	45039456,45078025,45103600,45104245,45108178,45109560,45112382,45113170,45114007,45116069,	CCM2	ID=rna16422;Name=NR_030770.1;Parent=gene13725;Dbxref=GeneID:83605,Genbank:NR_030770.1,HGNC:21708,HPRD:09719,MIM:607929;gbkey=misc_RNA;product=cerebral cavernous malformation 2%2C transcript variant 5;transcript_id=NR_030770.1|ID=gene13725;Name=CCM2;Dbxref=GeneID:83605,HGNC:21708,HPRD:09719,MIM:607929;description=cerebral cavernous malformation 2;gbkey=Gene;gene=CCM2;gene_synonym=C7orf22,OSM,PP101…	UCSC:uc003tmn.3		Antisense	RefSeq	ENST00000541586			ENST00000460409	1830	YES	NO	NO	NO
p25951	0.048083	0.0047263	3.58082	down	68.2126	279.694	108.782	330.262	102.339	377.459	-2.03574	-1.60217	-1.88296	Detected	Detected	Detected	0	p25951	TGTGGACATTCTGGACCACATAAATAAAGACAACACCCTAGAGATGGTGAAGTAAGTTGT	uc001zue.3	15	+	45021218	45025046	2	45021218,45023560,	45021750,45025046,	TRIM69	proteinID=;alignID=uc001zue.3;kgID=uc001zue.3;mRNA=BC031266;spID=;refseq=;protAcc=;description=Homo sapiens cDNA, FLJ18592.;rfamAcc=;tRnaName=;	uc001zue.3		Intergenic	UCSC				ENST00000338264	2018	NO	NO	NO	NO
RNA143589	0.048083	0.00470951	4.27293	down	83377.5	294072	70518.6	315782	64147.5	316860	-1.81844	-2.16285	-2.30438	Detected	Detected	Detected	0	RNA143589	ATAAACGAAAGTTTAACTAAGCTATACTAACTCCAGGGTTGGTCAATTTCGTGCCAGCCA	RNA143589													ftp://ftp.ensembl.org/pub/current/fasta/homo_sapiens/ncrna/Homo_sapiens.GRCh37.61.ncrna.fa.gz					NA	NO	NO	NO	NO
p7244	0.048083	0.00468285	4.84239	down	487.699	1989.6	431.481	2029.63	295.893	1750.84	-2.02841	-2.23384	-2.5649	Detected	Detected	Detected	0	p7244	TCCTGAACCCAACGCGTAAATATTTTGTTCTGACAAAGTAAATTCACAAGAACACATCAA	ENST00000580962.1	17	+	20903059	20903636	2	20903059,20903423,	20903350,20903636,	ENSG00000263986.1	gene_id "ENSG00000263986.1"; transcript_id "ENST00000580962.1"; gene_type "antisense"; gene_status "NOVEL"; gene_name "RP11-746M1.1"; transcript_type "antisense"; transcript_status "KNOWN"; transcript_name "RP11-746M1.1-001"; level 2; tag "basic"; havana_gene "OTTHUMG00000178940.1"; havana_transcript "OTTHUMT00000444063.1";	ENST00000580962.1		Antisense	ENSEMBL					504	YES	NO	NO	NO
p29141	0.048083	0.00473214	2.63961	down	167.355	458.621	182.275	422.411	145.497	421.356	-1.45439	-1.21253	-1.53405	Detected	Detected	Detected	0	p29141	CTTGGCAGAGCCAGAGTGTACACATTCCTAAACCATTAAACAGATTTCTATAACAAAAAA	ENST00000574180.1	16	-	46656772	46658363	1	46656772,	46658363,	ENSG00000261512.2	gene_id "ENSG00000261512.2"; transcript_id "ENST00000574180.1"; gene_type "lincRNA"; gene_status "NOVEL"; gene_name "RP11-46D6.1"; transcript_type "lincRNA"; transcript_status "KNOWN"; transcript_name "RP11-46D6.1-002"; level 2; tag "basic"; havana_gene "OTTHUMG00000175597.2"; havana_transcript "OTTHUMT00000439485.1";	ENST00000574180.1		Intergenic	ENSEMBL				ENST00000303383	1591	NO	NO	NO	NO
p42866_v4	0.048083	0.00475732	5.53363	down	286.462	1956.69	357.022	1953.32	334.375	1516.11	-2.772	-2.45185	-2.18083	Detected	Detected	Detected	0	p42866_v4	TGATGTTCCAGTTTAAAAGGACAGAGCTGCAAACAAAGGTGTGGCATGGGGGAAAGGAAT	XR_429384.1	14	-	80779892	80925125	3	80779892,80854020,80924819,	80779922,80854151,80925125,	none					RefSeq					467	NO	NO	NO	NO
p33427	0.0479564	0.00462754	3.86237	down	329.409	1187.83	330.519	1139.13	289.455	1341.99	-1.85038	-1.78512	-2.21296	Detected	Detected	Detected	0	p33427	AGAGTAACCTCGGAGCCAAGGTGTTCTTCTTCAAAGCACTGCTATTAACTGGAGACTTTT	ENST00000561140.1	15	-	89002947	89054752	4	89002947,89007933,89008817,89054662,	89003094,89008107,89009004,89054752,	ENSG00000173867.7	gene_id "ENSG00000173867.7"; transcript_id "ENST00000561140.1"; gene_type "processed_transcript"; gene_status "NOVEL"; gene_name "AC142401.2"; transcript_type "processed_transcript"; transcript_status "KNOWN"; transcript_name "AC142401.2-002"; level 2; tag "basic"; havana_gene "OTTHUMG00000171850.2"; havana_transcript "OTTHUMT00000432798.1";	ENST00000561140.1		Antisense	ENSEMBL	ENST00000312475			ENST00000268148	598	YES	NO	NO	NO	ENST00000353598
RNA143554|tRNA_471_66	0.0479536	0.00462136	5.01908	down	1772.74	10347	1739.45	9300.79	2025.16	8204.56	-2.54516	-2.41872	-2.01839	Detected	Detected	Detected	0	RNA143554|tRNA_471_66	GTAGTATAAACTAATACACCGGTCTTGTAAACCGGAGATGAAAACCTTTTTCCAAGGACA	RNA143554|tRNA_471_66													ftp://ftp.ensembl.org/pub/current/fasta/homo_sapiens/ncrna/Homo_sapiens.GRCh37.61.ncrna.fa.gz					NA	NO	NO	NO	NO
p28631	0.0479519	0.00461527	2.12568	down	32.1388	65.3574	49.7179	99.7076	36.2462	85.3643	-1.02404	-1.00394	-1.2358	Detected	Detected	Not Detected	0	p28631	CTGCACACATCTCAGCATCGGTAATCCAGAGTTATAAAAAATAATGTTGGAGCATTTGTA	ASO3893	None	None	None	None	None	None	None	ASO3893	Accession=CR749721;Description=Homo sapiens mRNA; cDNA DKFZp434F2335 (from clone DKFZp434F2335).	asoverlaps_783_960		Antisense	RNAdb					960	YES	NO	NO	NO
p8771	0.0477565	0.00455462	3.73683	down	340.108	1122.85	488.213	1736.42	330.061	1466.74	-1.7231	-1.83053	-2.15181	Detected	Detected	Detected	0	p8771	TTGTCAGAGTTAACGGTGAAGTCCACAAAACAAATTTCCACATCGGCAGTCAAACCTGTA	ENST00000593740.2	19	+	42928464	42989378	2	42928464,42989286,	42929294,42989378,	ENSG00000213904.4	gene_id "ENSG00000213904.4"; transcript_id "ENST00000593740.2"; gene_type "antisense"; gene_status "NOVEL"; gene_name "CTB-50E14.6"; transcript_type "antisense"; transcript_status "KNOWN"; transcript_name "CTB-50E14.6-009"; level 2; tag "basic"; havana_gene "OTTHUMG00000182815.3"; havana_transcript "OTTHUMT00000464100.2";	ENST00000593740.2	CTB-50E14.6	Antisense	ENSEMBL					922	YES	NO	NO	NO	ENST00000341918, ENST00000244289
RNA143579	0.0475539	0.00445026	3.57209	down	95733.7	295535	78573.8	279755	63235.8	262233	-1.62623	-1.83204	-2.05203	Detected	Detected	Detected	0	RNA143579	ACACCCCCACGGGAAACAGCAGTGATAAATCTTTAATAATAAACGAAAGTTTAACTAAGC	RNA143579													ftp://ftp.ensembl.org/pub/current/fasta/homo_sapiens/ncrna/Homo_sapiens.GRCh37.61.ncrna.fa.gz					NA	NO	NO	NO	NO
p25380	0.0475539	0.00446326	3.62312	down	68.5464	251.806	58.4032	181.058	51.0227	213.083	-1.87716	-1.63233	-2.06221	Detected	Detected	Detected	0	p25380	TGTGGATAAGAATGAGATATTAAGGCAGAATTAGCTGGGCTTTTAATCCCAAACAGTGTT	NR_026776.1	6	-	26987144	26988085	1	26987144,	26988085,	LOC100270746	ID=rna13836;Name=NR_026776.1;Parent=gene11489;Dbxref=GeneID:100270746,Genbank:NR_026776.1;gbkey=misc_RNA;product=uncharacterized LOC100270746;transcript_id=NR_026776.1|ID=gene11489;Name=LOC100270746;Dbxref=GeneID:100270746;description=uncharacterized LOC100270746;gbkey=Gene;gene=LOC100270746	UCSC:uc011dks.2		Intergenic	RefSeq					941	NO	NO	NO	NO
p37200_v4	0.0475539	0.00444742	3.79231	down	37.7505	126.677	45.4609	163.785	35.4113	159.75	-1.74659	-1.84911	-2.17353	Detected	Detected	Not Detected	0	p37200_v4	TGCATAATATCATCCCTTCCCTTGATTTCTTTCAATCTAAAAATAAATATGAGAAAAACA	ENST00000610137.1	2	-	85614196	85614269	1	85614196,	85614269,	ENSG00000273196.1	gene_id "ENSG00000273196.1"; transcript_id "ENST00000610137.1"; gene_type "antisense"; gene_status "NOVEL"; gene_name "RP11-717A5.2"; transcript_type "antisense"; transcript_status "KNOWN"; transcript_name "RP11-717A5.2-001"; level 2; tag "basic"; havana_gene "OTTHUMG00000185994.1"; havana_transcript "OTTHUMT00000471944.1";			Antisense	ENSEMBL					73	NO	NO	NO	NO
p26766	0.0474706	0.00437942	2.83273	down	322.801	1002.69	416.236	1231.11	511.06	1264.44	-1.63517	-1.56448	-1.30694	Detected	Detected	Detected	0	p26766	AAGAAAGAAGCCGTGAGACTTCCTGTCCTCCTCTCGTAGGTGTATCATTTCTACTAGCAA	eHIT000012724	20	-	62643578	62644132	2	62643578,62643954,	62643780,62644132,	HIX0213076	None	eHIT000012724		Intronic	H-InvDB		ENST00000450537, ENST00000535781			380	NO	NO	NO	NO
p34010_v4	0.0474591	0.00431849	3.89379	down	41.8079	191.126	68.9343	231.165	60.6577	233.592	-2.19268	-1.74563	-1.94523	Detected	Detected	Detected	0	p34010_v4	TTCCTTAGTCCCAGGATACACTTTGTGTGGAATCCACAGATCTGCCCTGATGATCATGAA	ENST00000415582.1	1	-	201969228	201970411	2	201969228,201970138,	201969455,201970411,	ENSG00000234678.1	gene_id "ENSG00000234678.1"; transcript_id "ENST00000415582.1"; gene_type "antisense"; gene_status "NOVEL"; gene_name "RP11-465N4.4"; transcript_type "antisense"; transcript_status "KNOWN"; transcript_name "RP11-465N4.4-001"; level 2; tag "basic"; havana_gene "OTTHUMG00000035865.1"; havana_transcript "OTTHUMT00000087343.1";	ENST00000415582.1		Antisense	ENSEMBL		ENST00000367286			500	NO	NO	NO	NO
p38080_v4	0.0474591	0.00434182	2.15762	down	99.0946	214.31	81.1825	191.055	106.347	209.875	-1.11282	-1.23475	-0.980748	Detected	Detected	Detected	0	p38080_v4	CCCACTTCCTAGGCTCAGTCTTTGATCAATATTTATCATTATCACCAGTTATTGTTCTAA	ENST00000606853.1	8	-	6262926	6264063	1	6262926,	6264063,	ENSG00000246089.3	gene_id "ENSG00000246089.3"; transcript_id "ENST00000606853.1"; gene_type "antisense"; gene_status "NOVEL"; gene_name "RP11-115C21.2"; transcript_type "antisense"; transcript_status "KNOWN"; transcript_name "RP11-115C21.2-003"; level 2; tag "basic"; havana_gene "OTTHUMG00000163617.3"; havana_transcript "OTTHUMT00000470333.1";			Antisense	ENSEMBL					1137	NO	NO	NO	NO
p911	0.0474591	0.00433963	2.28465	down	31.3196	72.123	56.9994	118.033	53.8621	134.695	-1.2034	-1.05017	-1.32235	Detected	Detected	Detected	0	p911	CTATGGTCTTAGATTTCCCAAGAATTTGAATTTCTCCAATTGCTTATTTCCCTGAAAGAC	ENST00000565390.1	1	+	40929990	40932436	1	40929990,	40932436,	ENSG00000260920.1	gene_id "ENSG00000260920.1"; transcript_id "ENST00000565390.1"; gene_type "sense_overlapping"; gene_status "NOVEL"; gene_name "RP1-228H13.5"; transcript_type "sense_overlapping"; transcript_status "KNOWN"; transcript_name "RP1-228H13.5-001"; level 2; tag "basic"; havana_gene "OTTHUMG00000175830.1"; havana_transcript "OTTHUMT00000431151.1";	ENST00000565390.1		Sense	ENSEMBL				ENST00000361584	2446	NO	NO	NO	NO
p33719	0.0474591	0.00431449	2.11116	down	115.7	241.252	116.377	269.046	100.997	197.14	-1.06015	-1.20904	-0.96491	Detected	Detected	Detected	0	p33719	TTGGCTTCTTATCTCTCTTTGAGCATTACAACATGTGCCAGGTTGGCTGCTTCCTGAAGA	NR_037598.1	7	+	30791750	30932002	20	30791750,30793349,30805960,30818047,30821592,30825364,30830780,30868294,30876273,30878815,30880375,30890069,30891831,30893009,30898872,30911857,30915109,30921795,30922535,30931571,	30791920,30793554,30806177,30818167,30821828,30825608,30831190,30868353,30876380,30878932,30880464,30890171,30891895,30893075,30898940,30911921,30915271,30921976,30922608,30932002,	INMT-FAM188B	ID=rna16222;Name=NR_037598.1;Parent=gene13557;Dbxref=GeneID:100526825,Genbank:NR_037598.1,HGNC:41995;gbkey=misc_RNA;product=INMT-FAM188B readthrough %28non-protein coding%29;transcript_id=NR_037598.1|ID=gene13557;Name=INMT-FAM188B;Dbxref=GeneID:100526825,HGNC:41995;description=INMT-FAM188B readthrough %28non-protein coding%29;gbkey=Gene;gene=INMT-FAM188B	RefSeq_768_3185		Antisense	RefSeq	ENST00000013222, ENST00000458257, ENST00000458257, ENST00000409881, ENST00000484180				3185	YES	NO	NO	NO
p44175_v4	0.0474591	0.00433789	2.13606	down	739.101	1455.42	713.15	1507.98	606.577	1419.81	-0.977587	-1.08034	-1.22694	Detected	Detected	Detected	0	p44175_v4	CACTGCTGTCAAACAGAAGGTAAACAGTCTTATGAATGTATTTCCTTAGGAAAACTTGTA	uc031sim.1	5	-	470930	473080	2	470930,472793,	471938,473080,	PP7080	BC072677	Homo sapiens uncharacterized LOC25845 (PP7080), non-coding RNA.			UCSC					1295	NO	NO	NO	NO
p8454	0.0472276	0.00419464	3.60494	down	199.252	612.44	187.964	765.269	202.101	756.595	-1.61997	-2.02551	-1.90445	Detected	Detected	Detected	0	p8454	TTAGCTGATCAAAGTGGTATCGTTGTAACAGGCAGCTCTAAATAGAAGTCTTCAGAAGCC	ENST00000599382.1	19	-	54949846	54950362	1	54949846,	54950362,	ENSG00000267838.1	gene_id "ENSG00000267838.1"; transcript_id "ENST00000599382.1"; gene_type "lincRNA"; gene_status "KNOWN"; gene_name "AC008746.12"; transcript_type "lincRNA"; transcript_status "KNOWN"; transcript_name "AC008746.12-001"; level 2; tag "basic"; havana_gene "OTTHUMG00000150514.1"; havana_transcript "OTTHUMT00000318709.1";	ENST00000599382.1		Intergenic	ENSEMBL				ENST00000487134	516	NO	NO	NO	NO
p29912	0.0472276	0.00420667	2.28268	down	63.3867	137.828	101.7	218.926	106.426	270.44	-1.12062	-1.10612	-1.34545	Detected	Detected	Detected	0	p29912	ACCTATCATATCATTTGGCTCAACAAAGGGCAGGAAGCTAGATTCTAATTGATATTTTGA	TCONS_00010987	5	-	90603570	90610185	4	90603570,90608894,90609454,90609896,	90608230,90609046,90609594,90610185,	XLOC_004924	Gene_id=XLOC_004924;Gene_name=linc-LYSMD3-2;Transcript_id=TCONS_00010987;Transcript_name=linc-LYSMD3-2;	XLOC_004924		Intergenic	HumanLincRNACatalog					5241	NO	NO	NO	NO
p13153	0.0472276	0.00422373	2.38402	down	214.327	549.224	283.45	604.334	216.954	538.055	-1.35758	-1.09225	-1.31036	Detected	Detected	Detected	0	p13153	AGCAAAAAAGTTGCAATCAGCACCCCCTAGACGGAAGGAATATCCTGTCTTAATGGGAGT	ENST00000499871.2	5	-	43014835	43018913	3	43014835,43016463,43017175,	43015252,43016579,43018913,	ENSG00000177738.3	gene_id "ENSG00000177738.3"; transcript_id "ENST00000499871.2"; gene_type "processed_transcript"; gene_status "NOVEL"; gene_name "CTD-2201E18.3"; transcript_type "processed_transcript"; transcript_status "KNOWN"; transcript_name "CTD-2201E18.3-002"; level 2; havana_gene "OTTHUMG00000162133.2"; havana_transcript "OTTHUMT00000367472.1";	ENST00000499871.2	CTD-2201E18.3	Intergenic	ENSEMBL					2271	NO	NO	NO	NO
p38594_v4	0.0470655	0.00408493	5.53364	down	33.1134	206.715	43.7214	194.356	31.3441	191.388	-2.64216	-2.15229	-2.61024	Detected	Detected	Not Detected	0	p38594_v4	ATAGTGAAGTAGATTAGCATCTACTGCCCTAAGTGCTCCTTCTGGCATAAGAAGTTATGT	ENST00000362310.2	13	+	92002996	92003088	1	92002996,	92003088,	ENSG00000215417.6	gene_id "ENSG00000215417.6"; transcript_id "ENST00000362310.2"; gene_type "processed_transcript"; gene_status "KNOWN"; gene_name "MIR17HG"; transcript_type "miRNA"; transcript_status "KNOWN"; transcript_name "MIR17HG-202"; level 3; tag "basic"; havana_gene "OTTHUMG00000017195.3";				ENSEMBL					92	NO	NO	NO	YES		OTTHUMG00000017195
p27661	0.0470236	0.00406916	4.40799	down	28.17	107.218	51.8507	221.62	50.3481	265.074	-1.92832	-2.09565	-2.39639	Detected	Detected	Detected	0	p27661	GTACAGTACAGACAGGGTATAGTTCAATCCTCTGCTACTGAGGTAGTTAACCAACCCTTT	uc.193+	6	+	86321685	86322004	1	86321685,	86322004,	uc.193+	uc.193+	UCRs_66_319		Antisense	UCR				ENST00000369622, ENST00000369622	319	YES	NO	NO	NO
p25070	0.0470006	0.00370834	2.5716	down	1001.34	2756.73	984.655	2652.65	987.172	2263.56	-1.46103	-1.42975	-1.19722	Detected	Detected	Detected	0	p25070	AGTTCCATACTCTCCGTATTTTAACACTAAAACACCAACAGAAAGGCATCTGCAAGGCCC	XR_158912.1	17	+	20841850	20906313	8	20841850,20852415,20859506,20859946,20861614,20884799,20905195,20906296,	20841973,20852754,20859666,20860022,20861715,20884937,20906038,20906313,	LOC339260	ID=rna34455;Name=XR_158912.1;Parent=gene28997;Dbxref=GeneID:339260,Genbank:XR_158912.1;gbkey=misc_RNA;product=uncharacterized LOC339260;transcript_id=XR_158912.1|ID=gene28997;Name=LOC339260;Dbxref=GeneID:339260;gbkey=Gene;gene=LOC339260	XR_158912.1		Antisense	RefSeq					1797	YES	NO	NO	NO
p6279	0.0470006	0.00394565	3.2406	down	675.143	1978.16	732.825	2273.3	602.504	2255.86	-1.55089	-1.63325	-1.90464	Detected	Detected	Detected	0	p6279	GATCTCTGGTTCTAAGGTGTTTTGTTTGTTTCCATCGTGACTACCAGAAAATTATAGAAG	ENST00000535363.1	16	+	10623296	10625939	2	10623296,10625666,	10623556,10625939,	ENSG00000256013.1	gene_id "ENSG00000256013.1"; transcript_id "ENST00000535363.1"; gene_type "antisense"; gene_status "NOVEL"; gene_name "RP11-27M24.1"; transcript_type "antisense"; transcript_status "KNOWN"; transcript_name "RP11-27M24.1-001"; level 2; tag "basic"; havana_gene "OTTHUMG00000168065.1"; havana_transcript "OTTHUMT00000397902.1";	ENST00000535363.1		Antisense	ENSEMBL					533	YES	NO	NO	NO	ENST00000359543, ENST00000359543
p12354	0.0470006	0.00391794	5.9982	down	114.638	617.558	72.6478	545.629	107.277	572.198	-2.42949	-2.90893	-2.41518	Detected	Detected	Detected	0	p12354	GATACATGGGTCTTGGAAGATAATTACTCAAAATATGCAGGGAAGGTAGTATATCTTTCT	ENST00000507660.1	4	-	83819075	83821724	4	83819075,83820865,83821229,83821486,	83819215,83820890,83821376,83821724,	ENSG00000251022.1	gene_id "ENSG00000251022.1"; transcript_id "ENST00000507660.1"; gene_type "processed_transcript"; gene_status "NOVEL"; gene_name "THAP9-AS1"; transcript_type "retained_intron"; transcript_status "KNOWN"; transcript_name "THAP9-AS1-003"; level 2; havana_gene "OTTHUMG00000160729.1"; havana_transcript "OTTHUMT00000361933.1";	ENST00000507660.1	THAP9-AS1	Divergent	ENSEMBL			ENST00000302236		550	NO	NO	NO	NO
p7268	0.0470006	0.00381746	3.04801	down	828.749	2303.89	859.816	2510.06	729.783	2546.39	-1.47506	-1.54562	-1.80292	Detected	Detected	Detected	0	p7268	ATATAGTGAAAGTCATGGTAGAATTTGAGTGGGGGCATGTTCCTCTCCACTGCCACGTTA	ENST00000583787.1	17	+	26960223	26961758	3	26960223,26960914,26961600,	26960453,26961078,26961758,	ENSG00000264044.1	gene_id "ENSG00000264044.1"; transcript_id "ENST00000583787.1"; gene_type "processed_transcript"; gene_status "NOVEL"; gene_name "RP11-192H23.7"; transcript_type "processed_transcript"; transcript_status "KNOWN"; transcript_name "RP11-192H23.7-002"; level 2; havana_gene "OTTHUMG00000179344.1"; havana_transcript "OTTHUMT00000445840.1";	ENST00000583787.1		Antisense	ENSEMBL					552	YES	NO	NO	NO	ENST00000544884
RNA143600	0.0470006	0.00391756	2.3814	down	4373.39	9360.91	3285.88	8412.75	1818.44	4481.39	-1.09789	-1.3563	-1.30124	Detected	Detected	Detected	0	RNA143600	CCACCGGAAACAGCGGTGATAAATCTTTAGTAATAAATGAAAGTTTGACTAAGCTATACT	RNA143600													ftp://ftp.ensembl.org/pub/current/fasta/homo_sapiens/ncrna/Homo_sapiens.GRCh37.61.ncrna.fa.gz					NA	NO	NO	NO	NO
p12042	0.0470006	0.00403211	9.05998	down	371.913	4344.43	527.523	4667.25	445.233	3203.75	-3.54613	-3.14527	-2.84713	Detected	Detected	Detected	0	p12042	TCTACCACAGAAGGCTGCAAACACGGCTGAGGATTTTTACTAAAGTTACAAAAATCATTA	ENST00000462835.1	3	+	153149644	153161320	3	153149644,153158271,153161062,	153149784,153158388,153161320,	ENSG00000243012.1	gene_id "ENSG00000243012.1"; transcript_id "ENST00000462835.1"; gene_type "lincRNA"; gene_status "NOVEL"; gene_name "RP11-292E2.4"; transcript_type "lincRNA"; transcript_status "KNOWN"; transcript_name "RP11-292E2.4-001"; level 1; tag "basic"; tag "exp_conf"; havana_gene "OTTHUMG00000159628.1"; havana_transcript "OTTHUMT00000356569.1";	TCONS_00005629;XLOC_002883		Intergenic	ENSEMBL					515	NO	NO	NO	NO
p8064	0.0470006	0.0039578	4.80049	down	420.326	1857.01	498.912	2136.71	347.31	2030.6	-2.1434	-2.09854	-2.54761	Detected	Detected	Detected	0	p8064	CCTCAGTGCTTGATTTTTAACGGTTTTGAAGAGAATAGTTACATTTCTTCTCCTAGTAAG	ENST00000563172.1	18	+	70992175	71017113	3	70992175,70999699,71016318,	70992428,70999816,71017113,	ENSG00000261780.2	gene_id "ENSG00000261780.2"; transcript_id "ENST00000563172.1"; gene_type "processed_transcript"; gene_status "NOVEL"; gene_name "CTD-2354A18.1"; transcript_type "lincRNA"; transcript_status "KNOWN"; transcript_name "CTD-2354A18.1-001"; level 2; tag "basic"; havana_gene "OTTHUMG00000176206.2"; havana_transcript "OTTHUMT00000431629.1";	TCONS_00026195;XLOC_012714	CTD-2354A18.1	Intergenic	ENSEMBL					1165	NO	NO	NO	NO
p16760	0.0470006	0.00400677	3.4729	down	99.2323	296.421	107.914	421.198	134.594	483.544	-1.57877	-1.96462	-1.84504	Detected	Detected	Detected	0	p16760	AAGTAAAAAGTTAGATGGGCTCAGTTTTCTTGGGCAAGTCTGGCCTGTTGTGCAAAGCAC	ENST00000413915.1	9	+	37509146	37510296	2	37509146,37510238,	37509377,37510296,	ENSG00000234160.1	gene_id "ENSG00000234160.1"; transcript_id "ENST00000413915.1"; gene_type "antisense"; gene_status "NOVEL"; gene_name "RP11-613M10.6"; transcript_type "antisense"; transcript_status "KNOWN"; transcript_name "RP11-613M10.6-001"; level 2; tag "basic"; havana_gene "OTTHUMG00000019924.1"; havana_transcript "OTTHUMT00000052470.1";	TCONS_00015668;XLOC_007347		Antisense	ENSEMBL				ENST00000432825	289	NO	NO	NO	NO
p21408	0.0470006	0.00354561	2.25367	down	224.265	489.566	209.975	520.531	211.072	446.451	-1.1263	-1.30976	-1.08076	Detected	Detected	Detected	0	p21408	TCCAATACTGAATCTTCATGATGTGACTCTTCATAATGCGCATGGTTGACGCAGGAAGGA	TCONS_00028353	20	-	25225789	25227480	2	25225789,25227083,	25225982,25227480,	XLOC_013706	Gene_id=XLOC_013706;Gene_name=linc-VSX1-3;Transcript_id=TCONS_00028353;Transcript_name=linc-VSX1-3;	XLOC_013706		Intergenic	HumanLincRNACatalog				ENST00000216962	590	NO	NO	NO	NO
p15912	0.0470006	0.00378975	2.21845	down	46.5988	94.4964	48.7323	117.077	53.6951	120.334	-1.01997	-1.2645	-1.16418	Detected	Detected	Detected	0	p15912	ACAGAGCTGATAGCTGCCGTGCATAGGGGAAATAAATGAGAGGAATATGTCTGCATAGTG	ENST00000530350.2	8	-	123497753	123502054	4	123497753,123498671,123499625,123501863,	123497934,123498850,123499705,123502054,	ENSG00000255325.2	gene_id "ENSG00000255325.2"; transcript_id "ENST00000530350.2"; gene_type "lincRNA"; gene_status "NOVEL"; gene_name "RP11-96B2.1"; transcript_type "lincRNA"; transcript_status "KNOWN"; transcript_name "RP11-96B2.1-001"; level 2; tag "basic"; havana_gene "OTTHUMG00000165131.2"; havana_transcript "OTTHUMT00000382021.2";	ENST00000530350.2		Intergenic	ENSEMBL					631	NO	NO	NO	NO
p27374	0.0470006	0.00352161	2.07021	down	59.173	129.644	51.6221	109.943	58.7886	111.784	-1.13154	-1.0907	-0.9271	Detected	Detected	Detected	0	p27374	CAAATGATTTGGTGCTAAATTTATGCACTATGACATTTGGCTTTTATGCAATCATTTTTT	uc.63-	2	-	61752500	61752778	1	61752500,	61752778,	uc.63-	uc.63-	uc.63-		Intronic	UCR		ENST00000406957			278	NO	NO	NO	NO
p25985	0.0470006	0.00397715	3.72488	down	212.978	672.457	211.586	842.157	187.01	769.073	-1.65873	-1.99284	-2.04	Detected	Detected	Detected	0	p25985	CCATCCTCCCTACTCATGACTTTGATGAGTTATTGCTGTAACATCACTTCTTGATTTAAT	uc002efy.3	16	+	50139751	50140297	1	50139751,	50140297,	AF086132	proteinID=;alignID=uc002efy.3;kgID=uc002efy.3;mRNA=AF086132;spID=;refseq=;protAcc=;description=Homo sapiens full length insert cDNA clone ZA87H01.;rfamAcc=;tRnaName=;	uc002efy.3		Divergent	UCSC					546	NO	NO	NO	NO
p44294_v4	0.0470006	0.00364185	3.20669	down	330.194	1015.39	414.124	1206.81	318.218	1170.91	-1.62065	-1.54306	-1.87955	Detected	Detected	Detected	0	p44294_v4	AAGTATTCTGTTGCTAATGACACTGGCTTTGTGGACATACCTTCATGGGAGAAGGACCTG	uc022bje.2	9	+	90459659	90462339	3	90459659,90460776,90462136,	90459861,90460940,90462339,	CTSL1P8	NR_033405	Homo sapiens cathepsin L1 pseudogene 8 (CTSL1P8), non-coding RNA.			UCSC					569	NO	NO	NO	NO
p10013	0.0470006	0.00401631	5.07132	down	54.9384	245.569	33.2286	206.761	50.8836	238.609	-2.16024	-2.63746	-2.22938	Not Detected	Detected	Detected	0	p10013	ACTAACATTGTCCAGGAAATTGCTGTTGTCCAGGAAGAGAAGAGTTGAGCCGAGTGTCAA	ENST00000454699.1	2	+	134022539	134026582	4	134022539,134024844,134025927,134026487,	134022674,134024996,134026014,134026582,	ENSG00000226953.2	gene_id "ENSG00000226953.2"; transcript_id "ENST00000454699.1"; gene_type "processed_transcript"; gene_status "NOVEL"; gene_name "AC010890.1"; transcript_type "processed_transcript"; transcript_status "KNOWN"; transcript_name "AC010890.1-002"; level 2; havana_gene "OTTHUMG00000153495.2"; havana_transcript "OTTHUMT00000331363.1";	ENST00000454699.1		Intronic	ENSEMBL					469	NO	NO	NO	NO
p16951	0.0470006	0.00390947	7.70493	down	121.851	898.726	182.448	1154.75	120.055	1176.36	-2.88276	-2.66202	-3.29256	Detected	Detected	Detected	0	p16951	CTTTCTACCATTTTTATTCTGTTGTGTTGAGGCCAGCATTGCAATAAACAAGCTAAACTA	ENST00000599836.1	9	+	136893892	136895581	1	136893892,	136895581,	ENSG00000235106.3	gene_id "ENSG00000235106.3"; transcript_id "ENST00000599836.1"; gene_type "antisense"; gene_status "KNOWN"; gene_name "LINC00094"; transcript_type "antisense"; transcript_status "KNOWN"; transcript_name "LINC00094-201"; level 3; tag "basic"; havana_gene "OTTHUMG00000020880.2";	ENST00000599836.1	LINC00094	Antisense	ENSEMBL				ENST00000371834, ENST00000371834	1689	YES	NO	NO	YES		OTTHUMG00000020880
p41816_v4	0.0470006	0.00346962	2.25348	down	91.918	220.451	87.1444	178.694	62.3426	145.064	-1.26204	-1.03601	-1.2184	Detected	Detected	Detected	0	p41816_v4	AAATAATAAATGTGAACAACCTATCGTGATGCCAGCAGCAGAGGATAGCCCCGTGCACAT	XR_242641.1	9	-	94246687	94249578	2	94246687,94249313,	94246997,94249578,	none					RefSeq					575	NO	NO	NO	NO
p28380	0.0470006	0.00354481	5.41804	down	76.0089	385.788	125.562	595.777	96.4199	636.768	-2.34357	-2.24638	-2.72337	Detected	Detected	Detected	0	p28380	AACATTTTACAAGGCTAGGTGGAAATACAAAGCTCACATCCTTAAGGAAACCATCGGAAT	ASO2255	None	None	None	None	None	None	None	ASO2255	Accession=L40402;Description=Homo sapiens (clone Zap2) mRNA fragment.	asoverlaps_705_1188			RNAdb					1188	NO	NO	NO	NO
RNA143285|tRNA_202_73	0.0470006	0.00389596	5.48695	down	261.244	1639.86	257.204	1522.55	247.451	1100.1	-2.6501	-2.5655	-2.15241	Detected	Detected	Detected	0	RNA143285|tRNA_202_73	CCAGTTGATTAAGGTATTTAGCTGTTAACCAAATTTTTGTGGGTTTAAGTCCCATTGATC	RNA143285|tRNA_202_73													ftp://ftp.ensembl.org/pub/current/fasta/homo_sapiens/ncrna/Homo_sapiens.GRCh37.61.ncrna.fa.gz					NA	NO	NO	NO	NO
p38723_v4	0.0470006	0.00378036	2.36017	down	129.307	274.774	160.518	404.116	161.928	397.939	-1.08744	-1.33204	-1.2972	Detected	Detected	Detected	0	p38723_v4	GATGTGTGCATAGAATATTACGTATGCATGTTCATGTCTAAAGAATGGCTGTTGATGATA	ENST00000606707.1	16	-	73048217	73048375	1	73048217,	73048375,	ENSG00000272330.1	gene_id "ENSG00000272330.1"; transcript_id "ENST00000606707.1"; gene_type "sense_intronic"; gene_status "NOVEL"; gene_name "AC002044.4"; transcript_type "sense_intronic"; transcript_status "KNOWN"; transcript_name "AC002044.4-001"; level 2; tag "basic"; havana_gene "OTTHUMG00000185614.1"; havana_transcript "OTTHUMT00000470853.1";			Sense	ENSEMBL					158	NO	NO	NO	NO
p26614	0.0470006	0.00375059	2.46715	down	168.746	376.71	202.782	504.514	188.298	509.118	-1.1586	-1.31496	-1.43498	Detected	Detected	Detected	0	p26614	GGTGTTGGTGTATATTTGCATATGTGGCGTAGAATATTTGGTGTAGAACATTCATCTTTT	HIT000325925	10	-	126467361	126467655	1	126467361,	126467655,	HIX0035811	None	H-InvDB_2022_304		Intronic	H-InvDB		ENST00000466270, ENST00000464099, ENST00000494792			294	NO	NO	NO	NO
p2855	0.0469464	0.00343108	4.37105	down	98.6533	387.413	92.3271	479.055	102.774	421.231	-1.97343	-2.37536	-2.03514	Detected	Detected	Detected	0	p2855	TAGGGCCTTTTATTCACATATATGCTGCCTTCTCCACCAACTGATGTGATATCCTTTTAT	ENST00000566747.1	11	+	76511407	76515599	1	76511407,	76515599,	ENSG00000261578.1	gene_id "ENSG00000261578.1"; transcript_id "ENST00000566747.1"; gene_type "sense_overlapping"; gene_status "NOVEL"; gene_name "RP11-21L23.2"; transcript_type "sense_overlapping"; transcript_status "KNOWN"; transcript_name "RP11-21L23.2-001"; level 2; tag "basic"; havana_gene "OTTHUMG00000165240.1"; havana_transcript "OTTHUMT00000382875.1";	ENST00000566747.1		Sense	ENSEMBL					4192	NO	NO	NO	NO
p33788	0.0468935	0.00336281	7.11037	down	34.9608	200.837	33.8504	287.181	48.2094	355.594	-2.52222	-3.08472	-2.88285	Not Detected	Detected	Detected	0	p33788	GAGTGAGTTCAGCCTGTAAAAAGGATGTTAAGCTGTGGGTAAAATATGCAAACGAAAAGA	uc021tnw.1	17	-	3907742	3910449	1	3907742,	3910449,	DKFZp761G0818	proteinID=;alignID=uc021tnw.1;kgID=uc021tnw.1;mRNA=AK124719;spID=;refseq=;protAcc=;description=Homo sapiens cDNA FLJ42729 fis, clone BRAWH2010084.;rfamAcc=;tRnaName=;	uc021tnw.1		Antisense	UCSC	ENST00000381638				2707	YES	NO	NO	NO
p33646	0.0468506	0.00334706	5.3795	down	239.006	1076.37	193.669	1221.05	194.276	1065.16	-2.17106	-2.65646	-2.4549	Detected	Detected	Detected	0	p33646	GTACAAACTCAGATCCTTGGTACCCCTAAAAAGATTGCCAATTTTCTTCATCTTTGCCAT	NR_037639.1	1	+	55107426	55208330	33	55107426,55117516,55118525,55124787,55130839,55134526,55136169,55136472,55138763,55139373,55139672,55144414,55144935,55145563,55148328,55151930,55158096,55161048,55165993,55166815,55167762,55168295,55172107,55181195,55182272,55183164,55186835,55188347,55194018,55197158,55199301,55203254,55207083,	55107641,55117656,55119830,55124862,55130913,55134610,55136249,55136602,55138859,55139478,55139824,55144527,55145112,55145718,55148467,55152121,55158234,55161163,55166134,55166995,55167918,55168418,55172210,55181283,55182390,55183326,55186913,55188472,55194105,55197373,55199383,55203337,55208330,	HEATR8-TTC4	ID=rna1543;Name=NR_037639.1;Parent=gene1102;Dbxref=GeneID:100527960,Genbank:NR_037639.1;exception=annotated by transcript or proteomic data;gbkey=misc_RNA;product=HEATR8-TTC4 readthrough%2C transcript variant 1;transcript_id=NR_037639.1|ID=gene1102;Name=HEATR8-TTC4;Dbxref=GeneID:100527960;description=HEATR8-TTC4 readthrough;gbkey=Gene;gene=HEATR8-TTC4	RefSeq_115_6470		Antisense	RefSeq	ENST00000395690, ENST00000421030				6472	YES	NO	NO	NO
p6092	0.046837	0.00333658	2.27405	down	54.9889	119.123	59.1552	128.396	49.8993	124.8	-1.11524	-1.11802	-1.32253	Detected	Detected	Detected	0	p6092	AACACTGGCCAAATTAAAAGATGAAACTTCCAAAAGGTAAATCTCTGTGTATTCATGCCT	ENST00000570278.1	16	-	70367685	70380650	3	70367685,70375842,70380101,	70367863,70376002,70380650,	ENSG00000261777.1	gene_id "ENSG00000261777.1"; transcript_id "ENST00000570278.1"; gene_type "processed_transcript"; gene_status "NOVEL"; gene_name "RP11-529K1.2"; transcript_type "retained_intron"; transcript_status "KNOWN"; transcript_name "RP11-529K1.2-001"; level 2; havana_gene "OTTHUMG00000177044.1"; havana_transcript "OTTHUMT00000435041.1";	ENST00000570278.1		Antisense	ENSEMBL				ENST00000451014	887	YES	NO	NO	NO
p16298	0.0467091	0.00328472	2.7774	down	28.7424	80.2556	47.7431	119.478	49.2014	150.855	-1.48142	-1.32339	-1.6164	Detected	Detected	Detected	0	p16298	TATCTTGCCACTCAATTATGTGAATCCACATACCAGCAATAGTGCTACAATGTATTAGTT	ENST00000501016.2	8	+	99053953	99056349	2	99053953,99055962,	99055555,99056349,	ENSG00000245970.2	gene_id "ENSG00000245970.2"; transcript_id "ENST00000501016.2"; gene_type "antisense"; gene_status "NOVEL"; gene_name "KB-1208A12.3"; transcript_type "antisense"; transcript_status "KNOWN"; transcript_name "KB-1208A12.3-001"; level 2; tag "dotter_confirmed"; tag "basic"; havana_gene "OTTHUMG00000164797.1"; havana_transcript "OTTHUMT00000380347.1";	ENST00000501016.2	KB-1208A12.3	Antisense	ENSEMBL				ENST00000521952	1989	YES	NO	NO	NO	ENST00000517489
p4392	0.0460256	0.00313876	3.38065	down	101.254	316.914	183.436	584.396	144.716	560.742	-1.64612	-1.67167	-1.95412	Detected	Detected	Detected	0	p4392	CAGAACTGTACTCTTAATCTCTGTAGTGAAAGTGGGGGGTAGTTTAAGAATTTATTAACC	ENST00000555045.1	14	-	24408821	24423375	3	24408821,24422982,24423333,	24410367,24423242,24423375,	ENSG00000215256.3	gene_id "ENSG00000215256.3"; transcript_id "ENST00000555045.1"; gene_type "processed_transcript"; gene_status "KNOWN"; gene_name "DHRS4-AS1"; transcript_type "processed_transcript"; transcript_status "KNOWN"; transcript_name "DHRS4-AS1-002"; level 2; havana_gene "OTTHUMG00000171901.1"; havana_transcript "OTTHUMT00000414894.1";	ENST00000555045.1	DHRS4-AS1	Antisense	ENSEMBL					1848	YES	NO	NO	NO	ENST00000354854, ENST00000382761, ENST00000313250
p29160	0.0460256	0.00313921	3.79389	down	72.6704	317.643	128.902	436.764	123.558	455.571	-2.12796	-1.76058	-1.88249	Detected	Detected	Detected	0	p29160	AACCCTAGGATAGATGCAACAGAGAAGTACTACTTCCTCCATGGAATGTGCTGATTTCAG	ENST00000457283.3	16	+	30546072	30548465	2	30546072,30547749,	30546801,30548465,	ENSG00000235560.3	gene_id "ENSG00000235560.3"; transcript_id "ENST00000457283.3"; gene_type "processed_transcript"; gene_status "NOVEL"; gene_name "AC002310.12"; transcript_type "antisense"; transcript_status "KNOWN"; transcript_name "AC002310.12-001"; level 2; tag "basic"; havana_gene "OTTHUMG00000176947.1"; havana_transcript "OTTHUMT00000434397.1";	ENST00000457283		Antisense	ENSEMBL					1445	YES	NO	NO	NO	ENST00000395094
p14146	0.0459699	0.00312693	2.96105	down	104.676	314.486	164.351	435.133	145.935	476.314	-1.58707	-1.40468	-1.70659	Detected	Detected	Detected	0	p14146	CATCATGACTTCTGTCCAAGGTGTGCTCGGAAATCTCTTCCTTAACTGTGACTTTCTGAC	ENST00000413358.2	6	-	30262183	30294674	4	30262183,30263908,30282045,30294636,	30262741,30264014,30282259,30294674,	ENSG00000231074.3	gene_id "ENSG00000231074.3"; transcript_id "ENST00000413358.2"; gene_type "antisense"; gene_status "KNOWN"; gene_name "HCG18"; transcript_type "antisense"; transcript_status "KNOWN"; transcript_name "HCG18-005"; level 2; tag "basic"; havana_gene "OTTHUMG00000031138.4"; havana_transcript "OTTHUMT00000256036.2";	ENST00000413358.2	HCG18	Antisense	ENSEMBL					916	YES	NO	NO	NO	ENST00000376656
p20180	0.0459583	0.00312466	7.35755	down	37.654	346.319	75.1745	488.675	75.7273	504.472	-3.20123	-2.70056	-2.73589	Detected	Detected	Detected	0	p20180	ATGATTGCTGAATGTGGAATGAAAGTCCCCAGCAGGCAAAAGGCTGTGACTTCTGTTAGT	TCONS_00025232	17	-	46713900	46716647	2	46713900,46716447,	46714135,46716647,	XLOC_012505	Gene_id=XLOC_012505;Gene_name=linc-HOXB9-1;Transcript_id=TCONS_00025232;Transcript_name=linc-HOXB9-1;	XLOC_012505		Intergenic	HumanLincRNACatalog					435	NO	NO	NO	NO
p39205_v4	0.0459527	0.00310706	3.19333	down	42.5894	139.671	37.8297	133.062	57.1379	161.298	-1.71346	-1.81451	-1.49721	Not Detected	Detected	Detected	0	p39205_v4	CTATACAGACCTGAACAATGAAGATGGCACATTTTGTTCAGGGTATGGTGAATTAAGTGT	XR_159064.4	1	-	155473	174392	6	155473,158592,164262,165883,168099,173752,	155831,158674,164791,165942,168165,174392,	none					RefSeq					1734	NO	NO	NO	NO
p6186	0.0459527	0.00310374	9.69087	down	39.8817	426.712	97.3367	733.342	67.0222	756.684	-3.41946	-2.91343	-3.49698	Detected	Detected	Detected	0	p6186	TTCCTTGGTCAAAAGGATTAATTACAAAAGAACTCCATGAACACCGAGAAGAAGAGAAGG	ENST00000593604.1	16	-	86523873	86542483	2	86523873,86542260,	86524610,86542483,	ENSG00000268388.1	gene_id "ENSG00000268388.1"; transcript_id "ENST00000593604.1"; gene_type "lincRNA"; gene_status "KNOWN"; gene_name "FENDRR"; transcript_type "lincRNA"; transcript_status "KNOWN"; transcript_name "FENDRR-007"; level 2; havana_gene "OTTHUMG00000183870.1"; havana_transcript "OTTHUMT00000467216.1";	TCONS_00024240;XLOC_012046;TCONS_00024307;XLOC_012046	FENDRR	Intergenic	ENSEMBL				ENST00000262426	960	NO	NO	NO	NO
p3708	0.0458545	0.00306584	2.19681	down	89.1982	207.922	130.994	295.322	182.976	369.135	-1.22096	-1.17279	-1.01249	Detected	Detected	Detected	0	p3708	GGGTGTTGGCAAAAGTCACCTTTGTTTCAGCTTCAGTTTGAATTTAGGCACCTACTTTTG	ENST00000602802.1	12	+	58197620	58198198	1	58197620,	58198198,	ENSG00000270039.1	gene_id "ENSG00000270039.1"; transcript_id "ENST00000602802.1"; gene_type "lincRNA"; gene_status "NOVEL"; gene_name "RP11-571M6.17"; transcript_type "lincRNA"; transcript_status "KNOWN"; transcript_name "RP11-571M6.17-001"; level 2; tag "basic"; havana_gene "OTTHUMG00000183984.1"; havana_transcript "OTTHUMT00000467678.1";	ENST00000602802.1		Intergenic	ENSEMBL				ENST00000548843, ENST00000497617, ENST00000323833	578	NO	NO	NO	NO
p36655_v4	0.0457721	0.00303602	2.68917	down	609.453	1623.79	684.283	2031.49	667.773	1641.78	-1.41378	-1.56987	-1.29783	Detected	Detected	Detected	0	p36655_v4	CAAAGTTTGCAAGGTTCATTTATGTTCATGGGCTGACCCCACATTGGACACCGCTGCATC	uc002tfj.3	2	+	110745137	110752147	2	110745137,110751977,	110746379,110752147,	BC113052	proteinID=;alignID=uc002tfj.3;kgID=uc002tfj.3;mRNA=BC113052;spID=;refseq=;protAcc=;description=Homo sapiens cDNA FLJ31522 fis, clone NT2RI2000270.;rfamAcc=;tRnaName=;	UCSC_7479_1412		Intergenic	UCSC					1412	NO	NO	NO	NO
p35809_v4	0.0457721	0.00303954	3.97883	down	35.7366	133.705	46.019	167.31	40.6165	188.083	-1.90357	-1.86222	-2.21123	Not Detected	Detected	Detected	0	p35809_v4	GAACTGTGTCTGTCACCTAATAGATGCTCAATAAACCTGCCAGTAATTTCAGCAAATGAA	TCONS_00024336	16	+	14417189	14420687	2	14417189,14419869,	14417240,14420687,	XLOC_011650	Gene_id=XLOC_011650;Gene_name=linc-BFAR-1;Transcript_id=TCONS_00024336;Transcript_name=linc-BFAR-1;	XLOC_011650		Intergenic	HumanLincRNACatalog					869	NO	NO	NO	NO
RNA147308|p0412_imsncRNA826	0.0455512	0.00297257	2.67253	down	43.1786	127.971	70.1078	173.504	57.0987	148.597	-1.56743	-1.30732	-1.37988	Detected	Detected	Detected	0	RNA147308|p0412_imsncRNA826	GCTATATTCTATAAGCTGCTACCAAAGAGAGAAACATCATCCTCTCTAGACTGCCGTGGA	RNA147308|p0412_imsncRNA826								nc067					PubMed ID:21789175					NA	NO	NO	NO	NO
p33607	0.0455512	0.00298361	2.937	down	42.6921	112.362	57.8486	186.359	57.6637	172.3	-1.39612	-1.68773	-1.57918	Detected	Detected	Detected	0	p33607	GCTGATTCAGTAACCAGTTTCATGCTGTGTCATTCACACTCAGTACTTAATACTGCCATA	ENST00000431331.1	X	+	75107993	75109321	2	75107993,75108852,	75108278,75109321,	ENSG00000230028.1	gene_id "ENSG00000230028.1"; transcript_id "ENST00000431331.1"; gene_type "processed_transcript"; gene_status "NOVEL"; gene_name "RP11-212D3.3"; transcript_type "processed_transcript"; transcript_status "KNOWN"; transcript_name "RP11-212D3.3-001"; level 2; tag "basic"; havana_gene "OTTHUMG00000021871.1"; havana_transcript "OTTHUMT00000057289.1";	ENST00000431331.1		Intergenic	ENSEMBL					754	NO	NO	NO	NO
p33398	0.0453223	0.00291478	2.89076	down	923.761	2383.83	975.992	2940.86	1089.03	3383.23	-1.36769	-1.5913	-1.63536	Detected	Detected	Detected	0	p33398	AAGGGATCGGGTTACCGTTGTATTCGCATCAACCATAAAATGGATCCTCTGATTGGACAG	ENST00000549285.1	12	-	92537961	92539009	2	92537961,92538835,	92538223,92539009,	ENSG00000257922.1	gene_id "ENSG00000257922.1"; transcript_id "ENST00000549285.1"; gene_type "3prime_overlapping_ncrna"; gene_status "NOVEL"; gene_name "RP11-796E2.3"; transcript_type "3prime_overlapping_ncrna"; transcript_status "KNOWN"; transcript_name "RP11-796E2.3-001"; level 2; tag "basic"; havana_gene "OTTHUMG00000170093.1"; havana_transcript "OTTHUMT00000407230.1";	ENST00000549285.1		Antisense	ENSEMBL	ENST00000256015				436	YES	NO	NO	NO
p39199_v4	0.0453221	0.00285656	2.9181	down	160.455	418.087	123.001	373.887	121.921	382.506	-1.38163	-1.60393	-1.64953	Detected	Detected	Detected	0	p39199_v4	TGTATGGAATTTTGCCTGAGAGACCTCATTGCAGTTTCTGATTTTTTGATGTCTTCATCC	XR_426571.1	1	-	142436	146418	2	142436,146385,	143011,146418,	none					RefSeq					608	NO	NO	NO	NO
p5287	0.0453221	0.00288283	2.6372	down	1572.5	3799.11	1847.24	4845.87	1374.36	3977.32	-1.2726	-1.39138	-1.53304	Detected	Detected	Detected	0	p5287	TTTTGTTTTATCTGGGTCAACTCCTTCATAATGGCCTGAAGGTCATCTCCTCTCAACTTT	ENST00000557790.1	15	-	79529188	79576287	4	79529188,79552570,79553046,79575990,	79529270,79552643,79553188,79576287,	ENSG00000259234.1	gene_id "ENSG00000259234.1"; transcript_id "ENST00000557790.1"; gene_type "lincRNA"; gene_status "NOVEL"; gene_name "RP11-17L5.4"; transcript_type "lincRNA"; transcript_status "KNOWN"; transcript_name "RP11-17L5.4-001"; level 2; havana_gene "OTTHUMG00000172071.2"; havana_transcript "OTTHUMT00000416710.1";	ENST00000557790.1		Intergenic	ENSEMBL					594	YES	NO	NO	NO	ENST00000421388
p29710	0.0453221	0.00283934	2.62812	down	187.41	470.244	196.912	573.666	190.947	474.164	-1.32721	-1.54266	-1.31222	Detected	Detected	Detected	0	p29710	TATGCTGTGAACCCCCTGCCTTTCTTGCAGCCTACAACGAATAAATTTTCTTTGCAAAGG	TCONS_00023192	15	+	89921272	89941718	7	89921272,89922278,89930661,89931047,89931731,89932575,89938258,	89921396,89922500,89930769,89931112,89931812,89932713,89941718,	XLOC_011345	Gene_id=XLOC_011345;Gene_name=linc-C15orf42-2;Transcript_id=TCONS_00023192;Transcript_name=linc-C15orf42-2;	NR_015411.1;RefSeq_398_4198;XLOC_011345		Intergenic	HumanLincRNACatalog					4198	NO	NO	NO	NO
p3519	0.0453221	0.00278384	2.11075	down	1746.73	3467.99	1562.17	3550.08	1539.18	3208.05	-0.989444	-1.1843	-1.05953	Detected	Detected	Detected	0	p3519	AAAGGACTTTTCCCACCAAGAGTTGGAGAAAGAAGACACCAGGACTACTTCTTCCTCTTC	ENST00000589924.1	12	+	6772425	6777103	2	6772425,6776688,	6772558,6777103,	ENSG00000219410.3	gene_id "ENSG00000219410.3"; transcript_id "ENST00000589924.1"; gene_type "antisense"; gene_status "NOVEL"; gene_name "RP4-761J14.8"; transcript_type "antisense"; transcript_status "KNOWN"; transcript_name "RP4-761J14.8-002"; level 2; tag "basic"; havana_gene "OTTHUMG00000169194.2"; havana_transcript "OTTHUMT00000457920.1";	ENST00000589924.1		Antisense	ENSEMBL				ENST00000484795	548	YES	NO	NO	NO	ENST00000361959
p44384_v4	0.0453221	0.00281684	3.19097	down	817.415	2339.63	774.938	2482.11	525.576	1862.7	-1.51714	-1.67942	-1.82542	Detected	Detected	Detected	0	p44384_v4	TGAATGGTTAATAAAATTGCACAATGTTGTTGGTGGCAGTGACTTCTTTCTGTTCAGATT	uc009zjt.1	12	-	31826485	31882108	8	31826485,31841940,31850294,31850673,31854796,31867815,31872151,31881904,	31826572,31842052,31850351,31850891,31854941,31867885,31872290,31882108,	AMN1	AK311249	Homo sapiens antagonist of mitotic exit network 1 homolog (S. cerevisiae) (AMN1), transcript variant 4, non-coding RNA.			UCSC					1032	NO	NO	NO	NO
RNA143596	0.0451276	0.00268764	3.61197	down	43288.4	137881	36397.2	145512	40101.1	148397	-1.67137	-1.99924	-1.88774	Detected	Detected	Detected	0	RNA143596	TTAACTAAACTATACTAACACCCAGCGTTGGTTAATTTCATGCCAGCCACCGCAGCCATA	RNA143596													ftp://ftp.ensembl.org/pub/current/fasta/homo_sapiens/ncrna/Homo_sapiens.GRCh37.61.ncrna.fa.gz					NA	NO	NO	NO	NO
p24762	0.0450933	0.00266415	2.57516	down	11964.2	28618	12726.3	32163.9	10883.8	30744.9	-1.25819	-1.33763	-1.49816	Detected	Detected	Detected	0	p24762	TGTTGGTGGAGTTGAAGGGTATCTCGACGATTTTGGCGTATCTTTCTCTCATCTCCTTCA	NR_027646.1	1	-	116935486	116961244	3	116935486,116943517,116961080,	116935648,116943753,116961244,	ATP1A1OS	ID=rna2289;Name=NR_027646.1;Parent=gene1698;Dbxref=GeneID:84852,Genbank:NR_027646.1,HGNC:28262;gbkey=misc_RNA;product=ATP1A1 opposite strand%2C transcript variant 1;transcript_id=NR_027646.1|ID=gene1698;Name=ATP1A1OS;Dbxref=GeneID:84852,HGNC:28262;description=ATP1A1 opposite strand;gbkey=Gene;gene=ATP1A1OS;gene_synonym=C1orf203	UCSC:uc009whb.2		Antisense	RefSeq				ENST00000423907, ENST00000369494	562	YES	NO	NO	NO
p21628	0.0449259	0.00263668	4.7727	down	83.1814	360.728	81.8234	458.172	86.1939	385.889	-2.11658	-2.4853	-2.16253	Detected	Detected	Detected	0	p21628	CTGTTGTTGTCTAAACGTATATCCGTGTATGTAAACCGCCTGTTCTCTAAACATATATAT	TCONS_00029159	21	-	44808522	44809763	3	44808522,44808605,44808785,	44808533,44808641,44809763,	XLOC_014103	Gene_id=XLOC_014103;Gene_name=linc-U2AF1-3;Transcript_id=TCONS_00029159;Transcript_name=linc-U2AF1-3;	XLOC_014103		Intergenic	HumanLincRNACatalog					1025	NO	NO	NO	NO
p27912	0.0449259	0.00264012	2.79819	down	93.2068	289.958	89.2076	236.973	84.6526	224.432	-1.63734	-1.40948	-1.40665	Detected	Detected	Detected	0	p27912	TGGGAGAACTTAGCAGAAATCGGTACCTTGGTCATTACAAAGAAGCACGTTCAAAGGAAA	hox-HOXB8-86	17	+	44044706	44045273	1	44044706,	44045273,	hox-HOXB8-86	transcript_type=Hox Transcripts	hox-HOXB8-86		Intronic	HOX Loci		ENST00000344290			568	NO	YES	NO	NO
p25964	0.044879	0.00261709	3.84673	down	48.8286	191.404	64.8907	278.383	101.858	344.776	-1.97082	-2.10099	-1.7591	Detected	Detected	Detected	0	p25964	TGCCAGGCCTATTTCATACGCACTCTTCCAACTTTTTCCTGAATTAAAAACAAACAAACA	uc002dam.1	16	-	11029865	11031993	1	11029865,	11031993,	AX748339	proteinID=;alignID=uc002dam.1;kgID=uc002dam.1;mRNA=AX748339;spID=;refseq=;protAcc=;description=Homo sapiens cDNA FLJ36537 fis, clone TRACH2004950.;rfamAcc=;tRnaName=;	UCSC_4418_2128		Intronic	UCSC				ENST00000324288, ENST00000409552	2128	NO	NO	NO	NO
p807	0.0447583	0.00259268	2.3403	down	73.0477	176.809	84.4811	181.404	58.8207	145.065	-1.27528	-1.10251	-1.3023	Detected	Detected	Detected	0	p807	ACTGCTGGTCTGTAAGAGAACTAAAACATCTGATTTTCCTCATTTCCTTGTAAAGAGGTG	ENST00000442636.1	1	+	8938893	8939953	2	8938893,8939623,	8939019,8939953,	ENSG00000230679.1	gene_id "ENSG00000230679.1"; transcript_id "ENST00000442636.1"; gene_type "antisense"; gene_status "NOVEL"; gene_name "ENO1-AS1"; transcript_type "antisense"; transcript_status "KNOWN"; transcript_name "ENO1-AS1-001"; level 1; tag "basic"; tag "exp_conf"; havana_gene "OTTHUMG00000001779.1"; havana_transcript "OTTHUMT00000004954.1";	TCONS_00000151;XLOC_000044	ENO1-AS1	Antisense	ENSEMBL				ENST00000464920	456	YES	NO	NO	NO
p30356	0.0447583	0.00258423	3.24258	down	203.733	608.125	168.69	528.904	120.889	440.393	-1.57768	-1.64863	-1.8651	Detected	Detected	Detected	0	p30356	GGAAGAAATACCCAGACAAAATCTTTGGGACGAATGAAAATTTGTAACTCTTCTGGATTT	ENST00000540066.1	9	+	32552343	32553005	1	32552343,	32553005,	ENSG00000235453.3	gene_id "ENSG00000235453.3"; transcript_id "ENST00000540066.1"; gene_type "processed_transcript"; gene_status "NOVEL"; gene_name "TOPORS-AS1"; transcript_type "processed_transcript"; transcript_status "KNOWN"; transcript_name "TOPORS-AS1-201"; level 3; havana_gene "OTTHUMG00000019742.2";	ENST00000540066.1	TOPORS-AS1	Antisense	ENSEMBL					662	YES	NO	NO	NO	ENST00000379858, ENST00000379847
p39577_v4	0.0447583	0.00255168	3.57118	down	49.4241	164.342	40.7053	165.313	44.8664	151.318	-1.73342	-2.02191	-1.75388	Not Detected	Detected	Detected	0	p39577_v4	GTTATCATGCATCACTACCCTTGTCAGATAGTATCATGATCACAATAACATCAAGCATAA	XR_426930.1	1	-	224161231	224170736	3	224161231,224164656,224170459,	224161748,224164817,224170736,	none					RefSeq					955	NO	NO	NO	NO
p1745	0.0447583	0.00253198	2.11353	down	317.464	722.398	437.202	878.69	413.166	852.924	-1.1862	-1.00706	-1.0457	Detected	Detected	Detected	0	p1745	CAAAGGATCCCCGGCCCTGGCATACAGACATTAAATATTTACTAAGGAAATGAATAAGCA	ENST00000443652.1	10	-	114431570	114437578	3	114431570,114432487,114437393,	114431703,114432527,114437578,	ENSG00000233340.1	gene_id "ENSG00000233340.1"; transcript_id "ENST00000443652.1"; gene_type "antisense"; gene_status "NOVEL"; gene_name "RP11-25C19.3"; transcript_type "antisense"; transcript_status "KNOWN"; transcript_name "RP11-25C19.3-001"; level 2; tag "basic"; havana_gene "OTTHUMG00000019064.1"; havana_transcript "OTTHUMT00000050405.1";	ENST00000443652.1		Antisense	ENSEMBL		ENST00000393077, ENST00000393077			358	NO	NO	NO	NO
p9152	0.0447583	0.00253407	3.56915	down	211.235	676.083	231.009	821.042	197.342	788.757	-1.67835	-1.8295	-1.99888	Detected	Detected	Detected	0	p9152	AACATCTCGTGTGTCTGGTATCTGGTTATATTGTGGCCTGACAGAGAAGTTTCTTTCGGG	ENST00000422740.1	2	-	61370702	61372026	3	61370702,61371303,61371907,	61371080,61371401,61372026,	ENSG00000212978.4	gene_id "ENSG00000212978.4"; transcript_id "ENST00000422740.1"; gene_type "processed_transcript"; gene_status "NOVEL"; gene_name "AC016747.3"; transcript_type "processed_transcript"; transcript_status "PUTATIVE"; transcript_name "AC016747.3-003"; level 2; havana_gene "OTTHUMG00000152156.3"; havana_transcript "OTTHUMT00000325687.2";	TCONS_00003298;XLOC_002111;TCONS_00003299;XLOC_002111		Divergent	ENSEMBL			ENST00000398622	ENST00000295031	595	NO	NO	NO	NO
p44303_v4	0.0447107	0.0025162	8.22203	down	14525	133894	15207.6	137797	19522	129908	-3.20449	-3.17968	-2.73432	Detected	Detected	Detected	0	p44303_v4	AAAGTCCTAATAGTAGAAGAACCCTCCATAAACCTGGAGTGACTATATGGATGCCCCCCA	uc031tga.1	chrM	+	5904	7439	1	5904,	7439,	BC018860	BC018860	Homo sapiens cDNA: FLJ22894 fis, clone KAT04907.			UCSC					1535	NO	NO	NO	NO
p28977	0.0445738	0.00248081	3.05949	down	57.3485	175.963	57.8653	160.502	35.4853	119.408	-1.61745	-1.47182	-1.7506	Detected	Detected	Not Detected	0	p28977	CATCTTCAGTCTTTATCAACTCTTTGGAGATTCAGCCATTCTTTTTTGTACTTTAGGGAA	ENST00000421013.1	1	+	101491408	101552819	9	101491408,101538215,101540831,101542918,101545944,101547096,101549016,101550607,101552407,	101491617,101538386,101541272,101543064,101546169,101547291,101549130,101550713,101552819,	ENSG00000233184.1	gene_id "ENSG00000233184.1"; transcript_id "ENST00000421013.1"; gene_type "processed_transcript"; gene_status "NOVEL"; gene_name "RP11-421L21.3"; transcript_type "processed_transcript"; transcript_status "KNOWN"; transcript_name "RP11-421L21.3-002"; level 2; tag "basic"; havana_gene "OTTHUMG00000010831.1"; havana_transcript "OTTHUMT00000029897.1";	ENST00000421013.1		Divergent	ENSEMBL			ENST00000342173		2019	NO	NO	NO	NO
p1432	0.0445738	0.00247176	3.67596	down	742.118	2723.9	745.559	3068.68	786.702	2586.63	-1.87595	-2.04122	-1.71719	Detected	Detected	Detected	0	p1432	TTTTTCACTTTCACATCTCCAGCAAGGATGGTTGCAATTTCCCCTTGCATAAAGGCCCAG	ENST00000436039.1	1	+	234742753	234745229	2	234742753,234745166,	234743383,234745229,	ENSG00000228830.1	gene_id "ENSG00000228830.1"; transcript_id "ENST00000436039.1"; gene_type "antisense"; gene_status "NOVEL"; gene_name "RP4-781K5.2"; transcript_type "antisense"; transcript_status "KNOWN"; transcript_name "RP4-781K5.2-001"; level 2; tag "basic"; havana_gene "OTTHUMG00000037978.1"; havana_transcript "OTTHUMT00000092699.1";	ENST00000436039.1		Antisense	ENSEMBL					693	YES	NO	NO	NO
p27873	0.0445738	0.00239617	3.55721	down	107.667	392.495	108.349	423.162	128.412	405.975	-1.8661	-1.96553	-1.66061	Detected	Detected	Detected	0	p27873	GACGTACACTTAGTCATCCTTGCACAGAGAGCCCCTGTTTCAAAGCGCCTTTGATTTTTT	hox-HOXA3-4	7	+	26919862	26920421	1	26919862,	26920421,	hox-HOXA3-4	transcript_type=Hox Transcripts	hox-HOXA3-4		Intergenic	HOX Loci					560	NO	YES	NO	NO
p14825	0.0444775	0.00232349	2.1556	down	371.187	744.24	377.198	831.412	353.555	801.302	-1.00362	-1.14024	-1.18041	Detected	Detected	Detected	0	p14825	TTTCTTCCTCTCATGACATGGAAAGGCAGGTAGAAAGATCTCTTGAAGGTTGCTCCGAAG	ENST00000434951.1	7	-	6618195	6628605	2	6618195,6628325,	6618272,6628605,	ENSG00000232581.1	gene_id "ENSG00000232581.1"; transcript_id "ENST00000434951.1"; gene_type "antisense"; gene_status "NOVEL"; gene_name "AC079742.4"; transcript_type "antisense"; transcript_status "KNOWN"; transcript_name "AC079742.4-001"; level 2; tag "basic"; havana_gene "OTTHUMG00000151848.1"; havana_transcript "OTTHUMT00000324145.1";	ENST00000434951.1		Antisense	ENSEMBL				ENST00000359073	357	YES	NO	NO	NO	ENST00000396709
p832	0.0444775	0.0023433	2.5941	down	2168.64	5396.38	2341.99	5775.07	1694.63	4821.12	-1.3152	-1.3021	-1.5084	Detected	Detected	Detected	0	p832	TTCCCCTTCACGCTAAGCCTCTTTCAAATTCTTTTTCCTGAGCTGGAAGACCAGTCAGAT	ENST00000439577.1	1	+	17733255	17733878	2	17733255,17733812,	17733500,17733878,	ENSG00000227751.1	gene_id "ENSG00000227751.1"; transcript_id "ENST00000439577.1"; gene_type "antisense"; gene_status "NOVEL"; gene_name "RP1-20B21.4"; transcript_type "antisense"; transcript_status "KNOWN"; transcript_name "RP1-20B21.4-001"; level 2; tag "basic"; havana_gene "OTTHUMG00000037449.1"; havana_transcript "OTTHUMT00000091165.1";	ENST00000439577.1		Antisense	ENSEMBL				ENST00000375433, ENST00000434762	311	YES	NO	NO	NO	ENST00000375436
p27291	0.0443827	0.00221419	6.46447	down	376.977	2122.72	623.577	3929.9	472.249	3595.01	-2.49337	-2.65585	-2.92837	Detected	Detected	Detected	0	p27291	CAAAGCATTCTTAATCCATCTCTTCAGATATGTCTACAGAAAGACACATGAAAAGCAAGA	uc.418+	17	+	56082227	56082444	1	56082227,	56082444,	uc.418+	uc.418+	UCRs_356_217		Antisense	UCR					217	YES	NO	NO	NO
p14746	0.0443827	0.00221681	2.39868	down	4543.75	10439.8	4717.81	10878.7	4112.1	10711.8	-1.20013	-1.20532	-1.38126	Detected	Detected	Detected	0	p14746	ATGAATTCCAGCTTCACACTAATGTGAATGACGGGACAGAGTTTGGCAGCTCCAATTAGC	ENST00000589563.1	6	+	143811841	143827239	4	143811841,143818140,143826476,143827106,	143812243,143818239,143826594,143827239,	ENSG00000229036.2	gene_id "ENSG00000229036.2"; transcript_id "ENST00000589563.1"; gene_type "antisense"; gene_status "NOVEL"; gene_name "RP1-20N2.6"; transcript_type "antisense"; transcript_status "KNOWN"; transcript_name "RP1-20N2.6-003"; level 2; tag "RNA_Seq_supported_only"; tag "basic"; havana_gene "OTTHUMG00000015729.2"; havana_transcript "OTTHUMT00000459684.1";	ENST00000589563.1		Antisense	ENSEMBL				ENST00000367591	752	YES	NO	NO	NO	ENST00000367585, ENST00000002165
[truncated: 100 more rows]

## Sheet: up mRNA
ProbeName	p (Corr)	p	FC (abs)	Regulation	N1vsC1:rProcessedSignal(raw)	N1vsC1:gProcessedSignal(raw)	N2vsC2:rProcessedSignal(raw)	N2vsC2:gProcessedSignal(raw)	N3vsC3:rProcessedSignal(raw)	N3vsC3:gProcessedSignal(raw)	N1vsC1:cy5ByCy3Signal(normalized)	N2vsC2:cy5ByCy3Signal(normalized)	N3vsC3:cy5ByCy3Signal(normalized)	N2vsC2:FEFlags	N1vsC1:FEFlags	N3vsC3:FEFlags	ControlType	mRNA_ProbeName	ProbeID	Sequence	PrimaryAccession	RefSeqAccession	GenbankAccession	UniGeneID	EntrezGeneID	GeneSymbol	GeneName	EnsemblID	TIGRID	GO	Description	GenomicCoordinates	Cytoband
[truncated: 250 more rows]

[truncated: 1 more sheets: down mRNA]
