# Supplementary material for: Long noncoding RNA expression profiles in sub-lethal heat-treated hepatoma carcinoma cells
Source: World J Surg Oncol. 2017 Jul 21;15:136. doi: 10.1186/s12957-017-1194-4 (PMC5521104; doi:10.1186/s12957-017-1194-4)
Supplement: Supplementary file 6 — Classification and subgroup analysis of upregulated lncRNAs. (XLSX 206 kb) [file 12957_2017_1194_MOESM6_ESM.xlsx]

## Sheet: up lncRNA sense
ProbeName	p (Corr)	p	FC (abs)	Regulation	N1vsC1:rProcessedSignal(raw)	N1vsC1:gProcessedSignal(raw)	N2vsC2:rProcessedSignal(raw)	N2vsC2:gProcessedSignal(raw)	N3vsC3:rProcessedSignal(raw)	N3vsC3:gProcessedSignal(raw)	N1vsC1:cy5ByCy3Signal(normalized)	N2vsC2:cy5ByCy3Signal(normalized)	N3vsC3:cy5ByCy3Signal(normalized)	N2vsC2:FEFlags	N1vsC1:FEFlags	N3vsC3:FEFlags	ControlType	lncRNA_ProbeName	Probe Sequence	lncRNA ID	Chromosome	Strand	Start	End	exoncount	exonstart	exonend	gene	description	alias	known lncRNA name	class	database	Sense	Intronic	Bidirectional	Intergenic(10k)	length	Antisense	HOX	lincRNA	enhancer	Antisense_ID	enhancer_ID	lincRNA_ID
p17234	0.0498573	0.00587085	2.22985	up	225.397	101.035	266.07	132.815	264.743	106.715	1.15761	1.00239	1.31083	Detected	Detected	Detected	0	p17234	CCTGGCGCTTTGTATGGTGGCTGGAAGTGCTTGACAAATCATAGCACCATCAAATTTATA	ENST00000414435.1	X	+	118556879	118557510	2	118556879,118557477,	118557279,118557510,	ENSG00000237903.1	gene_id "ENSG00000237903.1"; transcript_id "ENST00000414435.1"; gene_type "sense_intronic"; gene_status "NOVEL"; gene_name "RP3-404F18.5"; transcript_type "sense_intronic"; transcript_status "KNOWN"; transcript_name "RP3-404F18.5-001"; level 2; tag "basic"; havana_gene "OTTHUMG00000022274.1"; havana_transcript "OTTHUMT00000058035.1";	ENST00000414435.1		Sense	ENSEMBL					433	NO	NO	NO	NO
p6363	0.048083	0.00476193	3.08461	up	841.56	264.484	916.608	264.374	678.739	255.124	1.66988	1.79373	1.41166	Detected	Detected	Detected	0	p6363	TGGTGCTAGAATTTGGCTTAAACAAGAGATGCTCCCACCAAACGCACCCTCTTTACTTCT	ENST00000567545.1	16	+	31413885	31416020	2	31413885,31414557,	31414189,31416020,	ENSG00000260757.1	gene_id "ENSG00000260757.1"; transcript_id "ENST00000567545.1"; gene_type "sense_overlapping"; gene_status "NOVEL"; gene_name "RP11-120K18.2"; transcript_type "sense_overlapping"; transcript_status "KNOWN"; transcript_name "RP11-120K18.2-001"; level 2; tag "basic"; havana_gene "OTTHUMG00000176615.1"; havana_transcript "OTTHUMT00000432840.1";	ENST00000567545.1		Sense	ENSEMBL	ENST00000389202				1767	YES	NO	NO	NO
p8439	0.0444124	0.00225852	2.52191	up	146.07	53.2627	135.851	54.8769	116.408	49.2728	1.45546	1.30776	1.24033	Detected	Detected	Detected	0	p8439	AATATCACGGCACATCAGAAACTATCCACCAATTAGTACCCGGAGAATCTAGTCCTGCAG	ENST00000596451.1	19	-	53100951	53102140	2	53100951,53101901,	53101356,53102140,	ENSG00000268970.1	gene_id "ENSG00000268970.1"; transcript_id "ENST00000596451.1"; gene_type "sense_intronic"; gene_status "NOVEL"; gene_name "CTD-3099C6.11"; transcript_type "sense_intronic"; transcript_status "KNOWN"; transcript_name "CTD-3099C6.11-001"; level 2; tag "basic"; havana_gene "OTTHUMG00000182791.1"; havana_transcript "OTTHUMT00000463699.1";	ENST00000596451.1	CTD-3099C6.11	Sense	ENSEMBL					644	NO	NO	NO	NO
p16677	0.0443157	0.00219249	4.36218	up	540.824	142.258	654.637	141.734	424.142	89.7239	1.92665	2.20751	2.24098	Detected	Detected	Detected	0	p16677	AACCCAGCTCTTTCAACTCCCAAGGTTACTTTGTCAATAAAGTGCGCCTTCTCAAGTCTT	ENST00000566954.1	9	-	140188319	140190173	1	140188319,	140190173,	ENSG00000260996.1	gene_id "ENSG00000260996.1"; transcript_id "ENST00000566954.1"; gene_type "sense_overlapping"; gene_status "NOVEL"; gene_name "RP13-122B23.8"; transcript_type "sense_overlapping"; transcript_status "KNOWN"; transcript_name "RP13-122B23.8-001"; level 2; tag "basic"; havana_gene "OTTHUMG00000175633.1"; havana_transcript "OTTHUMT00000430680.1";	ENST00000566954.1		Sense	ENSEMBL				ENST00000356628, ENST00000356628	1854	NO	NO	NO	NO
p5136	0.0440057	0.00165325	22.7889	up	2365.6	131.574	2337.06	98.7069	3158.53	113.608	4.16826	4.5654	4.79712	Detected	Detected	Detected	0	p5136	GGGAGTTTGTTTTATTGTACCAATCCGTTTTTAATCCTGAGTTCACAACATTGTGGAAAA	ENST00000563103.1	15	-	45492522	45492830	1	45492522,	45492830,	ENSG00000260035.1	gene_id "ENSG00000260035.1"; transcript_id "ENST00000563103.1"; gene_type "sense_intronic"; gene_status "NOVEL"; gene_name "CTD-2651B20.6"; transcript_type "sense_intronic"; transcript_status "KNOWN"; transcript_name "CTD-2651B20.6-001"; level 2; tag "basic"; havana_gene "OTTHUMG00000172834.1"; havana_transcript "OTTHUMT00000420790.1";	ENST00000563103.1	CTD-2651B20.6	Sense	ENSEMBL					308	NO	NO	NO	NO
p4671	0.042757	0.00133077	2.53227	up	251.352	102.873	264.283	107.766	221.591	81.7688	1.28884	1.29418	1.43828	Detected	Detected	Detected	0	p4671	TCCTGAAGCCACCTTCCCTTCCTGAGAGCTCCTTGGGGAGAAGGCAAGCCCTGGAAGCCA	ENST00000554540.1	14	-	101054111	101055663	2	101054111,101055591,	101054505,101055663,	ENSG00000258576.1	gene_id "ENSG00000258576.1"; transcript_id "ENST00000554540.1"; gene_type "sense_overlapping"; gene_status "NOVEL"; gene_name "CTD-2644I21.1"; transcript_type "sense_overlapping"; transcript_status "KNOWN"; transcript_name "CTD-2644I21.1-001"; level 2; tag "dotter_confirmed"; tag "basic"; havana_gene "OTTHUMG00000171591.1"; havana_transcript "OTTHUMT00000414339.1";	ENST00000554540.1	CTD-2644I21.1	Sense	ENSEMBL					466	NO	NO	NO	NO

## Sheet: up lncRNA antisense
ProbeName	p (Corr)	p	FC (abs)	Regulation	N1vsC1:rProcessedSignal(raw)	N1vsC1:gProcessedSignal(raw)	N2vsC2:rProcessedSignal(raw)	N2vsC2:gProcessedSignal(raw)	N3vsC3:rProcessedSignal(raw)	N3vsC3:gProcessedSignal(raw)	N1vsC1:cy5ByCy3Signal(normalized)	N2vsC2:cy5ByCy3Signal(normalized)	N3vsC3:cy5ByCy3Signal(normalized)	N2vsC2:FEFlags	N1vsC1:FEFlags	N3vsC3:FEFlags	ControlType	lncRNA_ProbeName	Probe Sequence	lncRNA ID	Chromosome	Strand	Start	End	exoncount	exonstart	exonend	gene	description	alias	known lncRNA name	class	database	Sense	Intronic	Bidirectional	Intergenic(10k)	length	Antisense	HOX	lincRNA	enhancer	Antisense_ID	enhancer_ID	lincRNA_ID
p11350	0.0499466	0.00594851	3.33879	up	406.367	120.531	429.755	152.024	427.754	109.536	1.75339	1.49922	1.96537	Detected	Detected	Detected	0	p11350	AAATGGAGGCACAGACTGATTAGAAAACCAGCTCAAGGTCATGTTGCTGCTCTCTCATTC	ENST00000596630.1	3	-	42553585	42573554	7	42553585,42558273,42560880,42562805,42570040,42572351,42573512,	42553803,42558328,42560944,42562864,42570150,42572450,42573554,	ENSG00000232354.2	gene_id "ENSG00000232354.2"; transcript_id "ENST00000596630.1"; gene_type "antisense"; gene_status "NOVEL"; gene_name "VIPR1-AS1"; transcript_type "antisense"; transcript_status "KNOWN"; transcript_name "VIPR1-AS1-005"; level 2; tag "RNA_Seq_supported_only"; tag "basic"; havana_gene "OTTHUMG00000156181.3"; havana_transcript "OTTHUMT00000461540.1";	ENST00000596630.1	VIPR1-AS1	Antisense	ENSEMBL			ENST00000498102		647	YES	NO	NO	NO
p891	0.0497893	0.00584809	7.62256	up	1586.98	227.812	1778.24	288.868	1866.64	180.736	2.80037	2.62197	3.36848	Detected	Detected	Detected	0	p891	GTGCACACAGGCTCGTACACACAAAGATGTTAAGCAAAATATAAAGCCCCTCCACTGATA	ENST00000432703.1	1	+	33815952	33828846	3	33815952,33824461,33828666,	33816048,33824675,33828846,	ENSG00000233246.1	gene_id "ENSG00000233246.1"; transcript_id "ENST00000432703.1"; gene_type "antisense"; gene_status "NOVEL"; gene_name "RP11-415J8.5"; transcript_type "antisense"; transcript_status "KNOWN"; transcript_name "RP11-415J8.5-001"; level 1; tag "basic"; tag "exp_conf"; havana_gene "OTTHUMG00000004127.1"; havana_transcript "OTTHUMT00000011863.1";	ENST00000432703.1		Antisense	ENSEMBL					490	YES	NO	NO	NO	ENST00000257118, ENST00000373416
p28550	0.0497893	0.005831	2.731	up	786.75	290.103	743.304	309.905	799.79	255.408	1.43934	1.26213	1.64682	Detected	Detected	Detected	0	p28550	TCTTTAGTGTGCTGGGCTCAACTGGGCCAGGAATGGCTAAGAGGCTCACTCACAGAGTGG	ASO1787	None	None	None	None	None	None	None	ASO1787	Accession=AK092494;Description=Homo sapiens cDNA FLJ35175 fis, clone PLACE6013400.	asoverlaps_593_1481		Antisense	RNAdb					1481	YES	NO	NO	NO
p9285	0.0494894	0.00566088	2.20004	up	251.322	103.65	256.237	115.193	214.204	108.496	1.27781	1.15343	0.981345	Detected	Detected	Detected	0	p9285	TTCTTCCTAAGTCAGAATCTGTATTCTGTGTGTGCCTAGTGTGGAGAACATGGATCTGCC	ENST00000418615.1	2	-	111870510	111873165	3	111870510,111871715,111873096,	111870734,111871875,111873165,	ENSG00000204581.2	gene_id "ENSG00000204581.2"; transcript_id "ENST00000418615.1"; gene_type "antisense"; gene_status "NOVEL"; gene_name "AC096670.3"; transcript_type "antisense"; transcript_status "KNOWN"; transcript_name "AC096670.3-001"; level 1; tag "basic"; tag "exp_conf"; havana_gene "OTTHUMG00000153643.1"; havana_transcript "OTTHUMT00000331944.1";	ENST00000418615.1		Antisense	ENSEMBL	ENST00000376593	ENST00000439055		ENST00000337565, ENST00000357757	453	NO	NO	NO	NO
p9611	0.0494345	0.00560242	2.14607	up	216.262	102.582	240.256	122.41	180.14	75.4126	1.076	0.972853	1.25624	Detected	Detected	Detected	0	p9611	AATGCCCCAGACCAGGTGTGGCTCCAACCCTGGAATCAATCCCAGACAGTGAATGTCCCA	ENST00000417267.1	2	-	242694207	242695155	2	242694207,242694546,	242694266,242695155,	ENSG00000234793.1	gene_id "ENSG00000234793.1"; transcript_id "ENST00000417267.1"; gene_type "antisense"; gene_status "NOVEL"; gene_name "AC114730.7"; transcript_type "antisense"; transcript_status "KNOWN"; transcript_name "AC114730.7-001"; level 2; tag "basic"; havana_gene "OTTHUMG00000151479.1"; havana_transcript "OTTHUMT00000322822.1";	ENST00000417267.1		Antisense	ENSEMBL				ENST00000537090	668	NO	NO	NO	NO
p37644_v4	0.0491223	0.00541296	2.7884	up	1122.73	353.284	894.189	320.404	1024.37	419.056	1.66811	1.48069	1.28952	Detected	Detected	Detected	0	p37644_v4	TAAAACTCCATTGGCCTCATGTCCAGAACTGAATCAGGTTCAGCTCGTGGAAGACATTCA	ENST00000606288.1	5	+	477359	480780	4	477359,477920,479980,480476,	477451,477964,480331,480780,	ENSG00000225138.3	gene_id "ENSG00000225138.3"; transcript_id "ENST00000606288.1"; gene_type "processed_transcript"; gene_status "NOVEL"; gene_name "CTD-2228K2.7"; transcript_type "antisense"; transcript_status "KNOWN"; transcript_name "CTD-2228K2.7-007"; level 2; tag "basic"; havana_gene "OTTHUMG00000167373.3"; havana_transcript "OTTHUMT00000470454.1";			Antisense	ENSEMBL					791	NO	NO	NO	NO
p28809	0.0490636	0.00537624	2.31555	up	201.078	98.1657	269.094	107.811	244.788	100.803	1.03447	1.3196	1.27999	Detected	Detected	Detected	0	p28809	AAATATCCCGAGAGCTTTCCAGGAAGCCGCAGGGAGCCCTCGACCTGTTTGAATCTCTGG	LIT3487	None	None	None	None	None	None	None	LIT3487	Accession=AY927465;Description=Homo sapiens mRNA sequence	CombinedLit_465_209		Antisense	RNAdb					209	YES	NO	NO	NO
p5804	0.0489659	0.00533958	3.2194	up	122.885	44.1872	111.459	34.7704	136.125	36.3685	1.47561	1.68058	1.90418	Detected	Detected	Not Detected	0	p5804	AAGAATGAAGTTCGGGTGCTTGGAGCGTGTTGCCCACGAGTCCAAGAGCTTCCTTCAGGG	ENST00000563593.1	16	-	1209547	1210176	2	1209547,1210130,	1209977,1210176,	ENSG00000259910.1	gene_id "ENSG00000259910.1"; transcript_id "ENST00000563593.1"; gene_type "antisense"; gene_status "NOVEL"; gene_name "RP11-616M22.2"; transcript_type "antisense"; transcript_status "KNOWN"; transcript_name "RP11-616M22.2-001"; level 2; tag "basic"; havana_gene "OTTHUMG00000172994.1"; havana_transcript "OTTHUMT00000421610.1";	ENST00000563593.1		Antisense	ENSEMBL		ENST00000348261			476	NO	NO	NO	NO
p14864	0.0489007	0.00531828	2.14857	up	2751.03	1408.94	3307.46	1543.38	3484.24	1469.88	0.965362	1.09963	1.24514	Detected	Detected	Detected	0	p14864	GGTGTGTGTGAAGACTACTATGATGAGCTGTCACAGCTCAATAAAATCTCAGTCAATTAA	ENST00000451368.1	7	-	26411763	26415892	2	26411763,26415706,	26412188,26415892,	ENSG00000225792.1	gene_id "ENSG00000225792.1"; transcript_id "ENST00000451368.1"; gene_type "antisense"; gene_status "NOVEL"; gene_name "AC004540.4"; transcript_type "antisense"; transcript_status "KNOWN"; transcript_name "AC004540.4-001"; level 2; tag "basic"; havana_gene "OTTHUMG00000152805.2"; havana_transcript "OTTHUMT00000328002.2";	ENST00000451368.1		Antisense	ENSEMBL	ENST00000451368				611	YES	NO	NO	NO	ENST00000338523, ENST00000446848
p8175	0.0487368	0.00523545	3.12778	up	3836.08	1427.37	4730.07	1323.27	3770.58	1183.79	1.42628	1.83776	1.67138	Detected	Detected	Detected	0	p8175	ATCTTCCACACCGACAGGGTCATGATGCGCTGTGCCTCTTTCTGCACTTCCATGGCGACT	ENST00000586483.1	19	-	13263884	13264526	2	13263884,13264320,	13264143,13264526,	ENSG00000267598.1	gene_id "ENSG00000267598.1"; transcript_id "ENST00000586483.1"; gene_type "antisense"; gene_status "NOVEL"; gene_name "CTC-250I14.6"; transcript_type "antisense"; transcript_status "KNOWN"; transcript_name "CTC-250I14.6-001"; level 2; tag "basic"; havana_gene "OTTHUMG00000180791.1"; havana_transcript "OTTHUMT00000453034.1";	ENST00000586483.1	CTC-250I14.6	Antisense	ENSEMBL				ENST00000242770, ENST00000343587	465	YES	NO	NO	NO	ENST00000292433
p15097	0.0486204	0.00516705	2.77109	up	456.196	186.728	530.943	192.137	473.894	150.351	1.28871	1.46642	1.65623	Detected	Detected	Detected	0	p15097	ACAGGTGGGGACCCTGAGCAGCCGATACTGAAGGCCAGCTGTGATGGCTCACGCCTGTAA	ENST00000297801.3	7	-	128505028	128550773	36	128505028,128514349,128514577,128518611,128519575,128519771,128519966,128520439,128521679,128521990,128524055,128524834,128525150,128526517,128526708,128526929,128527268,128528916,128530396,128530958,128531238,128531504,128531699,128532567,128532741,128532922,128533401,128533858,128534028,128534252,128542829,128544345,128547153,128547316,128548478,128550653,	128505064,128514502,128514664,128518776,128519677,128519883,128520139,128520582,128521779,128522070,128524176,128524917,128525324,128526611,128526791,128527020,128527354,128529093,128530567,128531141,128531332,128531587,128531873,128532661,128532848,128533108,128533529,128533952,128534108,128534346,128542912,128544433,128547230,128547506,128548621,128550773,	ENSG00000135253.9	gene_id "ENSG00000135253.9"; transcript_id "ENST00000297801.3"; gene_type "processed_transcript"; gene_status "KNOWN"; gene_name "KCP"; transcript_type "processed_transcript"; transcript_status "KNOWN"; transcript_name "KCP-201"; level 3; havana_gene "OTTHUMG00000158363.4";	ENST00000297801.3	KCP	Antisense	ENSEMBL	ENST00000487494, ENST00000476647, ENST00000492679			ENST00000469965, ENST00000325888, ENST00000325888	4249	YES	NO	NO	NO	ENST00000249289
p29155	0.0485124	0.00509121	2.44196	up	453.231	208.217	460.355	186.832	415.359	152.986	1.12216	1.301	1.44095	Detected	Detected	Detected	0	p29155	AAACTTCGAGGGCATTAAGGCAATATGGTGTTATGCCACAAACAGAAGGCACAGCTAACG	ENST00000572811.1	16	+	11835765	11838362	1	11835765,	11838362,	ENSG00000262420.2	gene_id "ENSG00000262420.2"; transcript_id "ENST00000572811.1"; gene_type "antisense"; gene_status "NOVEL"; gene_name "RP11-490O6.2"; transcript_type "antisense"; transcript_status "KNOWN"; transcript_name "RP11-490O6.2-001"; level 2; tag "basic"; havana_gene "OTTHUMG00000177468.1"; havana_transcript "OTTHUMT00000437065.1";	ENST00000572811.1		Antisense	ENSEMBL				ENST00000396516	2597	YES	NO	NO	NO	ENST00000356957
p11795	0.0482623	0.00496088	2.47042	up	1844.53	847.851	2091.38	804.08	1917.12	719.511	1.12137	1.37905	1.41385	Detected	Detected	Detected	0	p11795	TCGAGGTCTGGACTGGGCCAAATTTAAGCAGCGGTCCCGACAGCCCCAAGATAGCGGACC	ENST00000435478.1	3	+	49936734	49941190	2	49936734,49940863,	49936951,49941190,	ENSG00000230698.1	gene_id "ENSG00000230698.1"; transcript_id "ENST00000435478.1"; gene_type "antisense"; gene_status "NOVEL"; gene_name "CTD-2330K9.2"; transcript_type "antisense"; transcript_status "KNOWN"; transcript_name "CTD-2330K9.2-001"; level 2; tag "basic"; havana_gene "OTTHUMG00000156715.1"; havana_transcript "OTTHUMT00000345424.1";	ENST00000435478.1	CTD-2330K9.2	Antisense	ENSEMBL				ENST00000486107	544	YES	NO	NO	NO	ENST00000344206
p39097_v4	0.0482289	0.00494324	2.44064	up	103.683	47.8246	112.947	45.2607	112.975	42.0419	1.11636	1.31931	1.42611	Detected	Not Detected	Detected	0	p39097_v4	AAAGACTTAGAGGGCAGAGAAGGATGTAATCAAAATCTTCGTCATCTCCGGCTTCCGAAG	ENST00000609017.1	22	-	31478141	31479551	1	31478141,	31479551,	ENSG00000273387.1	gene_id "ENSG00000273387.1"; transcript_id "ENST00000609017.1"; gene_type "antisense"; gene_status "NOVEL"; gene_name "RP3-412A9.16"; transcript_type "antisense"; transcript_status "KNOWN"; transcript_name "RP3-412A9.16-001"; level 2; tag "basic"; havana_gene "OTTHUMG00000186126.1"; havana_transcript "OTTHUMT00000472296.1";			Antisense	ENSEMBL					1410	NO	NO	NO	NO
p28607	0.0482289	0.00492495	2.81508	up	425.947	151.942	410.573	165.124	411.717	128.642	1.48716	1.31409	1.67829	Detected	Detected	Detected	0	p28607	GTCATTTGTGTCCATATCACCTCACGTTTCAACTGCACTTGAACTTGACTCTCCCACCAC	ASO1780	None	None	None	None	None	None	None	ASO1780	Accession=AK092097;Description=Homo sapiens cDNA FLJ34778 fis, clone NT2NE2003540.	asoverlaps_284_2162		Antisense	RNAdb					2162	YES	NO	NO	NO
p785	0.0482289	0.00492009	2.37415	up	2469.99	1115.62	2902.35	1287.03	2733.71	1019.93	1.14666	1.17318	1.42238	Detected	Detected	Detected	0	p785	TAGGGGAGCCTCCACCAGACAGGGAACCCACGCCTTGCCACCCTTCTCTCTCCCTCCCAC	ENST00000412228.1	1	+	1822909	1824097	2	1822909,1823572,	1823290,1824097,	ENSG00000231050.1	gene_id "ENSG00000231050.1"; transcript_id "ENST00000412228.1"; gene_type "antisense"; gene_status "NOVEL"; gene_name "RP1-140A9.1"; transcript_type "antisense"; transcript_status "KNOWN"; transcript_name "RP1-140A9.1-001"; level 2; tag "basic"; havana_gene "OTTHUMG00000000941.1"; havana_transcript "OTTHUMT00000002766.1";	ENST00000412228.1		Antisense	ENSEMBL					906	NO	NO	NO	NO
p29488	0.048083	0.00468382	2.31398	up	100.65	39.1719	91.6004	40.0119	90.987	43.1967	1.36146	1.19493	1.07474	Detected	Not Detected	Detected	0	p29488	CTATCCCCACCCAGGGAAGCATGGCTTAATTCCAAATAAAGAATCTGATTTCTTTGTCTT	ENST00000519753.1	8	-	30239639	30242809	4	30239639,30240643,30241059,30242659,	30240131,30240878,30241213,30242809,	ENSG00000254109.1	gene_id "ENSG00000254109.1"; transcript_id "ENST00000519753.1"; gene_type "antisense"; gene_status "NOVEL"; gene_name "CTD-3107M8.4"; transcript_type "antisense"; transcript_status "KNOWN"; transcript_name "CTD-3107M8.4-002"; level 2; tag "basic"; havana_gene "OTTHUMG00000163930.1"; havana_transcript "OTTHUMT00000376455.1";	ENST00000519753.1	CTD-3107M8.4	Antisense	ENSEMBL	ENST00000519753				1031	YES	NO	NO	NO
p33718	0.048083	0.00488473	2.56881	up	3591.43	1581.36	4858.52	1854.58	3100.64	1088.3	1.1834	1.38943	1.51048	Detected	Detected	Detected	0	p33718	TCTCCAGACCCCACCCCCAGATGCATTTATTAGAAATAATAAAGTTCTTTCTTAGCTAGA	NR_015343.2	7	+	5111690	5112854	3	5111690,5111992,5112552,	5111831,5112128,5112854,	LOC389458	ID=rna15920;Name=NR_015343.2;Parent=gene13297;Dbxref=GeneID:389458,Genbank:NR_015343.2;gbkey=misc_RNA;product=uncharacterized LOC389458;transcript_id=NR_015343.2|ID=gene13297;Name=LOC389458;Dbxref=GeneID:389458;description=uncharacterized LOC389458;gbkey=Gene;gene=LOC389458	RefSeq_3276_532		Antisense	RefSeq	ENST00000498308			ENST00000353796, ENST00000353796	579	YES	NO	NO	NO
p25815	0.048083	0.00485318	2.13554	up	117.602	61.0721	150.781	68.4238	128.921	56.1714	0.945331	1.13989	1.19858	Detected	Detected	Detected	0	p25815	CCAGACTCCCAGACTACACAAGTGGGCTGGATCAGGGTGTGTAAGAACAGGGTCCAGTAC	uc001qrf.1	12	-	6954022	6957970	3	6954022,6955888,6957224,	6955531,6956067,6957970,	AK097957	proteinID=;alignID=uc001qrf.1;kgID=uc001qrf.1;mRNA=AK097957;spID=;refseq=;protAcc=;description=Homo sapiens cDNA FLJ36486 fis, clone THYMU2017831.;rfamAcc=;tRnaName=;	UCSC_3428_2434		Antisense	UCSC				ENST00000536241, ENST00000536140	2434	YES	NO	NO	NO
p9209	0.048083	0.00484647	3.19305	up	989.503	283.324	735.327	270.769	913.283	266.075	1.80425	1.44132	1.77923	Detected	Detected	Detected	0	p9209	AACCGAATGCCCGACCCGATCCATGGAAGGGCATGATCTAAGTCCTGTTACCACCACCAC	ENST00000479098.1	2	-	74725814	74726494	2	74725814,74726459,	74726191,74726494,	ENSG00000258821.1	gene_id "ENSG00000258821.1"; transcript_id "ENST00000479098.1"; gene_type "antisense"; gene_status "NOVEL"; gene_name "AC005041.17"; transcript_type "antisense"; transcript_status "KNOWN"; transcript_name "AC005041.17-001"; level 2; tag "dotter_confirmed"; tag "basic"; havana_gene "OTTHUMG00000152899.3"; havana_transcript "OTTHUMT00000328492.1";	ENST00000479098.1		Antisense	ENSEMBL	ENST00000377566	ENST00000550249		ENST00000489152	412	NO	NO	NO	NO
p26610	0.048083	0.00473249	2.08542	up	841.451	372.188	924.918	487.035	827.632	391.8	1.17685	0.925301	1.07887	Detected	Detected	Detected	0	p26610	TAATAGATTATATTATTGGAAGGGCACACACGCTTGCTGCCAGCCACGTTCTTCTTGGTG	HIT000263883	10	-	74884770	74885286	1	74884770,	74885286,	HIX0170315	None	H-InvDB_770_516		Antisense	H-InvDB				ENST00000430082	516	YES	NO	NO	NO	ENST00000544879
p38951_v4	0.048083	0.00480805	3.20528	up	284.313	77.9849	265.281	96.1277	230.55	70.4387	1.86622	1.4645	1.71064	Detected	Detected	Detected	0	p38951_v4	CCTGACACAGAACCAGCCCACTGTATTTGTTACATGTTTACTAATGTCCAGAAACGTCTG	ENST00000606866.1	20	+	32262322	32263186	2	32262322,32263057,	32262633,32263186,	ENSG00000271803.1	gene_id "ENSG00000271803.1"; transcript_id "ENST00000606866.1"; gene_type "antisense"; gene_status "NOVEL"; gene_name "RP1-63M2.5"; transcript_type "antisense"; transcript_status "KNOWN"; transcript_name "RP1-63M2.5-001"; level 2; tag "basic"; havana_gene "OTTHUMG00000185827.1"; havana_transcript "OTTHUMT00000471430.1";			Antisense	ENSEMBL					440	NO	NO	NO	NO
p35004_v4	0.048083	0.00483578	2.46617	up	200.098	91.5412	229.856	90.5518	191.814	70.9567	1.12821	1.34392	1.43469	Detected	Detected	Detected	0	p35004_v4	ACCTGGCCCCGAGGGGTGGCTGGCCAGCAGATGAGGAAATGGAGGCACAGACTGATTAGA	ENST00000602176.1	3	-	42550796	42573554	7	42550796,42553206,42553549,42558273,42560742,42562805,42573512,	42550871,42553401,42553803,42558328,42560831,42562864,42573554,	ENSG00000232354.2	gene_id "ENSG00000232354.2"; transcript_id "ENST00000602176.1"; gene_type "antisense"; gene_status "NOVEL"; gene_name "VIPR1-AS1"; transcript_type "antisense"; transcript_status "KNOWN"; transcript_name "VIPR1-AS1-004"; level 2; tag "RNA_Seq_supported_only"; tag "basic"; havana_gene "OTTHUMG00000156181.3"; havana_transcript "OTTHUMT00000461539.1";	ENST00000602176.1	VIPR1-AS1	Antisense	ENSEMBL			ENST00000498102		769	YES	NO	NO	NO
p10553	0.048083	0.00485776	2.26518	up	1900.41	940.578	2333.12	976.067	2132.24	886.003	1.01469	1.25721	1.26698	Detected	Detected	Detected	0	p10553	GAAGTTCTCCTGGCCCTTCCCAACTACCTCCCCTGTGCAAGTTTATTACAACTGAACGGC	ENST00000428254.1	20	+	25604792	25654544	6	25604792,25612793,25614684,25615364,25626166,25654487,	25605082,25612924,25614806,25615463,25626284,25654544,	ENSG00000213742.2	gene_id "ENSG00000213742.2"; transcript_id "ENST00000428254.1"; gene_type "antisense"; gene_status "NOVEL"; gene_name "RP4-694B14.5"; transcript_type "antisense"; transcript_status "KNOWN"; transcript_name "RP4-694B14.5-005"; level 2; tag "basic"; havana_gene "OTTHUMG00000032129.1"; havana_transcript "OTTHUMT00000078451.1";	ENST00000428254.1		Antisense	ENSEMBL					817	NO	NO	NO	NO	ENST00000304788
p10530	0.048083	0.00477292	2.89784	up	221.597	73.8147	225.515	89.6706	180.708	56.0663	1.58596	1.33052	1.68846	Detected	Detected	Detected	0	p10530	AGACACAGGCACCTCCGTCTTTTCAGAGAAATGTTGTATTTTTAATCAAGTGAACGTTTT	ENST00000428769.1	20	+	9556254	9558336	2	9556254,9558006,	9556389,9558336,	ENSG00000232738.1	gene_id "ENSG00000232738.1"; transcript_id "ENST00000428769.1"; gene_type "antisense"; gene_status "NOVEL"; gene_name "RP5-986I17.2"; transcript_type "antisense"; transcript_status "KNOWN"; transcript_name "RP5-986I17.2-001"; level 2; tag "basic"; havana_gene "OTTHUMG00000031855.1"; havana_transcript "OTTHUMT00000077960.1";	ENST00000428769.1		Antisense	ENSEMBL		ENST00000378429			465	NO	NO	NO	NO
p8352	0.048083	0.00482927	4.62351	up	479.776	126.464	588.13	123.556	633.353	115.72	1.92364	2.25096	2.45237	Detected	Detected	Detected	0	p8352	TGTCTGATGCCTAGGACATCCAACTACCCCCAAGAAGTCTTTTCACCCAGAACATATAAT	ENST00000598541.1	19	-	41727330	41727956	2	41727330,41727889,	41727549,41727956,	ENSG00000269652.1	gene_id "ENSG00000269652.1"; transcript_id "ENST00000598541.1"; gene_type "antisense"; gene_status "NOVEL"; gene_name "CTD-2195B23.3"; transcript_type "antisense"; transcript_status "KNOWN"; transcript_name "CTD-2195B23.3-001"; level 2; tag "basic"; havana_gene "OTTHUMG00000182739.1"; havana_transcript "OTTHUMT00000463402.1";	ENST00000598541.1	CTD-2195B23.3	Antisense	ENSEMBL					286	YES	NO	NO	NO	ENST00000301178
p30174	0.0478892	0.00460589	7.87921	up	962.015	156.954	1420.18	142.492	1253.99	156.606	2.61572	3.31712	3.00131	Detected	Detected	Detected	0	p30174	CTTTCCTATAATGTTTCAGGACCAGGGCTGGAAGCCTTCCATGTGTCAACTTCAATGTAG	uc001bqm.3	1	-	28905049	28908366	4	28905049,28906044,28906423,28908101,	28905192,28906099,28907741,28908366,	SNHG12	proteinID=;alignID=uc001bqm.3;kgID=uc001bqm.3;mRNA=BC034611;spID=;refseq=;protAcc=;description=Homo sapiens small nucleolar RNA host gene 12 (non-protein coding) (SNHG12), non-coding RNA.;rfamAcc=;tRnaName=;	uc001bqm.3		Antisense	UCSC					1781	YES	NO	NO	NO	ENST00000373830
p39181_v4	0.0477653	0.00456016	2.41143	up	457.707	199.391	449.381	199.759	396.493	146.017	1.19882	1.16968	1.44116	Detected	Detected	Detected	0	p39181_v4	GGGGACGGAAAGCAAGGCGGGATATAAGCTATATATAAAATGATAACTCTTCATATTAAA	ENST00000606397.1	X	-	114754817	114797034	4	114754817,114761963,114796730,114796952,	114754987,114762105,114796857,114797034,	ENSG00000271826.1	gene_id "ENSG00000271826.1"; transcript_id "ENST00000606397.1"; gene_type "antisense"; gene_status "KNOWN"; gene_name "RP1-93I3.1"; transcript_type "antisense"; transcript_status "KNOWN"; transcript_name "RP1-93I3.1-002"; level 2; tag "basic"; havana_gene "OTTHUMG00000185326.1"; havana_transcript "OTTHUMT00000470178.1";			Antisense	ENSEMBL					521	NO	NO	NO	NO
p2140	0.0476729	0.00453896	6.61279	up	19859.1	2327.51	19456.6	3390.61	20268.4	3431.81	3.09295	2.52065	2.56219	Detected	Detected	Detected	0	p2140	GGCGCTTGGGGAGGCGAGGCTACACGTTCGAGGCCAACCTGGTCAACATTGACCAAAAAA	ENST00000525893.1	11	-	462929	463899	2	462929,463347,	463041,463899,	ENSG00000255237.1	gene_id "ENSG00000255237.1"; transcript_id "ENST00000525893.1"; gene_type "antisense"; gene_status "NOVEL"; gene_name "RP13-317D12.3"; transcript_type "antisense"; transcript_status "KNOWN"; transcript_name "RP13-317D12.3-001"; level 2; tag "dotter_confirmed"; tag "basic"; havana_gene "OTTHUMG00000165470.1"; havana_transcript "OTTHUMT00000384259.1";	ENST00000525893.1		Antisense	ENSEMBL		ENST00000308020			664	NO	NO	NO	NO
p9859	0.047662	0.00452136	3.05232	up	2492.47	706.554	1977.82	722.137	2222.46	755.087	1.8187	1.45357	1.55744	Detected	Detected	Detected	0	p9859	GTTTTTTAGACTTCTCCCTCCTTTTTGTCCCCATCCCCCAAGTTATAAAACTATAATGCA	ENST00000548978.2	2	+	74729721	74731805	2	74729721,74730766,	74730534,74731805,	ENSG00000257702.2	gene_id "ENSG00000257702.2"; transcript_id "ENST00000548978.2"; gene_type "antisense"; gene_status "NOVEL"; gene_name "LBX2-AS1"; transcript_type "antisense"; transcript_status "KNOWN"; transcript_name "LBX2-AS1-001"; level 2; tag "basic"; havana_gene "OTTHUMG00000170509.2"; havana_transcript "OTTHUMT00000409432.2";	ENST00000548978.2	LBX2-AS1	Antisense	ENSEMBL				ENST00000233638, ENST00000489152, ENST00000377566	1852	YES	NO	NO	NO	ENST00000550249
p11800	0.0475539	0.00443032	2.69562	up	2116.97	891.005	2624.46	882.866	2269.67	818.402	1.24849	1.57175	1.4716	Detected	Detected	Detected	0	p11800	CCTGGAGAGACCCAGAGGAATGGCTCCCTGAGACTGAGTGCATGAACTTCGTGAAGTTGC	ENST00000454314.1	3	+	50306596	50311111	7	50306596,50307557,50308320,50308518,50308791,50310728,50310965,	50306780,50307807,50308440,50308612,50308911,50310874,50311111,	ENSG00000012171.13	gene_id "ENSG00000012171.13"; transcript_id "ENST00000454314.1"; gene_type "processed_transcript"; gene_status "KNOWN"; gene_name "SEMA3B"; transcript_type "retained_intron"; transcript_status "KNOWN"; transcript_name "SEMA3B-011"; level 2; havana_gene "OTTHUMG00000156970.2"; havana_transcript "OTTHUMT00000346900.1";	ENST00000454314.1	SEMA3B	Antisense	ENSEMBL	ENST00000454939			ENST00000316436	1060	YES	NO	NO	NO
p36558_v4	0.0474591	0.00436518	2.03563	up	1267.53	674.468	1504.62	741.592	1415.67	639.92	0.910197	1.0207	1.14552	Detected	Detected	Detected	0	p36558_v4	TTGCGATCTGGAGCAGTGGGGACAGGTCAGGAACCGGCGCGTATTTCTGCAGTGAGACCA	ENST00000472494.1	7	+	27240055	27242441	2	27240055,27240241,	27240140,27242441,	ENSG00000243766.2	gene_id "ENSG00000243766.2"; transcript_id "ENST00000472494.1"; gene_type "antisense"; gene_status "KNOWN"; gene_name "HOTTIP"; transcript_type "antisense"; transcript_status "KNOWN"; transcript_name "HOTTIP-003"; level 2; tag "basic"; havana_gene "OTTHUMG00000063751.5"; havana_transcript "OTTHUMT00000414180.1";	ENST00000472494.1	HOTTIP	Antisense	ENSEMBL			ENST00000222753		2285	NO	NO	NO	NO
p34	0.0474591	0.00431248	10.4881	up	786.14	91.0056	896.187	95.5755	988.122	69.3749	3.11076	3.22909	3.8322	Detected	Detected	Detected	0	p34	AGGAGGCTCCCAGGTTGTCCAGGTCCACATGGCTCTCAGACATGCTCGTCTCTCTCCACC	ENST00000442305.1	1	-	2424875	2425918	2	2424875,2425821,	2425292,2425918,	ENSG00000229393.1	gene_id "ENSG00000229393.1"; transcript_id "ENST00000442305.1"; gene_type "antisense"; gene_status "NOVEL"; gene_name "RP3-395M20.3"; transcript_type "antisense"; transcript_status "KNOWN"; transcript_name "RP3-395M20.3-001"; level 1; tag "basic"; tag "exp_conf"; havana_gene "OTTHUMG00000000721.1"; havana_transcript "OTTHUMT00000001800.1";	ENST00000442305.1		Antisense	ENSEMBL		ENST00000288766			514	NO	NO	NO	NO
p6595	0.0474591	0.00433682	2.43242	up	380.965	175.827	454.065	173.104	393.97	155.581	1.1155	1.39126	1.34042	Detected	Detected	Detected	0	p6595	ACTCCCACAGGTCACCAGAAACTAAGACGTGAGTGACGCCCGGCAGTGGCCGACTCTTCC	ENST00000562574.1	16	+	88947664	88950123	2	88947664,88949922,	88948020,88950123,	ENSG00000259881.1	gene_id "ENSG00000259881.1"; transcript_id "ENST00000562574.1"; gene_type "antisense"; gene_status "NOVEL"; gene_name "RP11-830F9.5"; transcript_type "antisense"; transcript_status "KNOWN"; transcript_name "RP11-830F9.5-002"; level 2; tag "basic"; havana_gene "OTTHUMG00000175521.1"; havana_transcript "OTTHUMT00000430360.1";	ENST00000562574.1		Antisense	ENSEMBL					557	YES	NO	NO	NO	ENST00000360302
p15402	0.0474591	0.0043479	2.10572	up	606.799	312.53	556.984	266.579	521.982	226.789	0.957226	1.06307	1.20265	Detected	Detected	Detected	0	p15402	GGAACCAGGCCAAATGCCTGCCACTTACCTTAAATTGATCAGCCACTTTGAGATTAAAAC	ENST00000452050.1	7	+	92465802	92546437	3	92465802,92484222,92546150,	92465877,92484267,92546437,	ENSG00000237819.1	gene_id "ENSG00000237819.1"; transcript_id "ENST00000452050.1"; gene_type "antisense"; gene_status "NOVEL"; gene_name "AC002454.1"; transcript_type "antisense"; transcript_status "KNOWN"; transcript_name "AC002454.1-002"; level 2; tag "basic"; havana_gene "OTTHUMG00000155818.1"; havana_transcript "OTTHUMT00000341806.1";	ENST00000452050.1		Antisense	ENSEMBL	ENST00000452050, ENST00000419668			ENST00000265734	407	YES	NO	NO	NO
p84	0.0474591	0.00432952	9.93425	up	968.647	102.236	1034.23	78.4485	569.211	72.5207	3.24407	3.72067	2.9725	Detected	Detected	Detected	0	p84	GGGCGTCTTTCACTAATTTTTCCTAGGTTTTCTCTTCTATCGGGCTCTGTGGTCCTTTCA	ENST00000317122.1	1	-	16160973	16174642	2	16160973,16174602,	16163401,16174642,	ENSG00000179743.2	gene_id "ENSG00000179743.2"; transcript_id "ENST00000317122.1"; gene_type "processed_transcript"; gene_status "NOVEL"; gene_name "RP11-169K16.9"; transcript_type "processed_transcript"; transcript_status "KNOWN"; transcript_name "RP11-169K16.9-001"; level 2; tag "basic"; havana_gene "OTTHUMG00000009375.1"; havana_transcript "OTTHUMT00000025992.1";	NR_024279;RefSeq_1036_2732		Antisense	ENSEMBL					2468	YES	NO	YES	NO	ENST00000375759		ENST00000317122
p24922	0.0472276	0.00419942	2.97102	up	1700.91	648.339	1879.22	560.583	1744.81	585.127	1.39149	1.74514	1.57625	Detected	Detected	Detected	0	p24922	AATCTCGGAGTTACCGATTCTGCGGCCGAGTAGTGGAGAAAGAGTGCCTGGGAGTCAGGA	NR_037657.1	12	+	56110075	56113491	3	56110075,56112874,56113282,	56110501,56113007,56113491,	BLOC1S1	ID=rna26965;Name=NR_037657.1;Parent=gene22574;Dbxref=GeneID:2647,Genbank:NR_037657.1,HGNC:4200,HPRD:03263,MIM:601444;gbkey=misc_RNA;product=biogenesis of lysosomal organelles complex-1%2C subunit 1%2C transcript variant 4;transcript_id=NR_037657.1|ID=gene22574;Name=BLOC1S1;Dbxref=GeneID:2647,HGNC:4200,HPRD:03263,MIM:601444;description=biogenesis of lysosomal organelles complex-1%2C subunit 1;gbke…	UCSC:uc021qyv.1		Antisense	RefSeq	ENST00000257899			ENST00000257880	768	YES	NO	NO	NO
p6305	0.0472276	0.0041932	4.64272	up	764.119	155.328	765.622	143.886	605.202	158.303	2.29847	2.41171	1.93473	Detected	Detected	Detected	0	p6305	CCACCTGAAATGTGCCCATCGAGTCCTGGCACCTTTTACCATTTCTTCACAATGAAAAAA	ENST00000565782.1	16	+	18938184	18948365	2	18938184,18948177,	18938459,18948365,	ENSG00000260352.1	gene_id "ENSG00000260352.1"; transcript_id "ENST00000565782.1"; gene_type "antisense"; gene_status "NOVEL"; gene_name "CTD-2288F12.1"; transcript_type "antisense"; transcript_status "KNOWN"; transcript_name "CTD-2288F12.1-001"; level 2; tag "basic"; havana_gene "OTTHUMG00000177196.1"; havana_transcript "OTTHUMT00000435805.1";	ENST00000565782.1	CTD-2288F12.1	Antisense	ENSEMBL			ENST00000446231		463	NO	NO	NO	NO
p16827	0.0472276	0.00422543	2.60949	up	329.017	114.308	401.44	172.811	290.677	109.379	1.52524	1.21599	1.41008	Detected	Detected	Detected	0	p16827	GCCTCTCTGTCTACTCTGCGTTCCCCGCTGGGAGGAGGGTCTGGTGATAAAATAGCGGCG	ENST00000531661.1	9	+	86323232	86328293	2	86323232,86327412,	86323368,86328293,	ENSG00000254473.1	gene_id "ENSG00000254473.1"; transcript_id "ENST00000531661.1"; gene_type "antisense"; gene_status "NOVEL"; gene_name "RP11-522I20.3"; transcript_type "antisense"; transcript_status "KNOWN"; transcript_name "RP11-522I20.3-001"; level 1; tag "basic"; tag "exp_conf"; havana_gene "OTTHUMG00000166241.1"; havana_transcript "OTTHUMT00000388652.1";	ENST00000531661.1		Antisense	ENSEMBL					1017	NO	NO	NO	NO
p7209	0.0470792	0.00409501	2.114	up	3229.66	1674.46	3371.21	1561.67	2873.31	1266.33	0.947689	1.11018	1.18207	Detected	Detected	Detected	0	p7209	TAAAATCAATATTGCCGAGGCCTCCGCAGCAGTCAGGCCCTGCCACCGAGCTGTTCGTTA	ENST00000583662.1	17	+	17494741	17513799	2	17494741,17513649,	17495016,17513799,	ENSG00000264666.1	gene_id "ENSG00000264666.1"; transcript_id "ENST00000583662.1"; gene_type "antisense"; gene_status "NOVEL"; gene_name "RP11-524F11.2"; transcript_type "antisense"; transcript_status "KNOWN"; transcript_name "RP11-524F11.2-001"; level 2; tag "basic"; havana_gene "OTTHUMG00000179385.1"; havana_transcript "OTTHUMT00000446050.1";	ENST00000583662.1		Antisense	ENSEMBL					425	YES	NO	NO	NO
p9429	0.0470205	0.00406434	2.44961	up	106.736	45.3687	130.133	47.4451	72.1709	31.683	1.23428	1.45566	1.18771	Detected	Detected	Not Detected	0	p9429	TTTCCCTTGCTCAAAAAGGCACTAAGTCATCTCCAAGTTTGAAGCACCCAGCGAACAACA	ENST00000437243.1	2	-	174203067	174220936	2	174203067,174220894,	174203361,174220936,	ENSG00000236391.2	gene_id "ENSG00000236391.2"; transcript_id "ENST00000437243.1"; gene_type "processed_transcript"; gene_status "PUTATIVE"; gene_name "AC092573.3"; transcript_type "processed_transcript"; transcript_status "PUTATIVE"; transcript_name "AC092573.3-001"; level 2; tag "basic"; havana_gene "OTTHUMG00000154108.1"; havana_transcript "OTTHUMT00000333943.1";	ENST00000437243.1		Antisense	ENSEMBL					336	YES	NO	NO	NO	ENST00000467411, ENST00000496441
p33475	0.0470141	0.00405999	2.08	up	1474.66	749.436	1817.45	796.149	1599.26	798.283	0.976505	1.19081	1.00243	Detected	Detected	Detected	0	p33475	TACTCTTCACAGCGGATGAAGGATTGGCAGGAGATTATAGCTCTGTATGAGAAGGACAAC	ENST00000582262.1	17	+	46022789	46051804	8	46022789,46022924,46023688,46047978,46048727,46050884,46051296,46051765,	46022810,46022978,46023759,46048089,46048773,46051016,46051397,46051804,	ENSG00000263798.1	gene_id "ENSG00000263798.1"; transcript_id "ENST00000582262.1"; gene_type "processed_transcript"; gene_status "NOVEL"; gene_name "RP11-6N17.9"; transcript_type "processed_transcript"; transcript_status "KNOWN"; transcript_name "RP11-6N17.9-001"; level 2; tag "basic"; tag "readthrough_transcript"; havana_gene "OTTHUMG00000178681.1"; havana_transcript "OTTHUMT00000442908.1";	ENST00000582262.1		Antisense	ENSEMBL	ENST00000225573, ENST00000536708				575	YES	NO	NO	NO	ENST00000300557
p2622	0.0470015	0.00405331	2.44932	up	814.482	372.038	1061.49	417.646	832.561	315.267	1.13043	1.34574	1.40098	Detected	Detected	Detected	0	p2622	ACAGCAGCGTCAGGCTCCGGGAGACCTCGTGAACTCAGTGATTTCAAGTCCCGTTTCAGA	ENST00000418995.2	11	+	3247290	3254068	3	3247290,3247545,3253842,	3247412,3247632,3254068,	ENSG00000224513.2	gene_id "ENSG00000224513.2"; transcript_id "ENST00000418995.2"; gene_type "antisense"; gene_status "NOVEL"; gene_name "AC109309.4"; transcript_type "antisense"; transcript_status "KNOWN"; transcript_name "AC109309.4-001"; level 1; tag "basic"; tag "exp_conf"; havana_gene "OTTHUMG00000011710.2"; havana_transcript "OTTHUMT00000032348.2";	ENST00000418995.2		Antisense	ENSEMBL				ENST00000332314	435	YES	NO	NO	NO	ENST00000389832
p5861	0.0470006	0.00389456	2.57547	up	122.036	50.4988	107.748	44.1858	102.982	35.5243	1.27298	1.286	1.53552	Detected	Detected	Not Detected	0	p5861	TAGAAGCCTCCAATTCCCCCAACCAGGCAGGTCCTGGGGAGCACAGGCTGCTTCCTGCTT	ENST00000592465.1	16	-	4845265	4846533	2	4845265,4846337,	4845789,4846533,	ENSG00000267077.1	gene_id "ENSG00000267077.1"; transcript_id "ENST00000592465.1"; gene_type "antisense"; gene_status "NOVEL"; gene_name "RP11-127I20.5"; transcript_type "antisense"; transcript_status "KNOWN"; transcript_name "RP11-127I20.5-001"; level 2; tag "basic"; havana_gene "OTTHUMG00000177884.1"; havana_transcript "OTTHUMT00000439467.1";	ENST00000592465.1		Antisense	ENSEMBL				ENST00000268231, ENST00000322048	720	YES	NO	NO	NO
p38461_v4	0.0470006	0.00369481	2.40854	up	565.77	259.822	746.01	303.91	705.437	269.875	1.12269	1.29555	1.38623	Detected	Detected	Detected	0	p38461_v4	GCTTATGCGCTCTCGGCGGGGAGGGTCCTTTAAGAAATAAAAATCCATCTTAATATCCAC	ENST00000604081.1	12	-	54387593	54389683	1	54387593,	54389683,	ENSG00000250133.2	gene_id "ENSG00000250133.2"; transcript_id "ENST00000604081.1"; gene_type "antisense"; gene_status "NOVEL"; gene_name "HOXC-AS2"; transcript_type "antisense"; transcript_status "KNOWN"; transcript_name "HOXC-AS2-002"; level 2; tag "basic"; havana_gene "OTTHUMG00000160030.2"; havana_transcript "OTTHUMT00000408239.2";			Antisense	ENSEMBL					2090	NO	NO	NO	NO
p26890	0.0470006	0.00402281	2.39423	up	5382.06	2327.24	5959.36	2232.61	4260.55	1916.3	1.20954	1.41643	1.15271	Detected	Detected	Detected	0	p26890	TTGTCTGACATGAGGGTGGAGATGGAGCGGCCGATCTCGTGGTAGTCCATGTTGGCACTA	HIT000389639	7	-	150767877	150768643	3	150767877,150768158,150768476,	150767998,150768384,150768643,	HIX0167894	None	H-InvDB_779_514		Antisense	H-InvDB				ENST00000460980, ENST00000462940	514	YES	NO	NO	NO
p26936	0.0470006	0.0038194	2.23231	up	1471.43	619.953	1520.99	751.936	2238.9	966.269	1.24699	1.01633	1.21229	Detected	Detected	Detected	0	p26936	TAAGATCTTCCTGAGGACAATGGCGCAAGATCGTCTTCAGCTGTTCATAGCGAAGATGAA	HIT000385522	X	+	7066047	7171264	3	7066047,7108920,7171236,	7066124,7109049,7171264,	HIX0056257	None	H-InvDB_2614_234		Antisense	H-InvDB	ENST00000217961				234	YES	NO	NO	NO
p1223	0.0470006	0.00352751	2.981	up	518.998	186.554	569.795	203.149	551.723	162.517	1.47613	1.48791	1.76335	Detected	Detected	Detected	0	p1223	TCTCCAGCCTTGCAGGTCCCCTTCCTCTATGAAGCCAGCCTTCTGAGATGAACACATTGC	ENST00000506037.1	1	+	155108372	155109607	2	155108372,155108774,	155108467,155109607,	ENSG00000250784.1	gene_id "ENSG00000250784.1"; transcript_id "ENST00000506037.1"; gene_type "processed_transcript"; gene_status "NOVEL"; gene_name "RP11-540D14.6"; transcript_type "processed_transcript"; transcript_status "KNOWN"; transcript_name "RP11-540D14.6-001"; level 2; tag "basic"; havana_gene "OTTHUMG00000035334.1"; havana_transcript "OTTHUMT00000085517.1";	ENST00000506037.1		Antisense	ENSEMBL	ENST00000484157			ENST00000368399, ENST00000368399, ENST00000469878	928	YES	NO	NO	NO
p5964	0.0470006	0.00347355	2.64826	up	2664.27	1100.05	2883.55	977.847	2580.29	992.228	1.27617	1.56016	1.37879	Detected	Detected	Detected	0	p5964	AACTCCTTGGCGCACAGAGCGCAGATGTAGGGCCCCTTGCTCTTTGTCTTCTTCTCCAAG	ENST00000566537.1	16	-	29817816	29819053	2	29817816,29818551,	29817861,29819053,	ENSG00000259952.1	gene_id "ENSG00000259952.1"; transcript_id "ENST00000566537.1"; gene_type "antisense"; gene_status "NOVEL"; gene_name "AC009133.15"; transcript_type "antisense"; transcript_status "KNOWN"; transcript_name "AC009133.15-001"; level 2; tag "basic"; havana_gene "OTTHUMG00000177140.1"; havana_transcript "OTTHUMT00000435555.1";	ENST00000566537.1		Antisense	ENSEMBL				ENST00000400751, ENST00000300797, ENST00000400750	547	YES	NO	NO	NO	ENST00000545521
p26468	0.0470006	0.00378531	2.37263	up	2093.99	904.524	2407.29	916.098	2246.52	1023.2	1.21103	1.39384	1.1346	Detected	Detected	Detected	0	p26468	TGAGCCTTGGTCACAGCGTCACTGACAGATCATTAGCAGGTGCTGCAAAGGACAGGGGCA	uc022bce.1	8	-	143760854	143763384	1	143760854,	143763384,	AX747544	proteinID=;alignID=uc022bce.1;kgID=uc022bce.1;mRNA=AX747544;spID=;refseq=;protAcc=;description=Homo sapiens cDNA FLJ35113 fis, clone PLACE6007242.;rfamAcc=;tRnaName=;	uc022bce.1		Antisense	UCSC				ENST00000422119	2530	YES	NO	NO	NO	ENST00000301258
p6089	0.0470006	0.0038876	2.2504	up	467.024	220.725	617.296	248.054	377.643	174.476	1.08125	1.31531	1.11399	Detected	Detected	Detected	0	p6089	AAGAAAGAAAGGAAACGCCGAGTCATCCAGCGACACTCAGACCCTCGGCACAGAGAGCAG	ENST00000566989.1	16	-	70190242	70207322	3	70190242,70192707,70207030,	70190407,70192792,70207322,	ENSG00000247228.2	gene_id "ENSG00000247228.2"; transcript_id "ENST00000566989.1"; gene_type "antisense"; gene_status "NOVEL"; gene_name "RP11-296I10.3"; transcript_type "antisense"; transcript_status "KNOWN"; transcript_name "RP11-296I10.3-002"; level 2; tag "basic"; havana_gene "OTTHUMG00000176981.2"; havana_transcript "OTTHUMT00000435007.1";	ENST00000566989.1		Antisense	ENSEMBL					542	YES	NO	NO	NO	ENST00000288050, ENST00000398122
p35086_v4	0.0470006	0.00362028	5.55562	up	1980.48	350.881	1902.64	412.724	1790.53	271.702	2.4968	2.20475	2.72029	Detected	Detected	Detected	0	p35086_v4	TCCTCCCATTGGATCCGGCGCTCCCGGCAGGCAGGCCTACAGAATTGGGCATGAAACAGC	ENST00000599135.1	4	-	56243773	56262009	6	56243773,56246962,56248673,56252475,56253438,56261961,	56243937,56247046,56248729,56252590,56253708,56262009,	ENSG00000249700.3	gene_id "ENSG00000249700.3"; transcript_id "ENST00000599135.1"; gene_type "antisense"; gene_status "NOVEL"; gene_name "SRD5A3-AS1"; transcript_type "antisense"; transcript_status "KNOWN"; transcript_name "SRD5A3-AS1-005"; level 2; tag "RNA_Seq_supported_only"; tag "basic"; havana_gene "OTTHUMG00000160655.6"; havana_transcript "OTTHUMT00000461423.1";	ENST00000599135.1	SRD5A3-AS1	Antisense	ENSEMBL				ENST00000264228	737	NO	NO	NO	NO
p35123_v4	0.0470006	0.00366805	2.28532	up	201.723	80.0556	202.014	94.7063	176.93	79.6753	1.3333	1.09292	1.15098	Detected	Detected	Detected	0	p35123_v4	CACCCGCGCAACAGCAGGAAAGACAGAGGGGCCCCTTTGTGTGACTAAATTTGGCAAGAA	ENST00000436413.1	4	+	109088680	109097582	3	109088680,109094574,109096947,	109088989,109094675,109097582,	ENSG00000232021.2	gene_id "ENSG00000232021.2"; transcript_id "ENST00000436413.1"; gene_type "processed_transcript"; gene_status "NOVEL"; gene_name "LEF1-AS1"; transcript_type "antisense"; transcript_status "KNOWN"; transcript_name "LEF1-AS1-001"; level 2; tag "basic"; havana_gene "OTTHUMG00000161028.1"; havana_transcript "OTTHUMT00000363473.1";	NR_029374;RefSeq_2755_1049	LEF1-AS1	Antisense	ENSEMBL	ENST00000512129				1045	YES	NO	NO	NO
p8378	0.0470006	0.00352176	2.93	up	111.055	37.3164	156.112	48.1058	127.044	48.7787	1.57339	1.6983	1.38101	Detected	Not Detected	Detected	0	p8378	TCGGTGTGATTAAATTTGGTCACTAAGCCAAACGCACGGGACACTGCCTAGATTGAGTTA	ENST00000586744.1	19	-	45579767	45593649	2	45579767,45593326,	45580134,45593649,	ENSG00000267348.1	gene_id "ENSG00000267348.1"; transcript_id "ENST00000586744.1"; gene_type "processed_transcript"; gene_status "PUTATIVE"; gene_name "CTB-179K24.4"; transcript_type "processed_transcript"; transcript_status "PUTATIVE"; transcript_name "CTB-179K24.4-001"; level 1; tag "basic"; tag "readthrough_transcript"; tag "exp_conf"; havana_gene "OTTHUMG00000181767.1"; havana_transcript "OTTHUMT00000457530.1";	ENST00000586744.1	CTB-179K24.4	Antisense	ENSEMBL				ENST00000421905, ENST00000391952	690	YES	NO	NO	NO	ENST00000270257
p2816	0.0470006	0.00383376	2.4056	up	149.224	61.6606	184.795	84.6659	145.643	55.2623	1.27506	1.12607	1.39807	Detected	Detected	Detected	0	p2816	TAGAGCCCTCTCCTGCTGGAAGAGATGGCTTTGGAAGCAGAACCCGCCCCAAACCCAATT	ENST00000569428.1	11	+	68779821	68780795	2	68779821,68780458,	68780016,68780795,	ENSG00000256508.2	gene_id "ENSG00000256508.2"; transcript_id "ENST00000569428.1"; gene_type "antisense"; gene_status "NOVEL"; gene_name "RP11-554A11.6"; transcript_type "antisense"; transcript_status "KNOWN"; transcript_name "RP11-554A11.6-003"; level 2; tag "basic"; havana_gene "OTTHUMG00000172940.1"; havana_transcript "OTTHUMT00000421417.1";	ENST00000569428.1		Antisense	ENSEMBL					532	YES	NO	NO	NO	ENST00000309099, ENST00000309099
p37360_v4	0.0469185	0.00340947	13.9859	up	636.354	49.4116	671.083	59.5829	855.484	45.3587	3.68691	3.49352	4.23729	Detected	Detected	Detected	0	p37360_v4	AATATCAGTGAAGCCCAAGAAACTATTAACAGCTCCCAGGACTGTGCCCTGAAGTGAGAA	ENST00000608098.1	3	-	405517	415735	2	405517,415499,	405706,415735,	ENSG00000234661.2	gene_id "ENSG00000234661.2"; transcript_id "ENST00000608098.1"; gene_type "antisense"; gene_status "NOVEL"; gene_name "CHL1-AS1"; transcript_type "antisense"; transcript_status "KNOWN"; transcript_name "CHL1-AS1-002"; level 2; tag "basic"; havana_gene "OTTHUMG00000154873.2"; havana_transcript "OTTHUMT00000472800.1";			Antisense	ENSEMBL					425	NO	NO	NO	NO
p34323_v4	0.0469185	0.00341187	2.147	up	137.337	69.0733	164.383	70.8063	108.546	50.6265	0.991515	1.21511	1.10035	Detected	Detected	Detected	0	p34323_v4	CTGACCACTCCAGGGCACAATGATCTCAAGGTTCAGCATCTCCAGAGATGAGCTTTCCAA	ENST00000448470.2	13	+	77649652	77661834	3	77649652,77650950,77661686,	77649719,77651068,77661834,	ENSG00000236051.2	gene_id "ENSG00000236051.2"; transcript_id "ENST00000448470.2"; gene_type "antisense"; gene_status "NOVEL"; gene_name "MYCBP2-AS1"; transcript_type "antisense"; transcript_status "KNOWN"; transcript_name "MYCBP2-AS1-002"; level 2; tag "basic"; havana_gene "OTTHUMG00000017104.2"; havana_transcript "OTTHUMT00000045324.2";	ENST00000448470.2	MYCBP2-AS1	Antisense	ENSEMBL					333	YES	NO	NO	NO	ENST00000407578
p36530_v4	0.0467091	0.00329627	2.3087	up	999.352	428.281	986.611	466.758	1206.13	483.434	1.22243	1.07981	1.319	Detected	Detected	Detected	0	p36530_v4	GAACAACTGGAAGATAATTAGAATTATCAGCCTGTGCCACCCCCATCATGTGTCTCTAAA	ENST00000504214.1	5	-	177291565	177298184	2	177291565,177297853,	177291635,177298184,	ENSG00000249186.1	gene_id "ENSG00000249186.1"; transcript_id "ENST00000504214.1"; gene_type "antisense"; gene_status "NOVEL"; gene_name "RP11-423H2.5"; transcript_type "antisense"; transcript_status "KNOWN"; transcript_name "RP11-423H2.5-003"; level 2; tag "basic"; havana_gene "OTTHUMG00000163461.1"; havana_transcript "OTTHUMT00000373576.1";	ENST00000504214.1		Antisense	ENSEMBL				ENST00000303154	401	NO	NO	NO	NO
p6436	0.0467091	0.00326796	11.6155	up	1603.07	142.959	2053.21	136.417	1838.69	198.018	3.48716	3.91179	3.21498	Detected	Detected	Detected	0	p6436	TCAGAATCAGACCTCAAATTGCCTTAAAAATGGGAGACCAGATTACAGCCATGGTTGAGG	ENST00000567563.1	16	+	56716381	56721719	3	56716381,56717076,56721489,	56716480,56717298,56721719,	ENSG00000259827.1	gene_id "ENSG00000259827.1"; transcript_id "ENST00000567563.1"; gene_type "processed_transcript"; gene_status "NOVEL"; gene_name "RP11-343H19.2"; transcript_type "processed_transcript"; transcript_status "KNOWN"; transcript_name "RP11-343H19.2-001"; level 2; tag "basic"; tag "readthrough_transcript"; havana_gene "OTTHUMG00000176837.2"; havana_transcript "OTTHUMT00000434378.1";	ENST00000567563.1		Antisense	ENSEMBL	ENST00000394485, ENST00000394485				551	YES	NO	NO	NO
p1954	0.0467091	0.00327331	2.42028	up	525.514	234.884	711.398	298.723	605.563	227.582	1.16178	1.25185	1.41189	Detected	Detected	Detected	0	p1954	CGCGGCGGTCCCACCAAGCAACTCTCTCCAATTTTACCTTTTTAAAATAAAAGATGTCTG	ENST00000443374.1	10	+	52388909	52391396	2	52388909,52389336,	52388938,52391396,	ENSG00000226200.1	gene_id "ENSG00000226200.1"; transcript_id "ENST00000443374.1"; gene_type "antisense"; gene_status "NOVEL"; gene_name "RP11-50E11.3"; transcript_type "antisense"; transcript_status "KNOWN"; transcript_name "RP11-50E11.3-001"; level 2; tag "basic"; havana_gene "OTTHUMG00000018230.1"; havana_transcript "OTTHUMT00000048071.1";	uc001jjf.1;UCSC_4582_2089		Antisense	ENSEMBL				ENST00000361781	2089	NO	NO	NO	NO
p3194	0.0467091	0.00329783	2.48484	up	929.006	398.658	905.736	379.242	1054.98	382.691	1.22053	1.25597	1.46296	Detected	Detected	Detected	0	p3194	ATTTGAAATGGTTTTGTGTTTTCATATGCAGGGTCACCGTGGCCTCAGCATGGGGGTTAT	ENST00000509870.1	12	-	54377233	54378622	2	54377233,54378493,	54377648,54378622,	ENSG00000251151.2	gene_id "ENSG00000251151.2"; transcript_id "ENST00000509870.1"; gene_type "antisense"; gene_status "NOVEL"; gene_name "HOXC-AS3"; transcript_type "antisense"; transcript_status "KNOWN"; transcript_name "HOXC-AS3-002"; level 1; tag "basic"; tag "exp_conf"; havana_gene "OTTHUMG00000160025.1"; havana_transcript "OTTHUMT00000358937.1";	ENST00000509870.1	HOXC-AS3	Antisense	ENSEMBL				ENST00000546378, ENST00000511575	544	NO	NO	NO	NO
p36332_v4	0.0461129	0.00317533	3.52062	up	1766.28	449.913	1742.42	565.661	1631.29	452.063	1.97299	1.62308	1.85142	Detected	Detected	Detected	0	p36332_v4	AGGAGGTGCGTGTGGCTGCAGAGCACACAGACTTGTCTTTGGACAAAATTGAGAAGAACT	NR_024430.1	11	-	121959810	122073770	4	121959810,122026258,122051043,122073471,	121962448,122026340,122051106,122073770,	MIR100HG	ID=rna25645;Name=NR_024430.1;Parent=gene21529;Dbxref=GeneID:399959,Genbank:NR_024430.1,HGNC:39522;exception=annotated by transcript or proteomic data;gbkey=misc_RNA;product=mir-100-let-7a-2 cluster host gene %28non-protein coding%29;transcript_id=NR_024430.1|ID=gene21529;Name=MIR100HG;Dbxref=GeneID:399959,HGNC:39522;description=mir-100-let-7a-2 cluster host gene %28non-protein coding%29;gbkey=Gen…	UCSC:uc009zba.2		Antisense	RefSeq	ENST00000530955, ENST00000530955				3082	YES	NO	NO	NO
p33456	0.0459527	0.00311613	2.68728	up	4360.12	1807.35	5105.49	1762.41	4443.82	1600.31	1.27049	1.5345	1.47345	Detected	Detected	Detected	0	p33456	TCTGGAACTCCAGGCTTGTCTTGGCTCCAAATGGATCCCAACTGCTCCTGCACCACAGGT	ENST00000568608.1	16	+	56682792	56686548	3	56682792,56685839,56686482,	56682916,56685893,56686548,	ENSG00000259923.1	gene_id "ENSG00000259923.1"; transcript_id "ENST00000568608.1"; gene_type "processed_transcript"; gene_status "NOVEL"; gene_name "RP11-249C24.11"; transcript_type "processed_transcript"; transcript_status "KNOWN"; transcript_name "RP11-249C24.11-001"; level 2; tag "basic"; tag "readthrough_transcript"; havana_gene "OTTHUMG00000176941.1"; havana_transcript "OTTHUMT00000434377.1";	ENST00000568608.1		Antisense	ENSEMBL	ENST00000334346, ENST00000379816			ENST00000463480, ENST00000394501, ENST00000290705	244	YES	NO	NO	NO
p5789	0.0456773	0.00301842	8.6766	up	2087.54	206.907	1803.52	262.87	1440.75	152.679	3.33475	2.77839	3.23824	Detected	Detected	Detected	0	p5789	AGGAGGCTGGCCACTACGGGAGCTCAATAAACACTTCCCAAACTCACGCCTGATCACACA	ENST00000567091.1	16	-	728503	729777	4	728503,728935,729208,729603,	728807,729029,729366,729777,	ENSG00000260394.2	gene_id "ENSG00000260394.2"; transcript_id "ENST00000567091.1"; gene_type "antisense"; gene_status "NOVEL"; gene_name "LA16c-313D11.9"; transcript_type "antisense"; transcript_status "KNOWN"; transcript_name "LA16c-313D11.9-001"; level 2; tag "basic"; havana_gene "OTTHUMG00000172948.2"; havana_transcript "OTTHUMT00000421436.1";	ENST00000567091.1	LA16c-313D11.9	Antisense	ENSEMBL			ENST00000219548	ENST00000293883, ENST00000315082, ENST00000248142, ENST00000293882	730	NO	NO	NO	NO
p8708	0.0456773	0.00301055	2.33595	up	403.603	185.24	504.115	197.507	433.522	189.141	1.12354	1.35185	1.19665	Detected	Detected	Detected	0	p8708	AGTTCTCTGATGCAATGTCCTTTGGGGTCCGGACTGTGGTGAAGGTTCGTCCAGCTCCAC	ENST00000586962.1	19	+	36505409	36536874	4	36505409,36507713,36510135,36536610,	36505488,36507862,36510286,36536874,	ENSG00000267698.1	gene_id "ENSG00000267698.1"; transcript_id "ENST00000586962.1"; gene_type "antisense"; gene_status "NOVEL"; gene_name "AC002116.7"; transcript_type "antisense"; transcript_status "KNOWN"; transcript_name "AC002116.7-001"; level 2; tag "basic"; havana_gene "OTTHUMG00000181746.1"; havana_transcript "OTTHUMT00000457425.1";	ENST00000586962.1		Antisense	ENSEMBL			ENST00000481257	ENST00000401500, ENST00000465425	643	YES	NO	NO	NO	ENST00000360535, ENST00000522483
p17121	0.0455512	0.00298616	2.59592	up	114.465	40.1313	109.272	42.4267	82.3939	34.6004	1.51211	1.36488	1.25175	Detected	Detected	Not Detected	0	p17121	TCTACGTTACTTTATGTGGGAGTAGTTGTAAAACAGAATGAGGGAGACCGCGGGGATTGT	ENST00000391707.2	X	+	281724	282586	2	281724,282417,	281983,282586,	ENSG00000226179.1	gene_id "ENSG00000226179.1"; transcript_id "ENST00000391707.2"; gene_type "antisense"; gene_status "KNOWN"; gene_name "LINC00685"; transcript_type "antisense"; transcript_status "KNOWN"; transcript_name "LINC00685-001"; level 2; tag "basic"; havana_gene "OTTHUMG00000021049.1"; havana_transcript "OTTHUMT00000055574.1";	ENCODE_2254_428;TCONS_00016957;XLOC_007907	LINC00685	Antisense	ENSEMBL					428	NO	NO	NO	YES		OTTHUMG00000021049
p8107	0.0453221	0.00274307	2.23228	up	281.926	134.482	332.881	137.645	232.172	105.819	1.0679	1.27405	1.1336	Detected	Detected	Detected	0	p8107	TTACAGGCGAGCGCAGGCCCATGTTCTCGAAGTAGTGAGCCAGGAAGGCGATCGGCTCCT	ENST00000592413.1	19	-	490045	507813	3	490045,501540,507375,	490353,501624,507813,	ENSG00000266933.1	gene_id "ENSG00000266933.1"; transcript_id "ENST00000592413.1"; gene_type "antisense"; gene_status "NOVEL"; gene_name "AC005775.2"; transcript_type "antisense"; transcript_status "KNOWN"; transcript_name "AC005775.2-001"; level 2; tag "basic"; havana_gene "OTTHUMG00000180556.1"; havana_transcript "OTTHUMT00000451886.1";	ENST00000592413.1		Antisense	ENSEMBL					830	YES	NO	NO	NO	ENST00000215637
p14736	0.0453221	0.00280002	2.3989	up	300.428	114.792	306.838	129.939	243.797	109.142	1.388	1.23965	1.15948	Detected	Detected	Detected	0	p14736	TTACTCAAGAAATACTAGTTGAGTGCCTGTGTGTTGGGCACTGGCTAGAGATAAGGGTCT	ENST00000428044.1	6	+	139015455	139018164	3	139015455,139017733,139018131,	139015684,139017892,139018164,	ENSG00000225177.1	gene_id "ENSG00000225177.1"; transcript_id "ENST00000428044.1"; gene_type "antisense"; gene_status "NOVEL"; gene_name "RP11-390P2.4"; transcript_type "antisense"; transcript_status "KNOWN"; transcript_name "RP11-390P2.4-002"; level 2; tag "basic"; havana_gene "OTTHUMG00000015677.1"; havana_transcript "OTTHUMT00000042435.1";	ENST00000428044.1		Antisense	ENSEMBL					421	NO	NO	NO	NO
p36356_v4	0.0453221	0.00277841	2.39765	up	470.89	208.976	582.935	250.082	526.484	200.626	1.17205	1.22094	1.39188	Detected	Detected	Detected	0	p36356_v4	AGATCAGCTGCCACGGGGACTGCTGAGCAGGGAGAGGCTGTCGATGCTGAGGCACGAGAG	NR_024435.1	17	+	43339557	43345997	4	43339557,43343616,43344479,43345375,	43339710,43343885,43344695,43345997,	SPATA32	ID=rna35197;Name=NR_024435.1;Parent=gene29574;Dbxref=GeneID:100133991,Genbank:NR_024435.1,HGNC:44359;gbkey=misc_RNA;product=MAP3K14 antisense RNA 1;transcript_id=NR_024435.1|ID=gene29575;Name=SPATA32;Dbxref=GeneID:124783,HGNC:26349,HPRD:08690;description=spermatogenesis associated 32;gbkey=Gene;gene=SPATA32;gene_synonym=AEP2,C17orf46,TEX34,VAD1.2	UCSC:uc002iit.4		Antisense	RefSeq			ENST00000543122		1260	YES	NO	NO	NO	ENST00000344686
p54	0.0453221	0.00272524	2.48079	up	711.424	285.778	671.85	294.554	660.394	245.606	1.31582	1.18961	1.42698	Detected	Detected	Detected	0	p54	TACAAAGTCAAGCCCAGAGCCTGACCCACAGTAGTGCTCAATAAAGGCTTAGAAAAAGCT	ENST00000455744.1	1	-	6264899	6265840	3	6264899,6265265,6265813,	6265042,6265473,6265840,	ENSG00000226944.1	gene_id "ENSG00000226944.1"; transcript_id "ENST00000455744.1"; gene_type "antisense"; gene_status "NOVEL"; gene_name "RP1-120G22.11"; transcript_type "antisense"; transcript_status "KNOWN"; transcript_name "RP1-120G22.11-001"; level 2; tag "basic"; havana_gene "OTTHUMG00000041452.1"; havana_transcript "OTTHUMT00000099316.1";	ENST00000455744.1		Antisense	ENSEMBL			ENST00000377948	ENST00000234875, ENST00000496676, ENST00000234875	378	NO	NO	NO	NO	ENST00000466994
p2596	0.0453221	0.00281934	5.25704	up	1154.96	235.834	1519.61	242.525	1191.83	251.723	2.292	2.64749	2.24327	Detected	Detected	Detected	0	p2596	AAGCAGCAAGGAAGCCAGGCGTAAGTTGGGAGCGACTGAGCCACTCCAGGAGGAGGTGTG	ENST00000533924.1	11	+	287304	288298	2	287304,288019,	287334,288298,	ENSG00000255026.1	gene_id "ENSG00000255026.1"; transcript_id "ENST00000533924.1"; gene_type "antisense"; gene_status "NOVEL"; gene_name "RP11-326C3.2"; transcript_type "antisense"; transcript_status "KNOWN"; transcript_name "RP11-326C3.2-003"; level 2; tag "basic"; havana_gene "OTTHUMG00000165353.1"; havana_transcript "OTTHUMT00000383581.1";	ENST00000533924.1		Antisense	ENSEMBL				ENST00000312165, ENST00000382614, ENST00000474221, ENST00000474221	309	NO	NO	NO	NO
p26773	0.0453221	0.00286742	3.02726	up	136.211	50.2965	166.32	50.1285	94.9233	30.7438	1.43731	1.73026	1.62647	Detected	Detected	Not Detected	0	p26773	GCTCAGCCACGAGGCTGGCTTGGAACAGTGGTTAAAGTCCTTCGAATTCTTCACTCTTGA	HIT000393090	21	-	34757298	34787251	3	34757298,34757521,34787194,	34757333,34757690,34787251,	HIX0158704	None	H-InvDB_2215_284		Antisense	H-InvDB					261	YES	NO	NO	NO	ENST00000290219
p26678	0.0453221	0.00285804	2.92825	up	681.905	226.005	699.709	220.291	573.08	218.734	1.59322	1.66734	1.38956	Detected	Detected	Detected	0	p26678	AACTCGATGACAAAGGCCTGCTGGTTATGTAGTAGCTCCTGGGGGTCCCGCTTGATCTGC	HIT000389501	14	-	105349762	105350498	2	105349762,105350167,	105349845,105350498,	HIX0172398	None	H-InvDB_1040_429		Antisense	H-InvDB					414	YES	NO	NO	NO
p13824	0.0453221	0.00286469	2.90841	up	222.953	72.5441	248.769	80.6061	176.253	67.9532	1.61981	1.62584	1.37504	Detected	Detected	Detected	0	p13824	GGCACATGCACCAGGGGCACGTGGTTCTCTTTGCTGACAAGATTTATTAAAAGAAAAGAG	ENST00000506875.1	5	+	111527882	111542760	4	111527882,111530295,111540084,111542625,	111527917,111530356,111540347,111542760,	ENSG00000251187.1	gene_id "ENSG00000251187.1"; transcript_id "ENST00000506875.1"; gene_type "antisense"; gene_status "NOVEL"; gene_name "CTC-459M5.2"; transcript_type "antisense"; transcript_status "KNOWN"; transcript_name "CTC-459M5.2-002"; level 2; tag "basic"; havana_gene "OTTHUMG00000162900.1"; havana_transcript "OTTHUMT00000370964.1";	ENST00000506875.1	CTC-459M5.2	Antisense	ENSEMBL					494	YES	NO	NO	NO	ENST00000261486
p16673	0.0447844	0.00260575	3.53823	up	416.476	131.385	461.961	116.513	325.525	92.3638	1.66443	1.98728	1.81737	Detected	Detected	Detected	0	p16673	TGTCAGACTCCTGCTAAGAGACAGTATCAAGAAAGATAACTTCAAAATACACTTTCTGGA	ENST00000447221.1	9	-	139619685	139622636	2	139619685,139622332,	139621538,139622636,	ENSG00000233016.1	gene_id "ENSG00000233016.1"; transcript_id "ENST00000447221.1"; gene_type "antisense"; gene_status "KNOWN"; gene_name "SNHG7"; transcript_type "antisense"; transcript_status "KNOWN"; transcript_name "SNHG7-002"; level 2; tag "basic"; havana_gene "OTTHUMG00000020949.1"; havana_transcript "OTTHUMT00000055147.1";	NR_003672;RefSeq_1542_2159	SNHG7	Antisense	ENSEMBL				ENST00000406721, ENST00000371691	2157	NO	NO	NO	NO
p26438	0.0447662	0.00260103	3.88364	up	693.157	204.826	671.638	163.761	570.951	135.286	1.75879	2.03609	2.07735	Detected	Detected	Detected	0	p26438	CCCACCTCATGCCTGCTAACTTGAATGAAACAATCGCTGGGAAAGCATTAAGAGAATTAA	uc003uxs.3	7	+	100770384	100771201	1	100770384,	100771201,	BC005927	proteinID=;alignID=uc003uxs.3;kgID=uc003uxs.3;mRNA=BC005927;spID=;refseq=;protAcc=;description=Homo sapiens cDNA clone IMAGE:4043857.;rfamAcc=;tRnaName=;	uc003uxs.3		Antisense	UCSC	ENST00000445463				817	YES	NO	NO	NO
p7074	0.0447107	0.00251257	2.68789	up	565.337	198.017	568.94	203.741	490.579	201.404	1.51349	1.48154	1.28439	Detected	Detected	Detected	0	p7074	AGGGCTCTGAGGCTTCGTAATCAACCTGAGGGCAAGTCGAGAAGGTCAGTCTCTTTCCCC	ENST00000576824.1	17	-	78175506	78179426	6	78175506,78177576,78178297,78178810,78179131,78179323,	78175648,78177764,78178416,78178976,78179233,78179426,	ENSG00000262580.1	gene_id "ENSG00000262580.1"; transcript_id "ENST00000576824.1"; gene_type "processed_transcript"; gene_status "NOVEL"; gene_name "RP11-334C17.5"; transcript_type "antisense"; transcript_status "KNOWN"; transcript_name "RP11-334C17.5-003"; level 2; tag "basic"; havana_gene "OTTHUMG00000177568.2"; havana_transcript "OTTHUMT00000437689.1";	ENST00000576824.1		Antisense	ENSEMBL				ENST00000534910	820	YES	NO	NO	NO	ENST00000344227
p15980	0.0445738	0.00239175	2.74185	up	4144.68	1663.69	4371.25	1488.26	2953.26	1048.38	1.31687	1.55442	1.49415	Detected	Detected	Detected	0	p15980	CTGATCCTTCTGCTCAGGCCCTTTCTCCCAGTCTGAAGTAAGGAGTGAAAAAATGTGAAT	ENST00000524335.1	8	-	144363239	144363835	2	144363239,144363651,	144363554,144363835,	ENSG00000253716.1	gene_id "ENSG00000253716.1"; transcript_id "ENST00000524335.1"; gene_type "antisense"; gene_status "NOVEL"; gene_name "RP13-582O9.5"; transcript_type "antisense"; transcript_status "KNOWN"; transcript_name "RP13-582O9.5-004"; level 2; tag "basic"; havana_gene "OTTHUMG00000164976.1"; havana_transcript "OTTHUMT00000381239.1";	ENST00000524335.1		Antisense	ENSEMBL				ENST00000330143, ENST00000523812, ENST00000340042	499	NO	NO	NO	NO
p26577	0.0445738	0.00242385	2.62966	up	1098.17	446.655	1133.56	441.959	1035.73	359.176	1.29786	1.35888	1.52789	Detected	Detected	Detected	0	p26577	ACAAAGGGATGGGCAGCAGTGGCCCCACGTCTTTGATTTTGGCTTGCAAGTGCCAAACGG	uc004fkq.1	X	+	153627678	153632038	4	153627678,153627827,153628143,153631603,	153627737,153627935,153628282,153632038,	RPL10	proteinID=;alignID=uc004fkq.1;kgID=uc004fkq.1;mRNA=AY927570;spID=;refseq=;protAcc=;description=Homo sapiens ribosomal protein L10 (RPL10), transcript variant 2, non-coding RNA.;rfamAcc=;tRnaName=;	UCSC_10212_741		Antisense	UCSC	ENST00000482732, ENST00000424325, ENST00000436473, ENST00000436473				741	YES	NO	NO	NO	ENST00000309585
p10649	0.0445738	0.00239936	2.54936	up	13486.3	4899.46	12574.6	4905.92	11969.7	5096.94	1.4608	1.35792	1.23169	Detected	Detected	Detected	0	p10649	TTGGCAAACTTGATGAGGACGTAGGCCACGTGGAAGACCTGTGGGCCGAGAGGGCGTCAG	ENST00000477848.1	20	+	60928065	60931271	3	60928065,60930323,60931247,	60928391,60930536,60931271,	ENSG00000228812.2	gene_id "ENSG00000228812.2"; transcript_id "ENST00000477848.1"; gene_type "antisense"; gene_status "NOVEL"; gene_name "RP11-157P1.5"; transcript_type "antisense"; transcript_status "KNOWN"; transcript_name "RP11-157P1.5-002"; level 2; tag "basic"; havana_gene "OTTHUMG00000032911.2"; havana_transcript "OTTHUMT00000349803.1";	ENST00000477848.1		Antisense	ENSEMBL					563	YES	NO	NO	NO	ENST00000370677
p9791	0.0444775	0.00234994	2.28429	up	3917.26	1661.87	3807.17	1588.18	3183.34	1509.1	1.23704	1.26135	1.07685	Detected	Detected	Detected	0	p9791	TGATCCTTTGTGGCAACACCATTGTTTCTTCTTTTCTTTGTCATCTTGGAAGCAAGGACC	ENST00000458030.3	2	+	54197974	54307601	5	54197974,54200849,54278094,54284375,54307068,	54198458,54200947,54278187,54284497,54307601,	ENSG00000239235.3	gene_id "ENSG00000239235.3"; transcript_id "ENST00000458030.3"; gene_type "processed_transcript"; gene_status "NOVEL"; gene_name "AC008280.5"; transcript_type "processed_transcript"; transcript_status "KNOWN"; transcript_name "AC008280.5-001"; level 2; tag "basic"; havana_gene "OTTHUMG00000152404.3"; havana_transcript "OTTHUMT00000326131.2";	ENST00000458030.3		Antisense	ENSEMBL					1330	YES	NO	NO	NO	ENST00000404125
p876	0.0444775	0.00232247	3.60477	up	486.828	134.809	538.37	134.286	413.259	127.73	1.85249	2.00329	1.69395	Detected	Detected	Detected	0	p876	TTCACTTTCTCAAATTCAACAGGCCGAACGCTGCGAGAGCTGTCGACAACAAACACCAGG	ENST00000414763.1	1	+	31191628	31194570	2	31191628,31194134,	31192079,31194570,	ENSG00000186056.4	gene_id "ENSG00000186056.4"; transcript_id "ENST00000414763.1"; gene_type "antisense"; gene_status "NOVEL"; gene_name "MATN1-AS1"; transcript_type "antisense"; transcript_status "KNOWN"; transcript_name "MATN1-AS1-003"; level 2; tag "basic"; havana_gene "OTTHUMG00000003706.2"; havana_transcript "OTTHUMT00000010462.1";	ENST00000414763.1	MATN1-AS1	Antisense	ENSEMBL					887	YES	NO	NO	NO	ENST00000477320, ENST00000373765
p10493	0.0444775	0.00237588	3.46627	up	3690.94	961.188	3165.51	908.409	3044.88	978.303	1.9411	1.80102	1.63803	Detected	Detected	Detected	0	p10493	CAGCAGGTGGCAAATTGTGGCCGCCATCTGTGTTTGCAAATAAAGTTTAACTGGAGTTTG	ENST00000414042.1	20	-	60880487	60881381	2	60880487,60881095,	60880882,60881381,	ENSG00000226332.2	gene_id "ENSG00000226332.2"; transcript_id "ENST00000414042.1"; gene_type "antisense"; gene_status "NOVEL"; gene_name "RP11-157P1.4"; transcript_type "antisense"; transcript_status "KNOWN"; transcript_name "RP11-157P1.4-001"; level 1; tag "basic"; tag "exp_conf"; havana_gene "OTTHUMG00000032910.1"; havana_transcript "OTTHUMT00000080024.1";	ENST00000414042.1		Antisense	ENSEMBL				ENST00000495695, ENST00000313733	681	YES	NO	NO	NO
p5788	0.0444775	0.00233495	3.26112	up	168.191	56.1149	223.335	61.4029	183.577	57.7044	1.58365	1.86283	1.66963	Detected	Detected	Detected	0	p5788	CAAAAAAGGTGACCCGGAAGGCCTGGACGTCAAAGTCAGTGTGCGCCTTTGCCAGAACGA	ENST00000573609.1	16	-	705033	706194	2	705033,705548,	705381,706194,	ENSG00000262528.1	gene_id "ENSG00000262528.1"; transcript_id "ENST00000573609.1"; gene_type "antisense"; gene_status "NOVEL"; gene_name "LA16c-349E10.1"; transcript_type "antisense"; transcript_status "KNOWN"; transcript_name "LA16c-349E10.1-001"; level 2; tag "basic"; havana_gene "OTTHUMG00000177339.1"; havana_transcript "OTTHUMT00000436333.1";	ASO3453;asoverlaps_755_1036	LA16c-349E10.1	Antisense	ENSEMBL			ENST00000547407	ENST00000491999, ENST00000553080, ENST00000491999	994	YES	NO	NO	NO	ENST00000549648
p2976	0.0444775	0.00236768	2.00751	up	369.771	187.275	459.323	240.237	379.492	177.077	0.981475	0.935053	1.09969	Detected	Detected	Detected	0	p2976	GATGTTGTGTCCACAGTCTGCCCTCACCCCTTGTCAACGGCTGGGAGCACGTAAACTCTT	ENST00000601999.1	11	+	119502087	119510327	4	119502087,119507634,119507983,119510205,	119502147,119507738,119508087,119510327,	ENSG00000254561.2	gene_id "ENSG00000254561.2"; transcript_id "ENST00000601999.1"; gene_type "antisense"; gene_status "NOVEL"; gene_name "RP11-196E1.3"; transcript_type "antisense"; transcript_status "KNOWN"; transcript_name "RP11-196E1.3-201"; level 3; tag "basic"; havana_gene "OTTHUMG00000166176.2";	ENST00000601999.1		Antisense	ENSEMBL					390	YES	NO	NO	NO
p4141	0.0444775	0.00234476	2.79549	up	288.473	111.039	312.34	114.209	286.007	93.0173	1.37738	1.45144	1.62048	Detected	Detected	Detected	0	p4141	GGGGGCCTCACCTACATCACATCAGATGCATTAAATATATTAAAAAGCATTCACATCTCA	ENST00000456737.1	13	+	19582398	19586699	4	19582398,19583413,19585572,19585819,	19583279,19583583,19585704,19586699,	ENSG00000232685.3	gene_id "ENSG00000232685.3"; transcript_id "ENST00000456737.1"; gene_type "antisense"; gene_status "NOVEL"; gene_name "LINC00442"; transcript_type "antisense"; transcript_status "KNOWN"; transcript_name "LINC00442-003"; level 2; tag "basic"; havana_gene "OTTHUMG00000016475.3"; havana_transcript "OTTHUMT00000106498.1";	NR_026852;RefSeq_1572_2138;TCONS_00021706;XLOC_010288	LINC00442	Antisense	ENSEMBL					2063	NO	NO	NO	NO
p38498_v4	0.0444775	0.00235303	2.44577	up	130.824	51.3586	138.729	54.161	120.771	53.8604	1.34895	1.35694	1.16497	Detected	Detected	Detected	0	p38498_v4	ATATCCCATGTCACCCACGGCAAAGGAGACTCTAAGACTTCTGAAGAGTTTCTTGCTTCT	ENST00000608205.1	13	+	33845550	33851761	4	33845550,33846742,33848072,33851576,	33845698,33847031,33848195,33851761,	ENSG00000236581.4	gene_id "ENSG00000236581.4"; transcript_id "ENST00000608205.1"; gene_type "processed_transcript"; gene_status "NOVEL"; gene_name "STARD13-AS"; transcript_type "antisense"; transcript_status "KNOWN"; transcript_name "STARD13-AS-024"; level 2; tag "basic"; havana_gene "OTTHUMG00000016710.3"; havana_transcript "OTTHUMT00000472640.1";			Antisense	ENSEMBL					745	NO	NO	NO	NO
p2786	0.0444124	0.00222233	2.06867	up	823.192	371.749	732.533	363.538	737.141	371.539	1.1469	1.01079	0.988426	Detected	Detected	Detected	0	p2786	CTGCATTTCCTCAGAAGGCTGTAACAAAGATTAAATAGGAAAATTCGTGGAAAGTTCAAT	ENST00000544553.1	11	+	64013435	64015689	2	64013435,64015424,	64013561,64015689,	ENSG00000256940.1	gene_id "ENSG00000256940.1"; transcript_id "ENST00000544553.1"; gene_type "antisense"; gene_status "NOVEL"; gene_name "RP11-783K16.5"; transcript_type "antisense"; transcript_status "KNOWN"; transcript_name "RP11-783K16.5-001"; level 2; tag "basic"; havana_gene "OTTHUMG00000167815.1"; havana_transcript "OTTHUMT00000396402.1";	ENST00000544553.1		Antisense	ENSEMBL				ENST00000426086, ENST00000279230, ENST00000541388	391	YES	NO	NO	NO	ENST00000309318, ENST00000309318
p2779	0.0444124	0.00224519	3.63131	up	162.404	49.265	201.655	49.5816	195.334	54.6933	1.72095	2.02401	1.83651	Detected	Detected	Detected	0	p2779	ATAAACCTGCAAAAGATGAGGGACCTTAAGGAGCCAGGCATGCTGAGACAGAAACATGAA	ENST00000535867.1	11	+	62600406	62601391	2	62600406,62601034,	62600606,62601391,	ENSG00000256690.1	gene_id "ENSG00000256690.1"; transcript_id "ENST00000535867.1"; gene_type "antisense"; gene_status "NOVEL"; gene_name "RP11-727F15.9"; transcript_type "antisense"; transcript_status "KNOWN"; transcript_name "RP11-727F15.9-001"; level 2; tag "basic"; havana_gene "OTTHUMG00000167742.1"; havana_transcript "OTTHUMT00000396001.1";	ENST00000535867.1		Antisense	ENSEMBL			ENST00000491231	ENST00000538098	557	YES	NO	NO	NO
p16672	0.0444124	0.00225039	3.43654	up	11379.4	3133.82	11629.2	3804.93	11815.5	3230.99	1.86043	1.6118	1.87064	Detected	Detected	Detected	0	p16672	AGGACGGCACAGCAAAGGCCACTGCCTGGACATGAGACACACACCACACCCAGTGTCGAC	ENST00000414282.1	9	-	139615817	139622636	6	139615817,139618348,139619506,139620762,139621497,139622332,	139617563,139618452,139619562,139620868,139621538,139622636,	ENSG00000233016.1	gene_id "ENSG00000233016.1"; transcript_id "ENST00000414282.1"; gene_type "antisense"; gene_status "KNOWN"; gene_name "SNHG7"; transcript_type "antisense"; transcript_status "KNOWN"; transcript_name "SNHG7-001"; level 2; tag "basic"; havana_gene "OTTHUMG00000020949.1"; havana_transcript "OTTHUMT00000055146.1";	ENST00000414282.1	SNHG7	Antisense	ENSEMBL				ENST00000406721	2357	YES	NO	NO	NO	ENST00000371691
p5661	0.0444124	0.00225162	2.10655	up	371.865	176.12	430.072	192.241	367.808	185.856	1.07822	1.16166	0.984769	Detected	Detected	Detected	0	p5661	ACACCTCAAAGCGCACGGAGTCCGTGTTGGGGAACTTGGCGGCAGAGTGACTGGGACCTA	ENST00000568496.1	15	+	74657775	74659391	3	74657775,74658002,74659048,	74657846,74658373,74659391,	ENSG00000261821.1	gene_id "ENSG00000261821.1"; transcript_id "ENST00000568496.1"; gene_type "antisense"; gene_status "NOVEL"; gene_name "CTD-2311M21.3"; transcript_type "antisense"; transcript_status "KNOWN"; transcript_name "CTD-2311M21.3-001"; level 2; tag "basic"; havana_gene "OTTHUMG00000172649.1"; havana_transcript "OTTHUMT00000419661.1";	ENST00000568496.1	CTD-2311M21.3	Antisense	ENSEMBL		ENST00000435365			785	NO	NO	NO	NO
p6910	0.0444124	0.00222937	2.08422	up	3063.34	1575.26	3601.67	1662.4	2669.36	1242.19	0.95952	1.11539	1.10361	Detected	Detected	Detected	0	p6910	AAAGAAATGGGGCTGGGACTTAGGGGCGGGGGAGGGCTTCCAACTCGGTTTCTCTATATC	ENST00000505903.1	17	-	47072627	47074854	3	47072627,47073779,47074817,	47072944,47073853,47074854,	ENSG00000250838.1	gene_id "ENSG00000250838.1"; transcript_id "ENST00000505903.1"; gene_type "antisense"; gene_status "NOVEL"; gene_name "RP11-501C14.5"; transcript_type "antisense"; transcript_status "KNOWN"; transcript_name "RP11-501C14.5-001"; level 1; tag "basic"; tag "exp_conf"; havana_gene "OTTHUMG00000161174.1"; havana_transcript "OTTHUMT00000364053.1";	ENST00000505903.1		Antisense	ENSEMBL					428	YES	NO	NO	NO	ENST00000290341
p36810_v4	0.0443157	0.00219364	3.23224	up	1220.3	393.508	1181.07	327.657	1036.33	343.05	1.63277	1.84983	1.595	Detected	Detected	Detected	0	p36810_v4	CTTAGCTCTTCATGATTGAGTACCTGCTGTTCACTGCTACAGTATAAAACCATGCCACAA	ENST00000607222.1	1	-	1549137	1551175	1	1549137,	1551175,	ENSG00000272106.1	gene_id "ENSG00000272106.1"; transcript_id "ENST00000607222.1"; gene_type "antisense"; gene_status "NOVEL"; gene_name "RP11-345P4.9"; transcript_type "antisense"; transcript_status "KNOWN"; transcript_name "RP11-345P4.9-001"; level 2; tag "basic"; havana_gene "OTTHUMG00000185588.1"; havana_transcript "OTTHUMT00000470789.1";			Antisense	ENSEMBL					2038	NO	NO	NO	NO
p16556	0.0442361	0.00212141	3.19246	up	301.684	93.1402	336.923	116.536	399.486	114.977	1.69556	1.53164	1.7968	Detected	Detected	Detected	0	p16556	AATGAACTAAGACAAAGGAAACTCTGAGGAAGGACCATGGCCTGAGAGGTGGAATTCATC	ENST00000506067.1	9	-	99660347	99711867	5	99660347,99680924,99696076,99704884,99711836,	99660409,99681108,99696197,99705034,99711867,	ENSG00000249044.1	gene_id "ENSG00000249044.1"; transcript_id "ENST00000506067.1"; gene_type "processed_transcript"; gene_status "NOVEL"; gene_name "RP11-330M2.7"; transcript_type "processed_transcript"; transcript_status "KNOWN"; transcript_name "RP11-330M2.7-001"; level 2; tag "basic"; havana_gene "OTTHUMG00000020309.1"; havana_transcript "OTTHUMT00000053296.1";	ENST00000506067.1		Antisense	ENSEMBL	ENST00000375223				548	YES	NO	NO	NO	ENST00000354649
p34875_v4	0.0442361	0.00201763	2.27948	up	8109.86	3830.31	8983.79	3775.75	8636.66	3673.45	1.08222	1.25056	1.23334	Detected	Detected	Detected	0	p34875_v4	CACCAGCATGCGGGATTCCCTCATTGACAGATTGGGTAACTCAAGGCGTCCCTGGAGTAC	ENST00000444717.1	20	-	33855687	33867846	4	33855687,33859807,33867368,33867744,	33855791,33859948,33867550,33867846,	ENSG00000261582.1	gene_id "ENSG00000261582.1"; transcript_id "ENST00000444717.1"; gene_type "antisense"; gene_status "NOVEL"; gene_name "RP4-614O4.11"; transcript_type "antisense"; transcript_status "KNOWN"; transcript_name "RP4-614O4.11-001"; level 1; tag "basic"; tag "readthrough_transcript"; tag "exp_conf"; havana_gene "OTTHUMG00000176080.1"; havana_transcript "OTTHUMT00000431482.1";	ENST00000444717.1		Antisense	ENSEMBL	ENST00000435366, ENST00000374450			ENST00000374408	529	YES	NO	NO	NO	ENST00000246186
p13557	0.0442361	0.00209287	3.52654	up	487.645	129.441	504.058	160.365	454.92	122.827	1.91354	1.65223	1.88899	Detected	Detected	Detected	0	p13557	ATTCTGTCTGAATGAATGGAGTTTCCAGGCCCCCACTGGCCCTCTGTGTGAGGGTCTGCA	ENST00000431004.1	5	+	478237	479604	1	478237,	479604,	ENSG00000225138.2	gene_id "ENSG00000225138.2"; transcript_id "ENST00000431004.1"; gene_type "antisense"; gene_status "NOVEL"; gene_name "CTD-2228K2.7"; transcript_type "antisense"; transcript_status "KNOWN"; transcript_name "CTD-2228K2.7-201"; level 3; tag "basic"; havana_gene "OTTHUMG00000167373.2";	ENST00000431004.1	CTD-2228K2.7	Antisense	ENSEMBL				ENST00000507407	1367	NO	NO	NO	NO
p16929	0.0441506	0.00176325	3.28726	up	357.518	112.132	334.236	108.75	256.319	70.7081	1.67282	1.61985	1.85799	Detected	Detected	Detected	0	p16929	GAGAAACACAAAGCATACTTAAATAGGCGCTTTTTCTCTCTGCAAAAATAAAGTCCAAGA	ENST00000599172.1	9	+	131938085	131938941	2	131938085,131938643,	131938262,131938941,	ENSG00000268050.1	gene_id "ENSG00000268050.1"; transcript_id "ENST00000599172.1"; gene_type "processed_transcript"; gene_status "NOVEL"; gene_name "RP11-247A12.8"; transcript_type "processed_transcript"; transcript_status "KNOWN"; transcript_name "RP11-247A12.8-001"; level 2; tag "basic"; havana_gene "OTTHUMG00000183020.1"; havana_transcript "OTTHUMT00000464676.1";	ENST00000599172.1		Antisense	ENSEMBL					475	YES	NO	NO	NO	ENST00000372491, ENST00000372491
p2776	0.0441506	0.0017834	2.37243	up	315.419	129.031	306.118	138.76	302.588	122.205	1.28955	1.1415	1.30805	Detected	Detected	Detected	0	p2776	TACATCGAGATTTTATTAAACGTTTAATGATGGGGTGCGGGGGCCTTCTGGCTACACACT	ENST00000538101.1	11	+	62313470	62315171	2	62313470,62314852,	62313542,62315171,	ENSG00000257058.1	gene_id "ENSG00000257058.1"; transcript_id "ENST00000538101.1"; gene_type "antisense"; gene_status "NOVEL"; gene_name "RP11-864I4.4"; transcript_type "antisense"; transcript_status "KNOWN"; transcript_name "RP11-864I4.4-001"; level 2; tag "basic"; havana_gene "OTTHUMG00000167749.1"; havana_transcript "OTTHUMT00000396097.1";	ENST00000538101.1		Antisense	ENSEMBL					391	YES	NO	NO	NO	ENST00000257247, ENST00000378024, ENST00000378024
p36520_v4	0.0441506	0.00178662	2.32242	up	133.27	58.218	158.994	63.9787	102.001	46.3235	1.19482	1.31331	1.13876	Detected	Detected	Detected	0	p36520_v4	ATGAGAAAAAAACAAGATGTACTTCAATAGGACCGCGGCGGCTAGGTCACCTCCTCCGGA	ENST00000432377.1	3	+	42812103	42815127	2	42812103,42814696,	42812569,42815127,	ENSG00000225611.1	gene_id "ENSG00000225611.1"; transcript_id "ENST00000432377.1"; gene_type "antisense"; gene_status "NOVEL"; gene_name "RP11-70C1.1"; transcript_type "antisense"; transcript_status "KNOWN"; transcript_name "RP11-70C1.1-001"; level 2; tag "basic"; havana_gene "OTTHUMG00000156257.1"; havana_transcript "OTTHUMT00000343625.1";	ENST00000432377.1		Antisense	ENSEMBL	ENST00000432377				897	YES	NO	NO	NO	ENST00000310232
p34016_v4	0.0441506	0.00174114	2.27645	up	130.604	61.4504	158.056	66.917	118.151	50.2769	1.0877	1.23999	1.23266	Detected	Detected	Detected	0	p34016_v4	CGAGGAGAGGTTCTGCAGGATGCCCCCAGGTGATCCTCCGACTGTGAAAAACCAGACCTC	ENST00000475406.1	1	-	210404800	210406317	2	210404800,210406042,	210405116,210406317,	ENSG00000203706.4	gene_id "ENSG00000203706.4"; transcript_id "ENST00000475406.1"; gene_type "antisense"; gene_status "KNOWN"; gene_name "SERTAD4-AS1"; transcript_type "antisense"; transcript_status "KNOWN"; transcript_name "SERTAD4-AS1-002"; level 2; tag "basic"; havana_gene "OTTHUMG00000036392.2"; havana_transcript "OTTHUMT00000088582.1";	ENST00000475406.1	SERTAD4-AS1	Antisense	ENSEMBL					591	YES	NO	NO	NO	ENST00000367012
p34942_v4	0.0440217	0.00171827	2.12968	up	3560.84	1576.27	4089.3	1941.14	2982.84	1469.59	1.1757	1.07495	1.02127	Detected	Detected	Detected	0	p34942_v4	CACTAGAATTCTCAGCACGTTTTTGCAGAACCTGGGCAACAAGAGCGAAACCCCATCTCA	ENST00000455354.1	21	+	41755009	41757285	2	41755009,41756505,	41755511,41757285,	ENSG00000235123.1	gene_id "ENSG00000235123.1"; transcript_id "ENST00000455354.1"; gene_type "antisense"; gene_status "NOVEL"; gene_name "DSCAM-AS1"; transcript_type "antisense"; transcript_status "KNOWN"; transcript_name "DSCAM-AS1-004"; level 2; tag "basic"; havana_gene "OTTHUMG00000086733.1"; havana_transcript "OTTHUMT00000195034.1";	ENST00000455354.1	DSCAM-AS1	Antisense	ENSEMBL		ENST00000400454, ENST00000400454			1282	NO	NO	NO	NO
p2650	0.0440057	0.00168466	4.46561	up	643.567	159.736	637.435	143.73	526.257	105.593	2.0104	2.14891	2.31726	Detected	Detected	Detected	0	p2650	CCAGCATAAAGTCCTCTTAATAACGCGTCTTTTTATAATCATCGGGCAATAAATTTCTGA	ENST00000532365.1	11	+	10804859	10823172	3	10804859,10813641,10823001,	10804921,10813849,10823172,	ENSG00000255125.1	gene_id "ENSG00000255125.1"; transcript_id "ENST00000532365.1"; gene_type "antisense"; gene_status "NOVEL"; gene_name "RP11-685M7.5"; transcript_type "antisense"; transcript_status "KNOWN"; transcript_name "RP11-685M7.5-001"; level 2; tag "dotter_confirmed"; tag "basic"; havana_gene "OTTHUMG00000165887.1"; havana_transcript "OTTHUMT00000386890.1";	ENST00000532365.1		Antisense	ENSEMBL				ENST00000361367	441	YES	NO	NO	NO	ENST00000396525
p34558_v4	0.0440057	0.00166266	2.78354	up	147.869	49.5467	138.867	49.6331	102.155	39.5506	1.57746	1.48433	1.36898	Detected	Detected	Detected	0	p34558_v4	AGGAACTGTTTGCACTGTGTAGTAAAGAGGGAATGGCCATGAGATGTGAGTAGAAGCCCC	ENST00000572973.1	17	+	44270997	44273903	2	44270997,44273733,	44271251,44273903,	ENSG00000214401.4	gene_id "ENSG00000214401.4"; transcript_id "ENST00000572973.1"; gene_type "antisense"; gene_status "NOVEL"; gene_name "KANSL1-AS1"; transcript_type "antisense"; transcript_status "KNOWN"; transcript_name "KANSL1-AS1-003"; level 2; tag "basic"; havana_gene "OTTHUMG00000178028.1"; havana_transcript "OTTHUMT00000440287.1";	ENST00000572973.1	KANSL1-AS1	Antisense	ENSEMBL			ENST00000262419		424	NO	NO	NO	NO
p38849_v4	0.0440057	0.00159809	2.4709	up	464.004	181.228	452.272	176.417	403.103	175.391	1.35633	1.3582	1.20058	Detected	Detected	Detected	0	p38849_v4	GTTTTCTCCTCAAACTCAGAACTGTATGAATGTGACCCATCCAGAAATAGATGAATTAAA	ENST00000607288.1	19	+	623518	623982	1	623518,	623982,	ENSG00000272448.1	gene_id "ENSG00000272448.1"; transcript_id "ENST00000607288.1"; gene_type "antisense"; gene_status "NOVEL"; gene_name "LLNLR-299G3.1"; transcript_type "antisense"; transcript_status "KNOWN"; transcript_name "LLNLR-299G3.1-001"; level 2; tag "basic"; havana_gene "OTTHUMG00000185786.1"; havana_transcript "OTTHUMT00000471249.1";			Antisense	ENSEMBL					464	NO	NO	NO	NO
p10658	0.0440057	0.0016907	3.37961	up	149.173	40.2332	198.443	59.4932	162.255	51.9842	1.89052	1.73793	1.64212	Detected	Detected	Detected	0	p10658	GCCCAGGGCTGCGTGCACACTGGCTGAATGCATTAGTTAATATTTTGGTGACGCTGGTTA	ENST00000435912.1	20	+	62439428	62447874	3	62439428,62446239,62447705,	62439508,62446523,62447874,	ENSG00000231208.4	gene_id "ENSG00000231208.4"; transcript_id "ENST00000435912.1"; gene_type "antisense"; gene_status "NOVEL"; gene_name "RP4-583P15.11"; transcript_type "antisense"; transcript_status "KNOWN"; transcript_name "RP4-583P15.11-001"; level 2; tag "basic"; havana_gene "OTTHUMG00000032990.1"; havana_transcript "OTTHUMT00000080171.1";	ENCODE_1657_533		Antisense	ENSEMBL		ENST00000245663, ENST00000302995			533	NO	NO	NO	YES		OTTHUMG00000032990
p13540	0.0436033	0.00153853	2.79391	up	2014	764.859	2279.02	755.207	2104.03	766.609	1.3968	1.59347	1.45659	Detected	Detected	Detected	0	p13540	TCTTGGGAAATGAATTCTGGGAGTTCCCTCTGCCAAGGACCCACTGTGTTAAGAGCTTTA	ENST00000425316.3	5	-	176865503	176874700	4	176865503,176866914,176871396,176874644,	176865871,176867032,176871595,176874700,	ENSG00000246334.2	gene_id "ENSG00000246334.2"; transcript_id "ENST00000425316.3"; gene_type "processed_transcript"; gene_status "NOVEL"; gene_name "PRR7-AS1"; transcript_type "processed_transcript"; transcript_status "KNOWN"; transcript_name "PRR7-AS1-001"; level 2; tag "basic"; havana_gene "OTTHUMG00000163400.1"; havana_transcript "OTTHUMT00000373186.1";	ENST00000425316.3	PRR7-AS1	Antisense	ENSEMBL				ENST00000472831	741	YES	NO	NO	NO	ENST00000355958, ENST00000515666, ENST00000502922
p36474_v4	0.0436033	0.00152891	2.63207	up	359.864	146.937	426.813	159.632	332.183	119.292	1.29226	1.41886	1.47748	Detected	Detected	Detected	0	p36474_v4	CGGCTGCTGTCACCAACCACTCTCAGGAAGAGTGCGATGACATGGATCCTGCGGACAAAC	uc003uda.3	7	+	75021264	75026252	2	75021264,75024246,	75021516,75026252,	BC073780	proteinID=;alignID=uc003uda.3;kgID=uc003uda.3;mRNA=BC073780;spID=;refseq=;protAcc=;description=Homo sapiens cDNA FLJ37077 fis, clone BRACE2016194.;rfamAcc=;tRnaName=;	uc003uda.3		Antisense	UCSC					2258	YES	NO	NO	NO
p7040	0.0436018	0.00146521	2.26861	up	108.131	45.9439	127.572	59.8575	88.0045	37.8079	1.23484	1.09171	1.21889	Detected	Detected	Not Detected	0	p7040	TTGAGCACCTACTACGTCCAGGCACTGTTACATCGGTGATGTAACAAAAGCCGACAAAAA	ENST00000531617.1	17	-	72208812	72209447	2	72208812,72209351,	72209252,72209447,	ENSG00000246731.2	gene_id "ENSG00000246731.2"; transcript_id "ENST00000531617.1"; gene_type "antisense"; gene_status "NOVEL"; gene_name "CTD-2514K5.2"; transcript_type "antisense"; transcript_status "KNOWN"; transcript_name "CTD-2514K5.2-003"; level 1; tag "basic"; tag "exp_conf"; havana_gene "OTTHUMG00000166017.1"; havana_transcript "OTTHUMT00000387458.1";	ENST00000531617	CTD-2514K5.2	Antisense	ENSEMBL				ENST00000439590	536	NO	NO	NO	NO
p11202	0.043125	0.00142114	10.0077	up	1301.13	153.395	1689.41	162.795	1456.82	127.939	3.08444	3.37539	3.50929	Detected	Detected	Detected	0	p11202	TAAAAAGGGGACAAGTCAGGGTGGACATCTGAGCCTGCTCCAAGGAGGTGCCCACACTCA	ENST00000419128.1	22	+	37562796	37578890	2	37562796,37578468,	37563004,37578890,	ENSG00000235237.1	gene_id "ENSG00000235237.1"; transcript_id "ENST00000419128.1"; gene_type "antisense"; gene_status "NOVEL"; gene_name "RP1-151B14.6"; transcript_type "antisense"; transcript_status "KNOWN"; transcript_name "RP1-151B14.6-001"; level 2; tag "basic"; havana_gene "OTTHUMG00000150530.1"; havana_transcript "OTTHUMT00000318775.1";	ENST00000419128.1		Antisense	ENSEMBL					630	YES	NO	NO	NO	ENST00000493023, ENST00000255836
p16965	0.0430512	0.00139775	12.5301	up	620.953	41.3462	574.453	52.6291	530.858	44.2349	3.90866	3.44825	3.58507	Detected	Not Detected	Detected	0	p16965	AAAGAACTTGGGACATTTCCTCGAGGTTGGGCATTTTTCCAGATGTGGTTTCAGTGTCTC	ENST00000450304.1	9	+	139443581	139444345	2	139443581,139443997,	139443670,139444345,	ENSG00000237886.1	gene_id "ENSG00000237886.1"; transcript_id "ENST00000450304.1"; gene_type "antisense"; gene_status "NOVEL"; gene_name "RP11-611D20.2"; transcript_type "antisense"; transcript_status "KNOWN"; transcript_name "RP11-611D20.2-002"; level 2; tag "basic"; havana_gene "OTTHUMG00000020933.1"; havana_transcript "OTTHUMT00000055085.1";	ENST00000450304.1		Antisense	ENSEMBL	ENST00000450304, ENST00000429224			ENST00000277541, ENST00000277541	437	NO	NO	NO	NO
p37342_v4	0.0428275	0.00133849	4.29541	up	1377.77	356.366	1239.87	278.077	1121.64	243.966	1.95091	2.15663	2.20085	Detected	Detected	Detected	0	p37342_v4	GGGTTGGTCTTTTTCCTCGTTTATGAAGTTCTTTTCACTCGTCGTTACTATTTTGTAAGT	ENST00000608367.1	2	-	219263465	219263942	1	219263465,	219263942,	ENSG00000273361.1	gene_id "ENSG00000273361.1"; transcript_id "ENST00000608367.1"; gene_type "antisense"; gene_status "NOVEL"; gene_name "RP11-378A13.2"; transcript_type "antisense"; transcript_status "KNOWN"; transcript_name "RP11-378A13.2-001"; level 2; tag "basic"; havana_gene "OTTHUMG00000186313.1"; havana_transcript "OTTHUMT00000472847.1";			Antisense	ENSEMBL					477	NO	NO	NO	NO
p28841	0.0426559	0.00131682	2.46898	up	206.252	78.2366	204.918	86.0386	188.325	78.5649	1.39849	1.25199	1.26127	Detected	Detected	Detected	0	p28841	CTCACTTTTTATAAATGGCGATGCTAATGGAGGAGTCAGGGAGAAATGAGGGAGAGATGA	LIT3518	None	None	None	None	None	None	None	LIT3518	Accession=AY927508;Description=Homo sapiens mRNA sequence	CombinedLit_297_587		Antisense	RNAdb					587	YES	NO	NO	NO
p5860	0.0426559	0.00129548	7.22405	up	310.49	48.351	416.977	50.7677	305.221	42.701	2.68293	3.03798	2.83751	Detected	Detected	Detected	0	p5860	AAACGGACCAGACAATGCAGGGCCCTGAACGCCAAGTTGAGGAGCTCAGAGCATCCAGAA	ENST00000588099.1	16	-	4780115	4802566	5	4780115,4784955,4787863,4796145,4802522,	4780152,4785272,4787949,4796217,4802566,	ENSG00000266994.1	gene_id "ENSG00000266994.1"; transcript_id "ENST00000588099.1"; gene_type "processed_transcript"; gene_status "NOVEL"; gene_name "RP11-127I20.7"; transcript_type "processed_transcript"; transcript_status "KNOWN"; transcript_name "RP11-127I20.7-001"; level 2; tag "basic"; tag "readthrough_transcript"; havana_gene "OTTHUMG00000182296.1"; havana_transcript "OTTHUMT00000460398.1";	ENST00000588099.1		Antisense	ENSEMBL	ENST00000304283, ENST00000219478				556	YES	NO	NO	NO
p6272	0.0425279	0.00120377	2.10543	up	220.978	99.8826	226.455	108.852	178.65	88.102	1.1456	1.05686	1.01989	Detected	Detected	Detected	0	p6272	CCTATTGGGGCCACTGGGGAAAAGGCCCAGCAGCGAAACCAACTAGTCCAAGCCAGGCAA	ENST00000570290.1	16	+	8963107	8963889	2	8963107,8963469,	8963185,8963889,	ENSG00000261481.1	gene_id "ENSG00000261481.1"; transcript_id "ENST00000570290.1"; gene_type "antisense"; gene_status "NOVEL"; gene_name "RP11-77H9.6"; transcript_type "antisense"; transcript_status "KNOWN"; transcript_name "RP11-77H9.6-001"; level 2; tag "basic"; havana_gene "OTTHUMG00000176902.1"; havana_transcript "OTTHUMT00000434267.1";	ENST00000570290.1		Antisense	ENSEMBL					498	NO	NO	NO	NO
p6858	0.0423782	0.00114169	6.04396	up	653.658	111.562	758.66	111.617	805.809	145.35	2.55068	2.76489	2.4709	Detected	Detected	Detected	0	p6858	AAATGAAAGTTGTCCTGGCAACACACAAGATTTCATCAACATTTCCATCCCCAGCAGCTC	ENST00000589451.1	17	-	43248048	43248951	2	43248048,43248905,	43248549,43248951,	ENSG00000267288.1	gene_id "ENSG00000267288.1"; transcript_id "ENST00000589451.1"; gene_type "antisense"; gene_status "NOVEL"; gene_name "RP13-890H12.2"; transcript_type "antisense"; transcript_status "KNOWN"; transcript_name "RP13-890H12.2-002"; level 2; tag "basic"; havana_gene "OTTHUMG00000180194.1"; havana_transcript "OTTHUMT00000450190.1";	ENST00000589451.1		Antisense	ENSEMBL				ENST00000307275	547	NO	NO	NO	NO
p24747	0.0423782	0.00117476	3.23823	up	149.541	42.8302	142.198	44.4742	184.366	60.6116	1.80384	1.67686	1.60491	Detected	Detected	Detected	0	p24747	TAAACTTCCCTTCCGAATAAAACCACCAGAATGCGGTCTGGCCAATTTCAGTCATAGACC	NR_037844.1	1	-	2487207	2488450	2	2487207,2488415,	2488135,2488450,	LOC100133445	ID=rna155;Name=NR_037844.1;Parent=gene105;Dbxref=GeneID:100133445,Genbank:NR_037844.1;gbkey=misc_RNA;product=uncharacterized LOC100133445;transcript_id=NR_037844.1|ID=gene105;Name=LOC100133445;Dbxref=GeneID:100133445;description=uncharacterized LOC100133445;gbkey=Gene;gene=LOC100133445	RefSeq_2842_963		Antisense	RefSeq			ENST00000466750	ENST00000456687, ENST00000463835	963	YES	NO	NO	NO	ENST00000463471
p7369	0.041237	0.00103656	3.22876	up	1158.89	341.572	1223.74	408.183	939.468	283.902	1.76247	1.58401	1.72645	Detected	Detected	Detected	0	p7369	GCCTCAGACCTGAGCCCTGGACTCCAACCTCCGTCTGGAGATCTGGATTTTACGAAAAAA	ENST00000593139.1	17	+	40831980	40834038	3	40831980,40833381,40834010,	40832419,40833456,40834038,	ENSG00000267042.1	gene_id "ENSG00000267042.1"; transcript_id "ENST00000593139.1"; gene_type "antisense"; gene_status "NOVEL"; gene_name "CTD-3193K9.4"; transcript_type "antisense"; transcript_status "KNOWN"; transcript_name "CTD-3193K9.4-001"; level 2; tag "basic"; havana_gene "OTTHUMG00000180642.1"; havana_transcript "OTTHUMT00000452341.1";	ENST00000593139.1	CTD-3193K9.4	Antisense	ENSEMBL				ENST00000293349	542	YES	NO	NO	NO	ENST00000332438
p15039	0.041237	0.00103716	3.68977	up	1651.34	435.85	1669.05	427.735	1327.28	390.623	1.92174	1.96424	1.76462	Detected	Detected	Detected	0	p15039	ATAGGTGAGCTTGGGCATGCCAGTATTGGGTGCACGAACAAGGACAGCAGGGCTTGGGAA	ENST00000453677.1	7	-	104653871	104654768	2	104653871,104654587,	104654426,104654768,	ENSG00000239569.1	gene_id "ENSG00000239569.1"; transcript_id "ENST00000453677.1"; gene_type "antisense"; gene_status "NOVEL"; gene_name "RP11-325F22.4"; transcript_type "antisense"; transcript_status "KNOWN"; transcript_name "RP11-325F22.4-001"; level 2; tag "basic"; havana_gene "OTTHUMG00000157280.1"; havana_transcript "OTTHUMT00000348305.1";	ENST00000453677.1		Antisense	ENSEMBL					736	YES	NO	NO	NO	ENST00000257745, ENST00000495267
p10425	0.0411	0.000977967	2.20634	up	538.155	256.17	449.325	197.517	490.808	218.388	1.07092	1.18579	1.16826	Detected	Detected	Detected	0	p10425	TAATATCTGTATTGCTGATAACCGTGCTCTTGACTATGTGTCCCAGGTCATGTCCCAGGT	ENST00000424358.1	20	-	33864952	33865932	2	33864952,33865848,	33865735,33865932,	ENSG00000126005.10	gene_id "ENSG00000126005.10"; transcript_id "ENST00000424358.1"; gene_type "antisense"; gene_status "NOVEL"; gene_name "MMP24-AS1"; transcript_type "antisense"; transcript_status "KNOWN"; transcript_name "MMP24-AS1-001"; level 2; tag "basic"; havana_gene "OTTHUMG00000032333.5"; havana_transcript "OTTHUMT00000078855.2";	ENST00000424358.1	MMP24-AS1	Antisense	ENSEMBL	ENST00000435366			ENST00000246186, ENST00000374450, ENST00000374408	867	NO	NO	NO	NO
p3045	0.0411	0.000978761	5.16631	up	661.332	123.249	550.392	99.9462	463.3	99.28	2.4238	2.46123	2.22237	Detected	Detected	Detected	0	p3045	ACTTGGTTTGAAAAAGGAGACAAAAGGCTGAGAGATCTGAGTTCAAGTTTCCGCTGTATG	ENST00000547834.1	12	-	2906042	2922068	2	2906042,2921727,	2906112,2922068,	ENSG00000258325.1	gene_id "ENSG00000258325.1"; transcript_id "ENST00000547834.1"; gene_type "antisense"; gene_status "NOVEL"; gene_name "RP4-816N1.6"; transcript_type "antisense"; transcript_status "KNOWN"; transcript_name "RP4-816N1.6-003"; level 2; tag "basic"; havana_gene "OTTHUMG00000169389.1"; havana_transcript "OTTHUMT00000403841.1";	ENST00000547834.1		Antisense	ENSEMBL				ENST00000534935	411	YES	NO	NO	NO	ENST00000001008
p36504_v4	0.0402903	0.000901669	3.18207	up	201.784	64.1778	210.655	69.8278	163.938	48.2607	1.65266	1.59301	1.76423	Detected	Detected	Detected	0	p36504_v4	AAATCACAGTGTCCAACAGAATCAACACTGCTAAACACACTCCCACTGGAGTACGGAGAA	ENST00000443032.1	2	+	166790400	166804663	5	166790400,166791243,166803706,166804397,166804544,	166790586,166791299,166803851,166804435,166804663,	ENSG00000224490.1	gene_id "ENSG00000224490.1"; transcript_id "ENST00000443032.1"; gene_type "processed_transcript"; gene_status "NOVEL"; gene_name "AC010127.5"; transcript_type "antisense"; transcript_status "KNOWN"; transcript_name "AC010127.5-003"; level 2; tag "basic"; havana_gene "OTTHUMG00000154082.1"; havana_transcript "OTTHUMT00000333768.1";	ENST00000443032.1		Antisense	ENSEMBL					544	YES	NO	NO	NO
p6864	0.0400119	0.000843543	3.64923	up	1865.16	508.683	2056.3	529.268	1827.05	535.581	1.87446	1.95798	1.77034	Detected	Detected	Detected	0	p6864	AGGGATGGGGCAGTATCAGGTCAGTGAATCGGAGAGGCAGCCCTCCCACCAATTATATAC	ENST00000420431.2	17	-	43322552	43325706	4	43322552,43324751,43325241,43325547,	43322666,43324883,43325415,43325706,	ENSG00000233483.2	gene_id "ENSG00000233483.2"; transcript_id "ENST00000420431.2"; gene_type "antisense"; gene_status "NOVEL"; gene_name "CTD-2020K17.4"; transcript_type "antisense"; transcript_status "KNOWN"; transcript_name "CTD-2020K17.4-003"; level 2; tag "basic"; havana_gene "OTTHUMG00000180198.2"; havana_transcript "OTTHUMT00000450932.1";	ENST00000420431.2	CTD-2020K17.4	Antisense	ENSEMBL				ENST00000543122	579	YES	NO	NO	NO	ENST00000328118
p14156	0.0400119	0.000885563	2.01443	up	1128.32	562.091	1341.57	641.307	1349.62	693.312	1.0053	1.06483	0.960978	Detected	Detected	Detected	0	p14156	TATCGGTAGGCAGAATCCTCCAGCTCGTTCTAGAGGCTGCTCCACTCCAGCACGAAATGG	ENST00000580587.1	6	-	32939841	32940630	2	32939841,32940320,	32940108,32940630,	ENSG00000263756.1	gene_id "ENSG00000263756.1"; transcript_id "ENST00000580587.1"; gene_type "antisense"; gene_status "NOVEL"; gene_name "XXbac-BPG181M17.6"; transcript_type "antisense"; transcript_status "KNOWN"; transcript_name "XXbac-BPG181M17.6-001"; level 2; tag "basic"; havana_gene "OTTHUMG00000178528.1"; havana_transcript "OTTHUMT00000442381.1";	ENST00000580587.1	XXbac-BPG181M17.6	Antisense	ENSEMBL					577	YES	NO	NO	NO	ENST00000443797
p15403	0.0400119	0.000864652	2.04947	up	526.651	267.976	494.417	237.244	435.345	207.125	0.974743	1.05935	1.07165	Detected	Detected	Detected	0	p15403	TACCTTAAATTGATCAGCCACTTTGAGATTAAAACCCCTGAAAGCTGCCACACCGTGAAA	ENST00000424523.1	7	+	92484222	92546465	2	92484222,92546150,	92484313,92546465,	ENSG00000237819.1	gene_id "ENSG00000237819.1"; transcript_id "ENST00000424523.1"; gene_type "antisense"; gene_status "NOVEL"; gene_name "AC002454.1"; transcript_type "antisense"; transcript_status "KNOWN"; transcript_name "AC002454.1-004"; level 2; tag "basic"; havana_gene "OTTHUMG00000155818.1"; havana_transcript "OTTHUMT00000341808.1";	ENST00000424523.1		Antisense	ENSEMBL	ENST00000452050, ENST00000419668				406	NO	NO	NO	NO
p8894	0.0400061	0.000763629	2.89297	up	135.741	45.5314	89.292	32.7324	92.3499	31.0198	1.57593	1.44781	1.57392	Detected	Detected	Not Detected	0	p8894	CTGTCCAGTTATATGCTACCCTGTACAGGTTGATAGGTTGCAAATGCTTTCTGTCCAGTG	ENST00000600534.1	19	+	59070591	59086164	6	59070591,59080279,59081750,59083224,59083944,59084283,	59070776,59080362,59081824,59083322,59084190,59086164,	ENSG00000267858.1	gene_id "ENSG00000267858.1"; transcript_id "ENST00000600534.1"; gene_type "antisense"; gene_status "NOVEL"; gene_name "AC016629.8"; transcript_type "antisense"; transcript_status "KNOWN"; transcript_name "AC016629.8-001"; level 2; tag "basic"; havana_gene "OTTHUMG00000183549.1"; havana_transcript "OTTHUMT00000467109.1";	NR_027334;RefSeq_1118_2606		Antisense	ENSEMBL			ENST00000253023	ENST00000312547, ENST00000253024	2567	YES	NO	NO	NO	ENST00000215057
p24262	0.0400061	0.000784732	39.1985	up	1892.24	52.7071	2438.41	50.6782	2243.39	64.3411	5.16595	5.58843	5.1238	Detected	Detected	Detected	0	p24262	TTGGAAAGAAGTTAGACCTGGCTCAAGTTTCCTTAGAAATCACCGTTCTCCGCTCAACCT	TCONS_00014883	8	+	144507226	144511408	2	144507226,144509528,	144507316,144511408,	XLOC_006953	Gene_id=XLOC_006953;Gene_name=linc-GSDMD-1;Transcript_id=TCONS_00014883;Transcript_name=linc-GSDMD-1;	XLOC_006953		Antisense	HumanLincRNACatalog				ENST00000262577	1970	YES	NO	NO	NO	ENST00000333480
p24838	0.0399972	0.000738503	6.6	up	1128.08	154.787	1152.55	179.35	1151.97	187.662	2.86552	2.68398	2.6179	Detected	Detected	Detected	0	p24838	GAGCTCAGGGCTGGTGTTGACCTTAATGACAGCAGTGGTCTTTTACTGAGCATTTGTCTT	XR_110430.3	10	-	88725497	88731068	3	88725497,88727525,88729215,	88725860,88729131,88731068,	LOC100133190	ID=rna22443;Name=XR_110430.3;Parent=gene18966;Dbxref=GeneID:100133190,Genbank:XR_110430.3;gbkey=misc_RNA;product=uncharacterized LOC100133190;transcript_id=XR_110430.3|ID=gene18966;Name=LOC100133190;Dbxref=GeneID:100133190;gbkey=Gene;gene=LOC100133190	XR_110430.3		Antisense	RefSeq	ENST00000474994			ENST00000465679	3822	YES	NO	NO	NO
p34604_v4	0.0399972	0.000740868	9.87017	up	10115.6	914.04	11526.3	1184.62	8657.21	969.479	3.46818	3.28243	3.15862	Detected	Detected	Detected	0	p34604_v4	CGTCTGGAGTTTGTTTCTTCTGATGTTCAGAGATGGGGGTTCCACCATGTTGGCCCGGCT	ENST00000597785.1	19	-	8439256	8455008	3	8439256,8441788,8454892,	8439492,8441951,8455008,	ENSG00000269386.1	gene_id "ENSG00000269386.1"; transcript_id "ENST00000597785.1"; gene_type "antisense"; gene_status "NOVEL"; gene_name "RAB11B-AS1"; transcript_type "antisense"; transcript_status "KNOWN"; transcript_name "RAB11B-AS1-002"; level 2; tag "basic"; havana_gene "OTTHUMG00000182274.1"; havana_transcript "OTTHUMT00000460328.1";	ENST00000597785.1	RAB11B-AS1	Antisense	ENSEMBL			ENST00000328024		515	YES	NO	NO	NO	ENST00000301455
p26381	0.039878	0.000708564	4.50651	up	575.027	127.817	512.183	105.94	508.973	120.959	2.16955	2.27341	2.07307	Detected	Detected	Detected	0	p26381	GAATAAAATCAGTGTTCCTTAGTCTGCCACACAAAATTCTCTGTGCGGAAGCTTGCTCTG	uc021zyp.1	7	-	1193839	1196333	2	1193839,1195893,	1195830,1196333,	AK123998	proteinID=;alignID=uc021zyp.1;kgID=uc021zyp.1;mRNA=AK123998;spID=;refseq=;protAcc=;description=Homo sapiens cDNA FLJ39416 fis, clone PLACE6016254.;rfamAcc=;tRnaName=;	uc021zyp.1		Antisense	UCSC					2431	YES	NO	NO	NO
p8400	0.039878	0.000718916	2.21275	up	177.09	79.7548	197.242	86.0689	153.693	72.1855	1.15084	1.1964	1.09027	Detected	Detected	Detected	0	p8400	TCAGGGAGCGGTGAACCTGATAAGGAAACGCCCGAAGCGTGGGGTCGGAAATTTCCAGAT	ENST00000598735.1	19	-	49122825	49126658	2	49122825,49126463,	49122973,49126658,	ENSG00000268093.1	gene_id "ENSG00000268093.1"; transcript_id "ENST00000598735.1"; gene_type "processed_transcript"; gene_status "NOVEL"; gene_name "AC022154.7"; transcript_type "processed_transcript"; transcript_status "KNOWN"; transcript_name "AC022154.7-003"; level 2; havana_gene "OTTHUMG00000183317.1"; havana_transcript "OTTHUMT00000466151.1";	ENST00000598735.1		Antisense	ENSEMBL				ENST00000222122, ENST00000263266	343	YES	NO	NO	NO	ENST00000245222
p14754	0.039878	0.000686509	2.19227	up	464.124	213.388	521.531	245.393	457.168	200.575	1.12103	1.08766	1.18858	Detected	Detected	Detected	0	p14754	GGACGGGACAGCCCACCAGGGTCTGCTTCTGTGAGGGGCCGAGGCGTCATTCCGCGAAGC	ENST00000587426.1	6	+	146136433	146176222	3	146136433,146149496,146175737,	146136567,146149592,146176222,	ENSG00000235652.2	gene_id "ENSG00000235652.2"; transcript_id "ENST00000587426.1"; gene_type "antisense"; gene_status "NOVEL"; gene_name "RP11-545I5.3"; transcript_type "antisense"; transcript_status "KNOWN"; transcript_name "RP11-545I5.3-004"; level 2; tag "RNA_Seq_supported_only"; tag "basic"; havana_gene "OTTHUMG00000015748.2"; havana_transcript "OTTHUMT00000459703.1";	ENST00000587426.1		Antisense	ENSEMBL			ENST00000237281		715	NO	NO	NO	NO
p11336	0.0397554	0.000642768	3.84834	up	331.424	86.9502	463.996	127.239	317.489	77.4313	1.93042	1.86657	2.03572	Detected	Detected	Detected	0	p11336	AATTCAACATGTAATTGGCACCTCGCAACCAGCACTTTGATTCTGCAGTCACACAGGTCT	ENST00000450990.1	3	-	37832241	37903239	5	37832241,37850194,37862504,37876169,37903191,	37832402,37850371,37862591,37876258,37903239,	ENSG00000235257.3	gene_id "ENSG00000235257.3"; transcript_id "ENST00000450990.1"; gene_type "processed_transcript"; gene_status "NOVEL"; gene_name "AC093415.2"; transcript_type "antisense"; transcript_status "KNOWN"; transcript_name "AC093415.2-006"; level 2; tag "basic"; havana_gene "OTTHUMG00000155924.2"; havana_transcript "OTTHUMT00000342355.1";	ENST00000450990.1		Antisense	ENSEMBL			ENST00000443503		562	YES	NO	NO	NO	ENST00000264741
p9193	0.0397554	0.000485957	2.03682	up	316.274	150.679	258.855	130.019	311.279	153.941	1.06969	0.993424	1.01583	Detected	Detected	Detected	0	p9193	AGATGGTGGCTTTCTTTGGACCCTTGACATCAACCAGTTACTATTTGCCAGAGACAGACT	ENST00000415222.1	2	-	70191504	70314475	5	70191504,70223817,70278334,70312678,70314412,	70191559,70224020,70278437,70312756,70314475,	ENSG00000179818.7	gene_id "ENSG00000179818.7"; transcript_id "ENST00000415222.1"; gene_type "antisense"; gene_status "NOVEL"; gene_name "PCBP1-AS1"; transcript_type "antisense"; transcript_status "KNOWN"; transcript_name "PCBP1-AS1-038"; level 2; tag "basic"; havana_gene "OTTHUMG00000153728.4"; havana_transcript "OTTHUMT00000329629.1";	ENST00000415222.1	PCBP1-AS1	Antisense	ENSEMBL			ENST00000303577	ENST00000320256	502	NO	NO	NO	NO
p13816	0.0397554	0.000490326	2.33538	up	1154.81	512.948	1375.8	582.559	1078.12	450.035	1.17077	1.23979	1.26041	Detected	Detected	Detected	0	p13816	ACATAAACTACTAGAATAACTCAATCTCAGTGTGACTACTGATCCGCCGCCACGTGGCTT	ENST00000513221.1	5	+	111066085	111067878	2	111066085,111067477,	111066207,111067878,	ENSG00000246859.2	gene_id "ENSG00000246859.2"; transcript_id "ENST00000513221.1"; gene_type "processed_transcript"; gene_status "NOVEL"; gene_name "STARD4-AS1"; transcript_type "processed_transcript"; transcript_status "KNOWN"; transcript_name "STARD4-AS1-001"; level 2; havana_gene "OTTHUMG00000162858.2"; havana_transcript "OTTHUMT00000370802.1";	ENST00000513221.1	STARD4-AS1	Antisense	ENSEMBL					523	YES	NO	NO	NO	ENST00000446294
p33345	0.0397554	0.000560143	6.91665	up	1912.92	272.392	1854.61	292.163	2170.16	292.37	2.81202	2.66627	2.89193	Detected	Detected	Detected	0	p33345	ACCAGGGTGGGGGATGCCCTGATGAGCACATTTGTCAAATAAATGAATGACAGGAAACCA	ENST00000450157.1	1	-	39987951	40007432	4	39987951,39990507,39994726,40007391,	39988177,39990729,39994836,40007432,	ENSG00000182109.3	gene_id "ENSG00000182109.3"; transcript_id "ENST00000450157.1"; gene_type "processed_transcript"; gene_status "NOVEL"; gene_name "RP11-69E11.4"; transcript_type "processed_transcript"; transcript_status "KNOWN"; transcript_name "RP11-69E11.4-007"; level 2; havana_gene "OTTHUMG00000008392.3"; havana_transcript "OTTHUMT00000025218.1";	ENST00000450157.1		Antisense	ENSEMBL	ENST00000331856, ENST00000450157				599	YES	NO	NO	NO
p36822_v4	0.0397554	0.000445722	4.30955	up	1433.3	348.506	1348.14	295.126	964.323	226.349	2.04008	2.19157	2.09097	Detected	Detected	Detected	0	p36822_v4	TTCTACAATGCACATAGATTTGTACTTACATCTTTAAATTAAAACCCACGCAACTCCGGC	ENST00000607670.1	1	+	6453614	6454451	1	6453614,	6454451,	ENSG00000271746.1	gene_id "ENSG00000271746.1"; transcript_id "ENST00000607670.1"; gene_type "antisense"; gene_status "NOVEL"; gene_name "RP1-202O8.3"; transcript_type "antisense"; transcript_status "KNOWN"; transcript_name "RP1-202O8.3-001"; level 2; tag "basic"; havana_gene "OTTHUMG00000185645.1"; havana_transcript "OTTHUMT00000470919.1";			Antisense	ENSEMBL					837	NO	NO	NO	NO
p6242	0.0397554	0.000515336	3.65128	up	2317.21	618.866	2609.65	691.195	2535.14	736.236	1.90469	1.91669	1.78382	Detected	Detected	Detected	0	p6242	AGACCACGTTCTGGAAGGTCAGGGACTGCTTGTCGTTGATGGTCCACCGGAAGACCATGT	ENST00000568795.1	16	+	2162335	2163343	2	2162335,2163047,	2162495,2163343,	ENSG00000261240.1	gene_id "ENSG00000261240.1"; transcript_id "ENST00000568795.1"; gene_type "antisense"; gene_status "NOVEL"; gene_name "RP11-304L19.4"; transcript_type "antisense"; transcript_status "KNOWN"; transcript_name "RP11-304L19.4-001"; level 2; tag "basic"; havana_gene "OTTHUMG00000177008.1"; havana_transcript "OTTHUMT00000434786.1";	ENST00000568795.1		Antisense	ENSEMBL					456	YES	NO	NO	NO	ENST00000262304
p36698_v4	0.0397554	0.00046482	2.20297	up	356.729	162.072	445.908	196.444	365.671	170.884	1.13819	1.18263	1.09753	Detected	Detected	Detected	0	p36698_v4	CCAGCCTCCTCCAAAACAGCACACTTTCCGGCTGAAGAAAAGAAGAATGGTATTCACGCA	ENST00000442069.1	9	+	72715	75298	3	72715,74148,74881,	72816,74205,75298,	ENSG00000225655.1	gene_id "ENSG00000225655.1"; transcript_id "ENST00000442069.1"; gene_type "antisense"; gene_status "NOVEL"; gene_name "RP11-143M1.2"; transcript_type "antisense"; transcript_status "KNOWN"; transcript_name "RP11-143M1.2-003"; level 2; tag "basic"; havana_gene "OTTHUMG00000019423.1"; havana_transcript "OTTHUMT00000051454.1";	ENCODE_1436_575		Antisense	ENSEMBL					575	NO	NO	NO	YES		OTTHUMG00000019423
p476	0.0394059	0.000350512	2.10895	up	1449.04	680.748	1500.9	731.503	1547.1	720.365	1.08991	1.03689	1.10277	Detected	Detected	Detected	0	p476	TCAATACATCAGAGAAGATGATGGAGCCCTCCTGCCGCTCTTGGGGAGAGTTGCGTCGCT	ENST00000448869.1	1	-	156616298	156631216	2	156616298,156631106,	156616946,156631216,	ENSG00000229953.1	gene_id "ENSG00000229953.1"; transcript_id "ENST00000448869.1"; gene_type "antisense"; gene_status "NOVEL"; gene_name "RP11-284F21.7"; transcript_type "antisense"; transcript_status "KNOWN"; transcript_name "RP11-284F21.7-001"; level 1; tag "basic"; tag "exp_conf"; havana_gene "OTTHUMG00000033321.1"; havana_transcript "OTTHUMT00000081838.1";	ENST00000448869.1		Antisense	ENSEMBL				ENST00000368223, ENST00000368223	758	YES	NO	NO	NO	ENST00000479949
p5339	0.0394059	0.000334767	3.02695	up	205.563	65.4702	228.448	75.7134	222.351	75.9517	1.65067	1.59325	1.54968	Detected	Detected	Detected	0	p5339	TGGGCTCCCAAAGAGCCAGGCTTATGTTCTTCTTGCACCCCCAACAGAGCACACTGAGCT	ENST00000448987.1	15	-	91475815	91478360	2	91475815,91478214,	91476036,91478360,	ENSG00000224441.1	gene_id "ENSG00000224441.1"; transcript_id "ENST00000448987.1"; gene_type "antisense"; gene_status "NOVEL"; gene_name "AC068831.3"; transcript_type "antisense"; transcript_status "KNOWN"; transcript_name "AC068831.3-001"; level 2; tag "basic"; havana_gene "OTTHUMG00000141259.1"; havana_transcript "OTTHUMT00000280400.1";	ENST00000448987.1		Antisense	ENSEMBL				ENST00000494993	367	YES	NO	NO	NO	ENST00000461266, ENST00000394275
p8621	0.0394059	0.000349527	3.97442	up	219.925	53.136	217.803	54.3988	200.781	52.9982	2.04925	2.00138	1.92161	Detected	Detected	Detected	0	p8621	AAAGTTGAAAGGGCCACCTCTTTGTTGCTCTATATTTGTGGGGCGTGGCTACCCTATTAT	ENST00000597769.1	19	+	18992488	18994185	2	18992488,18993895,	18992881,18994185,	ENSG00000269694.1	gene_id "ENSG00000269694.1"; transcript_id "ENST00000597769.1"; gene_type "antisense"; gene_status "NOVEL"; gene_name "AC005197.2"; transcript_type "antisense"; transcript_status "KNOWN"; transcript_name "AC005197.2-001"; level 2; tag "basic"; havana_gene "OTTHUMG00000183051.1"; havana_transcript "OTTHUMT00000464799.1";	ENST00000597769.1		Antisense	ENSEMBL		ENST00000429504, ENST00000247005			683	NO	NO	NO	NO
p10426	0.0393795	0.000295525	2.01268	up	811.781	406.021	686.928	347.049	720.968	349.949	0.999538	0.985019	1.04279	Detected	Detected	Detected	0	p10426	ACAGGCCTCCTGGTAAGCCCGCAAAGTTGCTGACCTCCTGACTTCGTCTGCCTTTTATTA	ENST00000456790.1	20	-	33865144	33865932	2	33865144,33865811,	33865735,33865932,	ENSG00000126005.10	gene_id "ENSG00000126005.10"; transcript_id "ENST00000456790.1"; gene_type "antisense"; gene_status "NOVEL"; gene_name "MMP24-AS1"; transcript_type "antisense"; transcript_status "KNOWN"; transcript_name "MMP24-AS1-002"; level 2; tag "basic"; havana_gene "OTTHUMG00000032333.5"; havana_transcript "OTTHUMT00000125665.1";	ENST00000456790.1	MMP24-AS1	Antisense	ENSEMBL	ENST00000435366			ENST00000246186, ENST00000374450, ENST00000374408	712	NO	NO	NO	NO
p2419	0.0393727	0.000266697	2.27242	up	282.35	126.5	317.299	136.016	183.295	81.3316	1.15834	1.22207	1.17228	Detected	Detected	Detected	0	p2419	GTACACGCCCCTTCGCACTCCACTAGCTAGTAAGCTGAGCTACAAGGTGTGCCAGGCACC	ENST00000529719.1	11	-	75525531	75526451	2	75525531,75526150,	75525674,75526451,	ENSG00000255507.1	gene_id "ENSG00000255507.1"; transcript_id "ENST00000529719.1"; gene_type "antisense"; gene_status "NOVEL"; gene_name "RP11-535A19.2"; transcript_type "antisense"; transcript_status "KNOWN"; transcript_name "RP11-535A19.2-004"; level 1; tag "basic"; tag "exp_conf"; havana_gene "OTTHUMG00000165318.1"; havana_transcript "OTTHUMT00000383429.1";	ENST00000529719.1		Antisense	ENSEMBL					444	YES	NO	NO	NO
p6723	0.0393727	0.000261419	2.25939	up	1474.65	636.554	1470.51	663.808	1231.16	547.795	1.21202	1.14748	1.16831	Detected	Detected	Detected	0	p6723	TTCAGGTCTGATCATGTGCGTGTGCGCAGGTGGCTGCACTTACAGAGAGACGCCTGAAGA	ENST00000573168.1	17	-	19044329	19047002	1	19044329,	19047002,	ENSG00000262319.1	gene_id "ENSG00000262319.1"; transcript_id "ENST00000573168.1"; gene_type "antisense"; gene_status "NOVEL"; gene_name "CTC-457L16.2"; transcript_type "antisense"; transcript_status "KNOWN"; transcript_name "CTC-457L16.2-001"; level 2; tag "basic"; havana_gene "OTTHUMG00000178159.1"; havana_transcript "OTTHUMT00000440786.1";	ENST00000573168.1	CTC-457L16.2	Antisense	ENSEMBL		ENST00000344415			2673	NO	NO	NO	NO
p16943	0.0393727	0.000262178	6.06797	up	268.234	46.5124	278.265	45.8295	331.323	51.9253	2.5278	2.60211	2.67373	Detected	Detected	Detected	0	p16943	ATATTGATGAAGAAAGCCTACGTTTCCACCAGAGTCCCTGGATGGCGAGACTCATCATTA	ENST00000455074.1	9	+	132402754	132403561	2	132402754,132403361,	132403024,132403561,	ENSG00000234789.1	gene_id "ENSG00000234789.1"; transcript_id "ENST00000455074.1"; gene_type "antisense"; gene_status "NOVEL"; gene_name "RP11-483H20.4"; transcript_type "antisense"; transcript_status "KNOWN"; transcript_name "RP11-483H20.4-001"; level 2; tag "basic"; havana_gene "OTTHUMG00000020788.1"; havana_transcript "OTTHUMT00000054596.1";	ENST00000455074.1		Antisense	ENSEMBL	ENST00000455074			ENST00000481189	470	YES	NO	NO	NO
p13553	0.0391849	0.000212118	2.69589	up	254.851	97.3032	286.85	104.955	260.938	95.3332	1.38909	1.45053	1.45266	Detected	Detected	Detected	0	p13553	ACGCTTGCGCGTGAGGGGACAGGACCAGGTTCCAGTCTCTAAATTTAACTCAGCACAGGG	ENST00000503314.1	5	-	180632360	180633120	2	180632360,180632993,	180632689,180633120,	ENSG00000248514.1	gene_id "ENSG00000248514.1"; transcript_id "ENST00000503314.1"; gene_type "antisense"; gene_status "NOVEL"; gene_name "CTC-338M12.1"; transcript_type "antisense"; transcript_status "KNOWN"; transcript_name "CTC-338M12.1-001"; level 1; tag "basic"; tag "exp_conf"; havana_gene "OTTHUMG00000162378.1"; havana_transcript "OTTHUMT00000368667.1";	TCONS_00009825;XLOC_005114	CTC-338M12.1	Antisense	ENSEMBL				ENST00000393319, ENST00000334421	456	NO	NO	NO	NO
p5787	0.0383501	0.000190705	2.47025	up	2747.66	1094.75	2821.84	1170.82	2955.46	1186.02	1.32761	1.26912	1.31725	Detected	Detected	Detected	0	p5787	AAGGGGAGTTTGTGCTGGGCCTGGCGTCCCAGGCTGTGGACTGGAACTGGACATGAGAAC	ENST00000455294.1	16	-	698472	699200	2	698472,698954,	698615,699200,	ENSG00000228201.1	gene_id "ENSG00000228201.1"; transcript_id "ENST00000455294.1"; gene_type "antisense"; gene_status "NOVEL"; gene_name "AL022341.3"; transcript_type "antisense"; transcript_status "KNOWN"; transcript_name "AL022341.3-001"; level 2; tag "basic"; havana_gene "OTTHUMG00000048041.1"; havana_transcript "OTTHUMT00000109344.1";	ENST00000455294.1	AL022341.3	Antisense	ENSEMBL			ENST00000549648	ENST00000547407	389	YES	NO	NO	NO	ENST00000491999, ENST00000491999
p7381	0.0383501	0.000106768	2.93733	up	447.12	154.677	443.985	151.97	444.428	148.099	1.5314	1.54672	1.58539	Detected	Detected	Detected	0	p7381	ATCCCAGACTCCTCCTTGCTCAAAGTCAAGGGAGGAGACTTGTTTGGCTCTGGGGGCTCT	ENST00000588504.1	17	+	43325302	43344955	2	43325302,43344479,	43325370,43344955,	ENSG00000267278.1	gene_id "ENSG00000267278.1"; transcript_id "ENST00000588504.1"; gene_type "antisense"; gene_status "NOVEL"; gene_name "MAP3K14-AS1"; transcript_type "antisense"; transcript_status "KNOWN"; transcript_name "MAP3K14-AS1-004"; level 2; tag "basic"; havana_gene "OTTHUMG00000180362.1"; havana_transcript "OTTHUMT00000450935.1";	ENST00000588504.1	MAP3K14-AS1	Antisense	ENSEMBL				ENST00000328118	544	YES	NO	NO	NO	ENST00000543122, ENST00000344686
p35227_v4	0.0383501	0.000138264	2.24178	up	44918	20303.3	55710.4	24397.5	39686.4	17795.5	1.14558	1.19121	1.15713	Detected	Detected	Detected	0	p35227_v4	CCTCAGTCTCCCGAGTAGCTGGGGCTACAAAACTCCTTTCCTTAGGCTGGATTTGCCATC	ENST00000586432.1	6	-	56979698	57035847	6	56979698,56980253,56980835,56981223,56998944,57035802,	56980056,56980361,56980925,56981345,56999013,57035847,	ENSG00000226803.2	gene_id "ENSG00000226803.2"; transcript_id "ENST00000586432.1"; gene_type "antisense"; gene_status "NOVEL"; gene_name "RP11-203B9.4"; transcript_type "antisense"; transcript_status "KNOWN"; transcript_name "RP11-203B9.4-004"; level 2; tag "RNA_Seq_supported_only"; tag "basic"; havana_gene "OTTHUMG00000014917.3"; havana_transcript "OTTHUMT00000458724.1";	ENST00000586432.1		Antisense	ENSEMBL				ENST00000370708, ENST00000545080	792	YES	NO	NO	NO	ENST00000370702, ENST00000357489
p13562	0.0383501	6.53725e-05	6.94653	up	1754.23	247.34	2119.54	314.638	1466.86	209.077	2.82627	2.75199	2.81062	Detected	Detected	Detected	0	p13562	TTCGTCTTTCACCCCCATTCCTTGCTACTCCAGGGGCCGCGCCAGCAGCATTTTCCCAGG	ENST00000503386.1	5	+	1851063	1851611	2	1851063,1851297,	1851177,1851611,	ENSG00000249966.1	gene_id "ENSG00000249966.1"; transcript_id "ENST00000503386.1"; gene_type "antisense"; gene_status "NOVEL"; gene_name "CTD-2194D22.1"; transcript_type "antisense"; transcript_status "KNOWN"; transcript_name "CTD-2194D22.1-001"; level 2; tag "basic"; havana_gene "OTTHUMG00000161599.1"; havana_transcript "OTTHUMT00000365490.1";	TCONS_00009324;XLOC_004248	CTD-2194D22.1	Antisense	ENSEMBL					428	NO	NO	NO	NO
p34605_v4	0.0383501	0.000183509	6.06802	up	4224.75	689.612	4977.01	790.633	3424.39	591.06	2.61501	2.6542	2.53447	Detected	Detected	Detected	0	p34605_v4	ACTTCAAGAATGAAGCCATGGACCCTTGCGAGATGGGGGTTCCACCATGTTGGCCCGGCT	ENST00000593581.1	19	-	8439262	8455569	3	8439262,8441845,8454892,	8439492,8441951,8455569,	ENSG00000269386.1	gene_id "ENSG00000269386.1"; transcript_id "ENST00000593581.1"; gene_type "antisense"; gene_status "NOVEL"; gene_name "RAB11B-AS1"; transcript_type "antisense"; transcript_status "KNOWN"; transcript_name "RAB11B-AS1-001"; level 2; tag "basic"; havana_gene "OTTHUMG00000182274.1"; havana_transcript "OTTHUMT00000460329.1";	ENST00000593581.1	RAB11B-AS1	Antisense	ENSEMBL				ENST00000301455	1013	YES	NO	NO	NO	ENST00000328024
p28507	0.0383501	0.000157737	16.5673	up	2982.49	193.172	3993.96	232.337	2521.63	147.179	3.94856	4.10353	4.09872	Detected	Detected	Detected	0	p28507	ATTTTCAGTACAGGTCCACTTGGCCTGCAACCAGCACAAGAGTCTACAACCTAAAAAGAA	ASO3759	None	None	None	None	None	None	None	ASO3759	Accession=BC096833;Description=Homo sapiens cDNA clone IMAGE:6971959.	asoverlaps_671_1279		Antisense	RNAdb					1279	YES	NO	NO	NO
p12379	0.0383501	5.13579e-05	2.06142	up	872.386	418.988	897.135	436.336	924.599	451.852	1.05806	1.03988	1.03298	Detected	Detected	Detected	0	p12379	GAAAAAAATGTCAGGCGATGACGGCGGAGGAAGGATGACTTACCCATGTTGCTCCCCGAG	ENST00000356499.2	4	-	99172838	99182781	2	99172838,99182702,	99173156,99182781,	ENSG00000214559.3	gene_id "ENSG00000214559.3"; transcript_id "ENST00000356499.2"; gene_type "antisense"; gene_status "NOVEL"; gene_name "RP11-323J4.1"; transcript_type "antisense"; transcript_status "KNOWN"; transcript_name "RP11-323J4.1-001"; level 2; tag "basic"; havana_gene "OTTHUMG00000160986.1"; havana_transcript "OTTHUMT00000363272.1";	ENST00000356499.2		Antisense	ENSEMBL					397	YES	NO	NO	NO	ENST00000408927, ENST00000408927
p9549	0.0383501	0.000202852	26.9583	up	3523.9	129.248	3834.93	155.082	3506.56	120.67	4.76896	4.6281	4.86092	Detected	Detected	Detected	0	p9549	GTAAGATGATGCTGACACCCACCAACTCATCCTATTAGACATAAACGCATGCTTTCATTA	ENST00000455896.1	2	-	220489780	220491415	2	220489780,220491214,	220489850,220491415,	ENSG00000228973.1	gene_id "ENSG00000228973.1"; transcript_id "ENST00000455896.1"; gene_type "antisense"; gene_status "NOVEL"; gene_name "AC009955.8"; transcript_type "antisense"; transcript_status "KNOWN"; transcript_name "AC009955.8-001"; level 2; tag "basic"; havana_gene "OTTHUMG00000059236.2"; havana_transcript "OTTHUMT00000131424.2";	TCONS_00003500;XLOC_002496		Antisense	ENSEMBL			ENST00000425141	ENST00000295641	271	NO	NO	NO	NO

## Sheet: up lncRNA intronic
ProbeName	p (Corr)	p	FC (abs)	Regulation	N1vsC1:rProcessedSignal(raw)	N1vsC1:gProcessedSignal(raw)	N2vsC2:rProcessedSignal(raw)	N2vsC2:gProcessedSignal(raw)	N3vsC3:rProcessedSignal(raw)	N3vsC3:gProcessedSignal(raw)	N1vsC1:cy5ByCy3Signal(normalized)	N2vsC2:cy5ByCy3Signal(normalized)	N3vsC3:cy5ByCy3Signal(normalized)	N2vsC2:FEFlags	N1vsC1:FEFlags	N3vsC3:FEFlags	ControlType	lncRNA_ProbeName	Probe Sequence	lncRNA ID	Chromosome	Strand	Start	End	exoncount	exonstart	exonend	gene	description	alias	known lncRNA name	class	database	Sense	Intronic	Bidirectional	Intergenic(10k)	length	Antisense	HOX	lincRNA	enhancer	Antisense_ID	enhancer_ID	lincRNA_ID
p25753	0.0499466	0.00595264	2.9277	up	161.315	46.6498	184.342	68.2421	165.558	61.6265	1.78994	1.43365	1.42572	Detected	Not Detected	Detected	0	p25753	AACCTTGAGTGGTAACTTTATCTTAGTCCAGGTGATTCCAGTTGCAGCAGTAGCTAGGTG	uc009xrm.1	10	+	75547342	75547998	1	75547342,	75547998,	AX747098	proteinID=;alignID=uc009xrm.1;kgID=uc009xrm.1;mRNA=AX747098;spID=;refseq=;protAcc=;description=Homo sapiens cDNA FLJ34302 fis, clone FEBRA2007620.;rfamAcc=;tRnaName=;	UCSC_10509_656		Intronic	UCSC		ENST00000398706		ENST00000372837	656	NO	NO	NO	NO
p25065	0.0494894	0.00567407	3.36064	up	142.559	50.3965	171.041	49.3054	171.828	44.4252	1.50017	1.79453	1.95152	Detected	Detected	Detected	0	p25065	TCCCCAGGGGAGGGGCGTTGAAGCAAGGAGCCTCTCCTGGGCTGTCCTAGCCTCACATTT	NR_003000.1	17	+	7809440	7809578	1	7809440,	7809578,	SCARNA21	ID=rna34108;Name=NR_003000.1;Parent=gene28709;Dbxref=GeneID:677763,Genbank:NR_003000.1,HGNC:32579;gbkey=misc_RNA;product=small Cajal body-specific RNA 21;transcript_id=NR_003000.1|ID=gene28709;Name=SCARNA21;Dbxref=GeneID:677763,HGNC:32579;description=small Cajal body-specific RNA 21;gbkey=Gene;gene=SCARNA21;gene_synonym=ACA68	NR_003000.1		Intronic	RefSeq		ENST00000330494			138	NO	NO	NO	NO
p593	0.048083	0.00470671	2.46933	up	112.176	49.952	119.335	49.4136	161.397	58.1333	1.16715	1.27204	1.47318	Detected	Detected	Detected	0	p593	AGCAAAAGTTTTCTCATAATGTTTTGCAACTTCTGCTTCCGGGCCCAGTCAGAGCCCAAA	ENST00000566394.1	1	-	198626681	198636190	3	198626681,198629751,198636127,	198626950,198629835,198636190,	ENSG00000261573.1	gene_id "ENSG00000261573.1"; transcript_id "ENST00000566394.1"; gene_type "processed_transcript"; gene_status "NOVEL"; gene_name "RP11-553K8.5"; transcript_type "ambiguous_orf"; transcript_status "KNOWN"; transcript_name "RP11-553K8.5-001"; level 2; tag "basic"; havana_gene "OTTHUMG00000035703.1"; havana_transcript "OTTHUMT00000086823.1";	ENST00000566394.1		Intronic	ENSEMBL		ENST00000391970, ENST00000442510, ENST00000529828, ENST00000367379, ENST00000367364			416	NO	NO	NO	NO
p28149	0.048083	0.00474371	3.26817	up	656.761	219.33	765.392	252.711	763.023	198.24	1.58227	1.59871	1.94448	Detected	Detected	Detected	0	p28149	GAGCGGGAGGGCTCTCCCATCCCCTAACAAGATCATGTCCACACGCCCACCCAAACAGCT	int-HOXB3-76	17	+	43996268	43996447	1	43996268,	43996447,	int-HOXB3-76	transcript_type=Intronic Transcripts	int-HOXB3-76		Intronic	HOX Loci		ENST00000344290			180	NO	YES	NO	NO
p28185	0.0470006	0.00401812	2.99795	up	2481.17	931.209	3487.51	1170.02	2592	764.001	1.41384	1.57566	1.76242	Detected	Detected	Detected	0	p28185	GCTGAGGACTTGGAAGAAATGAGAAGCCGTGCTCGACCACCCCTCCCCCAACACTGGCTC	int-HOXD3-2	2	+	176855835	176855984	1	176855835,	176855984,	int-HOXD3-2	transcript_type=Intronic Transcripts	int-HOXD3-2		Intronic	HOX Loci		ENST00000409660			150	NO	YES	NO	NO
p34169_v4	0.0444775	0.00236465	2.25262	up	1030.96	493.258	1187.95	496.87	899.836	393.388	1.06357	1.25754	1.19371	Detected	Detected	Detected	0	p34169_v4	CGGCGAGTCCGGGGCAGGAAGAACGCACGGATGGAGACAACAGGAAGGAAAGAGACCTTC	ENST00000424148.1	11	+	1593970	1620414	2	1593970,1618477,	1594298,1620414,	ENSG00000233930.3	gene_id "ENSG00000233930.3"; transcript_id "ENST00000424148.1"; gene_type "processed_transcript"; gene_status "NOVEL"; gene_name "RP13-25N22.1"; transcript_type "processed_transcript"; transcript_status "KNOWN"; transcript_name "RP13-25N22.1-001"; level 2; tag "basic"; havana_gene "OTTHUMG00000165546.3"; havana_transcript "OTTHUMT00000384772.1";	NR_021489;RefSeq_1429_2265		Intronic	ENSEMBL				ENST00000331588, ENST00000331588, ENST00000399685	2265	NO	NO	NO	NO	ENST00000412090, ENST00000382171
p8509	0.0441784	0.00183214	4.03484	up	313.961	87.3744	301.321	72.2955	301.14	68.6592	1.8453	2.05932	2.13291	Detected	Detected	Detected	0	p8509	CCAGGCAGAGAGTGAAGGCAGAGCATTCAGCCTCCTAGTCTGGATGACAGGTTGTCTGGT	ENST00000586111.1	19	+	2330293	2330758	2	2330293,2330422,	2330349,2330758,	ENSG00000005206.11	gene_id "ENSG00000005206.11"; transcript_id "ENST00000586111.1"; gene_type "processed_transcript"; gene_status "KNOWN"; gene_name "SPPL2B"; transcript_type "retained_intron"; transcript_status "KNOWN"; transcript_name "SPPL2B-001"; level 2; havana_gene "OTTHUMG00000180442.3"; havana_transcript "OTTHUMT00000451389.1";	ENST00000586111.1	SPPL2B	Intronic	ENSEMBL		ENST00000452401, ENST00000382189		ENST00000252622	392	NO	NO	NO	NO
p28103	0.0430512	0.00139824	2.2008	up	152.78	73.2198	185.712	80.374	137.832	62.3402	1.06115	1.20827	1.14468	Detected	Detected	Detected	0	p28103	CCCGGCCTCGCTCTGCGAGGTTAGCCCGCTTCGGGAGGTGGAGGCGCTAAATCGAGGTCC	nc-HOXD4-34	2	+	176837925	176838084	1	176837925,	176838084,	nc-HOXD4-34	transcript_type=TAR Transcripts	nc-HOXD4-34		Intronic	HOX Loci		ENST00000409660			160	NO	YES	NO	NO
p25105	0.0426559	0.00132289	3.30666	up	350.747	110.536	352.165	111.496	330.524	91.6247	1.66592	1.65926	1.85095	Detected	Detected	Detected	0	p25105	GAGCGAACAGACGCGGAGCCCCGGGAGACTGCTTCATGTCAGAGATGAATTGTACGTAAG	XR_109553.1	19	+	2294612	2295571	1	2294612,	2295571,	LOC100129831	ID=rna37060;Name=XR_109553.1;Parent=gene30944;Dbxref=GeneID:100129831,Genbank:XR_109553.1;gbkey=misc_RNA;product=EPWW6493;transcript_id=XR_109553.1|ID=gene30944;Name=LOC100129831;Dbxref=GeneID:100129831;gbkey=Gene;gene=LOC100129831	XR_109553.1		Intronic	RefSeq		ENST00000404279			959	NO	NO	NO	NO
p30236	0.0426559	0.00127069	2.65963	up	4869.31	1709.15	4922.07	1895.62	4772.2	1876.45	1.51044	1.37659	1.34665	Detected	Detected	Detected	0	p30236	AAACAGACGTGTGTGTGCCTGCAAGTCTAGATACCGTCTCGTGCGTGCATCAAAATAAAT	uc003myx.3	6	+	10414299	10416402	2	10414299,10415519,	10415284,10416402,	LOC100130275	proteinID=;alignID=uc003myx.3;kgID=uc003myx.3;mRNA=BC012200;spID=;refseq=;protAcc=;description=Homo sapiens uncharacterized LOC100130275 (LOC100130275), non-coding RNA.;rfamAcc=;tRnaName=;	uc003myx.3		Intronic	UCSC	ENST00000443546				1868	NO	NO	NO	NO	ENST00000478375, ENST00000379604
p25469	0.0394059	0.000392534	5.22452	up	1158.16	234.817	1395.77	266.704	1055.46	191.039	2.30222	2.38775	2.46592	Detected	Detected	Detected	0	p25469	AGATTTATTTTTAAGGGGCGTCTGGTAGATAAAGCCCTAGACCTTGTCCACACTCTCACC	XR_108761.3	7	+	28448966	28450377	2	28448966,28449514,	28449042,28450377,	LOC401317	ID=rna16170;Name=XR_108761.3;Parent=gene13525;Dbxref=GeneID:401317,Genbank:XR_108761.3;exception=unclassified transcription discrepancy;gbkey=misc_RNA;product=uncharacterized LOC401317;transcript_id=XR_108761.3|ID=gene13525;Name=LOC401317;Dbxref=GeneID:401317;gbkey=Gene;gene=LOC401317	XR_108761.3		Intronic	RefSeq					939	NO	NO	NO	NO
p10515	0.0383501	0.000143336	4.56381	up	15172.7	3436	15512.5	3388.1	13416.9	2853.67	2.14267	2.19488	2.23316	Detected	Detected	Detected	0	p10515	ACTGTCTGAGCCTGACCTTGTAGAATGGAGGCAAAAAAACTGATTTAATGAGCCTGATCC	ENST00000448188.1	20	+	2637584	2637656	1	2637584,	2637656,	ENSG00000226572.1	gene_id "ENSG00000226572.1"; transcript_id "ENST00000448188.1"; gene_type "processed_transcript"; gene_status "KNOWN"; gene_name "SNORD57"; transcript_type "processed_transcript"; transcript_status "KNOWN"; transcript_name "SNORD57-001"; level 2; tag "basic"; havana_gene "OTTHUMG00000031705.1"; havana_transcript "OTTHUMT00000077642.1";	ENST00000448188.1	SNORD57	Intronic	ENSEMBL		ENST00000329276, ENST00000329276		ENST00000469588, ENST00000479376	72	NO	NO	NO	NO

## Sheet: up lncRNA divergent
ProbeName	p (Corr)	p	FC (abs)	Regulation	N1vsC1:rProcessedSignal(raw)	N1vsC1:gProcessedSignal(raw)	N2vsC2:rProcessedSignal(raw)	N2vsC2:gProcessedSignal(raw)	N3vsC3:rProcessedSignal(raw)	N3vsC3:gProcessedSignal(raw)	N1vsC1:cy5ByCy3Signal(normalized)	N2vsC2:cy5ByCy3Signal(normalized)	N3vsC3:cy5ByCy3Signal(normalized)	N2vsC2:FEFlags	N1vsC1:FEFlags	N3vsC3:FEFlags	ControlType	lncRNA_ProbeName	Probe Sequence	lncRNA ID	Chromosome	Strand	Start	End	exoncount	exonstart	exonend	gene	description	alias	known lncRNA name	class	database	Sense	Intronic	Bidirectional	Intergenic(10k)	length	Antisense	HOX	lincRNA	enhancer	Antisense_ID	enhancer_ID	lincRNA_ID
p12605	0.0498893	0.00588761	9.04129	up	497.274	50.7454	404.381	61.9511	381.966	33.0578	3.29269	2.70651	3.53038	Detected	Detected	Not Detected	0	p12605	TTTCCGTGGAAAAGAGTAGATCTTTCATGGATGGTTGAAGTTGACAGGCAGGCATCCTGT	ENST00000512438.1	4	+	4543925	4592902	3	4543925,4546464,4592800,	4544202,4546634,4592902,	ENSG00000247708.2	gene_id "ENSG00000247708.2"; transcript_id "ENST00000512438.1"; gene_type "processed_transcript"; gene_status "NOVEL"; gene_name "RP11-323F5.2"; transcript_type "processed_transcript"; transcript_status "KNOWN"; transcript_name "RP11-323F5.2-002"; level 2; havana_gene "OTTHUMG00000159923.1"; havana_transcript "OTTHUMT00000358302.1";	ENST00000512438.1		Divergent	ENSEMBL					549	NO	NO	NO	NO
p23699	0.0491223	0.00542456	2.5652	up	1296.82	523.935	1505.4	513.004	1056.84	454.758	1.30752	1.55311	1.21659	Detected	Detected	Detected	0	p23699	TCCTTTATATGGCGGTGATTAAACGAGGGAGGGACAGACAGTGATCTCGAAGAAAAAAGG	TCONS_00013916	7	-	104653757	104654454	2	104653757,104654327,	104654173,104654454,	XLOC_006554	Gene_id=XLOC_006554;Gene_name=linc-ORC5-2;Transcript_id=TCONS_00013916;Transcript_name=linc-ORC5-2;	XLOC_006554		Divergent	HumanLincRNACatalog			ENST00000257745, ENST00000495267		543	NO	NO	NO	NO
p19456	0.048083	0.00487663	2.15041	up	162.999	74.8456	148.452	76.1906	140.434	59.926	1.12288	0.962315	1.22864	Detected	Detected	Detected	0	p19456	TGACATTTTTAAGTAGAGAGAGGGTTGGTGTGGCAGACACTATTGGAACCTCTCCCAACA	TCONS_00022504	14	+	52536229	52540595	3	52536229,52538166,52538946,	52537766,52538225,52540595,	XLOC_010829	Gene_id=XLOC_010829;Gene_name=linc-PTGDR-1;Transcript_id=TCONS_00022504;Transcript_name=linc-PTGDR-1;	XLOC_010829		Divergent	HumanLincRNACatalog			ENST00000216286		3245	NO	NO	NO	NO
p20592	0.0480464	0.00465596	4.93116	up	398.193	92.6569	503.646	110.451	320.513	52.3804	2.1035	2.189	2.61328	Detected	Detected	Detected	0	p20592	TCTCACCCTTCCCCGTCGGCTTTTTGAGGATGGTCCTGGTTGAGTGAGAACAAAGGTGGC	TCONS_00027154	19	-	1246297	1248229	3	1246297,1247769,1248011,	1246661,1247860,1248229,	XLOC_013195	Gene_id=XLOC_013195;Gene_name=linc-C19orf26-1;Transcript_id=TCONS_00027154;Transcript_name=linc-C19orf26-1;	XLOC_013195		Divergent	HumanLincRNACatalog			ENST00000300952	ENST00000215376, ENST00000382477	673	NO	NO	NO	NO
p22054	0.0476657	0.00453162	2.38078	up	183.133	72.7994	186.938	88.2756	171.418	67.6699	1.3309	1.08247	1.34093	Detected	Detected	Detected	0	p22054	GACAGCCAAGGTGGATCATGAACGCTCCCCACCTGTGGAGGGAGAGGTTGAGATATTGGA	TCONS_00006841	3	+	50300425	50304841	2	50300425,50304704,	50300495,50304841,	XLOC_002647	Gene_id=XLOC_002647;Gene_name=linc-SEMA3B-1;Transcript_id=TCONS_00006841;Transcript_name=linc-SEMA3B-1;	XLOC_002647		Divergent	HumanLincRNACatalog				ENST00000490122, ENST00000454939	207	NO	NO	NO	NO
p22312	0.0476657	0.00452813	3.78112	up	704.157	213.034	867.496	237.809	1115.31	248.767	1.72481	1.86705	2.16458	Detected	Detected	Detected	0	p22312	AGAAAATACTGTCGGGGGGATAACTAAGCCAGACACCCTACTAGGCGTTGTTTCATGAAT	TCONS_00008503	4	-	75850937	75857875	2	75850937,75857673,	75851181,75857875,	XLOC_003982	Gene_id=XLOC_003982;Gene_name=linc-BTC-2;Transcript_id=TCONS_00008503;Transcript_name=linc-BTC-2;	XLOC_003982		Divergent	HumanLincRNACatalog			ENST00000307428		446	NO	NO	NO	NO
p24384	0.0474788	0.00438522	2.89554	up	292.555	110.308	277.97	101.119	300.596	90.2736	1.40717	1.45887	1.73545	Detected	Detected	Detected	0	p24384	GAGAAACTCCTAAAAATCCAGCTCTGATCTGTCACTCCCCAGTTTAAAACTCAGAACCAG	TCONS_00016500	9	-	136999206	137001037	2	136999206,137000307,	137000046,137001037,	XLOC_007882	Gene_id=XLOC_007882;Gene_name=linc-BRD3-6;Transcript_id=TCONS_00016500;Transcript_name=linc-BRD3-6;	XLOC_007882		Divergent	HumanLincRNACatalog			ENST00000358625		1570	NO	NO	NO	NO
p36007_v4	0.0473402	0.00424161	12.8139	up	582.974	60.9929	749.99	44.0637	450.708	34.8492	3.25672	4.08921	3.693	Detected	Detected	Not Detected	0	p36007_v4	AGAATCGCTTAACACCGCCAGAGTGAACAGAGGGGTGTCAACCAGGAACCTTGTGATGCG	TCONS_00029764	22	+	20850897	20853638	3	20850897,20852953,20853527,	20850974,20853078,20853638,	XLOC_014159	Gene_id=XLOC_014159;Gene_name=linc-MED15-1;Transcript_id=TCONS_00029764;Transcript_name=linc-MED15-1;	XLOC_014159		Divergent	HumanLincRNACatalog			ENST00000440659		313	NO	NO	NO	NO
p34436_v4	0.0470006	0.00346535	2.04041	up	266.853	132.661	237.751	124.313	298.745	135.296	1.0083	0.935477	1.1428	Detected	Detected	Detected	0	p34436_v4	ACGATTTATATTCAGCTGTATGCTGGGCAGGTCCAACTTGGCATTTCTTGGCTGTATCTC	ENST00000560341.1	15	+	40331549	40349184	4	40331549,40338161,40348653,40348930,	40331649,40338270,40348842,40349184,	ENSG00000248508.2	gene_id "ENSG00000248508.2"; transcript_id "ENST00000560341.1"; gene_type "processed_transcript"; gene_status "NOVEL"; gene_name "RP11-521C20.4"; transcript_type "processed_transcript"; transcript_status "KNOWN"; transcript_name "RP11-521C20.4-002"; level 2; havana_gene "OTTHUMG00000172392.1"; havana_transcript "OTTHUMT00000418270.1";	TCONS_00023221;XLOC_011219		Divergent	ENSEMBL			ENST00000267884	ENST00000263791	652	NO	NO	NO	NO
p23698	0.0469801	0.00344404	4.71635	up	969.415	205.396	1091.05	197.582	695.808	172.857	2.2387	2.46519	2.00911	Detected	Detected	Detected	0	p23698	AAGAATAAAAGAAGGGTTTCCCCACTAAAATGACACGGCGATTCCGGCTCTTGTTTTGGG	TCONS_00014390	7	-	104653693	104654602	3	104653693,104654327,104654587,	104654209,104654426,104654602,	XLOC_006554	Gene_id=XLOC_006554;Gene_name=linc-ORC5-2;Transcript_id=TCONS_00014390;Transcript_name=linc-ORC5-2;	XLOC_006554		Divergent	HumanLincRNACatalog			ENST00000257745, ENST00000495267		630	NO	NO	NO	NO
p27435	0.0467091	0.00329316	2.61753	up	337.394	115.763	364.589	143.634	258.019	106.436	1.54326	1.34388	1.27748	Detected	Detected	Detected	0	p27435	ATGGACACACATCAGGGGCTGGACATGAAAAAGAGACCAGGACAAGCCAATGGCCAGTGC	uc.62+	2	+	60780681	60780915	1	60780681,	60780915,	uc.62+	uc.62+	UCRs_276_234		Divergent	UCR			ENST00000358510, ENST00000335712	ENST00000489516, ENST00000489516	234	NO	NO	NO	NO
p20591	0.0466835	0.00325979	3.06457	up	945.042	280.966	991.678	365.902	862.538	273.196	1.74998	1.43841	1.65865	Detected	Detected	Detected	0	p20591	TGGGTTGTTCCTGGGTGTGATGGGGACAAACCCTGTGCTCTGTTCTGCCTCACTAAGCCA	TCONS_00027655	19	-	1246145	1248181	2	1246145,1247769,	1246661,1248181,	XLOC_013195	Gene_id=XLOC_013195;Gene_name=linc-C19orf26-1;Transcript_id=TCONS_00027655;Transcript_name=linc-C19orf26-1;	XLOC_013195		Divergent	HumanLincRNACatalog			ENST00000300952	ENST00000215376, ENST00000382477	928	NO	NO	NO	NO
p9384	0.0459407	0.00309053	2.01749	up	349.912	163.283	382.168	186.993	314.823	167.91	1.09962	1.03122	0.906855	Detected	Detected	Detected	0	p9384	GGATGGTGCAGATTTTGGCAGATTATGGCTTTGTCCCCACCCAGCACTGATGATATTATA	ENST00000418770.1	2	-	160527222	160568529	3	160527222,160567227,160568431,	160527321,160567405,160568529,	ENSG00000226266.1	gene_id "ENSG00000226266.1"; transcript_id "ENST00000418770.1"; gene_type "processed_transcript"; gene_status "NOVEL"; gene_name "AC009961.3"; transcript_type "processed_transcript"; transcript_status "KNOWN"; transcript_name "AC009961.3-002"; level 2; havana_gene "OTTHUMG00000154081.1"; havana_transcript "OTTHUMT00000333765.1";	ENST00000418770.1		Divergent	ENSEMBL			ENST00000409175		375	NO	NO	NO	NO
p18708	0.0457945	0.00306035	4.07695	up	2422.51	672.764	2951.86	627.161	1677.85	419.63	1.84833	2.23472	1.99943	Detected	Detected	Detected	0	p18708	AATGAAAATGAAGGGCGCCCTGGAATAGGTTCGCCGAAGAGAGAGCTTGCAGGCCTCTGG	TCONS_00021414	12	-	118555474	118573735	3	118555474,118564285,118573661,	118555687,118564475,118573735,	XLOC_010212	Gene_id=XLOC_010212;Gene_name=linc-VSIG10-1;Transcript_id=TCONS_00021414;Transcript_name=linc-VSIG10-1;	XLOC_010212		Divergent	HumanLincRNACatalog				ENST00000542939	477	NO	NO	NO	NO
p20931	0.0453221	0.00287853	2.89375	up	163.881	62.7355	176.406	60.5262	155.781	48.9458	1.3853	1.54326	1.67026	Detected	Detected	Detected	0	p20931	ATCGTCACATCACTGTGACAAGCTGGCTCGCACGCAGGTCAATCCTGATCTGTTCCCAGG	TCONS_00004440	2	-	128456822	128458363	2	128456822,128458182,	128456893,128458363,	XLOC_002313	Gene_id=XLOC_002313;Gene_name=linc-LIMS2-1;Transcript_id=TCONS_00004440;Transcript_name=linc-LIMS2-1;	XLOC_002313		Divergent	HumanLincRNACatalog			ENST00000310981	ENST00000322313	252	NO	NO	NO	NO
p29977	0.0453221	0.00289302	2.3038	up	186.104	83.08	143.999	57.2359	121.948	56.2066	1.16353	1.33106	1.11746	Detected	Detected	Detected	0	p29977	TAAGGCCATGATGATGAACGCAGCCTTTCTCGTTTATTTCCAATCCCACAACAAACCGGA	TCONS_00013641	7	+	154795153	154806834	3	154795153,154795671,154806797,	154795586,154795844,154806834,	XLOC_006301	Gene_id=XLOC_006301;Gene_name=linc-HTR5A-1;Transcript_id=TCONS_00013641;Transcript_name=linc-HTR5A-1;	XLOC_006301		Divergent	HumanLincRNACatalog					643	NO	NO	NO	NO
p21853	0.0445738	0.00247351	4.08223	up	360.866	97.9018	336.791	85.1954	381.387	81.6909	1.88206	1.98301	2.22301	Detected	Detected	Detected	0	p21853	CCATTTGTAACATGAGGGGTACTTCTCTGGAGGGACTGTATGTTGACAGTGGCAGAGTGG	TCONS_00006510	3	-	50304114	50304947	2	50304114,50304900,	50304319,50304947,	XLOC_003123	Gene_id=XLOC_003123;Gene_name=linc-MON1A-2;Transcript_id=TCONS_00006510;Transcript_name=linc-MON1A-2;	XLOC_003123		Divergent	HumanLincRNACatalog				ENST00000490122, ENST00000454939	252	NO	NO	NO	NO
p13542	0.0444124	0.00223268	2.72195	up	2506.82	1001.17	2825.79	957.754	2725.31	998.342	1.32418	1.56093	1.44881	Detected	Detected	Detected	0	p13542	AATGAATTCTGGGAGTTCCCTCTGCCAAGGACCCACTGTGTTAAGAGCTTTAAGGTGAAT	ENST00000511565.1	5	-	176870067	176871478	2	176870067,176871396,	176870487,176871478,	ENSG00000246334.2	gene_id "ENSG00000246334.2"; transcript_id "ENST00000511565.1"; gene_type "processed_transcript"; gene_status "NOVEL"; gene_name "PRR7-AS1"; transcript_type "processed_transcript"; transcript_status "KNOWN"; transcript_name "PRR7-AS1-003"; level 2; havana_gene "OTTHUMG00000163400.1"; havana_transcript "OTTHUMT00000373188.1";	ENST00000511565.1	PRR7-AS1	Divergent	ENSEMBL				ENST00000355958, ENST00000515666, ENST00000502922	502	NO	NO	NO	NO
p23073	0.0442361	0.00215007	2.30366	up	98.5001	45.4709	117.226	47.3708	110.344	48.3851	1.11518	1.30723	1.18937	Detected	Detected	Detected	0	p23073	TATTGCACCTGCCCCATTTGTGCAGGGGAAAGGGGCTGTCTCTTTAACAAGCCCCAAGCC	TCONS_00009526	5	+	141227142	141231803	2	141227142,141230404,	141229435,141231803,	XLOC_004581	Gene_id=XLOC_004581;Gene_name=linc-KIAA0141-1;Transcript_id=TCONS_00009526;Transcript_name=linc-KIAA0141-1;	XLOC_004581		Divergent	HumanLincRNACatalog					3692	NO	NO	NO	NO
p20653	0.0442361	0.00193567	10.6747	up	554.837	49.0379	532.393	61.0772	499.193	40.4751	3.5001	3.12379	3.62449	Detected	Detected	Detected	0	p20653	TGAAGACGCTCAGGCCTTTGTCATTTCAGCACCCCAGATGCTATTTTCCATTCGAAGAAT	TCONS_00026882	19	+	8008905	8014249	2	8008905,8014226,	8009296,8014249,	XLOC_012945	Gene_id=XLOC_012945;Gene_name=linc-CCL25-2;Transcript_id=TCONS_00026882;Transcript_name=linc-CCL25-2;	XLOC_012945		Divergent	HumanLincRNACatalog					414	NO	NO	NO	NO
p19501	0.0442361	0.00204359	5.90873	up	1178.19	220.576	1407.83	252.488	1081.99	156.208	2.41722	2.47918	2.79214	Detected	Detected	Detected	0	p19501	AAAGCCAGCAGACTGACACCCGTGTCCTAGCCGTCGGCGGCCTGCGAAGCGATAGTCAAA	TCONS_00023029	14	+	90527210	90528063	2	90527210,90527705,	90527255,90528063,	XLOC_010901	Gene_id=XLOC_010901;Gene_name=linc-KCNK13-1;Transcript_id=TCONS_00023029;Transcript_name=linc-KCNK13-1;	XLOC_010901		Divergent	HumanLincRNACatalog				ENST00000282146	403	NO	NO	NO	NO
p36321_v4	0.0426559	0.00129717	2.28458	up	1429.19	604.503	1488.99	635.631	1551.21	720.499	1.24137	1.22808	1.10633	Detected	Detected	Detected	0	p36321_v4	CATCGGTCGATAGAAAACGGGCGGTGATTGGCAAGTGAACCGGAGCAAACGACTTCCGAT	XR_159101.1	1	-	206135302	206137984	2	206135302,206137847,	206135901,206137984,	LOC100505630	ID=rna3925;Name=XR_159101.1;Parent=gene2988;Dbxref=GeneID:100505630,Genbank:XR_159101.1;gbkey=misc_RNA;product=uncharacterized LOC100505630%2C transcript variant 3;transcript_id=XR_159101.1|ID=gene2988;Name=LOC100505630;Dbxref=GeneID:100505630;gbkey=Gene;gene=LOC100505630	XR_159101.1		Divergent	RefSeq			ENST00000341209		736	NO	NO	NO	NO
p23434	0.0425857	0.00124393	7.21692	up	424.233	55.7102	353.53	56.2572	265.537	33.8056	2.92884	2.65173	2.97358	Detected	Detected	Not Detected	0	p23434	TTTGAATTTCACAAGACTTGTATCTCACCAATCAGCCACACGCGGGTTGACACTGAAAGG	TCONS_00011790	6	+	34203397	34204471	2	34203397,34203880,	34203606,34204471,	XLOC_005264	Gene_id=XLOC_005264;Gene_name=linc-HMGA1-1;Transcript_id=TCONS_00011790;Transcript_name=linc-HMGA1-1;	XLOC_005264		Divergent	HumanLincRNACatalog				ENST00000395004, ENST00000481533	800	NO	NO	NO	NO
p30051	0.0425857	0.00123647	2.2502	up	337.811	148.646	404.715	172.159	284.648	133.47	1.18433	1.23316	1.09266	Detected	Detected	Detected	0	p30051	AAGTGCTTTTAGCCTGGGTAAGGAGCTGGAGAGATGTGAAAATGTGGAAAGCAAGCCTAA	XR_159126.1	11	-	75514506	75525842	4	75514506,75522468,75524647,75525507,	75514562,75522614,75524906,75525842,	LOC100506113	ID=rna25058;Name=XR_159126.1;Parent=gene21033;Dbxref=GeneID:100506113,Genbank:XR_159126.1;gbkey=misc_RNA;product=uncharacterized LOC100506113%2C transcript variant 3;transcript_id=XR_159126.1|ID=gene21033;Name=LOC100506113;Dbxref=GeneID:100506113;gbkey=Gene;gene=LOC100506113	XR_159126.1		Divergent	RefSeq					796	NO	NO	NO	NO
p6348	0.041237	0.00103406	2.8897	up	2108.43	777.358	2082.96	713.95	2278.04	747.059	1.43952	1.54474	1.6085	Detected	Detected	Detected	0	p6348	TCACGATGAAAACTGCACAGAAAGTCCGTGCTCAGTTTCTTCCATGGTTACAGAACACAG	ENST00000563252.1	16	+	30366761	30367848	2	30366761,30367613,	30366941,30367848,	ENSG00000260219.1	gene_id "ENSG00000260219.1"; transcript_id "ENST00000563252.1"; gene_type "processed_transcript"; gene_status "PUTATIVE"; gene_name "RP11-347C12.10"; transcript_type "processed_transcript"; transcript_status "PUTATIVE"; transcript_name "RP11-347C12.10-001"; level 1; tag "basic"; tag "exp_conf"; havana_gene "OTTHUMG00000176862.1"; havana_transcript "OTTHUMT00000434113.1";	ENST00000563252.1		Divergent	ENSEMBL			ENST00000305596, ENST00000305596	ENST00000490703, ENST00000478158	415	NO	NO	NO	NO
p25458	0.0412329	0.000988099	3.6811	up	790.704	211.899	608.966	178.641	723.155	184.416	1.89976	1.7693	1.97134	Detected	Detected	Detected	0	p25458	TTGGCTTGCTAAAGACTATTGACTTCATTCTTCTTTTCCTATCTACCTAATAAACCAGTG	XR_158811.1	7	-	155087627	155089222	2	155087627,155089152,	155089078,155089222,	LOC100996388	ID=rna17958;Name=XR_158811.1;Parent=gene15128;Dbxref=GeneID:100996388,Genbank:XR_158811.1;gbkey=misc_RNA;product=uncharacterized LOC100996388;transcript_id=XR_158811.1|ID=gene15128;Name=LOC100996388;Dbxref=GeneID:100996388;gbkey=Gene;gene=LOC100996388	XR_158811.1		Divergent	RefSeq			ENST00000344756		1521	NO	NO	NO	NO
p18400	0.0400119	0.000817023	5.99807	up	1327.17	211.411	1495.07	235.517	1272.38	234.976	2.65023	2.66631	2.43695	Detected	Detected	Detected	0	p18400	TTGGAAAGTTCCAGAAGCAGCAAGGAAGCCAGGCGTAAGTTGGGAGCGACTGAGCCACTC	TCONS_00019179	11	+	287701	288773	3	287701,288019,288618,	287822,288492,288773,	XLOC_009013	Gene_id=XLOC_009013;Gene_name=linc-ATHL1-1;Transcript_id=TCONS_00019179;Transcript_name=linc-ATHL1-1;	XLOC_009013		Divergent	HumanLincRNACatalog				ENST00000312165, ENST00000382614, ENST00000474221, ENST00000474221	749	NO	NO	NO	NO
p20316	0.0400061	0.000801637	4.9611	up	527.895	110.863	439.168	93.0226	306.412	56.4124	2.25147	2.23912	2.44139	Detected	Detected	Detected	0	p20316	TTCTTCAGCAACCTGTGGTCCCCTAGCATGGGTACCAAAAAGGTCAGGGTGGGGACTCAG	TCONS_00025402	17	+	42835258	42835905	2	42835258,42835673,	42835398,42835905,	XLOC_012216	Gene_id=XLOC_012216;Gene_name=linc-ADAM11-1;Transcript_id=TCONS_00025402;Transcript_name=linc-ADAM11-1;	XLOC_012216		Divergent	HumanLincRNACatalog				ENST00000200557, ENST00000393547, ENST00000355638	372	NO	NO	NO	NO
p9720	0.0397554	0.000509826	2.08266	up	4988.55	2464.76	6244.27	2998.86	5255.36	2451.73	1.01717	1.05812	1.09999	Detected	Detected	Detected	0	p9720	CGGAGTCTGGGAGACAAAGAAGTCCTCGCCGCCGGCCGCTGGAGGATTCTGCCAGTAGTG	ENST00000453289.1	2	+	27580006	27581057	2	27580006,27580674,	27580159,27581057,	ENSG00000234072.1	gene_id "ENSG00000234072.1"; transcript_id "ENST00000453289.1"; gene_type "processed_transcript"; gene_status "NOVEL"; gene_name "AC074117.10"; transcript_type "processed_transcript"; transcript_status "KNOWN"; transcript_name "AC074117.10-002"; level 2; havana_gene "OTTHUMG00000151914.1"; havana_transcript "OTTHUMT00000324398.1";	ENST00000453289.1		Divergent	ENSEMBL					536	NO	NO	NO	NO
p35249_v4	0.0394059	0.000379359	8.58595	up	18320	1964.08	20384.1	2447.89	16504.7	2025.39	3.22149	3.05783	3.02661	Detected	Detected	Detected	0	p35249_v4	ACTTCAAGAATGAAGCCGCGGACCCTTGCGGAACTGTGAAGACTAGAGTGACCTTGGAGA	ENST00000451660.1	6	-	125899712	126070332	5	125899712,125966779,125978574,126041568,126069972,	125899871,125966846,125978612,126041652,126070332,	ENSG00000237742.1	gene_id "ENSG00000237742.1"; transcript_id "ENST00000451660.1"; gene_type "processed_transcript"; gene_status "NOVEL"; gene_name "RP11-624M8.1"; transcript_type "processed_transcript"; transcript_status "KNOWN"; transcript_name "RP11-624M8.1-001"; level 2; tag "basic"; havana_gene "OTTHUMG00000015511.1"; havana_transcript "OTTHUMT00000042074.1";	ENST00000451660.1		Divergent	ENSEMBL			ENST00000368364		708	NO	NO	NO	NO
p23428	0.0393727	0.000235581	14.1061	up	4388.83	337.442	5105.55	348.614	4964.12	336.877	3.70113	3.87236	3.88124	Detected	Detected	Detected	0	p23428	GAAAGGACCCAAGGCTGCTCCGTCCTTCACAGACACAGTCCAATCAGAGTTTCCCAGGCA	TCONS_00011779	6	+	31789990	31795104	2	31789990,31794979,	31790078,31795104,	XLOC_005252	Gene_id=XLOC_005252;Gene_name=linc-HSPA1B-1;Transcript_id=TCONS_00011779;Transcript_name=linc-HSPA1B-1;	XLOC_005252		Divergent	HumanLincRNACatalog				ENST00000375651	213	NO	NO	NO	NO
p24916	0.0393727	0.000222361	15.456	up	1018.76	67.0718	1042.5	62.4003	840.357	57.7556	3.92497	4.06235	3.86297	Detected	Detected	Detected	0	p24916	CTCCGGCTCTGGAAGACAGACATCTGGGATCACGGTGTCAGCAGAGTGGCCCTTCCTCTG	XR_109113.2	12	-	129328681	129337512	3	129328681,129329880,129337358,	129329498,129331601,129337512,	LOC100128276	ID=rna28049;Name=XR_109113.2;Parent=gene23387;Dbxref=GeneID:100128276,Genbank:XR_109113.2;exception=unclassified transcription discrepancy;gbkey=misc_RNA;product=uncharacterized LOC100128276;transcript_id=XR_109113.2|ID=gene23387;Name=LOC100128276;Dbxref=GeneID:100128276;gbkey=Gene;gene=LOC100128276	XR_109113.2		Divergent	RefSeq			ENST00000441390		2692	NO	NO	NO	NO
p17497	0.0383501	5.11842e-05	2.43901	up	341.882	138.418	256.05	105.831	232.387	95.7128	1.30446	1.27467	1.27975	Detected	Detected	Detected	0	p17497	TCAGGTTCTTTGAGATCTAAGCCAGATGCCATCATTTCCTTACGCTCTTGGGAGAAAGCA	TCONS_00001690	1	-	156471575	156478185	3	156471575,156475971,156477943,	156471649,156476021,156478185,	XLOC_001045	Gene_id=XLOC_001045;Gene_name=linc-MEF2D-1;Transcript_id=TCONS_00001690;Transcript_name=linc-MEF2D-1;	XLOC_001045		Divergent	HumanLincRNACatalog				ENST00000464356, ENST00000340875	366	NO	NO	NO	NO
p24575	0.0383501	0.000139506	3.14904	up	270.112	88.1185	336.196	105.068	302.308	94.9544	1.61604	1.67798	1.67071	Detected	Detected	Detected	0	p24575	TGCTCTGCACAGCCCCAAATTGGAGCCAGTGCAGCTCATGATCCCCAGCTCCACGGTGCA	TCONS_00016727	9	+	139736278	139736848	2	139736278,139736778,	139736680,139736848,	XLOC_007617	Gene_id=XLOC_007617;Gene_name=linc-C9orf172-1;Transcript_id=TCONS_00016727;Transcript_name=linc-C9orf172-1;	XLOC_007617		Divergent	HumanLincRNACatalog				ENST00000461992, ENST00000485732, ENST00000436881, ENST00000492540	472	NO	NO	NO	NO

## Sheet: up lncRNA intergenic(10k)
ProbeName	p (Corr)	p	FC (abs)	Regulation	N1vsC1:rProcessedSignal(raw)	N1vsC1:gProcessedSignal(raw)	N2vsC2:rProcessedSignal(raw)	N2vsC2:gProcessedSignal(raw)	N3vsC3:rProcessedSignal(raw)	N3vsC3:gProcessedSignal(raw)	N1vsC1:cy5ByCy3Signal(normalized)	N2vsC2:cy5ByCy3Signal(normalized)	N3vsC3:cy5ByCy3Signal(normalized)	N2vsC2:FEFlags	N1vsC1:FEFlags	N3vsC3:FEFlags	ControlType	lncRNA_ProbeName	Probe Sequence	lncRNA ID	Chromosome	Strand	Start	End	exoncount	exonstart	exonend	gene	description	alias	known lncRNA name	class	database	Sense	Intronic	Bidirectional	Intergenic(10k)	length	Antisense	HOX	lincRNA	enhancer	Antisense_ID	enhancer_ID	lincRNA_ID
p35428_v4	0.0499425	0.00594381	3.00732	up	1375.14	462.046	1289.87	494.458	1909.01	544.942	1.57347	1.38331	1.80865	Detected	Detected	Detected	0	p35428_v4	CTGTGGAGACACGGCCAGATCTGCCCTCCAGTGGGAAGTGAGTGATGACCCTGAAGTGAG	ENST00000523427.1	8	+	128806820	128903198	3	128806820,128864179,128902834,	128806980,128864593,128903198,	ENSG00000249859.2	gene_id "ENSG00000249859.2"; transcript_id "ENST00000523427.1"; gene_type "processed_transcript"; gene_status "KNOWN"; gene_name "PVT1"; transcript_type "processed_transcript"; transcript_status "KNOWN"; transcript_name "PVT1-011"; level 2; havana_gene "OTTHUMG00000164871.1"; havana_transcript "OTTHUMT00000380698.1";	ENST00000523427.1	PVT1	Intergenic	ENSEMBL					938	NO	NO	NO	NO
p24616	0.0498893	0.00588529	2.1074	up	915.787	481.622	1007.27	474.612	909.061	391.968	0.92711	1.08563	1.21364	Detected	Detected	Detected	0	p24616	AGGAGGATGGGAACCAGGGACAGAGAAGCTACTTGCTCTGCAGCTGTTTGGGCCAATGAT	TCONS_00017315	X	-	46183252	46187066	3	46183252,46185809,46186985,	46183844,46185889,46187066,	XLOC_008151	Gene_id=XLOC_008151;Gene_name=linc-CXorf36-3;Transcript_id=TCONS_00017315;Transcript_name=linc-CXorf36-3;	XLOC_008151		Intergenic	HumanLincRNACatalog					753	NO	NO	NO	NO
p28215	0.0497076	0.00577364	5.37057	up	585.443	108.56	620.473	144.572	707.387	105.694	2.43104	2.10158	2.7426	Detected	Detected	Detected	0	p28215	TGTAGTGATTCTTGGGCTTGTTCTCCACACTCTGCCCCTCCTTCCGAGGGTACAGGAACC	ASO1675	None	None	None	None	None	None	None	ASO1675	Accession=AF148950;Description=Homo sapiens clone L48 polyadenylated HERV LTR sequence and flanking cellular sequence, mRNA.	asoverlaps_640_1368		Intergenic	RNAdb					1368	NO	NO	NO	NO
p35310_v4	0.0496292	0.00575769	2.37795	up	150.998	69.4016	204.094	89.3407	252.256	93.2435	1.12149	1.19185	1.43581	Detected	Detected	Detected	0	p35310_v4	CAGCATCATATGTCTGAGTTCTGCAGAAAGGACCAGGCCCAGAAGACTCCTGGCTTCCAC	ENST00000424359.1	7	-	46930222	46940530	2	46930222,46940326,	46930378,46940530,	ENSG00000232072.1	gene_id "ENSG00000232072.1"; transcript_id "ENST00000424359.1"; gene_type "processed_transcript"; gene_status "PUTATIVE"; gene_name "AC004901.1"; transcript_type "processed_transcript"; transcript_status "PUTATIVE"; transcript_name "AC004901.1-001"; level 1; tag "exp_conf"; havana_gene "OTTHUMG00000155476.2"; havana_transcript "OTTHUMT00000340264.1";	ENST00000424359.1		Intergenic	ENSEMBL					360	NO	NO	NO	NO
p35152_v4	0.049585	0.00574424	3.47387	up	215.901	64.8375	245.359	81.1517	200.601	48.1754	1.73547	1.5962	2.05796	Detected	Detected	Detected	0	p35152_v4	TAAAAACGTGTTGGCAAGCTGGATGAGCAGGCAAACGCACATAAGGGTCCCCAGATGCAG	ENST00000510349.1	5	-	50261520	50262842	2	50261520,50262719,	50261966,50262842,	ENSG00000250360.1	gene_id "ENSG00000250360.1"; transcript_id "ENST00000510349.1"; gene_type "lincRNA"; gene_status "NOVEL"; gene_name "CTD-2089N3.1"; transcript_type "lincRNA"; transcript_status "KNOWN"; transcript_name "CTD-2089N3.1-001"; level 2; tag "basic"; havana_gene "OTTHUMG00000162402.1"; havana_transcript "OTTHUMT00000368768.1";	TCONS_00009660;XLOC_004815	CTD-2089N3.1	Intergenic	ENSEMBL					569	NO	NO	NO	NO
p7544	0.0494894	0.00565888	4.29305	up	799.777	231.365	1142.37	230.847	1140.59	246.597	1.78943	2.30702	2.20956	Detected	Detected	Detected	0	p7544	CTGACACCTGATACTTGACACCCGTGTCACCAACAGCTACAGTGCACCACGGCCTTGGAA	ENST00000574526.1	17	+	77893155	77897809	2	77893155,77896489,	77893375,77897809,	ENSG00000262188.1	gene_id "ENSG00000262188.1"; transcript_id "ENST00000574526.1"; gene_type "lincRNA"; gene_status "NOVEL"; gene_name "RP11-353N14.4"; transcript_type "lincRNA"; transcript_status "KNOWN"; transcript_name "RP11-353N14.4-001"; level 2; tag "basic"; havana_gene "OTTHUMG00000177488.1"; havana_transcript "OTTHUMT00000437143.1";	TCONS_00025131;XLOC_012335		Intergenic	ENSEMBL				ENST00000310924	1540	NO	NO	NO	NO
p24368	0.0494345	0.0056208	2.47566	up	303.803	135.144	354.84	148.496	308.266	109.135	1.16864	1.25675	1.49806	Detected	Detected	Detected	0	p24368	GCAATTGCTCTGAAAGAGGCGGGTGCGCAAGTTGGAGACTGCTGAGCTGTCCCCTTACCT	TCONS_00016479	9	-	130779813	130819718	2	130779813,130819434,	130779897,130819718,	XLOC_007857	Gene_id=XLOC_007857;Gene_name=linc-FAM102A-1;Transcript_id=TCONS_00016479;Transcript_name=linc-FAM102A-1;	XLOC_007857		Intergenic	HumanLincRNACatalog				ENST00000373078	368	NO	NO	NO	NO
p3015	0.0494345	0.0056082	2.53583	up	207.332	71.1306	221.616	92.5894	141.999	60.7542	1.5434	1.25914	1.22483	Detected	Detected	Detected	0	p3015	TGAGGCTGCACTTTCTCCCCGTTTCCCCTCAGGAAAAGACGCACCAGCAGCCTAGAATTC	ENST00000531938.1	11	+	133907003	133909834	2	133907003,133909656,	133907536,133909834,	ENSG00000204241.3	gene_id "ENSG00000204241.3"; transcript_id "ENST00000531938.1"; gene_type "processed_transcript"; gene_status "NOVEL"; gene_name "RP11-713P17.3"; transcript_type "processed_transcript"; transcript_status "KNOWN"; transcript_name "RP11-713P17.3-007"; level 2; havana_gene "OTTHUMG00000167125.1"; havana_transcript "OTTHUMT00000393295.1";	TCONS_00019080;XLOC_009341		Intergenic	ENSEMBL					711	NO	NO	NO	NO
p20056	0.0494345	0.00559139	3.62883	up	669.091	223.761	781.023	195.209	487.676	122.094	1.58024	2.00034	1.99793	Detected	Detected	Detected	0	p20056	ATTCTGCTGCCTTCCTTTCTTCACTGGTGTTCTTTCCCAAACAACTCGGGAATAAATTCC	TCONS_00024430	16	+	62145897	62164547	2	62145897,62163544,	62146052,62164547,	XLOC_011747	Gene_id=XLOC_011747;Gene_name=linc-CDH5-8;Transcript_id=TCONS_00024430;Transcript_name=linc-CDH5-8;	XLOC_011747		Intergenic	HumanLincRNACatalog					1158	NO	NO	NO	NO
p17599	0.0494345	0.00562286	2.70372	up	445.947	155.422	484.512	207.953	455.659	154.123	1.52068	1.22027	1.56388	Detected	Detected	Detected	0	p17599	CGTTCTCACTCCACAATCCTGGGGCAGGTAGGGGAGGCCCAGCTGAGTTTGGATCATAAT	TCONS_00000124	1	+	529832	530595	2	529832,530462,	530136,530595,	XLOC_000004	Gene_id=XLOC_000004;Gene_name=linc-SAMD11-8;Transcript_id=TCONS_00000124;Transcript_name=linc-SAMD11-8;	XLOC_000004		Intergenic	HumanLincRNACatalog					437	NO	NO	NO	NO
p23049	0.0494248	0.00557132	9.67055	up	813.044	62.648	782.075	80.8045	419.472	58.2597	3.69799	3.2748	2.848	Detected	Detected	Detected	0	p23049	TTTGTCTTTTGAAAGAGCATCTCTCAACCTAGTGTGTCTGGAATTGGTGGGTTCTTGGTC	TCONS_00010078	5	+	124298626	124311044	2	124298626,124310968,	124298897,124311044,	XLOC_004536	Gene_id=XLOC_004536;Gene_name=linc-GRAMD3-4;Transcript_id=TCONS_00010078;Transcript_name=linc-GRAMD3-4;	XLOC_004536		Intergenic	HumanLincRNACatalog					347	NO	NO	NO	NO
p22824	0.0491223	0.00545155	2.22633	up	177.362	89.6737	222.584	94.9642	140.156	58.8807	0.983941	1.2289	1.25116	Detected	Detected	Detected	0	p22824	TGATTCATCTCAGTGTCAGTGTCTTGGGAGCTGGTAGAGGAAAGTAAGGGAAGAAAAAGG	TCONS_00010531	5	-	149719782	149720699	2	149719782,149720088,	149719971,149720699,	XLOC_005051	Gene_id=XLOC_005051;Gene_name=linc-ARSI-1;Transcript_id=TCONS_00010531;Transcript_name=linc-ARSI-1;	XLOC_005051		Intergenic	HumanLincRNACatalog					800	NO	NO	NO	NO
p37178_v4	0.0491223	0.0054589	2.41863	up	125.23	57.6028	198.6	72.8786	108.57	45.4614	1.12037	1.4463	1.2559	Detected	Detected	Not Detected	0	p37178_v4	CAAGACCCGTGCTACTTCCAGCTCCTTCTGTCCTCATAATCATAGATGATTGCTCCACAT	ENST00000605491.1	2	-	65677650	65683440	4	65677650,65681016,65682793,65683152,	65677893,65681116,65682894,65683440,	ENSG00000234255.4	gene_id "ENSG00000234255.4"; transcript_id "ENST00000605491.1"; gene_type "lincRNA"; gene_status "NOVEL"; gene_name "AC012370.3"; transcript_type "lincRNA"; transcript_status "KNOWN"; transcript_name "AC012370.3-008"; level 2; havana_gene "OTTHUMG00000152758.4"; havana_transcript "OTTHUMT00000469692.1";			Intergenic	ENSEMBL					732	NO	NO	NO	NO
p8585	0.0491223	0.00543284	2.66138	up	3689.18	1599.47	4802.18	1712.97	3871.51	1328.01	1.2057	1.48719	1.54364	Detected	Detected	Detected	0	p8585	CCCTCCGCCCGTGCACCCCGGGGCAGGAGACCCCGCGGGACGCGCCGAGGTAGGGGGGAC	ENST00000600745.1	19	+	15560358	15560419	1	15560358,	15560419,	ENSG00000269782.1	gene_id "ENSG00000269782.1"; transcript_id "ENST00000600745.1"; gene_type "lincRNA"; gene_status "KNOWN"; gene_name "hsa-mir-1470"; transcript_type "lincRNA"; transcript_status "KNOWN"; transcript_name "hsa-mir-1470.1-001"; level 2; tag "non_submitted_evidence"; tag "basic"; havana_gene "OTTHUMG00000182449.2"; havana_transcript "OTTHUMT00000461329.2";	ENST00000600745.1	hsa-mir-1470	Intergenic	ENSEMBL				ENST00000343625	61	NO	NO	NO	NO
p35925_v4	0.0490758	0.00538481	2.18351	up	358.016	177.235	464.727	220.303	367.838	150.563	1.01436	1.07689	1.2887	Detected	Detected	Detected	0	p35925_v4	GGACGCCGGCTTCACCGTCACAGAGCCCAGAACATGAGTAAAAGCCTCACTCTTAAGAAT	TCONS_00004647	2	-	242836152	242844846	3	242836152,242839336,242844647,	242836490,242839485,242844846,	XLOC_002558	Gene_id=XLOC_002558;Gene_name=linc-PDCD1-1;Transcript_id=TCONS_00004647;Transcript_name=linc-PDCD1-1;	XLOC_002558		Intergenic	HumanLincRNACatalog	ENST00000404031, ENST00000401641, ENST00000401641	ENST00000430555, ENST00000429947, ENST00000429947, ENST00000415434, ENST00000415434			686	NO	NO	NO	NO
p8804	0.0487622	0.00525446	6.59838	up	298.498	56.5804	366.862	43.3093	322.695	50.1969	2.39935	3.08249	2.6845	Detected	Detected	Detected	0	p8804	TAAAAAATATGCATTAGTCGAAGACAGACGTCTCGTCCATAGGTCCCCAGACTGTTTGTC	ENST00000599784.1	19	+	49467231	49468415	2	49467231,49467986,	49467621,49468415,	ENSG00000267898.1	gene_id "ENSG00000267898.1"; transcript_id "ENST00000599784.1"; gene_type "lincRNA"; gene_status "NOVEL"; gene_name "CTD-2639E6.9"; transcript_type "lincRNA"; transcript_status "KNOWN"; transcript_name "CTD-2639E6.9-001"; level 2; tag "basic"; havana_gene "OTTHUMG00000183331.1"; havana_transcript "OTTHUMT00000466231.1";	ENST00000599784.1	CTD-2639E6.9	Intergenic	ENSEMBL				ENST00000293288, ENST00000323798, ENST00000513545, ENST00000331825	819	NO	NO	NO	NO
p18704	0.0485124	0.00510608	2.29645	up	2071.24	1009.65	2376.09	945.695	1548.92	659.217	1.03665	1.32914	1.23243	Detected	Detected	Detected	0	p18704	GAGCGGGCGGGGGAAAGTGAAAGCAATTACTATAATTCTTTTGATTATCTAATTTGTTCT	TCONS_00020258	12	-	116971977	116973135	2	116971977,116972208,	116972144,116973135,	XLOC_010211	Gene_id=XLOC_010211;Gene_name=linc-MED13L-2;Transcript_id=TCONS_00020258;Transcript_name=linc-MED13L-2;	XLOC_010211		Intergenic	HumanLincRNACatalog					1094	NO	NO	NO	NO
p8593	0.0484504	0.00506324	3.26029	up	219.882	78.1211	334.101	102.316	233.128	61.8277	1.49294	1.70726	1.9148	Detected	Detected	Detected	0	p8593	AGAAGCACATCTCAGCACCGCTGCCTGATCAGACTCAGGAAAGCGTGACCTGCTCTCTTC	ENST00000549131.1	19	+	16127714	16129565	2	16127714,16129350,	16128011,16129565,	ENSG00000205396.6	gene_id "ENSG00000205396.6"; transcript_id "ENST00000549131.1"; gene_type "lincRNA"; gene_status "NOVEL"; gene_name "LINC00661"; transcript_type "lincRNA"; transcript_status "KNOWN"; transcript_name "LINC00661-002"; level 2; havana_gene "OTTHUMG00000169715.3"; havana_transcript "OTTHUMT00000405647.1";	uc002nbz.1;UCSC_11019_508;TCONS_00026751;XLOC_012983;TCONS_00026774;XLOC_012983	LINC00661	Intergenic	ENSEMBL					512	NO	NO	NO	NO
p20140	0.0484061	0.00505528	2.29079	up	165.138	81.0088	173.521	70.2477	141.382	59.2207	1.02752	1.30459	1.25542	Detected	Detected	Detected	0	p20140	AAGGGACTCTGGGACACTGGGCGGGCCCAGGAACGCAGTGTTCTTGGGAAATGTGGTCCA	TCONS_00025577	17	-	16438938	16439449	2	16438938,16439399,	16439273,16439449,	XLOC_012404	Gene_id=XLOC_012404;Gene_name=linc-C17orf76-1;Transcript_id=TCONS_00025577;Transcript_name=linc-C17orf76-1;	XLOC_012404		Intergenic	HumanLincRNACatalog					385	NO	NO	NO	NO
p29289	0.0483145	0.0049756	2.22079	up	4922.22	2327.37	5406.99	2595.14	5149.5	2071.74	1.08061	1.05901	1.31359	Detected	Detected	Detected	0	p29289	AATCTGCAGACATCTTGATTTTTCCCACGCTGTCTGTCAGGTCTCCGCCGCCACTCGACG	ENST00000413755.1	20	-	37050838	37063996	5	37050838,37054582,37055061,37059683,37063669,	37050888,37054696,37055146,37059755,37063996,	ENSG00000196756.6	gene_id "ENSG00000196756.6"; transcript_id "ENST00000413755.1"; gene_type "processed_transcript"; gene_status "NOVEL"; gene_name "RP4-564F22.2"; transcript_type "processed_transcript"; transcript_status "KNOWN"; transcript_name "RP4-564F22.2-008"; level 2; tag "dotter_confirmed"; havana_gene "OTTHUMG00000032442.2"; havana_transcript "OTTHUMT00000079168.1";	ENST00000413755.1		Intergenic	ENSEMBL					648	NO	NO	NO	NO
p14968	0.0482289	0.00492001	2.14882	up	154.28	64.5134	173.662	86.1874	169.73	82.4284	1.25788	1.01073	1.04203	Detected	Detected	Detected	0	p14968	TAAATGCAGATCTGAACCATACCCAGTTGGGATTGGGGTACACACTCTACTCCTCTGAAA	ENST00000412091.1	7	-	65956995	65958553	2	65956995,65958202,	65957326,65958553,	ENSG00000223473.1	gene_id "ENSG00000223473.1"; transcript_id "ENST00000412091.1"; gene_type "lincRNA"; gene_status "NOVEL"; gene_name "GS1-124K5.3"; transcript_type "lincRNA"; transcript_status "KNOWN"; transcript_name "GS1-124K5.3-002"; level 2; havana_gene "OTTHUMG00000156596.1"; havana_transcript "OTTHUMT00000344734.1";	ENST00000412091.1	GS1-124K5.3	Intergenic	ENSEMBL					682	NO	NO	NO	NO
p2029	0.0482289	0.00493318	2.5753	up	2047.8	840.304	2188.2	918.196	2660.11	904.52	1.28509	1.25287	1.55626	Detected	Detected	Detected	0	p2029	ATCTGTCTGCCCCTCACTGTTTTCTCCAAATAGATTGTTTCTAACACTGCGCATGCCTTT	ENST00000461034.1	10	+	80027135	80061803	2	80027135,80061107,	80027243,80061803,	ENSG00000227136.2	gene_id "ENSG00000227136.2"; transcript_id "ENST00000461034.1"; gene_type "lincRNA"; gene_status "KNOWN"; gene_name "LINC00595"; transcript_type "lincRNA"; transcript_status "KNOWN"; transcript_name "LINC00595-002"; level 2; tag "basic"; havana_gene "OTTHUMG00000018552.2"; havana_transcript "OTTHUMT00000048929.1";	ENST00000461034.1	LINC00595	Intergenic	ENSEMBL					804	NO	NO	NO	NO
p33354	0.048083	0.00486025	2.0407	up	1998.02	969.811	2055.12	928.439	1737.08	932.135	1.04279	1.14634	0.89805	Detected	Detected	Detected	0	p33354	ACAAATTCGAGCATCTTAAAATGATTCAACAGGAGGAGATAAGGAGGCTCGAGGAAGAGA	ENST00000437691.1	1	-	243211038	243215554	2	243211038,243215347,	243211177,243215554,	ENSG00000231512.1	gene_id "ENSG00000231512.1"; transcript_id "ENST00000437691.1"; gene_type "lincRNA"; gene_status "NOVEL"; gene_name "RP11-261C10.2"; transcript_type "lincRNA"; transcript_status "KNOWN"; transcript_name "RP11-261C10.2-004"; level 2; havana_gene "OTTHUMG00000039860.1"; havana_transcript "OTTHUMT00000096162.1";	ENCODE_2646_346		Intergenic	ENSEMBL					346	NO	NO	NO	YES		OTTHUMG00000039860
p28928	0.048083	0.00474763	3.86741	up	402.756	92.0831	344.857	107.134	330.65	80.4786	2.1289	1.68658	2.03863	Detected	Detected	Detected	0	p28928	ACAAAAATGCCAGGTGATCAAAGCGGTCACAGCACAATGTCCACATCCAACGAGAAATTG	ENST00000432521.2	1	-	2481721	2485589	2	2481721,2482430,	2482170,2485589,	ENSG00000238164.2	gene_id "ENSG00000238164.2"; transcript_id "ENST00000432521.2"; gene_type "processed_transcript"; gene_status "NOVEL"; gene_name "RP3-395M20.8"; transcript_type "processed_transcript"; transcript_status "KNOWN"; transcript_name "RP3-395M20.8-005"; level 2; tag "basic"; havana_gene "OTTHUMG00000000818.3"; havana_transcript "OTTHUMT00000002187.3";	TCONS_00000456;XLOC_000678		Intergenic	ENSEMBL				ENST00000463835, ENST00000463471, ENST00000466750	3608	NO	NO	NO	YES		OTTHUMG00000000818
p34912_v4	0.048083	0.00481383	2.46538	up	1072.79	491.671	1423.23	529.352	1023.01	400.499	1.12561	1.42687	1.35295	Detected	Detected	Detected	0	p34912_v4	GGAAGCGCTGGAAGCACTTAGACCCTGCCTGTGCCGCAGACCCCTGGGAGGCACCAACAC	ENST00000332440.3	21	-	44881973	44898103	4	44881973,44891391,44895851,44897943,	44882141,44891574,44895919,44898103,	ENSG00000185186.4	gene_id "ENSG00000185186.4"; transcript_id "ENST00000332440.3"; gene_type "lincRNA"; gene_status "KNOWN"; gene_name "LINC00313"; transcript_type "lincRNA"; transcript_status "KNOWN"; transcript_name "LINC00313-001"; level 2; havana_gene "OTTHUMG00000086867.1"; havana_transcript "OTTHUMT00000195626.1";	NR_026863;RefSeq_3238_579;TCONS_00028947;XLOC_014105;TCONS_00028760;XLOC_014105;TCONS_00028948;XLOC_014105;TCONS_00028949;XLOC_014105;TCONS_00028950;XLOC_014105;TCONS_00028951;XLOC_014105;TCONS_00028952;XLOC_014105	LINC00313	Intergenic	ENSEMBL					579	NO	NO	NO	NO
p8526	0.048083	0.00485683	4.014	up	178.029	47.4565	157.613	44.4506	186.94	38.4487	1.90744	1.82612	2.28157	Detected	Detected	Detected	0	p8526	TAACCCACGCAGGGACTCTCAGCCCACAAGTGAAGCTGAGAACCGGGAATGGAAAACAGG	ENST00000589368.1	19	+	4770384	4772526	3	4770384,4770557,4772143,	4770461,4770626,4772526,	ENSG00000176840.7	gene_id "ENSG00000176840.7"; transcript_id "ENST00000589368.1"; gene_type "lincRNA"; gene_status "KNOWN"; gene_name "MIR7-3HG"; transcript_type "lincRNA"; transcript_status "KNOWN"; transcript_name "MIR7-3HG-006"; level 2; havana_gene "OTTHUMG00000150589.2"; havana_transcript "OTTHUMT00000459353.1";	ENST00000589368.1	MIR7-3HG	Intergenic	ENSEMBL					529	NO	NO	NO	NO
p8403	0.048083	0.00468928	7.21218	up	685.85	72.594	535.402	82.8637	549.31	89.3846	3.23997	2.69181	2.61952	Detected	Detected	Detected	0	p8403	ACAGCAGAAGGTGCTTGGATTTAGGGAGGCTCTAATTGCCTGGACGAAGAACCCCGAGCT	ENST00000600007.1	19	-	49521503	49522741	3	49521503,49522129,49522470,	49521597,49522257,49522741,	ENSG00000268655.1	gene_id "ENSG00000268655.1"; transcript_id "ENST00000600007.1"; gene_type "lincRNA"; gene_status "NOVEL"; gene_name "CTB-60B18.10"; transcript_type "lincRNA"; transcript_status "KNOWN"; transcript_name "CTB-60B18.10-001"; level 2; tag "basic"; havana_gene "OTTHUMG00000183335.1"; havana_transcript "OTTHUMT00000466247.1";	ENST00000600007.1	CTB-60B18.10	Intergenic	ENSEMBL					493	NO	NO	NO	NO
p29181	0.048083	0.0047172	2.90838	up	239.936	94.4926	337.188	103.125	246.146	83.0701	1.34437	1.70916	1.56711	Detected	Detected	Detected	0	p29181	TGGGATGCTGGATGGAAATGTTTTCTTCCAAATTGTGCTGCACGTTTTTGGCGAGAGCAT	ENST00000575205.1	17	-	81168837	81175474	2	81168837,81175389,	81169177,81175474,	ENSG00000262094.1	gene_id "ENSG00000262094.1"; transcript_id "ENST00000575205.1"; gene_type "lincRNA"; gene_status "NOVEL"; gene_name "AC139099.5"; transcript_type "lincRNA"; transcript_status "KNOWN"; transcript_name "AC139099.5-002"; level 2; havana_gene "OTTHUMG00000177776.1"; havana_transcript "OTTHUMT00000438916.1";	ENST00000575205.1		Intergenic	ENSEMBL					425	NO	NO	NO	NO
p9029	0.048083	0.00488324	2.16319	up	288.713	148.437	339.595	151.506	300.671	129.499	0.95979	1.16444	1.21524	Detected	Detected	Detected	0	p9029	TTGAGGTGGAGCATGAGCTGCCCCTGAGCAGACAGAACAACACAAAGGGGCTGGGAATTG	ENST00000448379.1	2	-	15941870	15951001	2	15941870,15950858,	15942214,15951001,	ENSG00000237326.1	gene_id "ENSG00000237326.1"; transcript_id "ENST00000448379.1"; gene_type "lincRNA"; gene_status "NOVEL"; gene_name "AC113608.1"; transcript_type "lincRNA"; transcript_status "KNOWN"; transcript_name "AC113608.1-001"; level 2; tag "basic"; havana_gene "OTTHUMG00000151723.1"; havana_transcript "OTTHUMT00000323661.1";	ENCODE_1877_487;TCONS_00003211;XLOC_001995		Intergenic	ENSEMBL					487	NO	NO	NO	YES		OTTHUMG00000151723
p4691	0.048083	0.00485478	4.04424	up	1496.5	379.081	1587.24	458.668	1816.28	375.113	1.98101	1.791	2.27559	Detected	Detected	Detected	0	p4691	AATGCGGAAAGGTGAAGTGGCTGACCCGGCTCACACCACTTTAAGTAGCGGAGTGGGGTT	ENST00000558224.1	14	-	103587183	103589246	2	103587183,103588945,	103587368,103589246,	ENSG00000259717.1	gene_id "ENSG00000259717.1"; transcript_id "ENST00000558224.1"; gene_type "lincRNA"; gene_status "NOVEL"; gene_name "LINC00677"; transcript_type "lincRNA"; transcript_status "KNOWN"; transcript_name "LINC00677-002"; level 2; tag "basic"; havana_gene "OTTHUMG00000171889.1"; havana_transcript "OTTHUMT00000415670.1";	ENST00000558224.1	LINC00677	Intergenic	ENSEMBL				ENST00000333007	486	NO	NO	NO	NO
p36925_v4	0.048083	0.00477893	2.92817	up	173.477	63.9509	234.286	86.0369	188.337	55.4118	1.43971	1.44524	1.76505	Detected	Detected	Detected	0	p36925_v4	CATGAGGAGCTGGTGACACAGTTATTATGGAAGGATAACTGATAGTCTTAAGTTAATAAT	ENST00000610126.1	1	-	106148598	106161557	3	106148598,106155521,106161480,	106148711,106155566,106161557,	ENSG00000230768.3	gene_id "ENSG00000230768.3"; transcript_id "ENST00000610126.1"; gene_type "lincRNA"; gene_status "NOVEL"; gene_name "RP11-251P6.1"; transcript_type "lincRNA"; transcript_status "KNOWN"; transcript_name "RP11-251P6.1-008"; level 2; havana_gene "OTTHUMG00000011003.3"; havana_transcript "OTTHUMT00000472628.1";			Intergenic	ENSEMBL					235	NO	NO	NO	YES		OTTHUMG00000011003
p20321	0.048083	0.00471077	2.11789	up	801.828	342.282	776.427	393.241	767.31	373.593	1.22811	0.981438	1.03834	Detected	Detected	Detected	0	p20321	AGAGAATCCTGTGTGTGCTGGAGATCCCGAACTGTGGCGGAGGCCCCAGGAGGCAGTGAT	TCONS_00025429	17	+	48870666	48872202	2	48870666,48872041,	48870782,48872202,	XLOC_012244	Gene_id=XLOC_012244;Gene_name=linc-WFIKKN2-1;Transcript_id=TCONS_00025429;Transcript_name=linc-WFIKKN2-1;	XLOC_012244		Intergenic	HumanLincRNACatalog					277	NO	NO	NO	NO
p35096_v4	0.048083	0.00478159	3.41267	up	1316.85	354.013	1333.68	463.39	1392.38	375.059	1.89522	1.52511	1.89237	Detected	Detected	Detected	0	p35096_v4	TTGAAATTCACACGCACCAACAAAATGGGGGGTGGGCATTTCAGGTCAGCTGAGTCACCC	ENST00000511052.1	4	-	183064330	183065041	2	183064330,183064855,	183064698,183065041,	ENSG00000177822.3	gene_id "ENSG00000177822.3"; transcript_id "ENST00000511052.1"; gene_type "processed_transcript"; gene_status "NOVEL"; gene_name "AC108142.1"; transcript_type "retained_intron"; transcript_status "KNOWN"; transcript_name "AC108142.1-007"; level 2; havana_gene "OTTHUMG00000133641.2"; havana_transcript "OTTHUMT00000361749.1";	ENST00000511052.1		Intergenic	ENSEMBL					554	NO	NO	NO	NO
p3644	0.0480073	0.00463892	2.4977	up	167.203	73.1946	231.824	82.2733	176.735	73.0072	1.19179	1.49453	1.27548	Detected	Detected	Detected	0	p3644	GAGCGTTTCTGATCCAGCTCCCCGTTTTTAATAAGGAACTCTTCAACAAGAAATAAACTC	ENST00000552063.1	12	+	47642918	47651322	3	47642918,47643108,47651244,	47643014,47643211,47651322,	ENSG00000258181.1	gene_id "ENSG00000258181.1"; transcript_id "ENST00000552063.1"; gene_type "lincRNA"; gene_status "NOVEL"; gene_name "RP11-493L12.4"; transcript_type "lincRNA"; transcript_status "KNOWN"; transcript_name "RP11-493L12.4-002"; level 2; havana_gene "OTTHUMG00000169661.1"; havana_transcript "OTTHUMT00000405333.1";	ENST00000552063.1		Intergenic	ENSEMBL					277	NO	NO	NO	NO
p26283	0.0477793	0.00456604	3.28547	up	653.834	233.47	748.773	206.323	529.769	151.821	1.48569	1.85962	1.80299	Detected	Detected	Detected	0	p26283	AAACGCTTGTAGGGCTTCACCAGATTGTATATATTCCTACCAGATGGAGATAATTACAGC	uc010ixm.1	5	-	68933824	68938008	2	68933824,68936018,	68933923,68938008,	AK124130	proteinID=;alignID=uc010ixm.1;kgID=uc010ixm.1;mRNA=AK124130;spID=;refseq=;protAcc=;description=Homo sapiens cDNA FLJ42136 fis, clone TESTI2035997.;rfamAcc=;tRnaName=;	UCSC_4580_2089		Intergenic	UCSC					2089	NO	NO	NO	NO
p25993	0.0475539	0.00444481	2.1258	up	352.367	156.383	317.865	165.331	347.34	156.632	1.172	0.943056	1.14897	Detected	Detected	Detected	0	p25993	TCATTCTCCTCGTGGGTCGCTGGTCCAGAAACACCTGGATGGAAAGTGCTCTGCAGGAAC	uc010ciy.1	16	+	89978911	89981576	2	89978911,89979639,	89979053,89981576,	BC160930	proteinID=;alignID=uc010ciy.1;kgID=uc010ciy.1;mRNA=BC160930;spID=;refseq=;protAcc=;description=Homo sapiens cDNA, FLJ18672.;rfamAcc=;tRnaName=;	UCSC_4621_2079		Intergenic	UCSC	ENST00000555427			ENST00000315491, ENST00000263346	2079	NO	NO	NO	NO
p10440	0.0475539	0.0044494	3.9899	up	29266.8	7761.33	28744.8	8159.86	28140.3	5885.14	1.91489	1.81668	2.25749	Detected	Detected	Detected	0	p10440	TTCCCCGTGTTTGAAGGGTCCACTCCTATCCCTTCCAAACTCTGGAGCTTTCGTACATGC	ENST00000439232.1	20	-	37053842	37053978	1	37053842,	37053978,	ENSG00000235408.1	gene_id "ENSG00000235408.1"; transcript_id "ENST00000439232.1"; gene_type "non_coding"; gene_status "KNOWN"; gene_name "SNORA71B"; transcript_type "non_coding"; transcript_status "KNOWN"; transcript_name "SNORA71B-001"; level 2; tag "basic"; havana_gene "OTTHUMG00000032446.1"; havana_transcript "OTTHUMT00000079173.1";	ENST00000439232.1	SNORA71B	Intergenic	ENSEMBL					136	NO	NO	NO	NO
p3727	0.0475484	0.00440487	2.22531	up	188.459	89.2668	235.115	94.9783	139.977	66.3841	1.07806	1.3077	1.07628	Detected	Detected	Detected	0	p3727	GTCAACCTTTAAATCAGAAAAGGAGCTGGAGGATGCAATTCATTGATGTATAGAAAGTTT	ENST00000545188.1	12	+	66038176	66041635	2	66038176,66041173,	66038261,66041635,	ENSG00000256915.1	gene_id "ENSG00000256915.1"; transcript_id "ENST00000545188.1"; gene_type "lincRNA"; gene_status "NOVEL"; gene_name "RP11-221N13.4"; transcript_type "lincRNA"; transcript_status "KNOWN"; transcript_name "RP11-221N13.4-002"; level 2; tag "basic"; havana_gene "OTTHUMG00000168900.1"; havana_transcript "OTTHUMT00000401557.1";	ENST00000545188.1		Intergenic	ENSEMBL					547	NO	NO	NO	NO
p35079_v4	0.0474706	0.00437824	2.06177	up	1084.13	479.652	1033.56	537.74	876.105	434.26	1.17648	0.942637	1.01254	Detected	Detected	Detected	0	p35079_v4	CTGCTGTTACTTCTTGCTGTGTGACCTTGGGTGAAGTGAAGTGGGTGTGCCTGGGATCAC	ENST00000505089.1	4	-	14475710	14889793	7	14475710,14478970,14573770,14615903,14702366,14861166,14889682,	14476187,14479082,14573870,14616040,14702405,14861240,14889793,	ENSG00000248360.2	gene_id "ENSG00000248360.2"; transcript_id "ENST00000505089.1"; gene_type "processed_transcript"; gene_status "NOVEL"; gene_name "LINC00504"; transcript_type "processed_transcript"; transcript_status "KNOWN"; transcript_name "LINC00504-003"; level 2; tag "basic"; havana_gene "OTTHUMG00000160121.4"; havana_transcript "OTTHUMT00000360859.1";	ENST00000505089.1	LINC00504	Intergenic	ENSEMBL	ENST00000509654, ENST00000505089				1050	NO	NO	NO	NO
p23668	0.0474591	0.0043471	2.14424	up	731.021	369.168	780.724	369.21	840.65	357.048	0.985635	1.08037	1.23539	Detected	Detected	Detected	0	p23668	ACAGACCTGAGCCAGGGAGCCTGGCTGTTTCTTCCTCCTACTCCTCCTCTACAGGTGTAA	TCONS_00014317	7	-	65564507	65565273	2	65564507,65565193,	65564764,65565273,	XLOC_006476	Gene_id=XLOC_006476;Gene_name=linc-GUSB-5;Transcript_id=TCONS_00014317;Transcript_name=linc-GUSB-5;	XLOC_006476		Intergenic	HumanLincRNACatalog					337	NO	NO	NO	NO
p12077	0.0474591	0.00436706	2.14918	up	199.924	94.6899	231.357	116.338	160.639	67.9444	1.07817	0.9918	1.2414	Detected	Detected	Detected	0	p12077	GTTGCTAATCAAGACACACACAGGTAGTCACATTTTCAACCACCTTTATTTTTGATGCAT	ENST00000484765.2	3	+	168621153	168639784	4	168621153,168626074,168628459,168639519,	168621328,168626201,168628602,168639784,	ENSG00000242268.2	gene_id "ENSG00000242268.2"; transcript_id "ENST00000484765.2"; gene_type "lincRNA"; gene_status "NOVEL"; gene_name "RP11-368I23.2"; transcript_type "lincRNA"; transcript_status "KNOWN"; transcript_name "RP11-368I23.2-001"; level 2; tag "basic"; havana_gene "OTTHUMG00000158577.1"; havana_transcript "OTTHUMT00000351398.1";	TCONS_00005654;XLOC_002912		Intergenic	ENSEMBL					710	NO	NO	NO	NO
p13552	0.0474591	0.00433459	5.58974	up	400.086	87.9596	400.28	70.1906	401.143	59.5772	2.1854	2.51166	2.75128	Detected	Detected	Detected	0	p13552	CGGCTCTACCTGTCACATTCGCTTTCAGCCTAAAACAAAATTTTAGTTTATTTTAGACAA	ENST00000513771.1	5	-	180618045	180618852	2	180618045,180618741,	180618345,180618852,	ENSG00000248473.1	gene_id "ENSG00000248473.1"; transcript_id "ENST00000513771.1"; gene_type "lincRNA"; gene_status "NOVEL"; gene_name "CTC-338M12.2"; transcript_type "lincRNA"; transcript_status "KNOWN"; transcript_name "CTC-338M12.2-001"; level 1; tag "basic"; tag "exp_conf"; havana_gene "OTTHUMG00000162379.1"; havana_transcript "OTTHUMT00000368676.1";	TCONS_00009824;XLOC_005113	CTC-338M12.2	Intergenic	ENSEMBL				ENST00000393319	411	NO	NO	NO	NO
p34232_v4	0.0474472	0.00426191	3.01121	up	175.95	65.8236	184.956	62.1089	140.859	41.0664	1.41849	1.57431	1.77822	Detected	Detected	Detected	0	p34232_v4	ATAGAAGGCCTAACCAGCACCCAAGATCATGCTCATAGGTGGAGGAGACTTGCTTTGTCT	ENST00000515416.2	12	-	74593351	74686402	4	74593351,74678804,74679639,74686094,	74593853,74678873,74679726,74686402,	ENSG00000251138.2	gene_id "ENSG00000251138.2"; transcript_id "ENST00000515416.2"; gene_type "lincRNA"; gene_status "NOVEL"; gene_name "RP11-81H3.2"; transcript_type "lincRNA"; transcript_status "KNOWN"; transcript_name "RP11-81H3.2-001"; level 2; tag "basic"; havana_gene "OTTHUMG00000169693.2"; havana_transcript "OTTHUMT00000405900.1";	ENST00000515416		Intergenic	ENSEMBL					966	NO	NO	NO	NO
p34591_v4	0.0472276	0.00416546	2.14506	up	4772.97	2229.17	5436.53	2758.32	5134.17	2195.19	1.09838	0.978896	1.22579	Detected	Detected	Detected	0	p34591_v4	AACAGCCACCGCCAGGCAGTCATCGCAGAGAAAACAAGGAAAACACCACGTGGATTCCCT	ENST00000584531.1	18	+	14946265	14973738	4	14946265,14962068,14965615,14972354,	14946327,14962282,14965809,14973738,	ENSG00000266554.1	gene_id "ENSG00000266554.1"; transcript_id "ENST00000584531.1"; gene_type "processed_transcript"; gene_status "NOVEL"; gene_name "RP11-527H14.2"; transcript_type "non_coding"; transcript_status "KNOWN"; transcript_name "RP11-527H14.2-001"; level 2; tag "basic"; havana_gene "OTTHUMG00000178811.1"; havana_transcript "OTTHUMT00000443403.1";	ENST00000584531.1		Intergenic	ENSEMBL					1854	NO	NO	NO	NO
p19824	0.0470006	0.00369749	2.87865	up	215.861	81.5558	244.241	74.7468	234.605	85.0579	1.40424	1.70822	1.46372	Detected	Detected	Detected	0	p19824	AGTTATCAAATGGATAAATAAATGCAATTGCAGAGAGGAGGCGGCCACTTTTGGCGGCCT	TCONS_00023514	15	+	93583947	93584641	2	93583947,93584556,	93584357,93584641,	XLOC_011358	Gene_id=XLOC_011358;Gene_name=linc-MCTP2-7;Transcript_id=TCONS_00023514;Transcript_name=linc-MCTP2-7;	XLOC_011358		Intergenic	HumanLincRNACatalog				ENST00000538818	495	NO	NO	NO	NO
p19537	0.0470006	0.00371135	6.98133	up	403.471	65.9097	454.917	72.4148	351.347	39.7089	2.6139	2.65125	3.14536	Detected	Detected	Not Detected	0	p19537	AAACTCACTGTCATCAATTCTTGCCTTCTAAAGGGAGGGGCACATTTCATCTTGGGGATG	TCONS_00023572	15	-	22525615	22527776	2	22525615,22527546,	22526545,22527776,	XLOC_011396	Gene_id=XLOC_011396;Gene_name=linc-POTEB-1;Transcript_id=TCONS_00023572;Transcript_name=linc-POTEB-1;	XLOC_011396		Intergenic	HumanLincRNACatalog					1160	NO	NO	NO	NO
p15516	0.0470006	0.0035883	2.5419	up	541.174	209.007	579.072	253.022	492.997	177.877	1.37254	1.19448	1.4707	Detected	Detected	Detected	0	p15516	AACATGAAAGGAACTTTAATAGGAAACACACTGTAATGGGCACACACAGGACCCAGGGTG	ENST00000565102.1	7	+	149697840	149702213	2	149697840,149701496,	149700167,149702213,	ENSG00000260555.1	gene_id "ENSG00000260555.1"; transcript_id "ENST00000565102.1"; gene_type "lincRNA"; gene_status "NOVEL"; gene_name "RP11-728K20.2"; transcript_type "lincRNA"; transcript_status "KNOWN"; transcript_name "RP11-728K20.2-001"; level 2; tag "basic"; havana_gene "OTTHUMG00000173149.1"; havana_transcript "OTTHUMT00000422262.1";	TCONS_00013093;XLOC_006289		Intergenic	ENSEMBL					3044	NO	NO	NO	NO
p127	0.0470006	0.00373508	8.08591	up	1056.65	168.494	1663.84	176.229	1572.74	176.138	2.64873	3.23899	3.1585	Detected	Detected	Detected	0	p127	GCTTTCCTATAATGTTTCAGGACCAGGGCTGGAAGCCTTCCATGTGTCAACTTCAATGTA	ENST00000464115.1	1	-	28906846	28908365	3	28906846,28907605,28908101,	28907158,28907741,28908365,	ENSG00000197989.8	gene_id "ENSG00000197989.8"; transcript_id "ENST00000464115.1"; gene_type "lincRNA"; gene_status "KNOWN"; gene_name "SNHG12"; transcript_type "lincRNA"; transcript_status "KNOWN"; transcript_name "SNHG12-009"; level 2; havana_gene "OTTHUMG00000003654.2"; havana_transcript "OTTHUMT00000010364.1";	ENST00000464115.1	SNHG12	Intergenic	ENSEMBL				ENST00000373830	712	NO	NO	NO	NO
p34377_v4	0.0470006	0.00364291	3.53857	up	1334.29	432.924	1640.9	458.116	1367.02	340.593	1.62389	1.8407	2.00492	Detected	Detected	Detected	0	p34377_v4	GTGGAAAGCTTTGAAGACGGCGGTTCTGGGGCTGAATATGAAGGCAACTCGGACTAAGAA	ENST00000558575.1	14	+	75761109	75763341	3	75761109,75761379,75762822,	75761244,75761440,75763341,	ENSG00000259687.1	gene_id "ENSG00000259687.1"; transcript_id "ENST00000558575.1"; gene_type "lincRNA"; gene_status "NOVEL"; gene_name "RP11-293M10.5"; transcript_type "lincRNA"; transcript_status "KNOWN"; transcript_name "RP11-293M10.5-001"; level 2; tag "basic"; havana_gene "OTTHUMG00000171867.1"; havana_transcript "OTTHUMT00000415498.1";	ENST00000558575.1		Intergenic	ENSEMBL			ENST00000238638		715	NO	NO	NO	NO
p22732	0.0470006	0.00349989	2.53492	up	3179.4	1258.04	3352.02	1452.69	4037.58	1445.49	1.33758	1.2063	1.48194	Detected	Detected	Detected	0	p22732	TCTGCCTGCCCTCTCTTTGGCTTCCAAATGCAGCAAGCTCTTTCTTTACTTAAAATGTGT	TCONS_00010353	5	-	60920944	60922268	2	60920944,60922170,	60921173,60922268,	XLOC_004842	Gene_id=XLOC_004842;Gene_name=linc-C5orf43-1;Transcript_id=TCONS_00010353;Transcript_name=linc-C5orf43-1;	XLOC_004842		Intergenic	HumanLincRNACatalog					327	NO	NO	NO	NO
p18259	0.0470006	0.00360373	3.0388	up	236.787	71.9371	214.837	80.7468	222.074	69.3077	1.71878	1.41176	1.67995	Detected	Detected	Detected	0	p18259	TCTGGGACGAGGTCAGCTGAGCCTGCCATCCTAACTCAGACACCATCTCACTCTCCAAGT	TCONS_00019562	11	-	2005917	2007891	2	2005917,2007849,	2006871,2007891,	XLOC_009356	Gene_id=XLOC_009356;Gene_name=linc-CTSD-3;Transcript_id=TCONS_00019562;Transcript_name=linc-CTSD-3;	XLOC_009356		Intergenic	HumanLincRNACatalog					996	NO	NO	NO	NO
p6879	0.0470006	0.00346524	2.90511	up	1172.7	445.351	1204.17	422.451	1279.66	391.744	1.39681	1.51119	1.70778	Detected	Detected	Detected	0	p6879	TTGGACAGATGATGCCAGTTAATTACTTTGAATGGGTCTGTCACACGCAGCCCAACTCAA	ENST00000571901.1	17	-	45076065	45144835	6	45076065,45098947,45110643,45131483,45133825,45144779,	45076183,45099087,45110747,45131579,45134119,45144835,	ENSG00000262879.1	gene_id "ENSG00000262879.1"; transcript_id "ENST00000571901.1"; gene_type "processed_transcript"; gene_status "NOVEL"; gene_name "RP11-156P1.3"; transcript_type "lincRNA"; transcript_status "KNOWN"; transcript_name "RP11-156P1.3-008"; level 2; havana_gene "OTTHUMG00000178188.1"; havana_transcript "OTTHUMT00000440921.1";	ENST00000571901.1		Intergenic	ENSEMBL					808	NO	NO	NO	NO
p19836	0.0470006	0.003567	2.88309	up	495.066	175.866	580.241	221.516	598.239	184.07	1.49314	1.38924	1.70047	Detected	Detected	Detected	0	p19836	AATATGTCGGCGAGCACCCACCCAAATGCAATCATTTGACCCCCTGCGGACGATAGCTGC	TCONS_00024016	15	+	96885116	96888057	3	96885116,96886109,96887793,	96885177,96886227,96888057,	XLOC_011371	Gene_id=XLOC_011371;Gene_name=linc-SPATA8-2;Transcript_id=TCONS_00024016;Transcript_name=linc-SPATA8-2;	XLOC_011371		Intergenic	HumanLincRNACatalog				ENST00000394166	443	NO	NO	NO	NO
p34354_v4	0.0470006	0.00346465	7.06932	up	306.267	37.9099	394.649	50.6973	202.031	35.9632	3.01414	2.96059	2.48998	Detected	Not Detected	Detected	0	p34354_v4	CAAGAACCCAATTCCGGACACGTTTGGACCCAGATGGAAAGGCAGCTCAACATCTGAGAA	ENST00000554211.1	14	-	82071690	82089405	3	82071690,82073475,82088996,	82071898,82074045,82089405,	ENSG00000258977.1	gene_id "ENSG00000258977.1"; transcript_id "ENST00000554211.1"; gene_type "lincRNA"; gene_status "NOVEL"; gene_name "RP11-799P8.1"; transcript_type "lincRNA"; transcript_status "KNOWN"; transcript_name "RP11-799P8.1-001"; level 2; tag "basic"; havana_gene "OTTHUMG00000171398.1"; havana_transcript "OTTHUMT00000413271.1";	uc001xvp.3;UCSC_8375_1187;TCONS_00022379;XLOC_011088		Intergenic	ENSEMBL					1187	NO	NO	NO	NO
p7000	0.0470006	0.00351687	2.16604	up	181.582	87.8911	198.185	83.4629	156.2	75.4033	1.04683	1.24764	1.0507	Detected	Detected	Detected	0	p7000	CAGTTCCTCTTTGGTAACCTCAATCCTGAAAGTTAGTGTGACAGGCCTACAGCTTTTTGT	ENST00000540802.1	17	-	70030247	70053871	3	70030247,70033430,70053599,	70030479,70033504,70053871,	ENSG00000254148.3	gene_id "ENSG00000254148.3"; transcript_id "ENST00000540802.1"; gene_type "lincRNA"; gene_status "NOVEL"; gene_name "RP11-84E24.2"; transcript_type "lincRNA"; transcript_status "KNOWN"; transcript_name "RP11-84E24.2-002"; level 2; tag "basic"; havana_gene "OTTHUMG00000168040.1"; havana_transcript "OTTHUMT00000397676.1";	ENST00000540802.1		Intergenic	ENSEMBL					578	NO	NO	NO	NO
p35937_v4	0.0470006	0.00345974	3.28875	up	246.421	84.2691	360.958	96.8255	263.365	80.7124	1.54805	1.89837	1.7062	Detected	Detected	Detected	0	p35937_v4	GCTGAGTTGAGCACTTGCGAGTACCAAGCAGTGAGGACCTGAGGCACAGATGCTAACCAG	TCONS_00003627	2	+	33050495	33066295	5	33050495,33061640,33062377,33065836,33066079,	33050577,33061801,33062472,33065996,33066295,	XLOC_001418	Gene_id=XLOC_001418;Gene_name=linc-LTBP1-1;Transcript_id=TCONS_00003627;Transcript_name=linc-LTBP1-1;	XLOC_001418		Intergenic	HumanLincRNACatalog				ENST00000317907	714	NO	NO	NO	NO
p10853	0.0470006	0.00387589	2.30898	up	562.319	262.155	595.126	232.98	497.164	221.287	1.10097	1.35299	1.1678	Detected	Detected	Detected	0	p10853	CATTGAAAGAGGAGGAGCAAGAAAATTGGCACTAGTTGCCTACTTAAAGCTAAAAATTAG	ENST00000565564.1	21	+	31462034	31470154	2	31462034,31469985,	31462309,31470154,	ENSG00000259981.1	gene_id "ENSG00000259981.1"; transcript_id "ENST00000565564.1"; gene_type "lincRNA"; gene_status "NOVEL"; gene_name "AF096876.1"; transcript_type "lincRNA"; transcript_status "KNOWN"; transcript_name "AF096876.1-001"; level 2; tag "non_canonical_polymorphism"; tag "basic"; havana_gene "OTTHUMG00000172753.1"; havana_transcript "OTTHUMT00000420368.1";	HIT000084126;H-InvDB_873_478	AF096876.1	Intergenic	ENSEMBL					444	NO	NO	NO	NO
p25	0.0470006	0.00373071	2.29619	up	299.989	142.039	321.376	141.161	274.506	109.025	1.07862	1.18693	1.33218	Detected	Detected	Detected	0	p25	TTTTAAAGGTGCCTGGGGTTGGGAACACGAAGCCACATCCTTCCCAGTTAGGCCCAGCCT	ENST00000565563.1	1	-	1185156	1186714	1	1185156,	1186714,	ENSG00000260179.1	gene_id "ENSG00000260179.1"; transcript_id "ENST00000565563.1"; gene_type "lincRNA"; gene_status "NOVEL"; gene_name "RP5-902P8.12"; transcript_type "lincRNA"; transcript_status "KNOWN"; transcript_name "RP5-902P8.12-001"; level 2; tag "basic"; havana_gene "OTTHUMG00000175732.1"; havana_transcript "OTTHUMT00000430911.1";	ENST00000565563.1		Intergenic	ENSEMBL				ENST00000349431, ENST00000348298	1558	NO	NO	NO	NO
p36256_v4	0.0470006	0.00404457	2.41771	up	437.444	178.002	420.246	193.001	338.592	128.205	1.2972	1.12263	1.4011	Detected	Detected	Detected	0	p36256_v4	TGGGCCTGGGAAAGGCAGAAAGGCAGATGGATGGTATCAGAAGTGGGACCTGCAGTGGGG	TCONS_00014733	8	+	62740493	62774618	4	62740493,62747431,62765217,62774328,	62740536,62747555,62765335,62774618,	XLOC_006817	Gene_id=XLOC_006817;Gene_name=linc-NKAIN3-1;Transcript_id=TCONS_00014733;Transcript_name=linc-NKAIN3-1;	XLOC_006817		Intergenic	HumanLincRNACatalog					575	NO	NO	NO	NO
p15185	0.0470006	0.00404086	5.54129	up	356.177	79.056	553.582	84.8109	411.952	71.1992	2.17165	2.70648	2.53254	Detected	Detected	Detected	0	p15185	AGAAAATATTGAGACAGTTCCATTAGGTCACAGAGCCTGAGGCCCAGGCCGGGCTGCAGC	ENST00000442017.1	7	-	157074229	157075380	2	157074229,157074837,	157074251,157075380,	ENSG00000229660.1	gene_id "ENSG00000229660.1"; transcript_id "ENST00000442017.1"; gene_type "lincRNA"; gene_status "NOVEL"; gene_name "RP5-1142J19.1"; transcript_type "lincRNA"; transcript_status "KNOWN"; transcript_name "RP5-1142J19.1-001"; level 2; tag "basic"; havana_gene "OTTHUMG00000157240.1"; havana_transcript "OTTHUMT00000348117.1";	TCONS_00013284;XLOC_006676		Intergenic	ENSEMBL					565	NO	NO	NO	NO
p2356	0.0469801	0.00344859	5.01477	up	535.764	110.723	480.055	80.0107	347.012	79.886	2.27464	2.58493	2.11897	Detected	Detected	Detected	0	p2356	GACCTTCTGAACCGGAGCAGGAAGAAAAATAAAAGCTTTCCTCCAAACCCCAAGACCAAA	ENST00000602344.1	11	-	65265480	65265876	1	65265480,	65265876,	ENSG00000270117.1	gene_id "ENSG00000270117.1"; transcript_id "ENST00000602344.1"; gene_type "lincRNA"; gene_status "NOVEL"; gene_name "AP000769.7"; transcript_type "lincRNA"; transcript_status "KNOWN"; transcript_name "AP000769.7-001"; level 2; tag "basic"; havana_gene "OTTHUMG00000184021.1"; havana_transcript "OTTHUMT00000467787.1";	ENST00000602344.1	AP000769.7	Intergenic	ENSEMBL					396	NO	NO	NO	NO
p36686_v4	0.0468622	0.00335691	2.56406	up	3082.35	1299.32	4049	1623.6	2703.79	948.904	1.24627	1.31837	1.51065	Detected	Detected	Detected	0	p36686_v4	GAGGGTCCCCGAGTGCACCGCCCTCCCACCAATTTCTGGTTTTTCCTGTTGGAGCCCAAG	ENST00000548416.1	14	+	19642022	19643233	2	19642022,19643071,	19642393,19643233,	ENSG00000258314.2	gene_id "ENSG00000258314.2"; transcript_id "ENST00000548416.1"; gene_type "lincRNA"; gene_status "NOVEL"; gene_name "CTD-2314B22.1"; transcript_type "lincRNA"; transcript_status "KNOWN"; transcript_name "CTD-2314B22.1-002"; level 2; havana_gene "OTTHUMG00000170342.2"; havana_transcript "OTTHUMT00000408582.1";	ENST00000548416.1	CTD-2314B22.1	Intergenic	ENSEMBL					533	NO	NO	NO	NO
p1190	0.046837	0.00333727	3.81906	up	657.473	155.878	603.252	184.064	451.612	112.078	2.07652	1.71256	2.01058	Detected	Detected	Detected	0	p1190	GCAGGCAGGAAATATTAACTTATTTCATTGTCACACGAAACCAGAAGACATAAAACAGTT	ENST00000457390.1	1	+	148932784	148933579	2	148932784,148933290,	148932920,148933579,	ENSG00000232527.3	gene_id "ENSG00000232527.3"; transcript_id "ENST00000457390.1"; gene_type "lincRNA"; gene_status "KNOWN"; gene_name "RP11-14N7.2"; transcript_type "lincRNA"; transcript_status "KNOWN"; transcript_name "RP11-14N7.2-004"; level 2; havana_gene "OTTHUMG00000017423.2"; havana_transcript "OTTHUMT00000097809.1";	ENCODE_2270_425		Intergenic	ENSEMBL					425	NO	NO	NO	YES		OTTHUMG00000017423
p27665	0.0467091	0.0032826	2.62078	up	154.496	65.4293	173.899	60.9922	108.955	40.7493	1.23956	1.51155	1.41888	Detected	Detected	Not Detected	0	p27665	TACATCTTTTGTTTTATGGTGGTAAAGGCCCCGGAGTAGCCTACCATGATTCATGGCTGT	uc.197+	6	+	98362798	98363022	1	98362798,	98363022,	uc.197+	uc.197+	UCRs_316_224		Intergenic	UCR					224	NO	NO	NO	NO
p24746	0.0463911	0.00321689	2.16637	up	299.452	127.124	293.592	138.082	233.534	115.043	1.23609	1.08829	1.02146	Detected	Detected	Detected	0	p24746	TGTTTCCCATGTCAAGTCCAGCCCCAGACTGACTTTCTGAGGTCACAGACGGAGCCTCAC	NR_026874.1	1	-	852952	854817	4	852952,853401,854204,854714,	853100,853555,854295,854817,	LOC100130417	ID=rna29;Name=NR_026874.1;Parent=gene31;Dbxref=GeneID:100130417,Genbank:NR_026874.1;exception=annotated by transcript or proteomic data;gbkey=misc_RNA;product=uncharacterized LOC100130417;transcript_id=NR_026874.1|ID=gene31;Name=LOC100130417;Dbxref=GeneID:100130417;description=uncharacterized LOC100130417;gbkey=Gene;gene=LOC100130417	UCSC:uc010nxy.1		Intergenic	RefSeq	ENST00000432961			ENST00000448179, ENST00000342066, ENST00000448179	496	NO	NO	NO	NO
p36215_v4	0.0460989	0.00317288	2.23118	up	2053.45	1004.97	2455.22	1073.12	2191.29	922.293	1.03089	1.19404	1.24848	Detected	Detected	Detected	0	p36215_v4	TTGCCGCACACTCGCGTCACCTGAGCCTGTGATGCCGAAGGACCTGTTCAAAGTATTTTC	TCONS_00013490	7	+	65958907	65960583	2	65958907,65960241,	65959008,65960583,	XLOC_006133	Gene_id=XLOC_006133;Gene_name=linc-KCTD7-2;Transcript_id=TCONS_00013490;Transcript_name=linc-KCTD7-2;	XLOC_006133		Intergenic	HumanLincRNACatalog					443	NO	NO	NO	NO
p14967	0.0457721	0.00305148	2.06997	up	748.172	382.648	858.317	423.358	801.284	358.125	0.967352	1.01963	1.16185	Detected	Detected	Detected	0	p14967	TTGACAAACTCCGACCCAGCACAGTGTTTCTGTGGGTCAAAACTAGAAAACTATGTCCAG	ENST00000450353.1	7	-	65956082	65958525	2	65956082,65958202,	65956458,65958525,	ENSG00000223473.1	gene_id "ENSG00000223473.1"; transcript_id "ENST00000450353.1"; gene_type "lincRNA"; gene_status "NOVEL"; gene_name "GS1-124K5.3"; transcript_type "lincRNA"; transcript_status "KNOWN"; transcript_name "GS1-124K5.3-001"; level 2; tag "basic"; havana_gene "OTTHUMG00000156596.1"; havana_transcript "OTTHUMT00000344733.1";	ENST00000450353.1	GS1-124K5.3	Intergenic	ENSEMBL					699	NO	NO	NO	NO
p20648	0.0454595	0.00294853	2.72203	up	338.525	113.563	289.311	105.577	269.56	109.177	1.57578	1.45433	1.30394	Detected	Detected	Detected	0	p20648	TGTATCATCCTTGTAGATTCTGGGGTTTGGAAACAGGCTTTGAAAAAAGTCCTGAAACAG	TCONS_00026862	19	+	781567	786255	2	781567,784814,	783330,786255,	XLOC_012908	Gene_id=XLOC_012908;Gene_name=linc-PTBP1-1;Transcript_id=TCONS_00026862;Transcript_name=linc-PTBP1-1;	XLOC_012908		Intergenic	HumanLincRNACatalog					3204	NO	NO	NO	NO
p3873	0.0453727	0.00293851	2.14698	up	206.983	104.751	244.565	109.152	179.088	80.117	0.982553	1.16388	1.16049	Detected	Detected	Detected	0	p3873	ATAATCAAAAGAATTATAGTAATTGCTTTCACTTTCCCCCGCCCGCTCAGCGGATTCCCT	ENST00000489452.1	12	+	116971272	116972164	2	116971272,116971770,	116971421,116972164,	ENSG00000196668.3	gene_id "ENSG00000196668.3"; transcript_id "ENST00000489452.1"; gene_type "processed_transcript"; gene_status "NOVEL"; gene_name "LINC00173"; transcript_type "lincRNA"; transcript_status "KNOWN"; transcript_name "LINC00173-003"; level 2; havana_gene "OTTHUMG00000157726.1"; havana_transcript "OTTHUMT00000349522.1";	TCONS_00020161;XLOC_009897;TCONS_00020162;XLOC_009897;TCONS_00020236;XLOC_009897	LINC00173	Intergenic	ENSEMBL					543	NO	NO	NO	NO
p17123	0.0453632	0.00293643	2.51981	up	1657.54	701.469	1849.57	759.887	1965.48	706.552	1.24059	1.28333	1.47602	Detected	Detected	Detected	0	p17123	TCCAAGGACCAAGAAGAAAGGAATGAGCCCCGATCCGCCTGCCAGGTTTCTTCCGAGATG	ENST00000434938.2	X	+	1515319	1517851	2	1515319,1517717,	1515541,1517851,	ENSG00000236871.2	gene_id "ENSG00000236871.2"; transcript_id "ENST00000434938.2"; gene_type "lincRNA"; gene_status "KNOWN"; gene_name "LINC00106"; transcript_type "lincRNA"; transcript_status "KNOWN"; transcript_name "LINC00106-002"; level 2; havana_gene "OTTHUMG00000021061.3"; havana_transcript "OTTHUMT00000337679.2";	ENST00000434938.2	LINC00106	Intergenic	ENSEMBL				ENST00000381333, ENST00000381401	356	NO	NO	NO	YES		OTTHUMG00000021061
p36031_v4	0.0453221	0.00278463	2.51918	up	2064.84	890.614	2601.42	1035.84	1591.18	579.502	1.21316	1.3285	1.45721	Detected	Detected	Detected	0	p36031_v4	ACCTCAGCCTGCCTAGTACTGGGACTACAGAAACATCAAATATATTCAGCTCCCGTCTCT	TCONS_00006546	3	-	80810190	80819504	3	80810190,80810608,80818909,	80810356,80810724,80819504,	XLOC_003167	Gene_id=XLOC_003167;Gene_name=linc-ROBO1-3;Transcript_id=TCONS_00006546;Transcript_name=linc-ROBO1-3;	XLOC_003167		Intergenic	HumanLincRNACatalog					877	NO	NO	NO	NO
p3620	0.0453221	0.00291306	4.64364	up	253.191	64.1072	262.795	53.8976	257.884	49.5952	1.98167	2.28565	2.37845	Detected	Detected	Detected	0	p3620	TTTCTTTTCTTAATATGGTCCTGGCTCACAGCAAGGCCACTACCTGACAAGCAGATGAGT	ENST00000415632.1	12	+	30947976	30949140	1	30947976,	30949140,	ENSG00000235884.2	gene_id "ENSG00000235884.2"; transcript_id "ENST00000415632.1"; gene_type "processed_transcript"; gene_status "NOVEL"; gene_name "RP11-77I22.3"; transcript_type "processed_transcript"; transcript_status "KNOWN"; transcript_name "RP11-77I22.3-201"; level 3; havana_gene "OTTHUMG00000169309.1";	TCONS_00020185;XLOC_009702		Intergenic	ENSEMBL					1164	NO	NO	NO	NO
p37965_v4	0.0453221	0.00287859	3.94067	up	942.554	245.837	765.803	217.315	960.127	211.985	1.93887	1.81718	2.17926	Detected	Detected	Detected	0	p37965_v4	TTTATTAGCAACTAAATGATTTATGGCACACGTACCCCGCCGTCACAATTACGGCGTCTC	ENST00000382426.3	7	-	5465915	5468558	1	5465915,	5468558,	ENSG00000234432.3	gene_id "ENSG00000234432.3"; transcript_id "ENST00000382426.3"; gene_type "lincRNA"; gene_status "NOVEL"; gene_name "RP11-1275H24.1"; transcript_type "lincRNA"; transcript_status "KNOWN"; transcript_name "RP11-1275H24.1-201"; level 3; havana_gene "OTTHUMG00000186131.1";			Intergenic	ENSEMBL					2643	NO	NO	NO	NO
p29098	0.0453221	0.00280016	2.41855	up	1523.57	683.128	1674	692.259	1484.9	566.08	1.15723	1.27392	1.39128	Detected	Detected	Detected	0	p29098	TCTACAGTGACTAACCCAAACCAGCACCAGGCAGGGACCCAATAAACCTTTGTGAATGGA	ENST00000554735.1	14	-	102023640	102026748	1	102023640,	102026748,	ENSG00000258498.1	gene_id "ENSG00000258498.1"; transcript_id "ENST00000554735.1"; gene_type "lincRNA"; gene_status "KNOWN"; gene_name "DIO3OS"; transcript_type "lincRNA"; transcript_status "KNOWN"; transcript_name "DIO3OS-006"; level 2; tag "basic"; havana_gene "OTTHUMG00000171682.1"; havana_transcript "OTTHUMT00000414730.1";	Dio3os|BC111049;lncRNAdb_32_1746	DIO3OS	Intergenic	ENSEMBL			ENST00000359323, ENST00000359323		3108	NO	NO	NO	NO
p18975	0.0452358	0.00270787	8.12498	up	1764.47	254.011	2072.64	269.105	1905.17	190.033	2.79627	2.94523	3.3256	Detected	Detected	Detected	0	p18975	AGGAGGGCGTCTGGCCGGTTCAAGATTACAAAATCTTCCCAGGGCAAGAACCTGCATCTT	TCONS_00020646	12	+	127836279	127836889	2	127836279,127836502,	127836313,127836889,	XLOC_009945	Gene_id=XLOC_009945;Gene_name=linc-TMEM132C-4;Transcript_id=TCONS_00020646;Transcript_name=linc-TMEM132C-4;	XLOC_009945		Intergenic	HumanLincRNACatalog					421	NO	NO	NO	NO
p21006	0.0449259	0.0026306	3.59379	up	564.283	143.681	545.521	172.59	480.61	128.537	1.97355	1.66029	1.90268	Detected	Detected	Detected	0	p21006	GCGTTCATGTGCGTGTCTCATGGTGAACACAGGCAGGCGTTGGGCATAAATCCAACCATC	TCONS_00004629	2	-	241320859	241327143	4	241320859,241325953,241326821,241327067,	241323727,241326070,241326901,241327143,	XLOC_002543	Gene_id=XLOC_002543;Gene_name=linc-OTOS-1;Transcript_id=TCONS_00004629;Transcript_name=linc-OTOS-1;	XLOC_002543		Intergenic	HumanLincRNACatalog					3141	NO	NO	NO	NO
p24593	0.0447901	0.00260752	2.2079	up	823.22	381.385	834.512	399.769	808.436	338.439	1.11003	1.06176	1.25624	Detected	Detected	Detected	0	p24593	ATCTCGGAAGAAACCTGGCAGGCGGATCGGGGCTCATTCCTTTCTTCTTGGTCCTTGGAG	TCONS_00017028	X	-	1515319	1517852	2	1515319,1517717,	1515541,1517852,	XLOC_008099	Gene_id=XLOC_008099;Gene_name=linc-SLC25A6-2;Transcript_id=TCONS_00017028;Transcript_name=linc-SLC25A6-2;	XLOC_008099		Intergenic	HumanLincRNACatalog				ENST00000381333, ENST00000381401	357	NO	NO	NO	NO
p5814	0.0447583	0.00258098	2.00211	up	1980.14	1041.51	1889.95	882.297	1527.6	775.201	0.926929	1.09901	0.978621	Detected	Detected	Detected	0	p5814	TTAGGTCTTCAGCACACTCCTCACAGGGGTAAAACTTAGAAAATAAATGTATGAACTGGG	ENST00000564438.1	16	-	2034877	2036854	2	2034877,2036347,	2034984,2036854,	ENSG00000261790.1	gene_id "ENSG00000261790.1"; transcript_id "ENST00000564438.1"; gene_type "lincRNA"; gene_status "NOVEL"; gene_name "AC005606.14"; transcript_type "lincRNA"; transcript_status "KNOWN"; transcript_name "AC005606.14-001"; level 2; tag "basic"; havana_gene "OTTHUMG00000176897.1"; havana_transcript "OTTHUMT00000434247.1";	ENST00000564438.1		Intergenic	ENSEMBL				ENST00000332704, ENST00000356120, ENST00000332704	614	YES	NO	NO	NO	ENST00000248114
p7530	0.0447583	0.00256513	2.57556	up	174.239	73.0241	215.566	76.6044	159.155	62.547	1.25462	1.49263	1.34742	Detected	Detected	Detected	0	p7530	TCCTTGTGGACAGAGTGAGTCTCTGCTATGAGAAAGTAGAGACGGGGTTTCACCGTCTTA	ENST00000592651.1	17	+	75543021	75544076	2	75543021,75544052,	75543174,75544076,	ENSG00000267506.1	gene_id "ENSG00000267506.1"; transcript_id "ENST00000592651.1"; gene_type "lincRNA"; gene_status "NOVEL"; gene_name "RP11-13K12.1"; transcript_type "lincRNA"; transcript_status "KNOWN"; transcript_name "RP11-13K12.1-003"; level 2; havana_gene "OTTHUMG00000176089.5"; havana_transcript "OTTHUMT00000460183.1";	TCONS_00025199;XLOC_012317		Intergenic	ENSEMBL					177	NO	NO	NO	NO
p4698	0.0447583	0.00255996	5.87244	up	1618.94	324.326	2174.39	319.569	1867.52	313.206	2.31954	2.76641	2.57593	Detected	Detected	Detected	0	p4698	ATTTACATTCAGTGTTTGGGGCTGACCGGGAAGAAATCTGAAAGTGGAAGAGAAGGGAAG	ENST00000555967.1	14	-	104320702	104346448	4	104320702,104336207,104345680,104346300,	104320881,104336349,104345793,104346448,	ENSG00000258534.1	gene_id "ENSG00000258534.1"; transcript_id "ENST00000555967.1"; gene_type "lincRNA"; gene_status "NOVEL"; gene_name "CTD-2134A5.4"; transcript_type "lincRNA"; transcript_status "KNOWN"; transcript_name "CTD-2134A5.4-001"; level 2; tag "basic"; havana_gene "OTTHUMG00000171649.1"; havana_transcript "OTTHUMT00000414608.1";	ENST00000555967.1	CTD-2134A5.4	Intergenic	ENSEMBL					582	NO	NO	NO	NO
p24236	0.0447583	0.00259008	2.18277	up	400.199	186.389	435.881	211.874	493.653	209.674	1.1024	1.04073	1.23535	Detected	Detected	Detected	0	p24236	AAGAAAGGCCCAGGCATTTGCATCTATGTGTGCAGTTCTACTTGTCCTAAAGGCACTTCT	TCONS_00014547	8	+	129000922	129004320	2	129000922,129003820,	129002258,129004320,	XLOC_006924	Gene_id=XLOC_006924;Gene_name=linc-EFR3A-5;Transcript_id=TCONS_00014547;Transcript_name=linc-EFR3A-5;	XLOC_006924		Intergenic	HumanLincRNACatalog					1836	NO	NO	NO	NO
p24066	0.0446528	0.00249583	3.75798	up	263.983	73.9477	222.794	64.2316	176.014	41.0669	1.83587	1.79436	2.09964	Detected	Detected	Not Detected	0	p24066	TAAAATCAACTGCAGAGTTTTGAATTGTCCCTTTGATGAGGAGGACAGCCCAGGTACCAA	TCONS_00015543	8	-	144714588	144717048	3	144714588,144715619,144716704,	144714634,144715688,144717048,	XLOC_007253	Gene_id=XLOC_007253;Gene_name=linc-TSTA3-1;Transcript_id=TCONS_00015543;Transcript_name=linc-TSTA3-1;	XLOC_007253		Intergenic	HumanLincRNACatalog					459	NO	NO	NO	NO
p13415	0.0445738	0.00242629	27.1187	up	1516.72	64.2959	1119.05	49.662	1682.52	44.8438	4.56009	4.49399	5.22957	Detected	Detected	Detected	0	p13415	GGTTCGAGACCCGCGGGTGCTTACTGACCCTTTTATGCAATAAATTCGGTATAATCTGTC	ENST00000602301.1	5	-	135416159	135416286	1	135416159,	135416286,	ENSG00000270123.1	gene_id "ENSG00000270123.1"; transcript_id "ENST00000602301.1"; gene_type "lincRNA"; gene_status "KNOWN"; gene_name "VTRNA2-1"; transcript_type "lincRNA"; transcript_status "KNOWN"; transcript_name "VTRNA2-1-001"; level 2; tag "basic"; havana_gene "OTTHUMG00000183992.1"; havana_transcript "OTTHUMT00000467708.1";	ENST00000602301.1	VTRNA2-1	Intergenic	ENSEMBL					127	NO	NO	NO	NO
p8293	0.0445738	0.00247244	2.46206	up	4819.2	1834.49	5074.67	2246.66	4142.92	1647.17	1.39341	1.17553	1.33066	Detected	Detected	Detected	0	p8293	TTCTCTTTTGTTTAGTTGTTACTTTTGTTTGTTTGTTTTGAGACAGGGTCTCACTCTGTG	ENST00000586628.1	19	-	33366830	33369327	2	33366830,33369132,	33367130,33369327,	ENSG00000266930.1	gene_id "ENSG00000266930.1"; transcript_id "ENST00000586628.1"; gene_type "lincRNA"; gene_status "NOVEL"; gene_name "CTD-2085J24.4"; transcript_type "lincRNA"; transcript_status "KNOWN"; transcript_name "CTD-2085J24.4-001"; level 2; tag "basic"; havana_gene "OTTHUMG00000180423.1"; havana_transcript "OTTHUMT00000451299.1";	ENST00000586628.1	CTD-2085J24.4	Intergenic	ENSEMBL				ENST00000023064, ENST00000305768	495	NO	NO	NO	NO
p18267	0.0445738	0.00245343	3.0637	up	362.06	132.021	432.537	134.59	437.386	134.052	1.45546	1.68425	1.70611	Detected	Detected	Detected	0	p18267	ATGGAAAACCCCCTCCACGTGACTTTCTAAAGAACATGCATGAAGACAAAACACCAGGTG	TCONS_00019573	11	-	9778137	9779392	2	9778137,9779313,	9778445,9779392,	XLOC_009371	Gene_id=XLOC_009371;Gene_name=linc-TMEM41B-1;Transcript_id=TCONS_00019573;Transcript_name=linc-TMEM41B-1;	XLOC_009371		Intergenic	HumanLincRNACatalog				ENST00000318950	387	NO	NO	NO	NO
p3416	0.0445738	0.00242442	3.8426	up	324.55	84.7493	341.876	79.1716	326.125	95.0497	1.93716	2.11042	1.77867	Detected	Detected	Detected	0	p3416	CCGAATATAGCAGCATACGAGAGGATCCACTTGCAAGTATTTCCCAGTTGTGTGTTCTTC	ENST00000536662.1	12	-	122237458	122240851	5	122237458,122237752,122239612,122240536,122240784,	122237563,122237862,122239714,122240712,122240851,	ENSG00000212694.4	gene_id "ENSG00000212694.4"; transcript_id "ENST00000536662.1"; gene_type "lincRNA"; gene_status "NOVEL"; gene_name "AC084018.1"; transcript_type "lincRNA"; transcript_status "KNOWN"; transcript_name "AC084018.1-008"; level 2; havana_gene "OTTHUMG00000128905.2"; havana_transcript "OTTHUMT00000402179.1";	ENST00000536662.1		Intergenic	ENSEMBL				ENST00000267205, ENST00000267197, ENST00000267197	560	NO	NO	NO	NO
p36283_v4	0.0445738	0.00244818	3.20981	up	304.842	92.0873	333.577	116.232	292.983	84.1692	1.72699	1.52102	1.79945	Detected	Detected	Detected	0	p36283_v4	CAGCAGAGAAAGGAGAAAATCCACGTGCAGGGGCTGGCCAGCGCTGGGCTTCTCGGGAAT	TCONS_00016513	9	-	139506485	139508248	3	139506485,139507154,139508215,	139506622,139507355,139508248,	XLOC_007896	Gene_id=XLOC_007896;Gene_name=linc-NOTCH1-1;Transcript_id=TCONS_00016513;Transcript_name=linc-NOTCH1-1;	XLOC_007896		Intergenic	HumanLincRNACatalog					371	NO	NO	NO	NO
p26075	0.0445738	0.00242388	2.10398	up	645.411	285.557	702.886	351.079	598.348	290.704	1.17644	1.00149	1.04144	Detected	Detected	Detected	0	p26075	TTATAGGATTTTGGCTGAGCACAAACACACAGCCCAGAAACACTTGCAGGTTAACAGCCT	uc002ofk.1	19	+	37527089	37529549	1	37527089,	37529549,	AX747721	proteinID=;alignID=uc002ofk.1;kgID=uc002ofk.1;mRNA=AX747721;spID=;refseq=;protAcc=;description=Homo sapiens cDNA FLJ35455 fis, clone SMINT2004547.;rfamAcc=;tRnaName=;	UCSC_3363_2460		Intergenic	UCSC					2460	NO	NO	NO	NO
p20365	0.0445738	0.00248604	3.63401	up	2323.52	702.88	2415.45	683.837	2388.68	581.177	1.72496	1.82056	2.03917	Detected	Detected	Detected	0	p20365	TAAATGAAACGATGGACCCTGAACAGAAAAAGGAACAGTGGTGGAAGAACTAGCAAAGCC	TCONS_00025524	17	+	79482372	79494105	2	79482372,79494082,	79483271,79494105,	XLOC_012338	Gene_id=XLOC_012338;Gene_name=linc-FSCN2-1;Transcript_id=TCONS_00025524;Transcript_name=linc-FSCN2-1;	XLOC_012338		Intergenic	HumanLincRNACatalog				ENST00000417245	922	NO	NO	NO	NO
p28933	0.0444775	0.00232541	3.08452	up	1743.22	507.019	1559.3	530.133	1778.49	612.862	1.78164	1.55647	1.53702	Detected	Detected	Detected	0	p28933	TTACTGCATTTGGGAGGGATCTGTCATAGCTTCCTTGCCTCTTAATTAAGGGTGGTGTTT	ENST00000461448.1	1	-	28905049	28908354	4	28905049,28906044,28907622,28908101,	28905192,28907158,28907741,28908354,	ENSG00000197989.8	gene_id "ENSG00000197989.8"; transcript_id "ENST00000461448.1"; gene_type "lincRNA"; gene_status "KNOWN"; gene_name "SNHG12"; transcript_type "lincRNA"; transcript_status "KNOWN"; transcript_name "SNHG12-012"; level 2; havana_gene "OTTHUMG00000003654.2"; havana_transcript "OTTHUMT00000092197.1";	ENST00000461448.1	SNHG12	Intergenic	ENSEMBL					1629	YES	NO	NO	NO	ENST00000373830
p36666_v4	0.0444775	0.00228034	2.98959	up	3401.52	1217.18	4236.95	1278.33	4202.55	1456.82	1.48263	1.72877	1.52844	Detected	Detected	Detected	0	p36666_v4	GGCCCAGCACTTGGCACTGGCCACTTGCAGACAAGAAGACAAGAAAATGATTTGAGGACA	uc011kfx.2	7	+	74988546	74995879	8	74988546,74990643,74991241,74993901,74994523,74994832,74995220,74995592,	74988795,74990729,74991358,74994025,74994622,74994912,74995328,74995879,	STAG3L1	proteinID=;alignID=uc011kfx.2;kgID=uc011kfx.2;mRNA=BC066937;spID=;refseq=;protAcc=;description=Homo sapiens stromal antigen 3-like 1 (STAG3L1), non-coding RNA.;rfamAcc=;tRnaName=;	uc011kfx.2		Intergenic	UCSC					1150	NO	NO	NO	NO
p35830_v4	0.0444124	0.00226007	16.5674	up	1368.59	78.8901	1153.38	89.4914	1824.98	89.7301	4.1167	3.68798	4.34615	Detected	Detected	Detected	0	p35830_v4	CTGCTTAACAGCTGGGTCGCCAAGCTGGAGGTATTTTTCCCTCTCCACCCTGGTCTTCTC	TCONS_00025114	17	-	70399462	70588943	4	70399462,70424376,70427268,70588341,	70400957,70424439,70427365,70588943,	XLOC_012568	Gene_id=XLOC_012568;Gene_name=linc-ABCA5-3;Transcript_id=TCONS_00025114;Transcript_name=linc-ABCA5-3;	XLOC_012568		Intergenic	HumanLincRNACatalog					2257	NO	NO	NO	NO
p22716	0.0444124	0.00226426	2.52488	up	127.666	49.2834	150.713	56.1951	146.382	63.1819	1.3732	1.42328	1.21216	Detected	Not Detected	Detected	0	p22716	AATCAAGAACCTACCGACGGAGAACCTTTAGGATAGTGCCCCAGTAGAAAAATAGGCACA	TCONS_00010338	5	-	54913806	54916463	3	54913806,54915227,54915813,	54913974,54915342,54916463,	XLOC_004827	Gene_id=XLOC_004827;Gene_name=linc-PPAP2A-2;Transcript_id=TCONS_00010338;Transcript_name=linc-PPAP2A-2;	XLOC_004827		Intergenic	HumanLincRNACatalog				ENST00000508124	933	NO	NO	NO	NO
p20314	0.0444124	0.00224422	21.4546	up	4627.6	260.151	3445.64	177.327	6046.7	211.634	4.15285	4.28029	4.83651	Detected	Detected	Detected	0	p20314	CAAAAGTAGGCTTTACATTTTTGCTCGTTTTCTTTTGGGTCTGTGGCTAGTCTCCACTTC	TCONS_00025394	17	+	41393290	41393906	2	41393290,41393606,	41393446,41393906,	XLOC_012209	Gene_id=XLOC_012209;Gene_name=linc-ARL4D-2;Transcript_id=TCONS_00025394;Transcript_name=linc-ARL4D-2;	XLOC_012209		Intergenic	HumanLincRNACatalog					456	NO	NO	NO	NO
p35429_v4	0.0443157	0.00219111	2.18885	up	6249.37	3049.09	7720.44	3511.41	6415.08	2756.65	1.03533	1.13663	1.21855	Detected	Detected	Detected	0	p35429_v4	ACAAGGGCCCAACTGGAATTCCACTTACGGACGGAGTCTCCTTCTGTCGCCCAGGCTGGA	ENST00000523068.1	8	+	128808278	128903229	3	128808278,128815395,128902834,	128808317,128815805,128903229,	ENSG00000249859.2	gene_id "ENSG00000249859.2"; transcript_id "ENST00000523068.1"; gene_type "processed_transcript"; gene_status "KNOWN"; gene_name "PVT1"; transcript_type "processed_transcript"; transcript_status "KNOWN"; transcript_name "PVT1-010"; level 2; tag "dotter_confirmed"; havana_gene "OTTHUMG00000164871.1"; havana_transcript "OTTHUMT00000380702.1";	ENST00000523068.1	PVT1	Intergenic	ENSEMBL					844	NO	NO	NO	NO
p24067	0.0442361	0.00201457	4.01527	up	317.165	81.7389	350.562	95.2426	381.348	84.1334	1.95614	1.87999	2.18036	Detected	Detected	Detected	0	p24067	ATTGAATTTTTAACCAATCCACGGGGAAATCATGGGTGAGGTCTGGGGAGAGGTCATCAT	TCONS_00015544	8	-	144795187	144796371	2	144795187,144795713,	144795580,144796371,	XLOC_007254	Gene_id=XLOC_007254;Gene_name=linc-LOC100130274-1;Transcript_id=TCONS_00015544;Transcript_name=linc-LOC100130274-1;	XLOC_007254		Intergenic	HumanLincRNACatalog				ENST00000388913, ENST00000533830, ENST00000542437, ENST00000475376	1051	NO	NO	NO	NO
p37964_v4	0.0442361	0.00193091	3.19183	up	476.24	163.799	416.264	129.031	462.741	133.477	1.53976	1.68978	1.79361	Detected	Detected	Detected	0	p37964_v4	CACAATTACGGCGTCTCGGAGCATCCAGGGGGTGAAAACATTAAACATTTATAAAAATAA	ENST00000610122.1	7	-	5465907	5468558	1	5465907,	5468558,	ENSG00000234432.3	gene_id "ENSG00000234432.3"; transcript_id "ENST00000610122.1"; gene_type "lincRNA"; gene_status "NOVEL"; gene_name "RP11-1275H24.1"; transcript_type "lincRNA"; transcript_status "KNOWN"; transcript_name "RP11-1275H24.1-001"; level 2; tag "basic"; havana_gene "OTTHUMG00000186131.1"; havana_transcript "OTTHUMT00000472302.1";			Intergenic	ENSEMBL					2651	NO	NO	NO	NO
p23476	0.0442361	0.00217155	2.17387	up	1180.8	579.86	1286.62	588.611	947.391	410.492	1.02599	1.12819	1.20661	Detected	Detected	Detected	0	p23476	TGGTGGGCGGGGGTCCTTTGTGTAATAATTTTGTGTCTTGATAAAGTAGGAATATGGCTG	TCONS_00012537	6	+	81153001	81172632	4	81153001,81162873,81163826,81172588,	81153255,81162978,81163944,81172632,	XLOC_005365	Gene_id=XLOC_005365;Gene_name=linc-TPBG-3;Transcript_id=TCONS_00012537;Transcript_name=linc-TPBG-3;	XLOC_005365		Intergenic	HumanLincRNACatalog					521	NO	NO	NO	NO
p35065_v4	0.0442361	0.00214479	2.11369	up	4413.29	2168.17	5572.44	2721.13	2816.93	1243.42	1.02538	1.0341	1.17981	Detected	Detected	Detected	0	p35065_v4	CCTCAGCCTCCCTAAGAGCTGAGACTACAGTGCACAGCCAGAGGACAACACATCACACAC	ENST00000597482.1	3	+	195414691	195428455	6	195414691,195415403,195416209,195423231,195425900,195428250,	195415190,195415668,195416309,195423460,195426078,195428455,	ENSG00000242086.3	gene_id "ENSG00000242086.3"; transcript_id "ENST00000597482.1"; gene_type "lincRNA"; gene_status "NOVEL"; gene_name "AC069513.3"; transcript_type "lincRNA"; transcript_status "KNOWN"; transcript_name "AC069513.3-002"; level 2; havana_gene "OTTHUMG00000155834.5"; havana_transcript "OTTHUMT00000341935.2";	ENST00000597482.1		Intergenic	ENSEMBL	ENST00000451228, ENST00000431767			ENST00000432194, ENST00000432194	1476	NO	NO	NO	NO
p21985	0.0442361	0.00206442	2.1756	up	196.315	94.4333	184.048	78.9035	148.323	69.8452	1.0558	1.22192	1.08651	Detected	Detected	Detected	0	p21985	TGGATGGGAGCCTGGCCTTTGAGATTCCTGCGAAGGAATGACAAAGAACATCAAGGCTCA	TCONS_00006756	3	-	194021489	194023848	2	194021489,194023545,	194021526,194023848,	XLOC_003385	Gene_id=XLOC_003385;Gene_name=linc-ATP13A4-8;Transcript_id=TCONS_00006756;Transcript_name=linc-ATP13A4-8;	XLOC_003385		Intergenic	HumanLincRNACatalog	ENST00000429578				340	NO	NO	NO	NO
p38961_v4	0.0442361	0.00199228	2.21615	up	2588.67	1166.99	2735.37	1313.34	2457.9	1043.31	1.14942	1.05849	1.23625	Detected	Detected	Detected	0	p38961_v4	TACAATACGGAACTTTGCACACGCACACATAAATAAATAAACTACCTATCCCCCTTGTGA	ENST00000606362.1	20	+	45318297	45318928	1	45318297,	45318928,	ENSG00000271784.1	gene_id "ENSG00000271784.1"; transcript_id "ENST00000606362.1"; gene_type "lincRNA"; gene_status "NOVEL"; gene_name "RP1-28H20.3"; transcript_type "lincRNA"; transcript_status "KNOWN"; transcript_name "RP1-28H20.3-001"; level 2; tag "basic"; havana_gene "OTTHUMG00000185332.1"; havana_transcript "OTTHUMT00000470202.1";			Intergenic	ENSEMBL					631	NO	NO	NO	NO
p33526	0.0442361	0.00203446	2.55172	up	246.023	89.5516	288.969	113.37	256.116	107.943	1.458	1.34987	1.24653	Detected	Detected	Detected	0	p33526	TCCATGTGTCTTTCCTGGTGACTAGGATGTCGTCGGAGGAGAACAAGTGCGTGGAGCAGC	ENST00000592107.1	22	+	17082837	17096001	4	17082837,17092547,17094966,17095588,	17083105,17092783,17095068,17096001,	ENSG00000100181.16	gene_id "ENSG00000100181.16"; transcript_id "ENST00000592107.1"; gene_type "lincRNA"; gene_status "NOVEL"; gene_name "TPTEP1"; transcript_type "lincRNA"; transcript_status "KNOWN"; transcript_name "TPTEP1-009"; level 2; havana_gene "OTTHUMG00000141300.4"; havana_transcript "OTTHUMT00000459902.1";	ENST00000592107.1	TPTEP1	Intergenic	ENSEMBL				ENST00000359963	1019	NO	NO	NO	NO
p6878	0.0442361	0.00203373	2.64521	up	889.842	360.228	934.018	325.317	824.685	316.003	1.30464	1.5216	1.38391	Detected	Detected	Detected	0	p6878	ATCTCTTGGACAGATGATGCCAGTTAATTACTTTGAATCCAGGTGCTCACCTTCTAGCAC	ENST00000575930.1	17	-	45061410	45144818	6	45061410,45098947,45110643,45112409,45133825,45144779,	45061435,45099087,45110747,45112492,45134119,45144818,	ENSG00000262879.1	gene_id "ENSG00000262879.1"; transcript_id "ENST00000575930.1"; gene_type "processed_transcript"; gene_status "NOVEL"; gene_name "RP11-156P1.3"; transcript_type "lincRNA"; transcript_status "KNOWN"; transcript_name "RP11-156P1.3-007"; level 2; havana_gene "OTTHUMG00000178188.1"; havana_transcript "OTTHUMT00000440920.1";	ENST00000575930.1		Intergenic	ENSEMBL				ENST00000322329, ENST00000322329	685	NO	NO	NO	NO
p24376	0.0441784	0.00180666	7.54362	up	458.793	51.2137	336.359	48.3179	366.69	53.2703	3.16324	2.79937	2.78316	Detected	Not Detected	Detected	0	p24376	TTAGCCTTTGGTCACGGAGACCTTTGCCCTTTCAAGATAAAGTGATCTTCAGCTCTCTTC	TCONS_00016488	9	-	132173538	132175738	2	132173538,132175299,	132175124,132175738,	XLOC_007866	Gene_id=XLOC_007866;Gene_name=linc-IER5L-5;Transcript_id=TCONS_00016488;Transcript_name=linc-IER5L-5;	XLOC_007866		Intergenic	HumanLincRNACatalog					2025	NO	NO	NO	NO
p34215_v4	0.0441784	0.00189575	2.00825	up	145.478	74.358	160.371	75.16	97.9937	50.5077	0.968242	1.09338	0.956185	Detected	Detected	Detected	0	p34215_v4	AGGAAGTGAGAAGAAAGAAACAGGGAAATGACAGAGTGTTGCTCAGTTACCCAGGCTGGA	ENST00000547600.1	12	-	47599680	47610217	5	47599680,47600293,47604422,47609947,47610166,	47599852,47600371,47604544,47610047,47610217,	ENSG00000247774.2	gene_id "ENSG00000247774.2"; transcript_id "ENST00000547600.1"; gene_type "processed_transcript"; gene_status "NOVEL"; gene_name "PCED1B-AS1"; transcript_type "lincRNA"; transcript_status "KNOWN"; transcript_name "PCED1B-AS1-002"; level 2; havana_gene "OTTHUMG00000169619.1"; havana_transcript "OTTHUMT00000405089.1";	ENST00000547600.1	PCED1B-AS1	Intergenic	ENSEMBL					523	NO	NO	NO	NO	ENST00000432328
p36147_v4	0.0441784	0.00185965	2.16849	up	250.632	108.173	216.935	104.231	158.574	74.9912	1.21223	1.05748	1.08036	Detected	Detected	Detected	0	p36147_v4	CCTGAGGCGGCAGACGTAAACTCAAGTGTGAGAAATTGTTGGGAAGATTGAAAGAGCAGA	TCONS_00012106	6	-	20331467	20334683	2	20331467,20334364,	20331756,20334683,	XLOC_005635	Gene_id=XLOC_005635;Gene_name=linc-MBOAT1-5;Transcript_id=TCONS_00012106;Transcript_name=linc-MBOAT1-5;	XLOC_005635		Intergenic	HumanLincRNACatalog					608	NO	NO	NO	NO
p14280	0.0441784	0.0018909	2.95682	up	2149.17	789.625	3117.46	972.628	2613.65	882.024	1.44454	1.68041	1.56718	Detected	Detected	Detected	0	p14280	TGACTCCCGGCTCTCCGCGCGCAGCATGCCCTGGACATCATTCCGAACAGCACAATTCAA	ENST00000369123.3	6	-	105384168	105388402	3	105384168,105388052,105388252,	105384557,105388088,105388402,	ENSG00000203809.5	gene_id "ENSG00000203809.5"; transcript_id "ENST00000369123.3"; gene_type "lincRNA"; gene_status "NOVEL"; gene_name "LINC00577"; transcript_type "lincRNA"; transcript_status "KNOWN"; transcript_name "LINC00577-001"; level 2; tag "basic"; havana_gene "OTTHUMG00000015289.2"; havana_transcript "OTTHUMT00000041645.2";	ENST00000369123.3	LINC00577	Intergenic	ENSEMBL	ENST00000369123				575	NO	NO	NO	NO
p18035	0.0441506	0.00173978	3.10763	up	338.647	108.114	445.524	156.192	358.353	106.685	1.64722	1.51219	1.74803	Detected	Detected	Detected	0	p18035	AATGCTAATGTCCACTTGAACAGCAGTGAGACATCACGCACGCTAACACATTGCACACTA	TCONS_00018657	10	-	134825034	134825383	2	134825034,134825173,	134825105,134825383,	XLOC_009007	Gene_id=XLOC_009007;Gene_name=linc-C10orf93-1;Transcript_id=TCONS_00018657;Transcript_name=linc-C10orf93-1;	XLOC_009007		Intergenic	HumanLincRNACatalog					281	NO	NO	NO	NO
p5035	0.0440217	0.00170509	4.52246	up	258.433	60.2968	326.405	77.4615	332.545	64.9306	2.09963	2.07511	2.35658	Detected	Detected	Detected	0	p5035	ACGCCCACCCTGTCTCAGAGAGACTTATTTTTCCTTCTTCAATGTCGTCAGGCTTTGCCT	ENST00000556528.1	14	+	104689930	104741966	2	104689930,104741680,	104690153,104741966,	ENSG00000258913.1	gene_id "ENSG00000258913.1"; transcript_id "ENST00000556528.1"; gene_type "lincRNA"; gene_status "NOVEL"; gene_name "RP11-260M19.2"; transcript_type "lincRNA"; transcript_status "KNOWN"; transcript_name "RP11-260M19.2-002"; level 2; havana_gene "OTTHUMG00000170825.2"; havana_transcript "OTTHUMT00000414326.1";	ENST00000556528.1		Intergenic	ENSEMBL	ENST00000419115				509	NO	NO	NO	NO
p35423_v4	0.0440217	0.00171159	2.08939	up	491.056	223.949	567.458	287.378	465.522	220.974	1.13272	0.981562	1.07497	Detected	Detected	Detected	0	p35423_v4	TCCAAGCCCACGTGTAATCCGATTCTTCAGTGTCACCTCCCAAATGTGGAAATGCATTGT	ENST00000520259.1	8	+	71383368	71397922	4	71383368,71390327,71392956,71396925,	71384080,71390398,71393543,71397922,	ENSG00000253967.1	gene_id "ENSG00000253967.1"; transcript_id "ENST00000520259.1"; gene_type "lincRNA"; gene_status "NOVEL"; gene_name "RP11-333A23.4"; transcript_type "lincRNA"; transcript_status "KNOWN"; transcript_name "RP11-333A23.4-001"; level 2; tag "basic"; havana_gene "OTTHUMG00000164437.1"; havana_transcript "OTTHUMT00000378762.1";	ENST00000520259.1		Intergenic	ENSEMBL					2367	NO	NO	NO	NO
p17358	0.0440057	0.00168273	2.34333	up	2150.49	932.082	1834.95	824.268	1957.21	781.223	1.20614	1.15456	1.32499	Detected	Detected	Detected	0	p17358	ATGTTTGCAGGTGCCTGCCTGTGTTTACAAAATCCATCCCAGGAAACCACATGACATTTG	TCONS_00001406	1	-	16123396	16126839	2	16123396,16126599,	16123438,16126839,	XLOC_000721	Gene_id=XLOC_000721;Gene_name=linc-AGMAT-3;Transcript_id=TCONS_00001406;Transcript_name=linc-AGMAT-3;	XLOC_000721		Intergenic	HumanLincRNACatalog					282	NO	NO	NO	NO
p3017	0.0440057	0.00163761	2.93963	up	322.885	112.882	338.79	122.157	314.987	98.3674	1.5162	1.47166	1.67904	Detected	Detected	Detected	0	p3017	TAATAAAGGGGAAAGTAACCCTCAATGTCAGGAAACTCCGCACCTCCCAGCTCATATTTG	ENST00000531319.1	11	+	134306366	134337169	2	134306366,134336079,	134306678,134337169,	ENSG00000255545.3	gene_id "ENSG00000255545.3"; transcript_id "ENST00000531319.1"; gene_type "processed_transcript"; gene_status "NOVEL"; gene_name "RP11-627G23.1"; transcript_type "lincRNA"; transcript_status "KNOWN"; transcript_name "RP11-627G23.1-003"; level 2; havana_gene "OTTHUMG00000167181.3"; havana_transcript "OTTHUMT00000393641.1";	ENST00000531319.1		Intergenic	ENSEMBL	ENST00000528482				1402	NO	NO	NO	NO
p126	0.0440057	0.00168901	3.13289	up	2157.61	626.92	1954.38	653.647	2148.97	719.155	1.78308	1.58013	1.57927	Detected	Detected	Detected	0	p126	CTGCATTTGGGAGGGATCTGTCATAGCTTCCTTGCCTCTTAATTAAGGGTGGTGTTTTTT	ENST00000474814.1	1	-	28905050	28908383	3	28905050,28906044,28907071,	28905192,28906493,28908383,	ENSG00000197989.8	gene_id "ENSG00000197989.8"; transcript_id "ENST00000474814.1"; gene_type "lincRNA"; gene_status "KNOWN"; gene_name "SNHG12"; transcript_type "lincRNA"; transcript_status "KNOWN"; transcript_name "SNHG12-004"; level 2; tag "basic"; havana_gene "OTTHUMG00000003654.2"; havana_transcript "OTTHUMT00000010359.1";	ENST00000474814.1	SNHG12	Intergenic	ENSEMBL					1903	YES	NO	NO	NO	ENST00000373830
p20368	0.0440057	0.00168722	6.05514	up	887.921	131.792	817.042	155.571	800.868	127.641	2.75217	2.39284	2.64948	Detected	Detected	Detected	0	p20368	AAAGAAAATTCAAACTTAGAATCAAATTCAAAGAGGAGGCAGCACCCCAAAGCAACATTT	TCONS_00026391	18	-	716088	717930	2	716088,717909,	717514,717930,	XLOC_012740	Gene_id=XLOC_012740;Gene_name=linc-ENOSF1-1;Transcript_id=TCONS_00026391;Transcript_name=linc-ENOSF1-1;	XLOC_012740		Intergenic	HumanLincRNACatalog				ENST00000340116, ENST00000314574	1447	NO	NO	NO	NO
p20763	0.0440057	0.00169749	2.15122	up	658.899	288.593	602.435	293.864	529.419	248.91	1.19102	1.03566	1.08878	Detected	Detected	Detected	0	p20763	CCGTTGTGTGAGCTGGCTGATAAAAGTTCCAGGGAGAAGACATCTTACTCTTATTGGATC	TCONS_00004114	2	-	6775744	6790655	7	6775744,6778222,6778848,6779182,6787667,6789342,6790237,	6775772,6778493,6778999,6779409,6787853,6789513,6790655,	XLOC_001964	Gene_id=XLOC_001964;Gene_name=linc-RNASEH1-13;Transcript_id=TCONS_00004114;Transcript_name=linc-RNASEH1-13;	XLOC_001964		Intergenic	HumanLincRNACatalog					1452	NO	NO	NO	NO
p7462	0.0439382	0.00157393	4.97629	up	2352.45	529.88	2513.39	501.116	2149.21	388.355	2.15043	2.32642	2.46836	Detected	Detected	Detected	0	p7462	AAAGTGGTTTGAACCCAACCCTGGTGTCGGTGTGTGTCGTTGGCGACGCGCTGTCTTTGA	ENST00000582965.1	17	+	62223329	62223836	2	62223329,62223589,	62223360,62223836,	ENSG00000266402.1	gene_id "ENSG00000266402.1"; transcript_id "ENST00000582965.1"; gene_type "lincRNA"; gene_status "NOVEL"; gene_name "RP11-329L6.1"; transcript_type "lincRNA"; transcript_status "KNOWN"; transcript_name "RP11-329L6.1-001"; level 2; tag "basic"; havana_gene "OTTHUMG00000178880.1"; havana_transcript "OTTHUMT00000443742.1";	ENST00000582965.1		Intergenic	ENSEMBL				ENST00000258991	278	NO	NO	NO	NO
p21669	0.0438698	0.00156877	8.43385	up	3837.03	384.216	3494.01	448.435	2984	387.049	3.32	2.96191	2.94666	Detected	Detected	Detected	0	p21669	ATGGAATTGTCTGTGTGTGGGCATTCAGATGGACATACCGGATAAAATTCTGGACTGGCA	TCONS_00028985	21	+	29912395	29915393	2	29912395,29915171,	29912549,29915393,	XLOC_013901	Gene_id=XLOC_013901;Gene_name=linc-USP16-4;Transcript_id=TCONS_00028985;Transcript_name=linc-USP16-4;	XLOC_013901		Intergenic	HumanLincRNACatalog		ENST00000433310, ENST00000433310, ENST00000433310, ENST00000433310			376	NO	NO	NO	NO
p19797	0.0436033	0.0015363	2.40125	up	413.287	161.455	429.569	188.795	373.915	157.291	1.35601	1.18607	1.24927	Detected	Detected	Detected	0	p19797	TAGTGGGTGTTTTGAAACATAAAAGGTTGCACCCTCGTGTGTGCCTGTGTTAAAAGGAGC	TCONS_00023190	15	+	79044378	79045732	2	79044378,79045454,	79044579,79045732,	XLOC_011321	Gene_id=XLOC_011321;Gene_name=linc-MORF4L1-2;Transcript_id=TCONS_00023190;Transcript_name=linc-MORF4L1-2;	XLOC_011321		Intergenic	HumanLincRNACatalog				ENST00000388820, ENST00000388820, ENST00000388820, ENST00000388820	479	NO	NO	NO	NO
p13731	0.0436018	0.0015115	2.28283	up	84.3762	39.0387	106.532	46.7545	123.572	51.1544	1.11193	1.18811	1.27242	Detected	Not Detected	Detected	0	p13731	CCGCAGGCAGGAAATGAAGATCAGAAAAAGGCTATTGTCTCATGAATATGAGCCAGACTC	ENST00000515356.2	5	+	76435073	76444348	3	76435073,76441941,76443476,	76435142,76442987,76444348,	ENSG00000250802.2	gene_id "ENSG00000250802.2"; transcript_id "ENST00000515356.2"; gene_type "processed_transcript"; gene_status "NOVEL"; gene_name "ZBED3-AS1"; transcript_type "processed_transcript"; transcript_status "KNOWN"; transcript_name "ZBED3-AS1-005"; level 2; tag "basic"; havana_gene "OTTHUMG00000162473.3"; havana_transcript "OTTHUMT00000369066.3";	ENST00000515356.2	ZBED3-AS1	Intergenic	ENSEMBL					1987	NO	NO	NO	NO
p8460	0.0430459	0.00139051	3.03969	up	189.613	67.7226	286.32	89.5003	174.319	55.5925	1.48535	1.67766	1.64877	Detected	Detected	Detected	0	p8460	TGGGCCTCGGAACCCACTGAAATAATTTAGCGAAGTGCATAATAAAAATAATATTTGCCC	ENST00000589101.1	19	-	55911112	55911787	1	55911112,	55911787,	ENSG00000267093.1	gene_id "ENSG00000267093.1"; transcript_id "ENST00000589101.1"; gene_type "lincRNA"; gene_status "NOVEL"; gene_name "CTD-2105E13.13"; transcript_type "lincRNA"; transcript_status "KNOWN"; transcript_name "CTD-2105E13.13-001"; level 2; tag "basic"; havana_gene "OTTHUMG00000180823.1"; havana_transcript "OTTHUMT00000453134.1";	ENST00000589101.1	CTD-2105E13.13	Intergenic	ENSEMBL				ENST00000264552, ENST00000458349, ENST00000426763	675	NO	NO	NO	NO
p34245_v4	0.0428545	0.00136558	2.22618	up	1660.64	790.138	1938.94	836.094	1774.45	783.9	1.07156	1.21353	1.17863	Detected	Detected	Detected	0	p34245_v4	GCAGAACGTGAGGGTGTAACTTACAAAAAGGTTCTGGGCCGGAGAAGGGGCGACGTTCGG	ENST00000428029.2	12	-	122233545	122240839	5	122233545,122237752,122239612,122240536,122240784,	122234148,122237862,122239714,122240690,122240839,	ENSG00000212694.4	gene_id "ENSG00000212694.4"; transcript_id "ENST00000428029.2"; gene_type "lincRNA"; gene_status "NOVEL"; gene_name "AC084018.1"; transcript_type "lincRNA"; transcript_status "KNOWN"; transcript_name "AC084018.1-002"; level 2; havana_gene "OTTHUMG00000128905.2"; havana_transcript "OTTHUMT00000250875.2";	ENST00000428029.2		Intergenic	ENSEMBL				ENST00000267205, ENST00000267197, ENST00000267197	1024	NO	NO	YES	NO			ENST00000428029
p8617	0.0428545	0.00135689	4.35224	up	2527.19	641.17	2414.25	508.143	2143.73	486.96	1.97876	2.24827	2.13825	Detected	Detected	Detected	0	p8617	CATGGCTGTTAGGGCTTAATGAGCCACTATTAAGACTGGCTGGGAAGGGGGTGTGAGGGA	ENST00000596186.1	19	+	18392658	18393560	1	18392658,	18393560,	ENSG00000267959.1	gene_id "ENSG00000267959.1"; transcript_id "ENST00000596186.1"; gene_type "lincRNA"; gene_status "NOVEL"; gene_name "MIR3188"; transcript_type "lincRNA"; transcript_status "KNOWN"; transcript_name "MIR3188-001"; level 2; tag "basic"; havana_gene "OTTHUMG00000183356.1"; havana_transcript "OTTHUMT00000466320.1";	ENST00000596186.1	MIR3188	Intergenic	ENSEMBL			ENST00000252818	ENST00000392413	902	NO	NO	NO	NO
p27975	0.0426559	0.00130693	2.27617	up	1951.26	901.641	2366.75	986.555	1720.77	757.567	1.11378	1.26244	1.18361	Detected	Detected	Detected	0	p27975	GGAGGCCGTACTGGGGGAGGGGGAGGCCCCCATGCAGTCCAGCCCGGGTCCACCTAACCG	nc-HOXA9-81	7	+	26982846	26983045	1	26982846,	26983045,	nc-HOXA9-81	transcript_type=TAR Transcripts	nc-HOXA9-81		Intergenic	HOX Loci					200	NO	YES	NO	NO
p19533	0.0425857	0.00124602	2.8163	up	173.408	60.8662	239.258	80.2641	251.013	95.4332	1.51046	1.57574	1.3952	Detected	Detected	Detected	0	p19533	TTTGAAAAAGAGTGAGCATGTGCATTTTCCCAGATGCCTGGTATCCAACTGCACTTCTCC	TCONS_00022653	14	+	105560856	105564823	2	105560856,105564809,	105562105,105564823,	XLOC_010952	Gene_id=XLOC_010952;Gene_name=linc-BTBD6-1;Transcript_id=TCONS_00022653;Transcript_name=linc-BTBD6-1;	XLOC_010952		Intergenic	HumanLincRNACatalog					1263	NO	NO	NO	NO
p18454	0.0425857	0.00125284	2.0032	up	319.158	163.606	306.437	156.48	288.118	136.927	0.964049	0.96961	1.07325	Detected	Detected	Detected	0	p18454	CTGAGTGCTGAAATGGTGCCTGGTTGCAGCTGACATTCCTGTTCCTTCACTTAAGTGCTC	TCONS_00019294	11	+	45602135	45604991	2	45602135,45604665,	45602228,45604991,	XLOC_009122	Gene_id=XLOC_009122;Gene_name=linc-SLC35C1-3;Transcript_id=TCONS_00019294;Transcript_name=linc-SLC35C1-3;	XLOC_009122		Intergenic	HumanLincRNACatalog					419	NO	NO	NO	NO
p37963_v4	0.0425279	0.00121182	3.90352	up	1199.73	333.808	1079.66	276.358	1231.32	290.67	1.84562	1.96596	2.08275	Detected	Detected	Detected	0	p37963_v4	GGGGTACGTGTGCCATAAATCATTTAGTTGCTAATAAAAATTCTGCCTGTTTGCCCTGGA	ENST00000609130.1	7	+	5465400	5466032	1	5465400,	5466032,	ENSG00000272953.1	gene_id "ENSG00000272953.1"; transcript_id "ENST00000609130.1"; gene_type "lincRNA"; gene_status "NOVEL"; gene_name "RP11-1275H24.2"; transcript_type "lincRNA"; transcript_status "KNOWN"; transcript_name "RP11-1275H24.2-001"; level 2; tag "basic"; havana_gene "OTTHUMG00000186130.1"; havana_transcript "OTTHUMT00000472301.1";			Intergenic	ENSEMBL					632	NO	NO	NO	NO
p36458_v4	0.0423782	0.0011736	3.68627	up	1051.41	305.005	1170.54	323.231	1328.41	331.063	1.78542	1.85653	2.00453	Detected	Detected	Detected	0	p36458_v4	CAAGCTCCATGAGGAGATGTTTCATTGTCGAGAGCAGTCATGATGGCCTGCACTCCACAC	uc011crf.1	5	+	69140556	69217749	8	69140556,69169490,69170990,69206201,69209984,69211907,69216558,69216978,	69140740,69169524,69171146,69206389,69210069,69212082,69216694,69217749,	SMA4	proteinID=;alignID=uc011crf.1;kgID=uc011crf.1;mRNA=AK097091;spID=;refseq=;protAcc=;description=Homo sapiens cDNA FLJ36702 fis, clone UTERU2009206.;rfamAcc=;tRnaName=;	UCSC_6155_1729		Intergenic	UCSC					1729	NO	NO	NO	NO
p18224	0.0423782	0.00118195	2.27685	up	252.376	104.768	315.03	142.967	234.635	105.518	1.26838	1.1398	1.15293	Detected	Detected	Detected	0	p18224	CAACATGCCTTGGTCCATAGCTCTGGAAGGCACACACCAAGCAGGACCAGTGAACAGAAG	TCONS_00018831	10	+	120005060	120007418	2	120005060,120007210,	120005145,120007418,	XLOC_008636	Gene_id=XLOC_008636;Gene_name=linc-NANOS1-3;Transcript_id=TCONS_00018831;Transcript_name=linc-NANOS1-3;	XLOC_008636		Intergenic	HumanLincRNACatalog					293	NO	NO	NO	NO
p21777	0.0423782	0.00116661	2.32545	up	921.171	380.272	983.224	447.036	759.168	321.644	1.27644	1.13713	1.23896	Detected	Detected	Detected	0	p21777	AGTAGTGATCTAAGGACCTGGGCAGGGGCACTGGACTTCAAGTCTCAGCCTCTGGATGTA	TCONS_00029528	22	+	23834997	23854172	4	23834997,23838523,23852139,23854167,	23835089,23838710,23852384,23854172,	XLOC_014172	Gene_id=XLOC_014172;Gene_name=linc-RGL4-6;Transcript_id=TCONS_00029528;Transcript_name=linc-RGL4-6;	XLOC_014172		Intergenic	HumanLincRNACatalog					529	NO	NO	NO	NO
p7826	0.0423782	0.00117898	2.22203	up	238.425	112.478	242.989	109.443	254.793	109.301	1.0839	1.15071	1.22102	Detected	Detected	Detected	0	p7826	TGAAATGGTGCCTGGTCTGCTGGGGACAGCACAGGAACGAAAACGTGGAAACGTGGAAAC	ENST00000578030.1	18	-	76668628	76678993	2	76668628,76678936,	76668750,76678993,	ENSG00000266586.1	gene_id "ENSG00000266586.1"; transcript_id "ENST00000578030.1"; gene_type "lincRNA"; gene_status "NOVEL"; gene_name "CTD-2382H12.2"; transcript_type "lincRNA"; transcript_status "KNOWN"; transcript_name "CTD-2382H12.2-001"; level 2; tag "basic"; havana_gene "OTTHUMG00000179399.1"; havana_transcript "OTTHUMT00000446090.1";	ENST00000578030.1	CTD-2382H12.2	Intergenic	ENSEMBL					179	NO	NO	NO	NO
p33532	0.0423782	0.00115582	2.13946	up	454.659	206.291	466.967	229.813	330.056	150.936	1.1401	1.02286	1.12878	Detected	Detected	Detected	0	p33532	ACTGTGTGACGGGCAGCTTCGCGGAGTGCAGTACAGCACCGAGTCGCTCATGGAGGAGAT	ENST00000448747.1	22	+	20378908	20380045	6	20378908,20379307,20379472,20379658,20379802,20380022,	20378960,20379364,20379556,20379723,20379875,20380045,	ENSG00000206176.5	gene_id "ENSG00000206176.5"; transcript_id "ENST00000448747.1"; gene_type "lincRNA"; gene_status "NOVEL"; gene_name "AC023490.1"; transcript_type "lincRNA"; transcript_status "KNOWN"; transcript_name "AC023490.1-005"; level 2; havana_gene "OTTHUMG00000152507.1"; havana_transcript "OTTHUMT00000319437.1";	ENCODE_2612_354		Intergenic	ENSEMBL				ENST00000426653	354	YES	NO	NO	YES		OTTHUMG00000152507
p34248_v4	0.0421485	0.00110629	3.70509	up	1098.12	280.34	1225.46	320.874	1096.84	322.608	1.96979	1.93324	1.76549	Detected	Detected	Detected	0	p34248_v4	GGCGGCCAATCAGCGCGCGGCTTCCATTTTAGCAGTAAACAGTCCTCAGCGAAGCCGCCT	ENST00000538335.1	12	-	122237754	122241812	4	122237754,122239612,122241112,122241435,	122237862,122239714,122241155,122241812,	ENSG00000212694.4	gene_id "ENSG00000212694.4"; transcript_id "ENST00000538335.1"; gene_type "lincRNA"; gene_status "NOVEL"; gene_name "AC084018.1"; transcript_type "lincRNA"; transcript_status "KNOWN"; transcript_name "AC084018.1-004"; level 2; havana_gene "OTTHUMG00000128905.2"; havana_transcript "OTTHUMT00000402181.1";	ENST00000538335.1		Intergenic	ENSEMBL			ENST00000267197, ENST00000267197	ENST00000267205	630	NO	NO	NO	NO
p7461	0.0421485	0.0011079	4.56532	up	8651.28	1792.55	8904.58	1863.87	7728.43	1872.77	2.2709	2.25625	2.045	Detected	Detected	Detected	0	p7461	ATGTCATCGTCCTTGCTGCTTTGCCACCCCATTCCCGTCAATAAAGTGGTTTGAACCCAA	ENST00000580828.1	17	+	62223329	62223669	2	62223329,62223589,	62223355,62223669,	ENSG00000266402.1	gene_id "ENSG00000266402.1"; transcript_id "ENST00000580828.1"; gene_type "lincRNA"; gene_status "NOVEL"; gene_name "RP11-329L6.1"; transcript_type "lincRNA"; transcript_status "KNOWN"; transcript_name "RP11-329L6.1-002"; level 2; havana_gene "OTTHUMG00000178880.1"; havana_transcript "OTTHUMT00000443741.1";	ENST00000580828.1		Intergenic	ENSEMBL				ENST00000258991	106	NO	NO	NO	NO
p22274	0.0416233	0.00106726	2.06157	up	165.04	83.8888	229.35	109.35	236.957	111.594	0.976269	1.06859	1.08637	Detected	Detected	Detected	0	p22274	AATAAGAGAGGGGAATTAATTCTAATTGAATACACTTGTTCTCTCATAGCTGTTGTTCCC	TCONS_00008434	4	-	9686324	9692319	2	9686324,9691881,	9686330,9692319,	XLOC_003881	Gene_id=XLOC_003881;Gene_name=linc-HMX1-5;Transcript_id=TCONS_00008434;Transcript_name=linc-HMX1-5;	XLOC_003881		Intergenic	HumanLincRNACatalog					444	NO	NO	NO	NO
p8487	0.0413983	0.00104982	3.88634	up	978.862	261.379	1073.06	252.931	881.381	238.569	1.90496	2.08492	1.88536	Detected	Detected	Detected	0	p8487	TCTTCCGGAATTCTCTACAATATCTGGAAGTGACCAAGAAAATTCCAGAACCCGGAGGCT	ENST00000586061.1	19	+	782795	785080	2	782795,784786,	783330,785080,	ENSG00000267530.1	gene_id "ENSG00000267530.1"; transcript_id "ENST00000586061.1"; gene_type "lincRNA"; gene_status "NOVEL"; gene_name "AC006273.5"; transcript_type "lincRNA"; transcript_status "KNOWN"; transcript_name "AC006273.5-001"; level 2; tag "basic"; havana_gene "OTTHUMG00000181788.1"; havana_transcript "OTTHUMT00000457602.1";	ENST00000586061.1		Intergenic	ENSEMBL					829	NO	NO	NO	NO
p539	0.041237	0.00102622	2.35625	up	3277.36	1326.73	3389.99	1509.35	3400.83	1442.35	1.30466	1.16735	1.23747	Detected	Detected	Detected	0	p539	GGAAATTGAGTAGGGCAAATTTTAAATGGGTATTATTTTTCATCTTCAAACAGGCAGACC	ENST00000422008.1	1	-	173833621	173836168	8	173833621,173834366,173834647,173834994,173835314,173835665,173835898,173836128,	173833842,173834420,173834685,173835032,173835344,173835705,173835934,173836168,	ENSG00000234741.2	gene_id "ENSG00000234741.2"; transcript_id "ENST00000422008.1"; gene_type "processed_transcript"; gene_status "KNOWN"; gene_name "GAS5"; transcript_type "retained_intron"; transcript_status "KNOWN"; transcript_name "GAS5-021"; level 2; havana_gene "OTTHUMG00000037216.2"; havana_transcript "OTTHUMT00000090597.1";	ENST00000422008.1	GAS5	Intergenic	ENSEMBL				ENST00000239457, ENST00000432989	497	NO	NO	NO	NO
p7952	0.041237	0.00100132	2.17808	up	123.439	58.4096	151.815	71.0158	122.291	53.4695	1.07953	1.0961	1.19354	Detected	Detected	Detected	0	p7952	CAAAAGGGCCCCAGGTGTCCCCCTGTAAGCTACCCAATTAGGGTTATTAATTTGTAAAAT	ENST00000582726.1	18	+	26365031	26369224	2	26365031,26368837,	26365073,26369224,	ENSG00000265994.1	gene_id "ENSG00000265994.1"; transcript_id "ENST00000582726.1"; gene_type "lincRNA"; gene_status "NOVEL"; gene_name "RP11-510D21.1"; transcript_type "lincRNA"; transcript_status "KNOWN"; transcript_name "RP11-510D21.1-001"; level 2; tag "basic"; havana_gene "OTTHUMG00000179465.1"; havana_transcript "OTTHUMT00000446540.1";	ENST00000582726.1		Intergenic	ENSEMBL					429	NO	NO	NO	NO
p17391	0.0411	0.000977458	2.77218	up	474.244	166.673	457.995	159.144	457.072	175.682	1.5086	1.525	1.37946	Detected	Detected	Detected	0	p17391	GATGCCTGTTATCTTGTTCAGTGCCTCTGATAAATTAATAAACTGGAATCTCACTCAACA	TCONS_00002376	1	-	44498209	44499602	2	44498209,44499316,	44498399,44499602,	XLOC_000814	Gene_id=XLOC_000814;Gene_name=linc-SLC6A9-1;Transcript_id=TCONS_00002376;Transcript_name=linc-SLC6A9-1;	XLOC_000814		Intergenic	HumanLincRNACatalog				ENST00000372310	476	NO	NO	NO	NO
p15211	0.0406772	0.000939442	2.02243	up	1899.51	974.167	1887.12	898.084	1679.54	831.877	0.963385	1.07126	1.01363	Detected	Detected	Detected	0	p15211	ATGAGTATAAATTATGCTGCTGGTTAAAACCGCTTGCTCATGAGAACAGGACACCCAGGC	ENST00000444210.2	7	+	5515434	5519442	2	5515434,5517418,	5516661,5519442,	ENSG00000230733.2	gene_id "ENSG00000230733.2"; transcript_id "ENST00000444210.2"; gene_type "lincRNA"; gene_status "NOVEL"; gene_name "AC092171.4"; transcript_type "lincRNA"; transcript_status "KNOWN"; transcript_name "AC092171.4-001"; level 2; tag "dotter_confirmed"; tag "basic"; havana_gene "OTTHUMG00000151833.2"; havana_transcript "OTTHUMT00000324095.2";	ENST00000444210.2		Intergenic	ENSEMBL					3251	YES	NO	NO	NO
p15262	0.0403071	0.00090978	4.32184	up	1890.8	449.708	2579.75	547.461	1154.34	283.313	2.07194	2.2364	2.0266	Detected	Detected	Detected	0	p15262	GCCGCCACCTAAAGGTTTATTTCTTGTTTTATTTTACATGAGACCTACTATGCATTCCTT	ENST00000455373.1	7	+	20345333	20351335	2	20345333,20350657,	20345646,20351335,	ENSG00000226097.1	gene_id "ENSG00000226097.1"; transcript_id "ENST00000455373.1"; gene_type "lincRNA"; gene_status "NOVEL"; gene_name "AC099342.1"; transcript_type "lincRNA"; transcript_status "KNOWN"; transcript_name "AC099342.1-002"; level 2; havana_gene "OTTHUMG00000152502.1"; havana_transcript "OTTHUMT00000326473.1";	ENCODE_565_991		Intergenic	ENSEMBL					991	NO	NO	NO	YES		OTTHUMG00000152502
p3415	0.040083	0.000889441	4.19319	up	1013.57	243.265	1151.38	254.214	1286.01	329.158	2.05885	2.17925	1.96605	Detected	Detected	Detected	0	p3415	TAAGCCTTGTTTCTAGAACCAGACAAAGCTGGATTTGAAACCTGGCGAGCCATTGAACAG	ENST00000535643.1	12	-	122237077	122240852	4	122237077,122237752,122239612,122240536,	122237563,122237862,122239714,122240852,	ENSG00000212694.4	gene_id "ENSG00000212694.4"; transcript_id "ENST00000535643.1"; gene_type "lincRNA"; gene_status "NOVEL"; gene_name "AC084018.1"; transcript_type "lincRNA"; transcript_status "KNOWN"; transcript_name "AC084018.1-003"; level 2; havana_gene "OTTHUMG00000128905.2"; havana_transcript "OTTHUMT00000402176.1";	uc009zxi.1;UCSC_9149_1014		Intergenic	ENSEMBL				ENST00000267205, ENST00000267197, ENST00000267197	1014	NO	NO	NO	NO
p36165_v4	0.0400119	0.000851454	11.1732	up	28034.3	2217.45	33537.1	3010.72	24810.9	2504.97	3.66022	3.47758	3.30811	Detected	Detected	Detected	0	p36165_v4	ACGGCGAGGGTCCGCGGCTTCATTCTTGAGGGCAAAATCTTTTTCCCTTGAAGACTGGAA	TCONS_00011693	6	+	11934222	11960842	4	11934222,11951767,11956913,11960788,	11934624,11951886,11956997,11960842,	XLOC_005173	Gene_id=XLOC_005173;Gene_name=linc-HIVEP1-2;Transcript_id=TCONS_00011693;Transcript_name=linc-HIVEP1-2;	XLOC_005173		Intergenic	HumanLincRNACatalog					659	NO	NO	NO	NO
p35704_v4	0.0400119	0.000826605	4.68159	up	256.097	50.6212	290.561	62.1438	256.564	59.1461	2.33888	2.22516	2.11696	Detected	Detected	Detected	0	p35704_v4	AGGCTCACGAGAAACTTCCAGGGTTCCTGGCGCCAGCCTTTCAACAGAGCAGCACATTAT	TCONS_00021910	13	+	112547718	112555509	4	112547718,112554302,112554999,112555258,	112547762,112554397,112555172,112555509,	XLOC_010503	Gene_id=XLOC_010503;Gene_name=linc-SOX1-1;Transcript_id=TCONS_00021910;Transcript_name=linc-SOX1-1;	XLOC_010503		Intergenic	HumanLincRNACatalog	ENST00000412119, ENST00000412119				563	NO	NO	NO	NO
p24556	0.0400119	0.000878192	2.19842	up	98.6466	43.442	137.451	61.7166	99.3895	47.3073	1.18318	1.15519	1.07103	Detected	Detected	Detected	0	p24556	TCATTTTGTCACAAACTTTGCCCAGGGCTCCGACTCTCGCATCAGCTAAACCCTCTGAAC	TCONS_00016184	9	+	132173377	132174364	2	132173377,132173684,	132173430,132174364,	XLOC_007585	Gene_id=XLOC_007585;Gene_name=linc-METTL11A-4;Transcript_id=TCONS_00016184;Transcript_name=linc-METTL11A-4;	XLOC_007585		Intergenic	HumanLincRNACatalog					733	NO	NO	NO	NO
p12580	0.0400119	0.000833835	2.44543	up	171.883	73.6309	185.227	72.5702	171.64	69.9317	1.22304	1.35185	1.29536	Detected	Detected	Detected	0	p12580	ACTGCGCTTCTGACAGTGGTCTGCTCCGGCCAAGCACCTGAAAGATGGGGAGCCCTTCAC	ENST00000503095.1	4	+	1021465	1022760	2	1021465,1022594,	1021571,1022760,	ENSG00000250259.1	gene_id "ENSG00000250259.1"; transcript_id "ENST00000503095.1"; gene_type "lincRNA"; gene_status "NOVEL"; gene_name "RP11-460I19.2"; transcript_type "lincRNA"; transcript_status "KNOWN"; transcript_name "RP11-460I19.2-001"; level 2; tag "basic"; havana_gene "OTTHUMG00000160084.1"; havana_transcript "OTTHUMT00000359139.1";	ENST00000503095.1		Intergenic	ENSEMBL				ENST00000398484	272	NO	NO	NO	NO
p25440	0.0400061	0.00080875	2.25929	up	1032.74	463.678	929.961	424.613	919.616	388.987	1.15528	1.13102	1.24131	Detected	Detected	Detected	0	p25440	GATTTGAAAACTCACCCTTGTAGAGTGATGGTGTCCAGCCTTTGAGAGGACTCCCTTTTA	XR_158824.1	7	-	65205998	65215911	2	65205998,65215379,	65206051,65215911,	LOC100996422	ID=rna16602;Name=XR_158824.1;Parent=gene13999;Dbxref=GeneID:100996422,Genbank:XR_158824.1;gbkey=misc_RNA;product=uncharacterized LOC100996422;transcript_id=XR_158824.1|ID=gene13999;Name=LOC100996422;Dbxref=GeneID:100996422;gbkey=Gene;gene=LOC100996422	XR_158824.1		Intergenic	RefSeq					585	NO	NO	NO	NO
p12253	0.0400061	0.000787308	7.42751	up	1302.45	193.451	1612.31	216.763	1784.33	218.07	2.75119	2.89494	3.03252	Detected	Detected	Detected	0	p12253	TACCAATTTGGTCAGGTCATTGACAGCCACCAGAACCACTGGAATAAATTAACATGGCGC	ENST00000509964.1	4	-	17173379	17187682	6	17173379,17173755,17176538,17177114,17183474,17187473,	17173426,17173891,17176711,17178208,17183519,17187682,	ENSG00000250819.1	gene_id "ENSG00000250819.1"; transcript_id "ENST00000509964.1"; gene_type "lincRNA"; gene_status "NOVEL"; gene_name "RP11-576E20.1"; transcript_type "lincRNA"; transcript_status "KNOWN"; transcript_name "RP11-576E20.1-001"; level 2; tag "basic"; havana_gene "OTTHUMG00000160219.1"; havana_transcript "OTTHUMT00000359704.1";	TCONS_00007417;XLOC_003897		Intergenic	ENSEMBL					1704	NO	NO	NO	NO
p6751	0.0399972	0.000736019	2.51822	up	1394.32	549.274	1377.45	573.243	1578.3	602.868	1.34397	1.26478	1.38846	Detected	Detected	Detected	0	p6751	TGAGACCTGTGCCCCATTTCTGACTAATATTCTTCATGATATTGTATCACTCTGTATCAA	ENST00000567574.1	17	-	26256573	26301249	4	26256573,26257632,26258562,26301113,	26257501,26257751,26258719,26301249,	ENSG00000260019.1	gene_id "ENSG00000260019.1"; transcript_id "ENST00000567574.1"; gene_type "lincRNA"; gene_status "NOVEL"; gene_name "RP11-218F4.1"; transcript_type "lincRNA"; transcript_status "KNOWN"; transcript_name "RP11-218F4.1-001"; level 2; tag "basic"; havana_gene "OTTHUMG00000175990.1"; havana_transcript "OTTHUMT00000431352.1";	ENST00000567574.1		Intergenic	ENSEMBL					1340	NO	NO	NO	NO
p23694	0.039878	0.000709888	2.64885	up	472.42	187.557	506.19	188.423	613.41	223.334	1.33274	1.42571	1.45765	Detected	Detected	Detected	0	p23694	CTTTACAAATGAATTAGGGTAGACACAAAGCTGTGCCACCCAGAGCATCTTCAGTGATGT	TCONS_00013898	7	-	96278241	96285786	2	96278241,96285768,	96279831,96285786,	XLOC_006529	Gene_id=XLOC_006529;Gene_name=linc-SLC25A13-1;Transcript_id=TCONS_00013898;Transcript_name=linc-SLC25A13-1;	XLOC_006529		Intergenic	HumanLincRNACatalog	ENST00000444799				1608	NO	NO	NO	NO
p12707	0.039878	0.000677338	2.63764	up	6841.65	2727.67	6590.55	2446.31	6006.87	2211.99	1.32668	1.42979	1.44127	Detected	Detected	Detected	0	p12707	CGGCTCCCCTTAACTGGAAGGAAACATCCATGTAGGGGCTCACCAAACAAAACAGCTGTG	ENST00000441504.1	4	+	53578664	53579296	2	53578664,53578990,	53578694,53579296,	ENSG00000226950.2	gene_id "ENSG00000226950.2"; transcript_id "ENST00000441504.1"; gene_type "processed_transcript"; gene_status "KNOWN"; gene_name "DANCR"; transcript_type "retained_intron"; transcript_status "KNOWN"; transcript_name "DANCR-003"; level 2; havana_gene "OTTHUMG00000154670.1"; havana_transcript "OTTHUMT00000336532.1";	ENST00000441504.1	DANCR	Intergenic	ENSEMBL					336	NO	NO	NO	NO
p5848	0.039878	0.000699847	58.2796	up	12899.3	265.578	14775	255.56	16283	230.99	5.60201	5.85335	6.13939	Detected	Detected	Detected	0	p5848	AAGAAAACGTGGAAGTGACTCCGTATACCTTGCAAATCGGGAATTGTTGGTCAGGCAAAC	ENST00000570843.1	16	-	3206736	3207484	1	3206736,	3207484,	ENSG00000261889.1	gene_id "ENSG00000261889.1"; transcript_id "ENST00000570843.1"; gene_type "non_coding"; gene_status "NOVEL"; gene_name "RP11-473M20.16"; transcript_type "non_coding"; transcript_status "KNOWN"; transcript_name "RP11-473M20.16-001"; level 2; tag "basic"; havana_gene "OTTHUMG00000177551.1"; havana_transcript "OTTHUMT00000437541.1";	ENST00000570843.1		Intergenic	ENSEMBL				ENST00000428155	748	NO	NO	NO	NO
p19661	0.039878	0.000681515	2.6711	up	133.166	49.1353	148.089	58.2776	143.307	51.7865	1.43839	1.34545	1.46846	Detected	Detected	Detected	0	p19661	GAGAAACCCCTTTCTGAGGCACAGACCCTGCAGGCTCTGAAGAAATAGGATAGATTATTT	TCONS_00023811	15	-	95831371	95870485	4	95831371,95831530,95832650,95870058,	95831428,95831697,95832783,95870485,	XLOC_011592	Gene_id=XLOC_011592;Gene_name=linc-RGMA-7;Transcript_id=TCONS_00023811;Transcript_name=linc-RGMA-7;	XLOC_011592		Intergenic	HumanLincRNACatalog					784	NO	NO	NO	NO
p28286	0.0397554	0.000654403	2.07635	up	1096.92	526.279	1108.55	552.426	896.803	419.017	1.05956	1.00482	1.09778	Detected	Detected	Detected	0	p28286	CATGGGTTATTAATTACTTCTGCAAGGTGGGTGTGCTGATTTTAAAAGGCTTGAATAAAA	ASO3506	None	None	None	None	None	None	None	ASO3506	Accession=BC071814;Description=Homo sapiens cDNA clone IMAGE:6458111, partial cds.	asoverlaps_807_905		Intergenic	RNAdb					905	NO	NO	NO	NO
p24618	0.0397554	0.000582424	2.21928	up	808.384	378.323	809.324	359.943	801.573	352.332	1.09542	1.16895	1.1859	Detected	Detected	Detected	0	p24618	CACTAGGAGGATGGGAACCAGGGACAGAGAAGCTACTTGCTCTGCAGCTGTTTGGGCCAA	TCONS_00017501	X	-	46183608	46187090	3	46183608,46185809,46186985,	46183859,46185889,46187090,	XLOC_008151	Gene_id=XLOC_008151;Gene_name=linc-CXorf36-3;Transcript_id=TCONS_00017501;Transcript_name=linc-CXorf36-3;	XLOC_008151		Intergenic	HumanLincRNACatalog					436	NO	NO	NO	NO
p1175	0.0397554	0.00062105	2.40647	up	207.89	89.6044	251.54	100.513	182.425	76.0033	1.21418	1.32341	1.26317	Detected	Detected	Detected	0	p1175	GGGGCAGCCACACAATGGTGTTATTTCAGTCTATAACAATGTTCCATAACCACCTTTTTT	ENST00000431525.1	1	+	147169913	147171461	2	147169913,147171071,	147169969,147171461,	ENSG00000227139.1	gene_id "ENSG00000227139.1"; transcript_id "ENST00000431525.1"; gene_type "lincRNA"; gene_status "KNOWN"; gene_name "RP11-533N14.3"; transcript_type "lincRNA"; transcript_status "KNOWN"; transcript_name "RP11-533N14.3-001"; level 2; tag "basic"; havana_gene "OTTHUMG00000042022.1"; havana_transcript "OTTHUMT00000100088.1";	ENCODE_2113_446;TCONS_00000296;XLOC_000386		Intergenic	ENSEMBL					446	NO	NO	NO	YES		OTTHUMG00000042022
p11222	0.0397554	0.000597425	17.2974	up	5802.25	383.961	6192.11	344.715	6074.4	318.6	3.91758	4.16696	4.25292	Detected	Detected	Detected	0	p11222	TTACGTGTTAAATACAGGGAATGGCTTTTGCATTGATATAACCCCAGCCTCCAGCATGCG	ENST00000602478.1	22	+	43011249	43011913	1	43011249,	43011913,	ENSG00000270022.1	gene_id "ENSG00000270022.1"; transcript_id "ENST00000602478.1"; gene_type "lincRNA"; gene_status "KNOWN"; gene_name "RNU12"; transcript_type "lincRNA"; transcript_status "KNOWN"; transcript_name "RNU12-001"; level 2; tag "basic"; havana_gene "OTTHUMG00000183993.1"; havana_transcript "OTTHUMT00000467709.1";	ENST00000602478.1	RNU12	Intergenic	ENSEMBL			ENST00000339677	ENST00000407332	664	NO	NO	NO	NO
p1380	0.0397554	0.000609688	18.2928	up	1306.62	66.8124	1213.84	76.5942	1141.55	57.7981	4.28958	3.98619	4.30383	Detected	Detected	Detected	0	p1380	GTAAATTCGTGGACTGATCTCCAAACCCTCCTACTGTGCTAATGTTGCCAATGGAAGTTT	ENST00000564287.1	1	+	212731174	212733073	1	212731174,	212733073,	ENSG00000260805.1	gene_id "ENSG00000260805.1"; transcript_id "ENST00000564287.1"; gene_type "lincRNA"; gene_status "NOVEL"; gene_name "RP11-61J19.4"; transcript_type "lincRNA"; transcript_status "KNOWN"; transcript_name "RP11-61J19.4-001"; level 2; tag "basic"; havana_gene "OTTHUMG00000176316.1"; havana_transcript "OTTHUMT00000431754.1";	ENST00000564287.1		Intergenic	ENSEMBL				ENST00000366987, ENST00000366981	1899	NO	NO	NO	NO
p5993	0.0397554	0.000444355	13.0007	up	9989.19	817.143	11581.3	932.999	12176.3	840.862	3.61171	3.63378	3.85606	Detected	Detected	Detected	0	p5993	ATTCCACAAATGAAGGTCAGCAGTATCTATTGAGATGTTTCTCCCTCTCATGCGTCTCAT	ENST00000567668.1	16	-	33950098	33957115	2	33950098,33956914,	33950415,33957115,	ENSG00000260609.1	gene_id "ENSG00000260609.1"; transcript_id "ENST00000567668.1"; gene_type "lincRNA"; gene_status "KNOWN"; gene_name "LINC00273"; transcript_type "lincRNA"; transcript_status "KNOWN"; transcript_name "LINC00273-001"; level 2; tag "basic"; havana_gene "OTTHUMG00000176379.1"; havana_transcript "OTTHUMT00000431839.1";	ENST00000567668.1	LINC00273	Intergenic	ENSEMBL					518	NO	NO	NO	NO
p25341	0.0397554	0.000536544	5.43168	up	268.311	51.1534	295.05	56.7266	209.783	35.7142	2.391	2.37886	2.55433	Detected	Detected	Not Detected	0	p25341	AATGACACATCAGGAATTGATGGAACCCCAGCAGACAGCTTCTATGAGGAGATTAGGACT	XR_110563.1	5	-	92355368	92387484	2	92355368,92387375,	92355842,92387484,	LOC100505822	ID=rna12251;Name=XR_110563.1;Parent=gene10195;Dbxref=GeneID:100505822,Genbank:XR_110563.1;gbkey=misc_RNA;product=uncharacterized LOC100505822;transcript_id=XR_110563.1|ID=gene10195;Name=LOC100505822;Dbxref=GeneID:100505822;gbkey=Gene;gene=LOC100505822	XR_110563.1		Intergenic	RefSeq					583	NO	NO	NO	NO
p19394	0.0397554	0.000541454	2.27507	up	733.615	324.74	772.622	349.613	668.89	283.584	1.17574	1.144	1.238	Detected	Detected	Detected	0	p19394	AGTATAAAAAGAGCCCCTGTATTGGTGCCTGCCTGGGCTGGCCTTCCGGAGGATGACAGA	TCONS_00022896	14	-	105491239	105493581	2	105491239,105493559,	105491553,105493581,	XLOC_011150	Gene_id=XLOC_011150;Gene_name=linc-CDCA4-1;Transcript_id=TCONS_00022896;Transcript_name=linc-CDCA4-1;	XLOC_011150		Intergenic	HumanLincRNACatalog				ENST00000392590	336	NO	NO	NO	NO
p36238_v4	0.0397554	0.000651177	10.1991	up	23049.4	2037.98	26475.7	2874.62	19346.7	1899.53	3.49952	3.20323	3.34837	Detected	Detected	Detected	0	p36238_v4	GAGACCAAGAACCCAGCAATTCCAGACACGTAACTATATTGTAGCTGCTGGCTCCCATAT	TCONS_00015085	8	-	91604968	91618306	3	91604968,91606059,91617995,	91605331,91606199,91618306,	XLOC_007150	Gene_id=XLOC_007150;Gene_name=linc-CALB1-3;Transcript_id=TCONS_00015085;Transcript_name=linc-CALB1-3;	XLOC_007150		Intergenic	HumanLincRNACatalog					814	NO	NO	NO	NO
p26026	0.0397554	0.000466409	4.27287	up	1180.85	284.448	1026.84	248.586	1240.44	272.666	2.05358	2.04639	2.18564	Detected	Detected	Detected	0	p26026	TTGTTCGACTCACTAGTCTTCTGTGGCTCTATGCGGTACTAAAGAGCAGAAGACAGAAGA	uc010wia.1	17	+	41381731	41382576	1	41381731,	41382576,	AK027091	proteinID=;alignID=uc010wia.1;kgID=uc010wia.1;mRNA=AK027091;spID=;refseq=;protAcc=;description=Homo sapiens cDNA: FLJ23438 fis, clone HRC13275.;rfamAcc=;tRnaName=;	UCSC_9872_845		Intergenic	UCSC				ENST00000331615	845	NO	NO	NO	NO
p38658_v4	0.0397554	0.000530464	2.31552	up	419.719	181.844	425.011	177.237	292.99	130.621	1.20672	1.26182	1.16547	Detected	Detected	Detected	0	p38658_v4	TTTGAGCCCTTTACACCAGGGGCAAGAGGGCTGCAGGCCAGAGCCAGCAAAAGAGAAGAA	ENST00000607414.1	14	+	102414683	102415762	1	102414683,	102415762,	ENSG00000271780.1	gene_id "ENSG00000271780.1"; transcript_id "ENST00000607414.1"; gene_type "lincRNA"; gene_status "NOVEL"; gene_name "RP11-1017G21.5"; transcript_type "lincRNA"; transcript_status "KNOWN"; transcript_name "RP11-1017G21.5-001"; level 2; tag "basic"; havana_gene "OTTHUMG00000185362.1"; havana_transcript "OTTHUMT00000470326.1";			Intergenic	ENSEMBL					1079	NO	NO	NO	NO
p28763	0.0397554	0.000604409	64.8599	up	11954.9	226.161	15428.3	217.834	16542.5	226.985	5.72411	6.14621	6.18744	Detected	Detected	Detected	0	p28763	TTAGCTCAGCGGTTACTTCGCGTGTCATCAAACCACCTCTCTGGGTTGTTCGAGACCCGC	LIT2030	None	None	None	None	None	None	None	LIT2030	Accession=hvg3;Description=Homo sapiens vault-associated RNA 3, complete sequence	LIT2030		Intergenic	RNAdb					88	NO	NO	NO	NO
p28764	0.0397554	0.000499035	70.5067	up	2506.28	42.9053	2878.03	36.2666	3011.06	39.8231	5.86825	6.3103	6.24052	Detected	Not Detected	Detected	0	p28764	TTTAGCTCAGCGGTTACTTCGAGTACATTGTAACCACCTCTCTGGGTGGTTCGAGACCCG	LIT2031	None	None	None	None	None	None	None	LIT2031	Accession=hvg2;Description=Homo sapiens vault-associated RNA 2, complete sequence	LIT2031		Intergenic	RNAdb					88	NO	NO	NO	NO
p28919	0.0397058	0.000428496	18.9731	up	76082	4425.72	94337.6	5035.57	73875	3483.49	4.10357	4.2276	4.40648	Detected	Detected	Detected	0	p28919	TTCCAGGGCACGAGTTCGAGGCCAGCCTGGTCCACATGGGTCGGAAAAAAGGACTTTTTT	snaR|161484676|NR_004435.1	None	None	None	None	None	None	None	snaR|161484676|NR_004435.1	Name "snaR: small NF90-associated RNAs";Characteristics "~117nt. RNA polymerase III transcripts. Highly structured. snaR genes shares sequence identity with Alu RNA and two potential piRNAs. Cloned snaR sequences have a run of adenines in the 3' end followed by a run of thymidines (which presumably constitute the PolIII termination site) (Parrott (2007) - http://www.ncbi.nlm.nih.gov/pubmed/178553…	snaR|161484676|NR_004435.1		Intergenic	lncRNAdb					122	NO	NO	NO	NO
p20349	0.0394059	0.000419551	2.35745	up	125.383	54.9886	131.576	54.3638	84.6382	35.651	1.18914	1.27518	1.24737	Detected	Detected	Not Detected	0	p20349	TTGTTTGAAGAAAGTGATGAACCCAGGACCTCGAGCCAGGAAGATTTTTCCCGGTGAAAA	TCONS_00025501	17	+	75249935	75254238	2	75249935,75253705,	75250603,75254238,	XLOC_012315	Gene_id=XLOC_012315;Gene_name=linc-SEPT9-1;Transcript_id=TCONS_00025501;Transcript_name=linc-SEPT9-1;	XLOC_012315		Intergenic	HumanLincRNACatalog					1201	NO	NO	NO	NO
p3599	0.0394059	0.000369725	11.1076	up	571.974	51.8367	616.392	59.9158	787.125	65.1989	3.4639	3.36284	3.59367	Detected	Detected	Detected	0	p3599	CCTGACTGCTCCCACTTTCATCTTGGCTTTCAAAGGCAAGAGGAAATTATAAGGAATATT	ENST00000540994.1	12	+	23174720	23207175	4	23174720,23191435,23199041,23206924,	23174834,23191461,23199135,23207175,	ENSG00000256995.2	gene_id "ENSG00000256995.2"; transcript_id "ENST00000540994.1"; gene_type "lincRNA"; gene_status "NOVEL"; gene_name "RP11-114G22.1"; transcript_type "lincRNA"; transcript_status "KNOWN"; transcript_name "RP11-114G22.1-005"; level 2; havana_gene "OTTHUMG00000169009.4"; havana_transcript "OTTHUMT00000401997.1";	ENST00000540994.1		Intergenic	ENSEMBL					485	NO	NO	NO	NO
p17840	0.0394059	0.000380774	13.2183	up	923.128	63.2693	950.57	74.2512	745.864	60.3222	3.86695	3.67831	3.62815	Detected	Detected	Detected	0	p17840	TCTTATTCTATGCATGTGAGTCCGCTGGAACCAACTTTTCCACTTGGAACACAATCTCAG	TCONS_00001266	1	+	212731195	212734165	3	212731195,212732497,212734096,	212732111,212733380,212734165,	XLOC_000555	Gene_id=XLOC_000555;Gene_name=linc-ATF3-1;Transcript_id=TCONS_00001266;Transcript_name=linc-ATF3-1;	XLOC_000555		Intergenic	HumanLincRNACatalog				ENST00000366987, ENST00000366981	1868	NO	NO	NO	NO
p26539	0.0394059	0.00040221	5.11992	up	1589.83	308.969	1679.52	348.002	1565.59	289.686	2.36334	2.27088	2.43414	Detected	Detected	Detected	0	p26539	ACCAAGTGATTTTTAAAGCCCCATCTGCCTTTCTCCACTTATAAAGAACTTGGGACATTT	uc004cib.1	9	+	139442078	139444195	1	139442078,	139444195,	AX747706	proteinID=;alignID=uc004cib.1;kgID=uc004cib.1;mRNA=AX747706;spID=;refseq=;protAcc=;description=Homo sapiens cDNA FLJ35432 fis, clone SMINT2002311.;rfamAcc=;tRnaName=;	UCSC_4468_2117		Intergenic	UCSC	ENST00000450304, ENST00000429224			ENST00000277541, ENST00000277541	2117	NO	NO	NO	NO
p16642	0.0394059	0.000358961	2.46319	up	177.705	72.1951	132.739	55.4877	171.064	67.4	1.29951	1.25835	1.34371	Detected	Detected	Detected	0	p16642	AGGTCTCTTCTAAACTTTTGATTCCAGCAATGGTAACCTGCTCACTCCAGAACTCCAGCT	ENST00000565882.1	9	-	132242883	132244817	1	132242883,	132244817,	ENSG00000261334.1	gene_id "ENSG00000261334.1"; transcript_id "ENST00000565882.1"; gene_type "lincRNA"; gene_status "NOVEL"; gene_name "RP11-65J3.14"; transcript_type "lincRNA"; transcript_status "KNOWN"; transcript_name "RP11-65J3.14-001"; level 2; tag "basic"; havana_gene "OTTHUMG00000175667.1"; havana_transcript "OTTHUMT00000430763.1";	ENST00000565882.1		Intergenic	ENSEMBL					1934	NO	NO	NO	NO
p15	0.0394059	0.000375428	2.01766	up	3139.29	1589.9	3221.36	1556.98	2765.05	1375.24	0.981502	1.04893	1.00763	Detected	Detected	Detected	0	p15	CAAGATATCCGAAGGTTCAATTATGTGGTCAAACTGCAGGACAAGTTCGAGCATCTTAAA	ENST00000448605.2	1	-	639064	741274	3	639064,655411,741178,	639169,655580,741274,	ENSG00000230021.2	gene_id "ENSG00000230021.2"; transcript_id "ENST00000448605.2"; gene_type "processed_transcript"; gene_status "NOVEL"; gene_name "RP5-857K21.4"; transcript_type "processed_transcript"; transcript_status "KNOWN"; transcript_name "RP5-857K21.4-003"; level 2; tag "not_best_in_genome_evidence"; havana_gene "OTTHUMG00000002331.4"; havana_transcript "OTTHUMT00000006712.2";	ENST00000448605.2		Intergenic	ENSEMBL				ENST00000435300	370	NO	NO	NO	NO
p5267	0.0394059	0.000401948	4.19623	up	159.139	37.1192	196.46	45.1857	195.072	49.2118	2.10005	2.1203	1.98693	Detected	Not Detected	Detected	0	p5267	CAGACCAAGAGGTGCCAAGAAGTTCAAATGTATCAGTTTATTAAAAATGCAGCATTTTTC	ENST00000563660.1	15	-	75647550	75648087	2	75647550,75647907,	75647713,75648087,	ENSG00000260591.1	gene_id "ENSG00000260591.1"; transcript_id "ENST00000563660.1"; gene_type "lincRNA"; gene_status "NOVEL"; gene_name "RP11-817O13.6"; transcript_type "lincRNA"; transcript_status "KNOWN"; transcript_name "RP11-817O13.6-001"; level 2; tag "basic"; havana_gene "OTTHUMG00000172699.1"; havana_transcript "OTTHUMT00000420004.1";	ENST00000563660.1		Intergenic	ENSEMBL					343	YES	NO	NO	NO
p22389	0.0393795	0.000283232	3.69707	up	174.719	47.5955	187.853	48.7618	124.868	34.9456	1.87614	1.94578	1.83722	Detected	Detected	Not Detected	0	p22389	ACTTCTCATTCTTGCACCGCAGCACTCAGGAATAATATAATTACAAATTATACAAGACTG	TCONS_00008670	4	-	181448688	181453970	2	181448688,181453902,	181449412,181453970,	XLOC_004188	Gene_id=XLOC_004188;Gene_name=linc-AGA-8;Transcript_id=TCONS_00008670;Transcript_name=linc-AGA-8;	XLOC_004188		Intergenic	HumanLincRNACatalog					792	NO	NO	NO	NO
p6846	0.0393727	0.000261736	2.30146	up	287.68	121.985	293.163	130.234	250.425	109.057	1.23777	1.1706	1.19929	Detected	Detected	Detected	0	p6846	TTGCAACCATGATGACAAATCTCTCCCAGCTTTTTTGGGTCTCATCCCTGTATCTATAAA	ENST00000586231.1	17	-	41463230	41466567	2	41463230,41465872,	41465425,41466567,	ENSG00000188825.8	gene_id "ENSG00000188825.8"; transcript_id "ENST00000586231.1"; gene_type "lincRNA"; gene_status "NOVEL"; gene_name "CTD-3014M21.4"; transcript_type "lincRNA"; transcript_status "KNOWN"; transcript_name "CTD-3014M21.4-003"; level 2; tag "basic"; havana_gene "OTTHUMG00000180880.1"; havana_transcript "OTTHUMT00000453480.1";	ENST00000586231.1	CTD-3014M21.4	Intergenic	ENSEMBL				ENST00000320033	2890	NO	NO	NO	NO
p29310	0.0391849	0.000212323	24.1293	up	3101.59	119.307	2779.79	125.44	2238.53	91.7959	4.70026	4.46991	4.60798	Detected	Detected	Detected	0	p29310	TGGAGCTACTGAATGAACCAGCTATGGAATTGTCTGTGTGTGGGCATTCAGATGGACATA	ENST00000412526.1	21	+	29911639	29912677	2	29911639,29912374,	29912206,29912677,	ENSG00000226935.2	gene_id "ENSG00000226935.2"; transcript_id "ENST00000412526.1"; gene_type "lincRNA"; gene_status "KNOWN"; gene_name "LINC00161"; transcript_type "lincRNA"; transcript_status "KNOWN"; transcript_name "LINC00161-001"; level 2; tag "basic"; havana_gene "OTTHUMG00000078748.1"; havana_transcript "OTTHUMT00000171735.1";	ENCODE_677_870;TCONS_00028743;XLOC_013901	LINC00161	Intergenic	ENSEMBL		ENST00000433310, ENST00000433310, ENST00000433310, ENST00000433310			870	NO	NO	NO	YES		OTTHUMG00000078748
p8805	0.0383501	2.95205e-05	5.96732	up	2494.05	410.892	2599.97	435.899	2212.98	377.049	2.60166	2.57643	2.55317	Detected	Detected	Detected	0	p8805	AACAGCCTCCAGGAAATGCAATCCCAGAGACACCGCAAAGCTCAAAACAGACTTTTCATT	ENST00000594305.1	19	+	49467246	49468286	2	49467246,49468018,	49467748,49468286,	ENSG00000267898.1	gene_id "ENSG00000267898.1"; transcript_id "ENST00000594305.1"; gene_type "lincRNA"; gene_status "NOVEL"; gene_name "CTD-2639E6.9"; transcript_type "lincRNA"; transcript_status "KNOWN"; transcript_name "CTD-2639E6.9-002"; level 2; havana_gene "OTTHUMG00000183331.1"; havana_transcript "OTTHUMT00000466232.1";	ENST00000594305.1	CTD-2639E6.9	Intergenic	ENSEMBL				ENST00000293288, ENST00000323798, ENST00000513545, ENST00000331825	770	NO	NO	NO	NO
p17713	0.0383501	0.000192692	2.19643	up	388.711	174.04	371.736	168.599	327.286	152.101	1.15928	1.14068	1.10553	Detected	Detected	Detected	0	p17713	AGGGTGGCACATGGAGTTCCCCTGGATTTCCTGGTCATGAGGAGTGGGTAGCAGGATGAA	TCONS_00002073	1	+	78689325	78717247	3	78689325,78690954,78717177,	78689358,78691087,78717247,	XLOC_000264	Gene_id=XLOC_000264;Gene_name=linc-PTGFR-1;Transcript_id=TCONS_00002073;Transcript_name=linc-PTGFR-1;	XLOC_000264		Intergenic	HumanLincRNACatalog	ENST00000436742, ENST00000436742				236	NO	NO	NO	NO
p35890_v4	0.0383501	0.000191925	2.47756	up	140.859	58.2685	184.686	73.2962	90.4247	36.2174	1.27346	1.33326	1.32003	Detected	Detected	Not Detected	0	p35890_v4	TGGAGCTCTGGAGAAACTGTGGCCATCCTGAGGAAGAAACAGGCCCAGAGAAGTTGGGTA	TCONS_00027510	19	+	29456832	29461491	5	29456832,29458711,29460578,29461107,29461310,	29458505,29459949,29460746,29461174,29461491,	XLOC_013027	Gene_id=XLOC_013027;Gene_name=linc-VSTM2B-6;Transcript_id=TCONS_00027510;Transcript_name=linc-VSTM2B-6;	XLOC_013027		Intergenic	HumanLincRNACatalog					3327	NO	NO	NO	NO
p36317_v4	0.0383501	0.000101046	20.8412	up	964.981	43.8199	1016.12	51.2729	904.896	43.625	4.46084	4.30873	4.37453	Detected	Detected	Detected	0	p36317_v4	AGCACACAGGCAAAAAGTTTTCCCAGCAAGAATGCCAGGGTGAAAGGAAAGATCAATTGG	TCONS_00017656	Y	+	23310047	23332061	5	23310047,23310304,23313474,23314724,23331841,	23310112,23310399,23313528,23314859,23332061,	XLOC_008299	Gene_id=XLOC_008299;Gene_name=linc-RBMY1B-1;Transcript_id=TCONS_00017656;Transcript_name=linc-RBMY1B-1;	XLOC_008299		Intergenic	HumanLincRNACatalog					569	NO	NO	NO	NO
p20818	0.0383501	7.95496e-05	32.2382	up	1515.64	50.0116	1487	44.5583	2018.66	60.9336	4.92152	5.06056	5.05002	Detected	Detected	Detected	0	p20818	AAGAGAGACTCCTTACTTCTGGCAACGAGATACACAAAAGGGGTTGCGAACATCCAAAAG	TCONS_00004224	2	-	43032191	43038968	2	43032191,43037760,	43032287,43038968,	XLOC_002066	Gene_id=XLOC_002066;Gene_name=linc-HAAO-3;Transcript_id=TCONS_00004224;Transcript_name=linc-HAAO-3;	XLOC_002066		Intergenic	HumanLincRNACatalog					1304	NO	NO	NO	NO
p18233	0.0383501	0.000181878	30.3067	up	6084.62	195.494	7145.25	257.864	6722.29	208.27	4.95997	4.7923	5.01243	Detected	Detected	Detected	0	p18233	TTAATATCAAAAAGCAGACATCTGAAGAGGCACTGACACCCTCCCACTCACAGAAGGTGA	TCONS_00018368	10	+	125188531	125209012	2	125188531,125208868,	125188686,125209012,	XLOC_008652	Gene_id=XLOC_008652;Gene_name=linc-GPR26-3;Transcript_id=TCONS_00018368;Transcript_name=linc-GPR26-3;	XLOC_008652		Intergenic	HumanLincRNACatalog					299	NO	NO	NO	NO
p36591_v4	0.0383501	5.29358e-05	2.25174	up	113.716	51.0343	136.172	59.8761	93.7881	41.6284	1.1559	1.18538	1.17184	Detected	Detected	Not Detected	0	p36591_v4	GGGACTTGCCCAAAGCCACAAGGATGAAAGCTGGCATATCCGAATGGGCTGAGCTACCGG	TCONS_00001413	1	-	22350719	22352724	2	22350719,22352456,	22350938,22352724,	XLOC_000732	Gene_id=XLOC_000732;Gene_name=linc-HSPG2-1;Transcript_id=TCONS_00001413;Transcript_name=linc-HSPG2-1;	XLOC_000732		Intergenic	HumanLincRNACatalog					487	NO	NO	NO	NO
p6838	0.0383501	9.41693e-05	2.24256	up	225.964	101.686	249.822	112.123	194.608	85.4364	1.15197	1.15582	1.18765	Detected	Detected	Detected	0	p6838	ACAGTAAAGCGTGGGAATTACAGATAAATTAAAACTGTGGAACCCCTTTCCTCGGCTGCC	ENST00000590740.1	17	-	41316199	41322420	3	41316199,41318996,41322142,	41316829,41319279,41322420,	ENSG00000267002.1	gene_id "ENSG00000267002.1"; transcript_id "ENST00000590740.1"; gene_type "lincRNA"; gene_status "NOVEL"; gene_name "RP11-242D8.1"; transcript_type "lincRNA"; transcript_status "KNOWN"; transcript_name "RP11-242D8.1-001"; level 2; tag "basic"; havana_gene "OTTHUMG00000180875.1"; havana_transcript "OTTHUMT00000453455.1";	ENST00000590740.1		Intergenic	ENSEMBL			ENST00000422280		1191	NO	NO	NO	NO
p5817	0.0383501	6.22774e-06	2.41305	up	4967.3	2061.01	4482.49	1863.29	4605.36	1900.4	1.26911	1.26645	1.27701	Detected	Detected	Detected	0	p5817	AGGTGGGCGCTGTGTCTATTGAAGTGCTTAGCAATAAAGAAAGGTAGTGAGTTGATTCGG	ENST00000563192.1	16	-	2204797	2205359	2	2204797,2205143,	2204923,2205359,	ENSG00000260260.1	gene_id "ENSG00000260260.1"; transcript_id "ENST00000563192.1"; gene_type "lincRNA"; gene_status "NOVEL"; gene_name "RP11-304L19.5"; transcript_type "lincRNA"; transcript_status "KNOWN"; transcript_name "RP11-304L19.5-001"; level 2; tag "basic"; havana_gene "OTTHUMG00000177010.1"; havana_transcript "OTTHUMT00000434795.1";	ENST00000563192.1		Intergenic	ENSEMBL			ENST00000326181	ENST00000210187	342	NO	NO	NO	NO
p17829	0.0383501	0.000188736	2.04093	up	150.582	74.0899	120.611	59.9592	119.651	57.5408	1.0232	1.00831	1.05617	Detected	Detected	Detected	0	p17829	TTGTGCAGCGCCAGATCCTTCGGACACATCCCTAGGTGTCTCCATCCTCATTCGGTCCAT	TCONS_00002217	1	+	202779995	202781186	2	202779995,202781150,	202780498,202781186,	XLOC_000527	Gene_id=XLOC_000527;Gene_name=linc-TMEM183B-1;Transcript_id=TCONS_00002217;Transcript_name=linc-TMEM183B-1;	XLOC_000527		Intergenic	HumanLincRNACatalog				ENST00000330493, ENST00000330493	539	NO	NO	NO	NO
p27952	0.0383501	0.000196916	2.25644	up	638.217	288.208	739.565	328.368	877.548	380.962	1.14694	1.17136	1.20383	Detected	Detected	Detected	0	p27952	TTCTGGGGCATCCTGGGTGGAGTGTTTTTCTTGGGATCACGAGCTTGCACTCGCACACAG	nc-HOXA1-57	7	+	26910916	26911375	1	26910916,	26911375,	nc-HOXA1-57	transcript_type=TAR Transcripts	nc-HOXA1-57		Intergenic	HOX Loci				ENST00000345317	460	NO	YES	NO	NO
p28920	0.0383501	0.000151802	40.2902	up	80248.3	2170.58	100961	2338.68	77402.4	1888.85	5.20831	5.43196	5.3568	Detected	Detected	Detected	0	p28920	GTAGGCGAGGGTTCGAGGGCACGAGTTCGAGGCCAACCTGGTCCACATGGGTTGAAAAAA	snaR|156615839|EU035784.1	None	None	None	None	None	None	None	snaR|156615839|EU035784.1	Name "snaR: small NF90-associated RNAs";Characteristics "~117nt. RNA polymerase III transcripts. Highly structured. snaR genes shares sequence identity with Alu RNA and two potential piRNAs. Cloned snaR sequences have a run of adenines in the 3' end followed by a run of thymidines (which presumably constitute the PolIII termination site) (Parrott (2007) - http://www.ncbi.nlm.nih.gov/pubmed/178553…	lncRNAdb_74_119		Intergenic	lncRNAdb					119	NO	NO	NO	NO
