# Supplementary material for: Long noncoding RNA expression profiles in sub-lethal heat-treated hepatoma carcinoma cells
Source: World J Surg Oncol. 2017 Jul 21;15:136. doi: 10.1186/s12957-017-1194-4 (PMC5521104; doi:10.1186/s12957-017-1194-4)
Supplement: Supplementary file 7 — Classification and subgroup analysis of downregulated lncRNAs. (XLSX 92 kb) [file 12957_2017_1194_MOESM7_ESM.xlsx]

## Sheet: down lncRNA sense
ProbeName	p (Corr)	p	FC (abs)	Regulation	N1vsC1:rProcessedSignal(raw)	N1vsC1:gProcessedSignal(raw)	N2vsC2:rProcessedSignal(raw)	N2vsC2:gProcessedSignal(raw)	N3vsC3:rProcessedSignal(raw)	N3vsC3:gProcessedSignal(raw)	N1vsC1:cy5ByCy3Signal(normalized)	N2vsC2:cy5ByCy3Signal(normalized)	N3vsC3:cy5ByCy3Signal(normalized)	N2vsC2:FEFlags	N1vsC1:FEFlags	N3vsC3:FEFlags	ControlType	lncRNA_ProbeName	Probe Sequence	lncRNA ID	Chromosome	Strand	Start	End	exoncount	exonstart	exonend	gene	description	alias	known lncRNA name	class	database	Sense	Intronic	Bidirectional	Intergenic(10k)	length	Antisense	HOX	lincRNA	enhancer	Antisense_ID	enhancer_ID	lincRNA_ID
p11211	0.0486204	0.00515295	2.32528	down	743.368	1533.52	687.935	1730.2	500.39	1212.54	-1.0447	-1.33059	-1.27691	Detected	Detected	Detected	0	p11211	AACCTCTCTATTCCCTCCTATAATATCTTTTGCCACCTATAGTTGGAATTAAGTGTCGTC	ENST00000424496.1	22	+	40356400	40360687	2	40356400,40359923,	40356923,40360687,	ENSG00000225528.1	gene_id "ENSG00000225528.1"; transcript_id "ENST00000424496.1"; gene_type "sense_intronic"; gene_status "NOVEL"; gene_name "RP3-370M22.8"; transcript_type "sense_intronic"; transcript_status "KNOWN"; transcript_name "RP3-370M22.8-001"; level 2; tag "basic"; havana_gene "OTTHUMG00000151104.1"; havana_transcript "OTTHUMT00000321324.1";	ENST00000424496.1		Sense	ENSEMBL		ENST00000543252			1287	NO	NO	NO	NO
p911	0.0474591	0.00433963	2.28465	down	31.3196	72.123	56.9994	118.033	53.8621	134.695	-1.2034	-1.05017	-1.32235	Detected	Detected	Detected	0	p911	CTATGGTCTTAGATTTCCCAAGAATTTGAATTTCTCCAATTGCTTATTTCCCTGAAAGAC	ENST00000565390.1	1	+	40929990	40932436	1	40929990,	40932436,	ENSG00000260920.1	gene_id "ENSG00000260920.1"; transcript_id "ENST00000565390.1"; gene_type "sense_overlapping"; gene_status "NOVEL"; gene_name "RP1-228H13.5"; transcript_type "sense_overlapping"; transcript_status "KNOWN"; transcript_name "RP1-228H13.5-001"; level 2; tag "basic"; havana_gene "OTTHUMG00000175830.1"; havana_transcript "OTTHUMT00000431151.1";	ENST00000565390.1		Sense	ENSEMBL				ENST00000361584	2446	NO	NO	NO	NO
p38723_v4	0.0470006	0.00378036	2.36017	down	129.307	274.774	160.518	404.116	161.928	397.939	-1.08744	-1.33204	-1.2972	Detected	Detected	Detected	0	p38723_v4	GATGTGTGCATAGAATATTACGTATGCATGTTCATGTCTAAAGAATGGCTGTTGATGATA	ENST00000606707.1	16	-	73048217	73048375	1	73048217,	73048375,	ENSG00000272330.1	gene_id "ENSG00000272330.1"; transcript_id "ENST00000606707.1"; gene_type "sense_intronic"; gene_status "NOVEL"; gene_name "AC002044.4"; transcript_type "sense_intronic"; transcript_status "KNOWN"; transcript_name "AC002044.4-001"; level 2; tag "basic"; havana_gene "OTTHUMG00000185614.1"; havana_transcript "OTTHUMT00000470853.1";			Sense	ENSEMBL					158	NO	NO	NO	NO
p2855	0.0469464	0.00343108	4.37105	down	98.6533	387.413	92.3271	479.055	102.774	421.231	-1.97343	-2.37536	-2.03514	Detected	Detected	Detected	0	p2855	TAGGGCCTTTTATTCACATATATGCTGCCTTCTCCACCAACTGATGTGATATCCTTTTAT	ENST00000566747.1	11	+	76511407	76515599	1	76511407,	76515599,	ENSG00000261578.1	gene_id "ENSG00000261578.1"; transcript_id "ENST00000566747.1"; gene_type "sense_overlapping"; gene_status "NOVEL"; gene_name "RP11-21L23.2"; transcript_type "sense_overlapping"; transcript_status "KNOWN"; transcript_name "RP11-21L23.2-001"; level 2; tag "basic"; havana_gene "OTTHUMG00000165240.1"; havana_transcript "OTTHUMT00000382875.1";	ENST00000566747.1		Sense	ENSEMBL					4192	NO	NO	NO	NO

## Sheet: down lncRNA antisense
ProbeName	p (Corr)	p	FC (abs)	Regulation	N1vsC1:rProcessedSignal(raw)	N1vsC1:gProcessedSignal(raw)	N2vsC2:rProcessedSignal(raw)	N2vsC2:gProcessedSignal(raw)	N3vsC3:rProcessedSignal(raw)	N3vsC3:gProcessedSignal(raw)	N1vsC1:cy5ByCy3Signal(normalized)	N2vsC2:cy5ByCy3Signal(normalized)	N3vsC3:cy5ByCy3Signal(normalized)	N2vsC2:FEFlags	N1vsC1:FEFlags	N3vsC3:FEFlags	ControlType	lncRNA_ProbeName	Probe Sequence	lncRNA ID	Chromosome	Strand	Start	End	exoncount	exonstart	exonend	gene	description	alias	known lncRNA name	class	database	Sense	Intronic	Bidirectional	Intergenic(10k)	length	Antisense	HOX	lincRNA	enhancer	Antisense_ID	enhancer_ID	lincRNA_ID
p14466	0.0499425	0.00594146	2.65964	down	279.42	749.134	338.972	787.69	222.672	672.421	-1.42279	-1.21646	-1.59444	Detected	Detected	Detected	0	p14466	CAATAACTGTAACTGTTTGATTGAAGACTGCATCTTGGAATACATTGCCCTGTTTAAGAA	ENST00000379928.4	6	+	7276263	7299105	3	7276263,7286055,7298817,	7276401,7286129,7299105,	ENSG00000238221.1	gene_id "ENSG00000238221.1"; transcript_id "ENST00000379928.4"; gene_type "antisense"; gene_status "NOVEL"; gene_name "RP11-69L16.4"; transcript_type "antisense"; transcript_status "KNOWN"; transcript_name "RP11-69L16.4-001"; level 2; tag "mRNA_end_NF"; tag "basic"; havana_gene "OTTHUMG00000014204.1"; havana_transcript "OTTHUMT00000039777.1";	ENST00000379928.4		Antisense	ENSEMBL					500	YES	NO	NO	NO	ENST00000244763, ENST00000244763, ENST00000534851
p33936	0.0499425	0.00594231	2.01728	down	439.939	883.212	515.266	948.442	397.522	883.097	-1.00545	-0.880243	-1.15154	Detected	Detected	Detected	0	p33936	ATCGACCTCATGACAAACACTCCAGACATGAATAAAAATGTGGCCAAACCTTCACCGGTG	LIT3464	None	None	None	None	None	None	None	LIT3464	Accession=AY927425;Description=Homo sapiens mRNA sequence	CombinedLit_307_569		Antisense	RNAdb					569	YES	NO	NO	NO
p7102	0.0490382	0.00535748	3.5854	down	109.636	428.801	120.995	479.704	164.899	490.14	-1.96759	-1.9872	-1.57161	Detected	Detected	Detected	0	p7102	CTGAGGGCCGACACAATTCACGGAACAGATTCATCATATTTGGTCTTTATGTAAATAATA	ENST00000576912.1	17	-	80560864	80562054	1	80560864,	80562054,	ENSG00000261845.2	gene_id "ENSG00000261845.2"; transcript_id "ENST00000576912.1"; gene_type "antisense"; gene_status "NOVEL"; gene_name "RP13-638C3.4"; transcript_type "antisense"; transcript_status "KNOWN"; transcript_name "RP13-638C3.4-001"; level 2; tag "basic"; havana_gene "OTTHUMG00000177963.1"; havana_transcript "OTTHUMT00000439994.1";	ENST00000576912.1		Antisense	ENSEMBL				ENST00000473637	1190	YES	NO	NO	NO	ENST00000335255
p28673	0.0487497	0.00524683	4.71811	down	189.655	788.938	178.06	760.78	156.018	921.952	-2.05653	-2.09512	-2.56298	Detected	Detected	Detected	0	p28673	CAGGTGCAAGGACAAACATTTCCAGTGTGATTGAGCTATGTGCGTTCAATTGGATAATTT	ASO3944	None	None	None	None	None	None	None	ASO3944	Accession=BC034008;Description=Homo sapiens activin A receptor, type IB, mRNA (cDNA clone IMAGE:5092694).	asoverlaps_585_1507		Antisense	RNAdb					1507	YES	NO	NO	NO
p36554_v4	0.0486204	0.00516341	3.00275	down	315.847	848.234	366.927	1056.69	316.515	1108.01	-1.42524	-1.52599	-1.80763	Detected	Detected	Detected	0	p36554_v4	CTAGCAGCGGCCGAGCTTACAGAGAGAAGGCCAAAGTCAAGCCCGTTTGCCAACCTGCAT	ENST00000519694.1	7	+	27208237	27210992	2	27208237,27210926,	27208612,27210992,	ENSG00000253187.2	gene_id "ENSG00000253187.2"; transcript_id "ENST00000519694.1"; gene_type "antisense"; gene_status "NOVEL"; gene_name "HOXA-AS4"; transcript_type "antisense"; transcript_status "KNOWN"; transcript_name "HOXA-AS4-002"; level 1; tag "basic"; tag "exp_conf"; havana_gene "OTTHUMG00000158203.3"; havana_transcript "OTTHUMT00000350395.1";	ENST00000519694.1	HOXA-AS4	Antisense	ENSEMBL					441	YES	NO	NO	NO
p10126	0.0485619	0.00512747	3.0672	down	137.376	360.196	124.221	399.123	92.9205	318.273	-1.39065	-1.68392	-1.7762	Detected	Detected	Detected	0	p10126	ACATTGATATTGTCCATTGGCGCTCAGTTCATCTGTAATGACACATTCAAGGATGACGAT	ENST00000415236.1	2	+	179278749	179297009	4	179278749,179291092,179295496,179296896,	179278840,179291430,179295616,179297009,	ENSG00000223960.1	gene_id "ENSG00000223960.1"; transcript_id "ENST00000415236.1"; gene_type "processed_transcript"; gene_status "PUTATIVE"; gene_name "AC009948.5"; transcript_type "processed_transcript"; transcript_status "PUTATIVE"; transcript_name "AC009948.5-007"; level 1; tag "exp_conf"; havana_gene "OTTHUMG00000154423.1"; havana_transcript "OTTHUMT00000335156.1";	ENST00000415236.1		Antisense	ENSEMBL					662	YES	NO	NO	NO
p3235	0.0485619	0.00512726	3.3271	down	71.1842	219.967	97.6452	294.446	62.4874	246.98	-1.62766	-1.59238	-1.98276	Detected	Detected	Detected	0	p3235	TTCCAGTTCTTGATAAAGATAAAGGGAGCACCCATGGACTTGAGTAACTGCAGAGGAGCA	ENST00000546214.1	12	-	64202624	64215936	4	64202624,64205986,64209980,64215708,	64202720,64206087,64210118,64215936,	ENSG00000255850.1	gene_id "ENSG00000255850.1"; transcript_id "ENST00000546214.1"; gene_type "antisense"; gene_status "NOVEL"; gene_name "RP11-415I12.5"; transcript_type "antisense"; transcript_status "KNOWN"; transcript_name "RP11-415I12.5-001"; level 2; tag "basic"; havana_gene "OTTHUMG00000168731.1"; havana_transcript "OTTHUMT00000400829.1";	ENST00000546214.1		Antisense	ENSEMBL					563	YES	NO	NO	NO	ENST00000433461
p37370_v4	0.048397	0.00502194	3.797	down	31.6149	125.943	37.3783	162.447	79.2151	250.47	-1.99409	-2.11969	-1.66079	Not Detected	Detected	Detected	0	p37370_v4	CAGAGAAAACCAGAAATGAGAGACTGTCAAAACTGGCCTGGCCCTGTAGAAGTGTTTTTT	ENST00000606447.1	3	-	12873717	12874227	1	12873717,	12874227,	ENSG00000272263.1	gene_id "ENSG00000272263.1"; transcript_id "ENST00000606447.1"; gene_type "antisense"; gene_status "NOVEL"; gene_name "RP11-767C1.2"; transcript_type "antisense"; transcript_status "KNOWN"; transcript_name "RP11-767C1.2-001"; level 2; tag "basic"; havana_gene "OTTHUMG00000185403.1"; havana_transcript "OTTHUMT00000470440.1";			Antisense	ENSEMBL					510	NO	NO	NO	NO
p8799	0.0482746	0.00496534	2.78665	down	47.0072	147.603	56.5798	159.498	47.6361	116.456	-1.65077	-1.49518	-1.28966	Detected	Detected	Detected	0	p8799	AAGTCCACGCTGCTAACACCATCACATTGTATTTGAAAACACAATCTTTAGAGGAAAAAA	ENST00000594589.1	19	+	48649164	48650670	2	48649164,48650522,	48649375,48650670,	ENSG00000269321.1	gene_id "ENSG00000269321.1"; transcript_id "ENST00000594589.1"; gene_type "antisense"; gene_status "NOVEL"; gene_name "CTC-453G23.4"; transcript_type "antisense"; transcript_status "KNOWN"; transcript_name "CTC-453G23.4-001"; level 2; tag "basic"; havana_gene "OTTHUMG00000183189.1"; havana_transcript "OTTHUMT00000465597.1";	ENST00000594589.1	CTC-453G23.4	Antisense	ENSEMBL					359	NO	NO	NO	NO
p26022	0.0482289	0.00494057	3.54705	down	52.3595	163.691	60.8156	205.953	42.503	179.159	-1.64445	-1.7598	-2.0756	Detected	Detected	Detected	0	p26022	TCTTGAGGTCACAGAGAGGAATGGCAAGCCCTGGAAACCTGTGTTATTCTGTGTTGATTT	uc002gzo.1	17	+	25950560	25953461	1	25950560,	25953461,	AK095721	proteinID=;alignID=uc002gzo.1;kgID=uc002gzo.1;mRNA=AK095721;spID=;refseq=;protAcc=;description=Homo sapiens cDNA FLJ38402 fis, clone FEBRA2008210.;rfamAcc=;tRnaName=;	UCSC_2425_2901		Antisense	UCSC				ENST00000448970, ENST00000310394, ENST00000467111	2901	YES	NO	NO	NO
p25370	0.048083	0.00467281	3.05508	down	256.993	676.501	305.055	973.152	333.016	1130.8	-1.39636	-1.6736	-1.76367	Detected	Detected	Detected	0	p25370	AGCCCGTAAGCTTATAGTAGAGGATGGGGATTTTGTTATCAGCTGCTAAAAGGGAGAAGC	NR_036536.1	5	+	138609440	138618873	5	138609440,138611809,138614015,138614739,138618427,	138609850,138611839,138614097,138614818,138618873,	SNHG4	ID=rna12643;Name=NR_036536.1;Parent=gene10556;Dbxref=GeneID:724102,Genbank:NR_036536.1,HGNC:32964;gbkey=misc_RNA;product=small nucleolar RNA host gene 4 %28non-protein coding%29%2C transcript variant 2;transcript_id=NR_036536.1|ID=gene10556;Name=SNHG4;Dbxref=GeneID:724102,HGNC:32964;description=small nucleolar RNA host gene 4 %28non-protein coding%29;gbkey=Gene;gene=SNHG4;gene_synonym=NCRNA00059,…	UCSC:uc003ldr.3		Antisense	RefSeq					1047	YES	NO	NO	NO
p3403	0.048083	0.00469927	3.21572	down	390.234	1221.29	400.155	1496.15	480.532	1365.58	-1.64599	-1.90262	-1.50681	Detected	Detected	Detected	0	p3403	GCCTGGAGTAATCATTAAAGAGCCAAAACCCAGGACATGAGCCCAAGAGCTACCTATTTT	ENST00000535720.1	12	-	121136066	121137344	2	121136066,121136849,	121136154,121137344,	ENSG00000256364.1	gene_id "ENSG00000256364.1"; transcript_id "ENST00000535720.1"; gene_type "antisense"; gene_status "NOVEL"; gene_name "RP11-173P15.3"; transcript_type "antisense"; transcript_status "KNOWN"; transcript_name "RP11-173P15.3-002"; level 2; tag "basic"; havana_gene "OTTHUMG00000169200.1"; havana_transcript "OTTHUMT00000402856.1";	ENST00000535720.1		Antisense	ENSEMBL					583	YES	NO	NO	NO	ENST00000228506
p6890	0.048083	0.00467861	13.9139	down	175.117	1913.13	268.161	3336.78	183.89	3643.79	-3.44954	-3.63728	-4.30852	Detected	Detected	Detected	0	p6890	AAGAAGACTCCAAATTCTTGGCATATGAATCAGCTGTTCGGTAGCTCCACCTTATCCCTG	ENST00000584391.1	17	-	45699207	45726786	4	45699207,45703912,45713877,45726761,	45699453,45703993,45713967,45726786,	ENSG00000263766.1	gene_id "ENSG00000263766.1"; transcript_id "ENST00000584391.1"; gene_type "antisense"; gene_status "NOVEL"; gene_name "RP11-580I16.2"; transcript_type "antisense"; transcript_status "KNOWN"; transcript_name "RP11-580I16.2-001"; level 2; tag "basic"; havana_gene "OTTHUMG00000178284.1"; havana_transcript "OTTHUMT00000441345.1";	ENST00000584391.1		Antisense	ENSEMBL			ENST00000290158		442	YES	NO	NO	NO	ENST00000322157
p33720	0.048083	0.00480362	3.93574	down	329.737	1099.79	278.469	1096.97	229.504	1064.9	-1.73784	-1.97794	-2.21412	Detected	Detected	Detected	0	p33720	CTCTCAGAGACCTTAAAAAGAAGTTTACTGCAATGTGAATAATTTAATCTCTGGTTGCCA	NR_030770.1	7	+	45039344	45116069	10	45039344,45077851,45103516,45104061,45108041,45109424,45112324,45113058,45113868,45115375,	45039456,45078025,45103600,45104245,45108178,45109560,45112382,45113170,45114007,45116069,	CCM2	ID=rna16422;Name=NR_030770.1;Parent=gene13725;Dbxref=GeneID:83605,Genbank:NR_030770.1,HGNC:21708,HPRD:09719,MIM:607929;gbkey=misc_RNA;product=cerebral cavernous malformation 2%2C transcript variant 5;transcript_id=NR_030770.1|ID=gene13725;Name=CCM2;Dbxref=GeneID:83605,HGNC:21708,HPRD:09719,MIM:607929;description=cerebral cavernous malformation 2;gbkey=Gene;gene=CCM2;gene_synonym=C7orf22,OSM,PP101…	UCSC:uc003tmn.3		Antisense	RefSeq	ENST00000541586			ENST00000460409	1830	YES	NO	NO	NO
p7244	0.048083	0.00468285	4.84239	down	487.699	1989.6	431.481	2029.63	295.893	1750.84	-2.02841	-2.23384	-2.5649	Detected	Detected	Detected	0	p7244	TCCTGAACCCAACGCGTAAATATTTTGTTCTGACAAAGTAAATTCACAAGAACACATCAA	ENST00000580962.1	17	+	20903059	20903636	2	20903059,20903423,	20903350,20903636,	ENSG00000263986.1	gene_id "ENSG00000263986.1"; transcript_id "ENST00000580962.1"; gene_type "antisense"; gene_status "NOVEL"; gene_name "RP11-746M1.1"; transcript_type "antisense"; transcript_status "KNOWN"; transcript_name "RP11-746M1.1-001"; level 2; tag "basic"; havana_gene "OTTHUMG00000178940.1"; havana_transcript "OTTHUMT00000444063.1";	ENST00000580962.1		Antisense	ENSEMBL					504	YES	NO	NO	NO
p33427	0.0479564	0.00462754	3.86237	down	329.409	1187.83	330.519	1139.13	289.455	1341.99	-1.85038	-1.78512	-2.21296	Detected	Detected	Detected	0	p33427	AGAGTAACCTCGGAGCCAAGGTGTTCTTCTTCAAAGCACTGCTATTAACTGGAGACTTTT	ENST00000561140.1	15	-	89002947	89054752	4	89002947,89007933,89008817,89054662,	89003094,89008107,89009004,89054752,	ENSG00000173867.7	gene_id "ENSG00000173867.7"; transcript_id "ENST00000561140.1"; gene_type "processed_transcript"; gene_status "NOVEL"; gene_name "AC142401.2"; transcript_type "processed_transcript"; transcript_status "KNOWN"; transcript_name "AC142401.2-002"; level 2; tag "basic"; havana_gene "OTTHUMG00000171850.2"; havana_transcript "OTTHUMT00000432798.1";	ENST00000561140.1		Antisense	ENSEMBL	ENST00000312475			ENST00000268148	598	YES	NO	NO	NO	ENST00000353598
p28631	0.0479519	0.00461527	2.12568	down	32.1388	65.3574	49.7179	99.7076	36.2462	85.3643	-1.02404	-1.00394	-1.2358	Detected	Detected	Not Detected	0	p28631	CTGCACACATCTCAGCATCGGTAATCCAGAGTTATAAAAAATAATGTTGGAGCATTTGTA	ASO3893	None	None	None	None	None	None	None	ASO3893	Accession=CR749721;Description=Homo sapiens mRNA; cDNA DKFZp434F2335 (from clone DKFZp434F2335).	asoverlaps_783_960		Antisense	RNAdb					960	YES	NO	NO	NO
p8771	0.0477565	0.00455462	3.73683	down	340.108	1122.85	488.213	1736.42	330.061	1466.74	-1.7231	-1.83053	-2.15181	Detected	Detected	Detected	0	p8771	TTGTCAGAGTTAACGGTGAAGTCCACAAAACAAATTTCCACATCGGCAGTCAAACCTGTA	ENST00000593740.2	19	+	42928464	42989378	2	42928464,42989286,	42929294,42989378,	ENSG00000213904.4	gene_id "ENSG00000213904.4"; transcript_id "ENST00000593740.2"; gene_type "antisense"; gene_status "NOVEL"; gene_name "CTB-50E14.6"; transcript_type "antisense"; transcript_status "KNOWN"; transcript_name "CTB-50E14.6-009"; level 2; tag "basic"; havana_gene "OTTHUMG00000182815.3"; havana_transcript "OTTHUMT00000464100.2";	ENST00000593740.2	CTB-50E14.6	Antisense	ENSEMBL					922	YES	NO	NO	NO	ENST00000341918, ENST00000244289
p37200_v4	0.0475539	0.00444742	3.79231	down	37.7505	126.677	45.4609	163.785	35.4113	159.75	-1.74659	-1.84911	-2.17353	Detected	Detected	Not Detected	0	p37200_v4	TGCATAATATCATCCCTTCCCTTGATTTCTTTCAATCTAAAAATAAATATGAGAAAAACA	ENST00000610137.1	2	-	85614196	85614269	1	85614196,	85614269,	ENSG00000273196.1	gene_id "ENSG00000273196.1"; transcript_id "ENST00000610137.1"; gene_type "antisense"; gene_status "NOVEL"; gene_name "RP11-717A5.2"; transcript_type "antisense"; transcript_status "KNOWN"; transcript_name "RP11-717A5.2-001"; level 2; tag "basic"; havana_gene "OTTHUMG00000185994.1"; havana_transcript "OTTHUMT00000471944.1";			Antisense	ENSEMBL					73	NO	NO	NO	NO
p34010_v4	0.0474591	0.00431849	3.89379	down	41.8079	191.126	68.9343	231.165	60.6577	233.592	-2.19268	-1.74563	-1.94523	Detected	Detected	Detected	0	p34010_v4	TTCCTTAGTCCCAGGATACACTTTGTGTGGAATCCACAGATCTGCCCTGATGATCATGAA	ENST00000415582.1	1	-	201969228	201970411	2	201969228,201970138,	201969455,201970411,	ENSG00000234678.1	gene_id "ENSG00000234678.1"; transcript_id "ENST00000415582.1"; gene_type "antisense"; gene_status "NOVEL"; gene_name "RP11-465N4.4"; transcript_type "antisense"; transcript_status "KNOWN"; transcript_name "RP11-465N4.4-001"; level 2; tag "basic"; havana_gene "OTTHUMG00000035865.1"; havana_transcript "OTTHUMT00000087343.1";	ENST00000415582.1		Antisense	ENSEMBL		ENST00000367286			500	NO	NO	NO	NO
p38080_v4	0.0474591	0.00434182	2.15762	down	99.0946	214.31	81.1825	191.055	106.347	209.875	-1.11282	-1.23475	-0.980748	Detected	Detected	Detected	0	p38080_v4	CCCACTTCCTAGGCTCAGTCTTTGATCAATATTTATCATTATCACCAGTTATTGTTCTAA	ENST00000606853.1	8	-	6262926	6264063	1	6262926,	6264063,	ENSG00000246089.3	gene_id "ENSG00000246089.3"; transcript_id "ENST00000606853.1"; gene_type "antisense"; gene_status "NOVEL"; gene_name "RP11-115C21.2"; transcript_type "antisense"; transcript_status "KNOWN"; transcript_name "RP11-115C21.2-003"; level 2; tag "basic"; havana_gene "OTTHUMG00000163617.3"; havana_transcript "OTTHUMT00000470333.1";			Antisense	ENSEMBL					1137	NO	NO	NO	NO
p33719	0.0474591	0.00431449	2.11116	down	115.7	241.252	116.377	269.046	100.997	197.14	-1.06015	-1.20904	-0.96491	Detected	Detected	Detected	0	p33719	TTGGCTTCTTATCTCTCTTTGAGCATTACAACATGTGCCAGGTTGGCTGCTTCCTGAAGA	NR_037598.1	7	+	30791750	30932002	20	30791750,30793349,30805960,30818047,30821592,30825364,30830780,30868294,30876273,30878815,30880375,30890069,30891831,30893009,30898872,30911857,30915109,30921795,30922535,30931571,	30791920,30793554,30806177,30818167,30821828,30825608,30831190,30868353,30876380,30878932,30880464,30890171,30891895,30893075,30898940,30911921,30915271,30921976,30922608,30932002,	INMT-FAM188B	ID=rna16222;Name=NR_037598.1;Parent=gene13557;Dbxref=GeneID:100526825,Genbank:NR_037598.1,HGNC:41995;gbkey=misc_RNA;product=INMT-FAM188B readthrough %28non-protein coding%29;transcript_id=NR_037598.1|ID=gene13557;Name=INMT-FAM188B;Dbxref=GeneID:100526825,HGNC:41995;description=INMT-FAM188B readthrough %28non-protein coding%29;gbkey=Gene;gene=INMT-FAM188B	RefSeq_768_3185		Antisense	RefSeq	ENST00000013222, ENST00000458257, ENST00000458257, ENST00000409881, ENST00000484180				3185	YES	NO	NO	NO
p27661	0.0470236	0.00406916	4.40799	down	28.17	107.218	51.8507	221.62	50.3481	265.074	-1.92832	-2.09565	-2.39639	Detected	Detected	Detected	0	p27661	GTACAGTACAGACAGGGTATAGTTCAATCCTCTGCTACTGAGGTAGTTAACCAACCCTTT	uc.193+	6	+	86321685	86322004	1	86321685,	86322004,	uc.193+	uc.193+	UCRs_66_319		Antisense	UCR				ENST00000369622, ENST00000369622	319	YES	NO	NO	NO
p25070	0.0470006	0.00370834	2.5716	down	1001.34	2756.73	984.655	2652.65	987.172	2263.56	-1.46103	-1.42975	-1.19722	Detected	Detected	Detected	0	p25070	AGTTCCATACTCTCCGTATTTTAACACTAAAACACCAACAGAAAGGCATCTGCAAGGCCC	XR_158912.1	17	+	20841850	20906313	8	20841850,20852415,20859506,20859946,20861614,20884799,20905195,20906296,	20841973,20852754,20859666,20860022,20861715,20884937,20906038,20906313,	LOC339260	ID=rna34455;Name=XR_158912.1;Parent=gene28997;Dbxref=GeneID:339260,Genbank:XR_158912.1;gbkey=misc_RNA;product=uncharacterized LOC339260;transcript_id=XR_158912.1|ID=gene28997;Name=LOC339260;Dbxref=GeneID:339260;gbkey=Gene;gene=LOC339260	XR_158912.1		Antisense	RefSeq					1797	YES	NO	NO	NO
p6279	0.0470006	0.00394565	3.2406	down	675.143	1978.16	732.825	2273.3	602.504	2255.86	-1.55089	-1.63325	-1.90464	Detected	Detected	Detected	0	p6279	GATCTCTGGTTCTAAGGTGTTTTGTTTGTTTCCATCGTGACTACCAGAAAATTATAGAAG	ENST00000535363.1	16	+	10623296	10625939	2	10623296,10625666,	10623556,10625939,	ENSG00000256013.1	gene_id "ENSG00000256013.1"; transcript_id "ENST00000535363.1"; gene_type "antisense"; gene_status "NOVEL"; gene_name "RP11-27M24.1"; transcript_type "antisense"; transcript_status "KNOWN"; transcript_name "RP11-27M24.1-001"; level 2; tag "basic"; havana_gene "OTTHUMG00000168065.1"; havana_transcript "OTTHUMT00000397902.1";	ENST00000535363.1		Antisense	ENSEMBL					533	YES	NO	NO	NO	ENST00000359543, ENST00000359543
p7268	0.0470006	0.00381746	3.04801	down	828.749	2303.89	859.816	2510.06	729.783	2546.39	-1.47506	-1.54562	-1.80292	Detected	Detected	Detected	0	p7268	ATATAGTGAAAGTCATGGTAGAATTTGAGTGGGGGCATGTTCCTCTCCACTGCCACGTTA	ENST00000583787.1	17	+	26960223	26961758	3	26960223,26960914,26961600,	26960453,26961078,26961758,	ENSG00000264044.1	gene_id "ENSG00000264044.1"; transcript_id "ENST00000583787.1"; gene_type "processed_transcript"; gene_status "NOVEL"; gene_name "RP11-192H23.7"; transcript_type "processed_transcript"; transcript_status "KNOWN"; transcript_name "RP11-192H23.7-002"; level 2; havana_gene "OTTHUMG00000179344.1"; havana_transcript "OTTHUMT00000445840.1";	ENST00000583787.1		Antisense	ENSEMBL					552	YES	NO	NO	NO	ENST00000544884
p16760	0.0470006	0.00400677	3.4729	down	99.2323	296.421	107.914	421.198	134.594	483.544	-1.57877	-1.96462	-1.84504	Detected	Detected	Detected	0	p16760	AAGTAAAAAGTTAGATGGGCTCAGTTTTCTTGGGCAAGTCTGGCCTGTTGTGCAAAGCAC	ENST00000413915.1	9	+	37509146	37510296	2	37509146,37510238,	37509377,37510296,	ENSG00000234160.1	gene_id "ENSG00000234160.1"; transcript_id "ENST00000413915.1"; gene_type "antisense"; gene_status "NOVEL"; gene_name "RP11-613M10.6"; transcript_type "antisense"; transcript_status "KNOWN"; transcript_name "RP11-613M10.6-001"; level 2; tag "basic"; havana_gene "OTTHUMG00000019924.1"; havana_transcript "OTTHUMT00000052470.1";	TCONS_00015668;XLOC_007347		Antisense	ENSEMBL				ENST00000432825	289	NO	NO	NO	NO
p16951	0.0470006	0.00390947	7.70493	down	121.851	898.726	182.448	1154.75	120.055	1176.36	-2.88276	-2.66202	-3.29256	Detected	Detected	Detected	0	p16951	CTTTCTACCATTTTTATTCTGTTGTGTTGAGGCCAGCATTGCAATAAACAAGCTAAACTA	ENST00000599836.1	9	+	136893892	136895581	1	136893892,	136895581,	ENSG00000235106.3	gene_id "ENSG00000235106.3"; transcript_id "ENST00000599836.1"; gene_type "antisense"; gene_status "KNOWN"; gene_name "LINC00094"; transcript_type "antisense"; transcript_status "KNOWN"; transcript_name "LINC00094-201"; level 3; tag "basic"; havana_gene "OTTHUMG00000020880.2";	ENST00000599836.1	LINC00094	Antisense	ENSEMBL				ENST00000371834, ENST00000371834	1689	YES	NO	NO	YES		OTTHUMG00000020880
p33788	0.0468935	0.00336281	7.11037	down	34.9608	200.837	33.8504	287.181	48.2094	355.594	-2.52222	-3.08472	-2.88285	Not Detected	Detected	Detected	0	p33788	GAGTGAGTTCAGCCTGTAAAAAGGATGTTAAGCTGTGGGTAAAATATGCAAACGAAAAGA	uc021tnw.1	17	-	3907742	3910449	1	3907742,	3910449,	DKFZp761G0818	proteinID=;alignID=uc021tnw.1;kgID=uc021tnw.1;mRNA=AK124719;spID=;refseq=;protAcc=;description=Homo sapiens cDNA FLJ42729 fis, clone BRAWH2010084.;rfamAcc=;tRnaName=;	uc021tnw.1		Antisense	UCSC	ENST00000381638				2707	YES	NO	NO	NO
p33646	0.0468506	0.00334706	5.3795	down	239.006	1076.37	193.669	1221.05	194.276	1065.16	-2.17106	-2.65646	-2.4549	Detected	Detected	Detected	0	p33646	GTACAAACTCAGATCCTTGGTACCCCTAAAAAGATTGCCAATTTTCTTCATCTTTGCCAT	NR_037639.1	1	+	55107426	55208330	33	55107426,55117516,55118525,55124787,55130839,55134526,55136169,55136472,55138763,55139373,55139672,55144414,55144935,55145563,55148328,55151930,55158096,55161048,55165993,55166815,55167762,55168295,55172107,55181195,55182272,55183164,55186835,55188347,55194018,55197158,55199301,55203254,55207083,	55107641,55117656,55119830,55124862,55130913,55134610,55136249,55136602,55138859,55139478,55139824,55144527,55145112,55145718,55148467,55152121,55158234,55161163,55166134,55166995,55167918,55168418,55172210,55181283,55182390,55183326,55186913,55188472,55194105,55197373,55199383,55203337,55208330,	HEATR8-TTC4	ID=rna1543;Name=NR_037639.1;Parent=gene1102;Dbxref=GeneID:100527960,Genbank:NR_037639.1;exception=annotated by transcript or proteomic data;gbkey=misc_RNA;product=HEATR8-TTC4 readthrough%2C transcript variant 1;transcript_id=NR_037639.1|ID=gene1102;Name=HEATR8-TTC4;Dbxref=GeneID:100527960;description=HEATR8-TTC4 readthrough;gbkey=Gene;gene=HEATR8-TTC4	RefSeq_115_6470		Antisense	RefSeq	ENST00000395690, ENST00000421030				6472	YES	NO	NO	NO
p6092	0.046837	0.00333658	2.27405	down	54.9889	119.123	59.1552	128.396	49.8993	124.8	-1.11524	-1.11802	-1.32253	Detected	Detected	Detected	0	p6092	AACACTGGCCAAATTAAAAGATGAAACTTCCAAAAGGTAAATCTCTGTGTATTCATGCCT	ENST00000570278.1	16	-	70367685	70380650	3	70367685,70375842,70380101,	70367863,70376002,70380650,	ENSG00000261777.1	gene_id "ENSG00000261777.1"; transcript_id "ENST00000570278.1"; gene_type "processed_transcript"; gene_status "NOVEL"; gene_name "RP11-529K1.2"; transcript_type "retained_intron"; transcript_status "KNOWN"; transcript_name "RP11-529K1.2-001"; level 2; havana_gene "OTTHUMG00000177044.1"; havana_transcript "OTTHUMT00000435041.1";	ENST00000570278.1		Antisense	ENSEMBL				ENST00000451014	887	YES	NO	NO	NO
p16298	0.0467091	0.00328472	2.7774	down	28.7424	80.2556	47.7431	119.478	49.2014	150.855	-1.48142	-1.32339	-1.6164	Detected	Detected	Detected	0	p16298	TATCTTGCCACTCAATTATGTGAATCCACATACCAGCAATAGTGCTACAATGTATTAGTT	ENST00000501016.2	8	+	99053953	99056349	2	99053953,99055962,	99055555,99056349,	ENSG00000245970.2	gene_id "ENSG00000245970.2"; transcript_id "ENST00000501016.2"; gene_type "antisense"; gene_status "NOVEL"; gene_name "KB-1208A12.3"; transcript_type "antisense"; transcript_status "KNOWN"; transcript_name "KB-1208A12.3-001"; level 2; tag "dotter_confirmed"; tag "basic"; havana_gene "OTTHUMG00000164797.1"; havana_transcript "OTTHUMT00000380347.1";	ENST00000501016.2	KB-1208A12.3	Antisense	ENSEMBL				ENST00000521952	1989	YES	NO	NO	NO	ENST00000517489
p4392	0.0460256	0.00313876	3.38065	down	101.254	316.914	183.436	584.396	144.716	560.742	-1.64612	-1.67167	-1.95412	Detected	Detected	Detected	0	p4392	CAGAACTGTACTCTTAATCTCTGTAGTGAAAGTGGGGGGTAGTTTAAGAATTTATTAACC	ENST00000555045.1	14	-	24408821	24423375	3	24408821,24422982,24423333,	24410367,24423242,24423375,	ENSG00000215256.3	gene_id "ENSG00000215256.3"; transcript_id "ENST00000555045.1"; gene_type "processed_transcript"; gene_status "KNOWN"; gene_name "DHRS4-AS1"; transcript_type "processed_transcript"; transcript_status "KNOWN"; transcript_name "DHRS4-AS1-002"; level 2; havana_gene "OTTHUMG00000171901.1"; havana_transcript "OTTHUMT00000414894.1";	ENST00000555045.1	DHRS4-AS1	Antisense	ENSEMBL					1848	YES	NO	NO	NO	ENST00000354854, ENST00000382761, ENST00000313250
p29160	0.0460256	0.00313921	3.79389	down	72.6704	317.643	128.902	436.764	123.558	455.571	-2.12796	-1.76058	-1.88249	Detected	Detected	Detected	0	p29160	AACCCTAGGATAGATGCAACAGAGAAGTACTACTTCCTCCATGGAATGTGCTGATTTCAG	ENST00000457283.3	16	+	30546072	30548465	2	30546072,30547749,	30546801,30548465,	ENSG00000235560.3	gene_id "ENSG00000235560.3"; transcript_id "ENST00000457283.3"; gene_type "processed_transcript"; gene_status "NOVEL"; gene_name "AC002310.12"; transcript_type "antisense"; transcript_status "KNOWN"; transcript_name "AC002310.12-001"; level 2; tag "basic"; havana_gene "OTTHUMG00000176947.1"; havana_transcript "OTTHUMT00000434397.1";	ENST00000457283		Antisense	ENSEMBL					1445	YES	NO	NO	NO	ENST00000395094
p14146	0.0459699	0.00312693	2.96105	down	104.676	314.486	164.351	435.133	145.935	476.314	-1.58707	-1.40468	-1.70659	Detected	Detected	Detected	0	p14146	CATCATGACTTCTGTCCAAGGTGTGCTCGGAAATCTCTTCCTTAACTGTGACTTTCTGAC	ENST00000413358.2	6	-	30262183	30294674	4	30262183,30263908,30282045,30294636,	30262741,30264014,30282259,30294674,	ENSG00000231074.3	gene_id "ENSG00000231074.3"; transcript_id "ENST00000413358.2"; gene_type "antisense"; gene_status "KNOWN"; gene_name "HCG18"; transcript_type "antisense"; transcript_status "KNOWN"; transcript_name "HCG18-005"; level 2; tag "basic"; havana_gene "OTTHUMG00000031138.4"; havana_transcript "OTTHUMT00000256036.2";	ENST00000413358.2	HCG18	Antisense	ENSEMBL					916	YES	NO	NO	NO	ENST00000376656
p33398	0.0453223	0.00291478	2.89076	down	923.761	2383.83	975.992	2940.86	1089.03	3383.23	-1.36769	-1.5913	-1.63536	Detected	Detected	Detected	0	p33398	AAGGGATCGGGTTACCGTTGTATTCGCATCAACCATAAAATGGATCCTCTGATTGGACAG	ENST00000549285.1	12	-	92537961	92539009	2	92537961,92538835,	92538223,92539009,	ENSG00000257922.1	gene_id "ENSG00000257922.1"; transcript_id "ENST00000549285.1"; gene_type "3prime_overlapping_ncrna"; gene_status "NOVEL"; gene_name "RP11-796E2.3"; transcript_type "3prime_overlapping_ncrna"; transcript_status "KNOWN"; transcript_name "RP11-796E2.3-001"; level 2; tag "basic"; havana_gene "OTTHUMG00000170093.1"; havana_transcript "OTTHUMT00000407230.1";	ENST00000549285.1		Antisense	ENSEMBL	ENST00000256015				436	YES	NO	NO	NO
p3519	0.0453221	0.00278384	2.11075	down	1746.73	3467.99	1562.17	3550.08	1539.18	3208.05	-0.989444	-1.1843	-1.05953	Detected	Detected	Detected	0	p3519	AAAGGACTTTTCCCACCAAGAGTTGGAGAAAGAAGACACCAGGACTACTTCTTCCTCTTC	ENST00000589924.1	12	+	6772425	6777103	2	6772425,6776688,	6772558,6777103,	ENSG00000219410.3	gene_id "ENSG00000219410.3"; transcript_id "ENST00000589924.1"; gene_type "antisense"; gene_status "NOVEL"; gene_name "RP4-761J14.8"; transcript_type "antisense"; transcript_status "KNOWN"; transcript_name "RP4-761J14.8-002"; level 2; tag "basic"; havana_gene "OTTHUMG00000169194.2"; havana_transcript "OTTHUMT00000457920.1";	ENST00000589924.1		Antisense	ENSEMBL				ENST00000484795	548	YES	NO	NO	NO	ENST00000361959
p24762	0.0450933	0.00266415	2.57516	down	11964.2	28618	12726.3	32163.9	10883.8	30744.9	-1.25819	-1.33763	-1.49816	Detected	Detected	Detected	0	p24762	TGTTGGTGGAGTTGAAGGGTATCTCGACGATTTTGGCGTATCTTTCTCTCATCTCCTTCA	NR_027646.1	1	-	116935486	116961244	3	116935486,116943517,116961080,	116935648,116943753,116961244,	ATP1A1OS	ID=rna2289;Name=NR_027646.1;Parent=gene1698;Dbxref=GeneID:84852,Genbank:NR_027646.1,HGNC:28262;gbkey=misc_RNA;product=ATP1A1 opposite strand%2C transcript variant 1;transcript_id=NR_027646.1|ID=gene1698;Name=ATP1A1OS;Dbxref=GeneID:84852,HGNC:28262;description=ATP1A1 opposite strand;gbkey=Gene;gene=ATP1A1OS;gene_synonym=C1orf203	UCSC:uc009whb.2		Antisense	RefSeq				ENST00000423907, ENST00000369494	562	YES	NO	NO	NO
p807	0.0447583	0.00259268	2.3403	down	73.0477	176.809	84.4811	181.404	58.8207	145.065	-1.27528	-1.10251	-1.3023	Detected	Detected	Detected	0	p807	ACTGCTGGTCTGTAAGAGAACTAAAACATCTGATTTTCCTCATTTCCTTGTAAAGAGGTG	ENST00000442636.1	1	+	8938893	8939953	2	8938893,8939623,	8939019,8939953,	ENSG00000230679.1	gene_id "ENSG00000230679.1"; transcript_id "ENST00000442636.1"; gene_type "antisense"; gene_status "NOVEL"; gene_name "ENO1-AS1"; transcript_type "antisense"; transcript_status "KNOWN"; transcript_name "ENO1-AS1-001"; level 1; tag "basic"; tag "exp_conf"; havana_gene "OTTHUMG00000001779.1"; havana_transcript "OTTHUMT00000004954.1";	TCONS_00000151;XLOC_000044	ENO1-AS1	Antisense	ENSEMBL				ENST00000464920	456	YES	NO	NO	NO
p30356	0.0447583	0.00258423	3.24258	down	203.733	608.125	168.69	528.904	120.889	440.393	-1.57768	-1.64863	-1.8651	Detected	Detected	Detected	0	p30356	GGAAGAAATACCCAGACAAAATCTTTGGGACGAATGAAAATTTGTAACTCTTCTGGATTT	ENST00000540066.1	9	+	32552343	32553005	1	32552343,	32553005,	ENSG00000235453.3	gene_id "ENSG00000235453.3"; transcript_id "ENST00000540066.1"; gene_type "processed_transcript"; gene_status "NOVEL"; gene_name "TOPORS-AS1"; transcript_type "processed_transcript"; transcript_status "KNOWN"; transcript_name "TOPORS-AS1-201"; level 3; havana_gene "OTTHUMG00000019742.2";	ENST00000540066.1	TOPORS-AS1	Antisense	ENSEMBL					662	YES	NO	NO	NO	ENST00000379858, ENST00000379847
p1745	0.0447583	0.00253198	2.11353	down	317.464	722.398	437.202	878.69	413.166	852.924	-1.1862	-1.00706	-1.0457	Detected	Detected	Detected	0	p1745	CAAAGGATCCCCGGCCCTGGCATACAGACATTAAATATTTACTAAGGAAATGAATAAGCA	ENST00000443652.1	10	-	114431570	114437578	3	114431570,114432487,114437393,	114431703,114432527,114437578,	ENSG00000233340.1	gene_id "ENSG00000233340.1"; transcript_id "ENST00000443652.1"; gene_type "antisense"; gene_status "NOVEL"; gene_name "RP11-25C19.3"; transcript_type "antisense"; transcript_status "KNOWN"; transcript_name "RP11-25C19.3-001"; level 2; tag "basic"; havana_gene "OTTHUMG00000019064.1"; havana_transcript "OTTHUMT00000050405.1";	ENST00000443652.1		Antisense	ENSEMBL		ENST00000393077, ENST00000393077			358	NO	NO	NO	NO
p1432	0.0445738	0.00247176	3.67596	down	742.118	2723.9	745.559	3068.68	786.702	2586.63	-1.87595	-2.04122	-1.71719	Detected	Detected	Detected	0	p1432	TTTTTCACTTTCACATCTCCAGCAAGGATGGTTGCAATTTCCCCTTGCATAAAGGCCCAG	ENST00000436039.1	1	+	234742753	234745229	2	234742753,234745166,	234743383,234745229,	ENSG00000228830.1	gene_id "ENSG00000228830.1"; transcript_id "ENST00000436039.1"; gene_type "antisense"; gene_status "NOVEL"; gene_name "RP4-781K5.2"; transcript_type "antisense"; transcript_status "KNOWN"; transcript_name "RP4-781K5.2-001"; level 2; tag "basic"; havana_gene "OTTHUMG00000037978.1"; havana_transcript "OTTHUMT00000092699.1";	ENST00000436039.1		Antisense	ENSEMBL					693	YES	NO	NO	NO
p14825	0.0444775	0.00232349	2.1556	down	371.187	744.24	377.198	831.412	353.555	801.302	-1.00362	-1.14024	-1.18041	Detected	Detected	Detected	0	p14825	TTTCTTCCTCTCATGACATGGAAAGGCAGGTAGAAAGATCTCTTGAAGGTTGCTCCGAAG	ENST00000434951.1	7	-	6618195	6628605	2	6618195,6628325,	6618272,6628605,	ENSG00000232581.1	gene_id "ENSG00000232581.1"; transcript_id "ENST00000434951.1"; gene_type "antisense"; gene_status "NOVEL"; gene_name "AC079742.4"; transcript_type "antisense"; transcript_status "KNOWN"; transcript_name "AC079742.4-001"; level 2; tag "basic"; havana_gene "OTTHUMG00000151848.1"; havana_transcript "OTTHUMT00000324145.1";	ENST00000434951.1		Antisense	ENSEMBL				ENST00000359073	357	YES	NO	NO	NO	ENST00000396709
p832	0.0444775	0.0023433	2.5941	down	2168.64	5396.38	2341.99	5775.07	1694.63	4821.12	-1.3152	-1.3021	-1.5084	Detected	Detected	Detected	0	p832	TTCCCCTTCACGCTAAGCCTCTTTCAAATTCTTTTTCCTGAGCTGGAAGACCAGTCAGAT	ENST00000439577.1	1	+	17733255	17733878	2	17733255,17733812,	17733500,17733878,	ENSG00000227751.1	gene_id "ENSG00000227751.1"; transcript_id "ENST00000439577.1"; gene_type "antisense"; gene_status "NOVEL"; gene_name "RP1-20B21.4"; transcript_type "antisense"; transcript_status "KNOWN"; transcript_name "RP1-20B21.4-001"; level 2; tag "basic"; havana_gene "OTTHUMG00000037449.1"; havana_transcript "OTTHUMT00000091165.1";	ENST00000439577.1		Antisense	ENSEMBL				ENST00000375433, ENST00000434762	311	YES	NO	NO	NO	ENST00000375436
p27291	0.0443827	0.00221419	6.46447	down	376.977	2122.72	623.577	3929.9	472.249	3595.01	-2.49337	-2.65585	-2.92837	Detected	Detected	Detected	0	p27291	CAAAGCATTCTTAATCCATCTCTTCAGATATGTCTACAGAAAGACACATGAAAAGCAAGA	uc.418+	17	+	56082227	56082444	1	56082227,	56082444,	uc.418+	uc.418+	UCRs_356_217		Antisense	UCR					217	YES	NO	NO	NO
p14746	0.0443827	0.00221681	2.39868	down	4543.75	10439.8	4717.81	10878.7	4112.1	10711.8	-1.20013	-1.20532	-1.38126	Detected	Detected	Detected	0	p14746	ATGAATTCCAGCTTCACACTAATGTGAATGACGGGACAGAGTTTGGCAGCTCCAATTAGC	ENST00000589563.1	6	+	143811841	143827239	4	143811841,143818140,143826476,143827106,	143812243,143818239,143826594,143827239,	ENSG00000229036.2	gene_id "ENSG00000229036.2"; transcript_id "ENST00000589563.1"; gene_type "antisense"; gene_status "NOVEL"; gene_name "RP1-20N2.6"; transcript_type "antisense"; transcript_status "KNOWN"; transcript_name "RP1-20N2.6-003"; level 2; tag "RNA_Seq_supported_only"; tag "basic"; havana_gene "OTTHUMG00000015729.2"; havana_transcript "OTTHUMT00000459684.1";	ENST00000589563.1		Antisense	ENSEMBL				ENST00000367591	752	YES	NO	NO	NO	ENST00000367585, ENST00000002165
p11152	0.0442361	0.00217132	2.13049	down	51.2011	112.994	75.2776	149.445	68.8767	152.025	-1.142	-0.989324	-1.14222	Detected	Detected	Detected	0	p11152	TGTTCTCCACACTCTGCTGGGATGTGTACATGGCATTGCGCTGCCCATTCTGGATGCGCT	ENST00000430525.1	22	+	28315471	28389493	3	28315471,28331138,28389111,	28315533,28331218,28389493,	ENSG00000235954.2	gene_id "ENSG00000235954.2"; transcript_id "ENST00000430525.1"; gene_type "processed_transcript"; gene_status "KNOWN"; gene_name "TTC28-AS1"; transcript_type "processed_transcript"; transcript_status "PUTATIVE"; transcript_name "TTC28-AS1-017"; level 2; havana_gene "OTTHUMG00000150973.1"; havana_transcript "OTTHUMT00000320732.1";	ENST00000430525.1	TTC28-AS1	Antisense	ENSEMBL			ENST00000455418		524	YES	NO	NO	NO	ENST00000397906, ENST00000397906
p33743	0.0442361	0.00207766	3.94255	down	117.377	501.126	173.095	603.127	139.392	574.226	-2.09402	-1.80089	-2.04247	Detected	Detected	Detected	0	p33743	CCCAAATCTCACTTGGCTGGAAACATCAATCTTAACCATTTATTCAGAACCATTAAACCA	uc001gic.1	1	+	171763732	171766852	1	171763732,	171766852,	AK094818	proteinID=;alignID=uc001gic.1;kgID=uc001gic.1;mRNA=AK094818;spID=;refseq=;protAcc=;description=Homo sapiens cDNA FLJ37499 fis, clone BRAWH2016106.;rfamAcc=;tRnaName=;	UCSC_2094_3120		Antisense	UCSC	ENST00000458517				3120	YES	NO	NO	NO
p33365	0.0442361	0.00209868	3.50579	down	6826.19	26623.9	7066.05	24385.1	7930.87	25388.5	-1.96357	-1.78702	-1.67863	Detected	Detected	Detected	0	p33365	GTGTATCTCCTTTTATCTGGTGCCTCCTCAAACCCAGTCTCAGACACTAAATGCAGACAA	ENST00000504773.1	1	+	201980497	201984785	2	201980497,201984013,	201980712,201984785,	ENSG00000249007.1	gene_id "ENSG00000249007.1"; transcript_id "ENST00000504773.1"; gene_type "processed_transcript"; gene_status "PUTATIVE"; gene_name "RP11-510N19.5"; transcript_type "processed_transcript"; transcript_status "PUTATIVE"; transcript_name "RP11-510N19.5-001"; level 1; tag "basic"; tag "exp_conf"; havana_gene "OTTHUMG00000040657.1"; havana_transcript "OTTHUMT00000097761.1";	ENST00000504773.1		Antisense	ENSEMBL	ENST00000475698			ENST00000367286	987	YES	NO	NO	NO
p33520	0.0442361	0.00215605	4.60033	down	83.2828	441.37	123.896	536.204	149.488	634.53	-2.4059	-2.11366	-2.08566	Detected	Detected	Detected	0	p33520	GTGGGATTCAGACGCTTTCGCTTTTCAACTCACTTAGCAGCAAAGGGGATCAGATGATTT	ENST00000447037.1	21	-	47671462	47672748	2	47671462,47672343,	47671743,47672748,	ENSG00000239415.1	gene_id "ENSG00000239415.1"; transcript_id "ENST00000447037.1"; gene_type "processed_transcript"; gene_status "NOVEL"; gene_name "AP001469.9"; transcript_type "processed_transcript"; transcript_status "KNOWN"; transcript_name "AP001469.9-001"; level 2; tag "dotter_confirmed"; havana_gene "OTTHUMG00000090631.1"; havana_transcript "OTTHUMT00000207263.1";	ENST00000447037.1	AP001469.9	Antisense	ENSEMBL	ENST00000291688				686	YES	NO	NO	NO
p3482	0.0442361	0.00217302	3.86594	down	378.06	1307	401.979	1561.82	310.558	1335.88	-1.78957	-1.95803	-2.10486	Detected	Detected	Detected	0	p3482	CACTCCATAAGGACCATTTGTCCTGCAGTGTGGGATGCATTTTAATAAAATGATTACACT	ENST00000542422.1	12	-	132562347	132565005	2	132562347,132564822,	132562659,132565005,	ENSG00000257000.1	gene_id "ENSG00000257000.1"; transcript_id "ENST00000542422.1"; gene_type "antisense"; gene_status "NOVEL"; gene_name "RP13-820C6.2"; transcript_type "antisense"; transcript_status "KNOWN"; transcript_name "RP13-820C6.2-001"; level 2; tag "basic"; havana_gene "OTTHUMG00000168250.1"; havana_transcript "OTTHUMT00000398967.1";	ENST00000542422.1		Antisense	ENSEMBL					495	YES	NO	NO	NO	ENST00000333577
p5663	0.0441784	0.00185801	2.84418	down	94.7523	258.175	100.395	272.35	89.8535	279.684	-1.44612	-1.43978	-1.63815	Detected	Detected	Detected	0	p5663	GTAAATGTAAACGCTGAATTCCCACATTCCAATGTGCGACCTGGGATTAAGGCAGCAATT	ENST00000564621.1	15	+	74753676	74773632	5	74753676,74758376,74771400,74772961,74773391,	74754439,74758471,74771619,74773255,74773632,	ENSG00000247240.3	gene_id "ENSG00000247240.3"; transcript_id "ENST00000564621.1"; gene_type "antisense"; gene_status "NOVEL"; gene_name "RP11-10O17.2"; transcript_type "antisense"; transcript_status "KNOWN"; transcript_name "RP11-10O17.2-002"; level 2; tag "basic"; havana_gene "OTTHUMG00000172644.2"; havana_transcript "OTTHUMT00000419640.1";	ENST00000564621.1		Antisense	ENSEMBL					1612	NO	NO	NO	NO
p5206	0.0441784	0.00191453	4.81882	down	107.835	529.421	167.92	712.26	124.571	669.369	-2.29558	-2.08463	-2.42583	Detected	Detected	Detected	0	p5206	AGCATGTGAGAGGAACAAAAGCATTGATGTAAATGTGCCTCAAAGTGAGAACTGAAAACA	ENST00000560622.1	15	-	63883312	63892938	3	63883312,63886893,63892787,	63883534,63886985,63892938,	ENSG00000259248.1	gene_id "ENSG00000259248.1"; transcript_id "ENST00000560622.1"; gene_type "antisense"; gene_status "NOVEL"; gene_name "RP11-265M18.2"; transcript_type "antisense"; transcript_status "KNOWN"; transcript_name "RP11-265M18.2-008"; level 2; tag "basic"; havana_gene "OTTHUMG00000172432.1"; havana_transcript "OTTHUMT00000418520.1";	ENST00000560622.1		Antisense	ENSEMBL				ENST00000443617	465	YES	NO	NO	NO	ENST00000540797, ENST00000268049, ENST00000539570
p13422	0.0440057	0.00160354	2.03396	down	302.07	621.722	359.193	692.077	301.592	639.93	-1.04139	-0.946172	-1.08531	Detected	Detected	Detected	0	p13422	CAGACCTTCAGAAAATGGAGATTCTTTTTGATGGGGACATAATCAAATTTAAGTCTGAGA	ENST00000503553.1	5	-	138700365	138705406	2	138700365,138704770,	138700393,138705406,	ENSG00000249758.1	gene_id "ENSG00000249758.1"; transcript_id "ENST00000503553.1"; gene_type "processed_transcript"; gene_status "PUTATIVE"; gene_name "CTB-43P18.1"; transcript_type "processed_transcript"; transcript_status "PUTATIVE"; transcript_name "CTB-43P18.1-001"; level 2; tag "basic"; havana_gene "OTTHUMG00000163389.1"; havana_transcript "OTTHUMT00000373009.1";	ENST00000503553.1	CTB-43P18.1	Antisense	ENSEMBL					664	YES	NO	NO	NO	ENST00000265192
p29316	0.0440057	0.00166399	3.7335	down	77.5564	299.178	113.429	381.225	120.324	482.981	-1.94769	-1.74886	-2.00505	Detected	Detected	Detected	0	p29316	ACTGAGCCTTCATCTCCCATGAACTTGACTTTTAACCAATTTGCTAGAATTCTACAGATT	ENST00000414659.1	21	+	47649144	47671615	4	47649144,47650240,47660747,47669499,	47649180,47650441,47660933,47671615,	ENSG00000215424.5	gene_id "ENSG00000215424.5"; transcript_id "ENST00000414659.1"; gene_type "antisense"; gene_status "KNOWN"; gene_name "MCM3AP-AS1"; transcript_type "antisense"; transcript_status "KNOWN"; transcript_name "MCM3AP-AS1-001"; level 2; tag "basic"; havana_gene "OTTHUMG00000090639.2"; havana_transcript "OTTHUMT00000207294.1";	ENST00000414659.1	MCM3AP-AS1	Antisense	ENSEMBL			ENST00000356396, ENST00000397728		2539	YES	NO	NO	NO	ENST00000291688
p8604	0.0440057	0.0016887	3.57679	down	262.536	962.066	326.52	1056.24	223.074	861.113	-1.87362	-1.69369	-1.94868	Detected	Detected	Detected	0	p8604	GCTTCGAAACACTTCATTTCCTACTAAATACCAAAACGTGTCAGACAGGCATCACCAGTG	ENST00000597357.1	19	+	16662583	16663139	2	16662583,16662832,	16662708,16663139,	ENSG00000268309.1	gene_id "ENSG00000268309.1"; transcript_id "ENST00000597357.1"; gene_type "antisense"; gene_status "NOVEL"; gene_name "CTD-3222D19.11"; transcript_type "antisense"; transcript_status "KNOWN"; transcript_name "CTD-3222D19.11-001"; level 2; tag "basic"; havana_gene "OTTHUMG00000182649.1"; havana_transcript "OTTHUMT00000462885.1";	ENST00000597357.1	CTD-3222D19.11	Antisense	ENSEMBL				ENST00000546361	432	YES	NO	NO	NO	ENST00000409648, ENST00000409648
p38309_v4	0.0435239	0.00145571	3.12194	down	63.1277	185.164	88.3633	270.052	75.1562	255.11	-1.55246	-1.61172	-1.76316	Detected	Detected	Detected	0	p38309_v4	AATGTGAGTCTGAGTCTTTGTTTCCAGATGACACAGTGCTGTCTGAGTCCTCTGAATCAC	ENST00000609579.1	10	+	52384722	52389732	4	52384722,52386409,52388790,52389336,	52384951,52386565,52388938,52389732,	ENSG00000226200.2	gene_id "ENSG00000226200.2"; transcript_id "ENST00000609579.1"; gene_type "antisense"; gene_status "NOVEL"; gene_name "RP11-50E11.3"; transcript_type "antisense"; transcript_status "KNOWN"; transcript_name "RP11-50E11.3-002"; level 2; tag "basic"; havana_gene "OTTHUMG00000018230.2"; havana_transcript "OTTHUMT00000472575.1";			Antisense	ENSEMBL					929	NO	NO	NO	NO
p3518	0.0431561	0.00142761	2.91728	down	53.5757	157.424	54.8097	148.57	54.2488	169.101	-1.55501	-1.43864	-1.64023	Detected	Detected	Detected	0	p3518	GTCCCCAAGAAGGGAACTAAATTGTTAGAGGACAGGAGAGAAAAGAGATACGTGTGTGTA	ENST00000501075.2	12	+	6687787	6693905	2	6687787,6691809,	6687887,6693905,	ENSG00000247853.2	gene_id "ENSG00000247853.2"; transcript_id "ENST00000501075.2"; gene_type "antisense"; gene_status "NOVEL"; gene_name "RP5-940J5.6"; transcript_type "antisense"; transcript_status "KNOWN"; transcript_name "RP5-940J5.6-001"; level 2; tag "basic"; havana_gene "OTTHUMG00000169165.1"; havana_transcript "OTTHUMT00000402645.1";	ENST00000501075		Antisense	ENSEMBL	ENST00000501075			ENST00000535717	2196	YES	NO	NO	NO
p29304	0.0428545	0.00134315	4.25535	down	59.7291	282.551	100.593	402.8	89.2979	363.259	-2.24201	-2.00153	-2.0243	Detected	Detected	Detected	0	p29304	AGCCCTTTATTAGCAACTAAAATAGAAGGTATCTGTTGTACAACATGGGTAGTAATTGAC	ENST00000413862.1	21	-	37504083	37528593	4	37504083,37505984,37518553,37528514,	37505372,37506059,37518653,37528593,	ENSG00000236830.1	gene_id "ENSG00000236830.1"; transcript_id "ENST00000413862.1"; gene_type "processed_transcript"; gene_status "NOVEL"; gene_name "CBR3-AS1"; transcript_type "antisense"; transcript_status "KNOWN"; transcript_name "CBR3-AS1-002"; level 2; tag "basic"; havana_gene "OTTHUMG00000086607.2"; havana_transcript "OTTHUMT00000194620.1";	ENST00000413862.1	CBR3-AS1	Antisense	ENSEMBL				ENST00000399151	1543	YES	NO	NO	NO	ENST00000412073, ENST00000290354
p1202	0.0428545	0.00134763	8.08361	down	64.3166	591.91	114.715	809.314	103.173	839.369	-3.20211	-2.81865	-3.02424	Detected	Detected	Detected	0	p1202	ATTCATCATACTTAGCCCATTCCTACCTTCCCACAGGATAGCACAGGGAATACAGGTAAG	ENST00000422153.1	1	+	151313123	151314442	2	151313123,151314339,	151313378,151314442,	ENSG00000224645.1	gene_id "ENSG00000224645.1"; transcript_id "ENST00000422153.1"; gene_type "antisense"; gene_status "NOVEL"; gene_name "RP11-126K1.8"; transcript_type "antisense"; transcript_status "KNOWN"; transcript_name "RP11-126K1.8-001"; level 2; tag "basic"; havana_gene "OTTHUMG00000073673.1"; havana_transcript "OTTHUMT00000156137.1";	ENST00000422153.1		Antisense	ENSEMBL					358	YES	NO	NO	NO	ENST00000290524, ENST00000368870
p17151	0.0423782	0.00117979	3.02006	down	40.7213	120.588	55.5359	180.496	64.6706	185.088	-1.56623	-1.70047	-1.51703	Detected	Detected	Detected	0	p17151	TCAACTATTTATTTGGATGACTTTGAAAACTATACTTCGGCGTGAGCCACCTTGCCCAGC	ENST00000457332.1	X	+	24091378	24095525	2	24091378,24095460,	24091528,24095525,	ENSG00000240556.1	gene_id "ENSG00000240556.1"; transcript_id "ENST00000457332.1"; gene_type "processed_transcript"; gene_status "PUTATIVE"; gene_name "RP11-479I1.4"; transcript_type "processed_transcript"; transcript_status "PUTATIVE"; transcript_name "RP11-479I1.4-001"; level 2; tag "basic"; havana_gene "OTTHUMG00000021260.1"; havana_transcript "OTTHUMT00000056077.1";	ENST00000457332.1		Antisense	ENSEMBL					215	YES	NO	NO	NO
p160	0.0422656	0.00113687	2.46358	down	77.9134	180.716	87.7171	224.315	101.747	256.485	-1.21378	-1.3546	-1.33389	Detected	Detected	Detected	0	p160	CACTCATCCCTGAGCCTTGGTCCTGGACTGAATGTGGTTAGAGGTTGTGGAAATAAAAAA	ENST00000437060.1	1	-	40981425	40982846	2	40981425,40982666,	40981791,40982846,	ENSG00000238186.1	gene_id "ENSG00000238186.1"; transcript_id "ENST00000437060.1"; gene_type "antisense"; gene_status "NOVEL"; gene_name "RP11-656D10.6"; transcript_type "antisense"; transcript_status "KNOWN"; transcript_name "RP11-656D10.6-001"; level 2; tag "basic"; havana_gene "OTTHUMG00000007307.1"; havana_transcript "OTTHUMT00000019097.1";	ENST00000437060.1		Antisense	ENSEMBL					546	YES	NO	NO	NO	ENST00000358527
p25010	0.0419024	0.00107727	3.49567	down	460.336	1534.88	495.034	1671.58	436.535	1656.21	-1.73737	-1.75562	-1.92372	Detected	Detected	Detected	0	p25010	GAAAAAACTTTCTAAATGCATCAGCCTCAACATTCCCCTTGGCTCTGTAATACTGAAAGC	NR_003136.1	15	-	76225023	76225471	1	76225023,	76225471,	FBXO22-AS1	ID=rna31542;Name=NR_003136.1;Parent=gene26760;Dbxref=GeneID:692224,Genbank:NR_003136.1,HGNC:31025;gbkey=misc_RNA;product=FBXO22 antisense RNA 1;transcript_id=NR_003136.1|ID=gene26760;Name=FBXO22-AS1;Dbxref=GeneID:692224,HGNC:31025;description=FBXO22 antisense RNA 1;gbkey=Gene;gene=FBXO22-AS1;gene_synonym=FBXO22OS,FISTC1OS,HsT18082,NCRNA00053	UCSC:uc002bbm.1		Antisense	RefSeq					448	YES	NO	NO	NO	ENST00000308275, ENST00000540507
p5208	0.0411	0.00096016	2.95975	down	922.628	2819.13	921.29	2825.08	910.802	2520.38	-1.61143	-1.61656	-1.46843	Detected	Detected	Detected	0	p5208	TCATCTTTGAATAACGTCTCCTTGTTTACCCTGGTATTCTAGAATGTTACAAGATGTTCA	ENST00000560278.1	15	-	64592513	64665980	3	64592513,64658172,64665896,	64592922,64658274,64665980,	ENSG00000259316.1	gene_id "ENSG00000259316.1"; transcript_id "ENST00000560278.1"; gene_type "processed_transcript"; gene_status "NOVEL"; gene_name "CTD-2116N17.1"; transcript_type "processed_transcript"; transcript_status "PUTATIVE"; transcript_name "CTD-2116N17.1-002"; level 2; havana_gene "OTTHUMG00000172470.1"; havana_transcript "OTTHUMT00000418694.1";	ENST00000560278.1	CTD-2116N17.1	Antisense	ENSEMBL	ENST00000303032, ENST00000380258, ENST00000303052				595	YES	NO	NO	NO
p3342	0.0411	0.000974744	4.60257	down	60.4558	260.514	68.2594	344.682	71.0564	318.387	-2.10741	-2.33617	-2.16375	Detected	Detected	Detected	0	p3342	TAGCTACAGGTGGTTACTTGCAGATTTACTGCTGTAGAGCTCCAAAATTGAGATTACACT	ENST00000548760.2	12	-	98906750	98910200	2	98906750,98909768,	98909675,98910200,	ENSG00000257167.2	gene_id "ENSG00000257167.2"; transcript_id "ENST00000548760.2"; gene_type "processed_transcript"; gene_status "NOVEL"; gene_name "TMPO-AS1"; transcript_type "processed_transcript"; transcript_status "PUTATIVE"; transcript_name "TMPO-AS1-001"; level 2; tag "basic"; havana_gene "OTTHUMG00000170209.3"; havana_transcript "OTTHUMT00000407972.3";	NR_027157;RefSeq_781_3161	TMPO-AS1	Antisense	ENSEMBL					3357	YES	NO	NO	NO	ENST00000266732, ENST00000393053
p2467	0.0400119	0.000860789	2.23662	down	2132.46	4909.12	2409.42	5142.32	1904.93	4337.98	-1.20294	-1.09373	-1.18729	Detected	Detected	Detected	0	p2467	ACCAGATTCCTGCCGCCAACCTTGATGCAGATGACCCTCTAACAGATGTATGTTTTGTTT	ENST00000542165.1	11	-	94704127	94706710	3	94704127,94705218,94706452,	94704651,94705357,94706710,	ENSG00000150316.7	gene_id "ENSG00000150316.7"; transcript_id "ENST00000542165.1"; gene_type "processed_transcript"; gene_status "KNOWN"; gene_name "CWC15"; transcript_type "retained_intron"; transcript_status "KNOWN"; transcript_name "CWC15-002"; level 2; havana_gene "OTTHUMG00000167863.2"; havana_transcript "OTTHUMT00000397864.1";	ENST00000542165.1	CWC15	Antisense	ENSEMBL			ENST00000536741		921	YES	NO	NO	NO
p171	0.0400119	0.000831368	2.64621	down	259.93	704.24	347.057	868.437	311.005	850.042	-1.43794	-1.32325	-1.45059	Detected	Detected	Detected	0	p171	CACCTACTCCATGATGGCCCGGTATAGTGCAGGCTCAATATAATCTTCCCGGTATCTTGA	ENST00000418149.1	1	-	44169984	44173001	2	44169984,44172729,	44170128,44173001,	ENSG00000236200.1	gene_id "ENSG00000236200.1"; transcript_id "ENST00000418149.1"; gene_type "antisense"; gene_status "NOVEL"; gene_name "KDM4A-AS1"; transcript_type "antisense"; transcript_status "KNOWN"; transcript_name "KDM4A-AS1-004"; level 2; tag "basic"; havana_gene "OTTHUMG00000007557.1"; havana_transcript "OTTHUMT00000019956.1";	ENST00000418149.1	KDM4A-AS1	Antisense	ENSEMBL			ENST00000489897, ENST00000262915		416	YES	NO	NO	NO	ENST00000372396
p3034	0.039878	0.000689511	2.18478	down	55.063	117.343	69.9853	159.259	65.9215	141.762	-1.09157	-1.18625	-1.10465	Detected	Detected	Detected	0	p3034	CAAGTGAGCTGACGAGGGGAAGAAACGATGAATAAGTTCTGCTTTGTTGTCTGATCTGCT	ENST00000513082.2	12	-	1489225	1500668	2	1489225,1499754,	1490399,1500668,	ENSG00000249028.2	gene_id "ENSG00000249028.2"; transcript_id "ENST00000513082.2"; gene_type "antisense"; gene_status "NOVEL"; gene_name "RP5-951N9.1"; transcript_type "antisense"; transcript_status "KNOWN"; transcript_name "RP5-951N9.1-001"; level 2; tag "dotter_confirmed"; tag "basic"; havana_gene "OTTHUMG00000168150.1"; havana_transcript "OTTHUMT00000398455.1";	ENST00000513082		Antisense	ENSEMBL		ENST00000397203, ENST00000397203			2088	NO	NO	NO	NO
p33385	0.0397554	0.000537094	6.33153	down	505.841	3260.15	493.13	3327.34	505.47	2950.27	-2.68818	-2.75433	-2.54515	Detected	Detected	Detected	0	p33385	TAGATGACCAGAAGAAAGACAAAAGATTTGTAAATGACACACTGCGATCTGAATTTCACA	ENST00000540722.1	11	-	94696506	94703662	3	94696506,94699459,94703152,	94696679,94699577,94703662,	ENSG00000150316.7	gene_id "ENSG00000150316.7"; transcript_id "ENST00000540722.1"; gene_type "processed_transcript"; gene_status "KNOWN"; gene_name "CWC15"; transcript_type "processed_transcript"; transcript_status "KNOWN"; transcript_name "CWC15-006"; level 2; havana_gene "OTTHUMG00000167863.2"; havana_transcript "OTTHUMT00000397860.1";	ENST00000540722.1	CWC15	Antisense	ENSEMBL				ENST00000536741	801	YES	NO	NO	NO
p27857	0.0397554	0.000587997	2.17466	down	385.371	866.952	372.856	808.661	348.453	734.478	-1.1697	-1.11692	-1.07576	Detected	Detected	Detected	0	p27857	AAAGTTCTTACACAGGGTCTTGCACCAGACACATGGGTACACACGTGTGTTTTTCTGTGA	uc.474+	X	+	70468842	70469052	1	70468842,	70469052,	uc.474+	uc.474+	UCRs_396_210		Antisense	UCR				ENST00000373978	210	YES	NO	NO	NO	ENST00000373988
p27594	0.0397554	0.000576416	2.8121	down	329.831	956.562	381.494	1092.62	265.782	711.567	-1.53613	-1.51806	-1.42076	Detected	Detected	Detected	0	p27594	TAAAAAGTACATTAATCAAGATACACAAGCTTTTGTAGGTTCTAAACTGAAGGACTTTTT	uc.173-	5	-	133726159	133726435	1	133726159,	133726435,	uc.173-	uc.173-	uc.173-		Antisense	UCR					276	YES	NO	NO	NO	ENST00000265339
p38377_v4	0.0397554	0.000574638	3.49267	down	52.4758	192.076	70.5129	232.899	67.4477	237.698	-1.87195	-1.72375	-1.81729	Detected	Detected	Detected	0	p38377_v4	ACCCCGCTATTTATGTCCTCCCTCATGCAAAGGGGTTCAAATAAAGCAATTGGGAAAAAA	ENST00000609691.1	10	+	105368375	105369807	1	105368375,	105369807,	ENSG00000273108.1	gene_id "ENSG00000273108.1"; transcript_id "ENST00000609691.1"; gene_type "antisense"; gene_status "NOVEL"; gene_name "RP11-416N2.4"; transcript_type "antisense"; transcript_status "KNOWN"; transcript_name "RP11-416N2.4-001"; level 2; tag "basic"; havana_gene "OTTHUMG00000186512.1"; havana_transcript "OTTHUMT00000473269.1";			Antisense	ENSEMBL					1432	NO	NO	NO	NO
p11465	0.0397554	0.000470708	3.98333	down	42.1393	177.363	85.8538	325.923	103.818	410.66	-2.07347	-1.92458	-1.98388	Detected	Detected	Detected	0	p11465	TGAAATCTCTTAGGCCAAGAAGAACAACCTGAGGACTCTCTTTCTGGAGGTAATTGAACT	ENST00000476301.1	3	-	110612611	110790210	3	110612611,110788110,110789916,	110612677,110788318,110790210,	ENSG00000242242.1	gene_id "ENSG00000242242.1"; transcript_id "ENST00000476301.1"; gene_type "antisense"; gene_status "NOVEL"; gene_name "PVRL3-AS1"; transcript_type "antisense"; transcript_status "KNOWN"; transcript_name "PVRL3-AS1-002"; level 2; tag "basic"; havana_gene "OTTHUMG00000159244.1"; havana_transcript "OTTHUMT00000354061.1";	ENST00000476301.1	PVRL3-AS1	Antisense	ENSEMBL			ENST00000319792	ENST00000383686	568	NO	NO	NO	NO
p33425	0.0397554	0.000482195	2.77984	down	1109.65	2949.16	990.966	2818.47	928.758	2639.33	-1.4102	-1.50801	-1.5068	Detected	Detected	Detected	0	p33425	GAATAGAACTTTCTCATTCATCTTTGAATAACGTCTCCTTGTTTACCCTGGTATTCTAGA	ENST00000559280.1	15	-	64658142	64665970	2	64658142,64665354,	64658274,64665970,	ENSG00000259316.1	gene_id "ENSG00000259316.1"; transcript_id "ENST00000559280.1"; gene_type "processed_transcript"; gene_status "NOVEL"; gene_name "CTD-2116N17.1"; transcript_type "retained_intron"; transcript_status "KNOWN"; transcript_name "CTD-2116N17.1-003"; level 2; havana_gene "OTTHUMG00000172470.1"; havana_transcript "OTTHUMT00000418696.1";	ENST00000559280.1	CTD-2116N17.1	Antisense	ENSEMBL	ENST00000380258			ENST00000303032, ENST00000303052	748	YES	NO	NO	NO
p8541	0.0394059	0.000378641	3.08266	down	279.248	887.607	307.335	908.027	218.478	681.5	-1.66838	-1.56292	-1.64122	Detected	Detected	Detected	0	p8541	TCTCTTTCATCCAACACAGGAAGGCTGCGAAAAGCACATGGAAATAAAAGGGGGCTGAAT	ENST00000595107.1	19	+	8024006	8024896	2	8024006,8024774,	8024412,8024896,	ENSG00000269813.1	gene_id "ENSG00000269813.1"; transcript_id "ENST00000595107.1"; gene_type "antisense"; gene_status "NOVEL"; gene_name "CTD-3193O13.14"; transcript_type "antisense"; transcript_status "KNOWN"; transcript_name "CTD-3193O13.14-001"; level 2; tag "basic"; havana_gene "OTTHUMG00000182574.1"; havana_transcript "OTTHUMT00000462473.1";	ENST00000595107.1	CTD-3193O13.14	Antisense	ENSEMBL				ENST00000351593	528	YES	NO	NO	NO
p15670	0.0394059	0.00035191	8.65331	down	96.9117	907.806	179.659	1473.03	153.594	1295.8	-3.22764	-3.03546	-3.07666	Detected	Detected	Detected	0	p15670	CCATCTTTGGTTCACATTAAAAGATTATGGTCCAAAACTGGCCAGAAGTTAAGAAATATC	ENST00000520863.1	8	-	38827878	38830530	2	38827878,38829952,	38827950,38830530,	ENSG00000253645.1	gene_id "ENSG00000253645.1"; transcript_id "ENST00000520863.1"; gene_type "antisense"; gene_status "NOVEL"; gene_name "CTD-2544N14.3"; transcript_type "antisense"; transcript_status "KNOWN"; transcript_name "CTD-2544N14.3-001"; level 2; tag "basic"; havana_gene "OTTHUMG00000164094.1"; havana_transcript "OTTHUMT00000377248.1";	ENST00000520863.1	CTD-2544N14.3	Antisense	ENSEMBL				ENST00000302495	650	YES	NO	NO	NO	ENST00000420274
p33522	0.0393795	0.000294619	2.32111	down	255.503	595.001	259.817	587.282	297.577	706.945	-1.21955	-1.17655	-1.24833	Detected	Detected	Detected	0	p33522	TAAGTCTTCCCTTGAAGGCAGGGAAGCAGGATGGATACACATATATCACACGCATAAAAC	ENST00000476405.1	22	-	18270417	18294263	5	18270417,18273763,18273967,18291609,18293468,	18273682,18273837,18274067,18291703,18294263,	ENSG00000093100.13	gene_id "ENSG00000093100.13"; transcript_id "ENST00000476405.1"; gene_type "processed_transcript"; gene_status "NOVEL"; gene_name "XXbac-B461K10.4"; transcript_type "retained_intron"; transcript_status "KNOWN"; transcript_name "XXbac-B461K10.4-002"; level 2; tag "basic"; havana_gene "OTTHUMG00000150085.1"; havana_transcript "OTTHUMT00000316175.1";	ENST00000476405.1	XXbac-B461K10.4	Antisense	ENSEMBL	ENST00000441493				4328	YES	NO	NO	NO
p6478	0.0383501	4.97672e-05	3.02937	down	217.597	669.124	325.763	975.667	291.957	881.299	-1.62061	-1.58257	-1.59388	Detected	Detected	Detected	0	p6478	GCTAACTACCAAACAAGTTAAGTCCCTTAGGGCAGGTAGATTCAGTCTTTTCCTTCTCTG	ENST00000562696.1	16	+	69743776	69744486	2	69743776,69744139,	69744004,69744486,	ENSG00000261602.1	gene_id "ENSG00000261602.1"; transcript_id "ENST00000562696.1"; gene_type "antisense"; gene_status "NOVEL"; gene_name "CTD-2033A16.1"; transcript_type "antisense"; transcript_status "KNOWN"; transcript_name "CTD-2033A16.1-001"; level 2; tag "basic"; havana_gene "OTTHUMG00000176835.1"; havana_transcript "OTTHUMT00000433985.1";	ENST00000562696.1	CTD-2033A16.1	Antisense	ENSEMBL				ENST00000349945	575	YES	NO	NO	NO
p25658	0.0383501	8.89964e-05	2.84947	down	111.408	321.654	155.956	447.159	156.179	436.499	-1.52965	-1.51965	-1.48278	Detected	Detected	Detected	0	p25658	ATTTTCTCCTGGGCCATAAAAAGCTCTGAGCTTCTACCCCTGAGGATAGAAACCAAGTGT	uc001eyq.1	1	-	151670318	151670850	1	151670318,	151670850,	BC127854	proteinID=;alignID=uc001eyq.1;kgID=uc001eyq.1;mRNA=BC127854;spID=;refseq=;protAcc=;description=Homo sapiens cDNA clone IMAGE:40134264.;rfamAcc=;tRnaName=;	uc001eyq.1		Antisense	UCSC				ENST00000420342	532	YES	NO	NO	NO	ENST00000368841
p33801	0.0383501	0.000170151	3.62863	down	125.191	468.511	170.901	617.739	164.5	581.014	-1.90396	-1.85384	-1.82049	Detected	Detected	Detected	0	p33801	GAGCCAGGCAGGAATTTGCTGATTAATTTATTTTTAATGGAGTGAAGTATACCATGCACC	uc002xch.3	20	-	33890382	33893057	1	33890382,	33893057,	AK128252	proteinID=;alignID=uc002xch.3;kgID=uc002xch.3;mRNA=AK128252;spID=;refseq=;protAcc=;description=Homo sapiens cDNA FLJ36485 fis, clone THYMU2017707.;rfamAcc=;tRnaName=;	uc002xch.3		Antisense	UCSC	ENST00000496812, ENST00000374377				2675	YES	NO	NO	NO
p33386	0.0383501	0.000160462	6.03994	down	575.529	3542.34	594.694	3688.36	550.374	3176.83	-2.62174	-2.63276	-2.5291	Detected	Detected	Detected	0	p33386	GACCAGAAGAAAGACAAAAGATTTGTAAATGACACACTGCGATCTGAATTTCACAAAAAG	ENST00000545971.1	11	-	94696532	94706750	6	94696532,94699459,94703152,94704140,94705218,94706661,	94696679,94699577,94703260,94704651,94705357,94706750,	ENSG00000150316.7	gene_id "ENSG00000150316.7"; transcript_id "ENST00000545971.1"; gene_type "processed_transcript"; gene_status "KNOWN"; gene_name "CWC15"; transcript_type "retained_intron"; transcript_status "KNOWN"; transcript_name "CWC15-003"; level 2; havana_gene "OTTHUMG00000167863.2"; havana_transcript "OTTHUMT00000397861.1";	ENST00000545971.1	CWC15	Antisense	ENSEMBL			ENST00000536741		1112	YES	NO	NO	NO

## Sheet: down lncRNA intronic
ProbeName	p (Corr)	p	FC (abs)	Regulation	N1vsC1:rProcessedSignal(raw)	N1vsC1:gProcessedSignal(raw)	N2vsC2:rProcessedSignal(raw)	N2vsC2:gProcessedSignal(raw)	N3vsC3:rProcessedSignal(raw)	N3vsC3:gProcessedSignal(raw)	N1vsC1:cy5ByCy3Signal(normalized)	N2vsC2:cy5ByCy3Signal(normalized)	N3vsC3:cy5ByCy3Signal(normalized)	N2vsC2:FEFlags	N1vsC1:FEFlags	N3vsC3:FEFlags	ControlType	lncRNA_ProbeName	Probe Sequence	lncRNA ID	Chromosome	Strand	Start	End	exoncount	exonstart	exonend	gene	description	alias	known lncRNA name	class	database	Sense	Intronic	Bidirectional	Intergenic(10k)	length	Antisense	HOX	lincRNA	enhancer	Antisense_ID	enhancer_ID	lincRNA_ID
p26766	0.0474706	0.00437942	2.83273	down	322.801	1002.69	416.236	1231.11	511.06	1264.44	-1.63517	-1.56448	-1.30694	Detected	Detected	Detected	0	p26766	AAGAAAGAAGCCGTGAGACTTCCTGTCCTCCTCTCGTAGGTGTATCATTTCTACTAGCAA	eHIT000012724	20	-	62643578	62644132	2	62643578,62643954,	62643780,62644132,	HIX0213076	None	eHIT000012724		Intronic	H-InvDB		ENST00000450537, ENST00000535781			380	NO	NO	NO	NO
p27374	0.0470006	0.00352161	2.07021	down	59.173	129.644	51.6221	109.943	58.7886	111.784	-1.13154	-1.0907	-0.9271	Detected	Detected	Detected	0	p27374	CAAATGATTTGGTGCTAAATTTATGCACTATGACATTTGGCTTTTATGCAATCATTTTTT	uc.63-	2	-	61752500	61752778	1	61752500,	61752778,	uc.63-	uc.63-	uc.63-		Intronic	UCR		ENST00000406957			278	NO	NO	NO	NO
p10013	0.0470006	0.00401631	5.07132	down	54.9384	245.569	33.2286	206.761	50.8836	238.609	-2.16024	-2.63746	-2.22938	Not Detected	Detected	Detected	0	p10013	ACTAACATTGTCCAGGAAATTGCTGTTGTCCAGGAAGAGAAGAGTTGAGCCGAGTGTCAA	ENST00000454699.1	2	+	134022539	134026582	4	134022539,134024844,134025927,134026487,	134022674,134024996,134026014,134026582,	ENSG00000226953.2	gene_id "ENSG00000226953.2"; transcript_id "ENST00000454699.1"; gene_type "processed_transcript"; gene_status "NOVEL"; gene_name "AC010890.1"; transcript_type "processed_transcript"; transcript_status "KNOWN"; transcript_name "AC010890.1-002"; level 2; havana_gene "OTTHUMG00000153495.2"; havana_transcript "OTTHUMT00000331363.1";	ENST00000454699.1		Intronic	ENSEMBL					469	NO	NO	NO	NO
p26614	0.0470006	0.00375059	2.46715	down	168.746	376.71	202.782	504.514	188.298	509.118	-1.1586	-1.31496	-1.43498	Detected	Detected	Detected	0	p26614	GGTGTTGGTGTATATTTGCATATGTGGCGTAGAATATTTGGTGTAGAACATTCATCTTTT	HIT000325925	10	-	126467361	126467655	1	126467361,	126467655,	HIX0035811	None	H-InvDB_2022_304		Intronic	H-InvDB		ENST00000466270, ENST00000464099, ENST00000494792			294	NO	NO	NO	NO
p27912	0.0449259	0.00264012	2.79819	down	93.2068	289.958	89.2076	236.973	84.6526	224.432	-1.63734	-1.40948	-1.40665	Detected	Detected	Detected	0	p27912	TGGGAGAACTTAGCAGAAATCGGTACCTTGGTCATTACAAAGAAGCACGTTCAAAGGAAA	hox-HOXB8-86	17	+	44044706	44045273	1	44044706,	44045273,	hox-HOXB8-86	transcript_type=Hox Transcripts	hox-HOXB8-86		Intronic	HOX Loci		ENST00000344290			568	NO	YES	NO	NO
p25964	0.044879	0.00261709	3.84673	down	48.8286	191.404	64.8907	278.383	101.858	344.776	-1.97082	-2.10099	-1.7591	Detected	Detected	Detected	0	p25964	TGCCAGGCCTATTTCATACGCACTCTTCCAACTTTTTCCTGAATTAAAAACAAACAAACA	uc002dam.1	16	-	11029865	11031993	1	11029865,	11031993,	AX748339	proteinID=;alignID=uc002dam.1;kgID=uc002dam.1;mRNA=AX748339;spID=;refseq=;protAcc=;description=Homo sapiens cDNA FLJ36537 fis, clone TRACH2004950.;rfamAcc=;tRnaName=;	UCSC_4418_2128		Intronic	UCSC				ENST00000324288, ENST00000409552	2128	NO	NO	NO	NO
p1602	0.0441784	0.00189789	4.13569	down	43.8301	185.092	53.447	243.142	69.038	254.203	-2.07825	-2.18562	-1.88052	Detected	Detected	Detected	0	p1602	AACTGGCACCATAATCAAGACAGAATTTTTGCAGAATAAATAGAGTTACCTGCTTTCAGC	ENST00000418400.1	10	-	51253145	51291409	5	51253145,51253875,51262048,51287080,51291357,	51253532,51253968,51262177,51287228,51291409,	ENSG00000244393.2	gene_id "ENSG00000244393.2"; transcript_id "ENST00000418400.1"; gene_type "processed_transcript"; gene_status "NOVEL"; gene_name "RP11-592B15.3"; transcript_type "processed_transcript"; transcript_status "KNOWN"; transcript_name "RP11-592B15.3-001"; level 2; havana_gene "OTTHUMG00000018209.1"; havana_transcript "OTTHUMT00000048030.1";	ENST00000418400.1		Intronic	ENSEMBL					809	NO	NO	NO	NO
p26841	0.0440057	0.00169659	2.89936	down	71413.7	198721	82610.2	261483	69399.7	192041	-1.47647	-1.66232	-1.46841	Detected	Detected	Detected	0	p26841	GAGTTGTAAAAAACTCCAGTTGATACAAAATAAACTACGAAAGTGGCTTTAACGCATCTG	HIT000271588	5	-	79947240	79947865	1	79947240,	79947865,	HIX0032090	None	H-InvDB_515_625		Intronic	H-InvDB		ENST00000513048, ENST00000439211		ENST00000265081	625	NO	NO	NO	NO
p26297	0.041237	0.00101729	2.78767	down	127.109	375.679	165.782	437.552	191.781	532.597	-1.56343	-1.40016	-1.47358	Detected	Detected	Detected	0	p26297	AAACACTATTCTGTTTGCTGGCTACTGCCTTCTCTAAAAGCACATAGCACATCCTTCTGC	uc003lau.1	5	-	134670617	134672992	1	134670617,	134672992,	AX747819	proteinID=;alignID=uc003lau.1;kgID=uc003lau.1;mRNA=AX747819;spID=;refseq=;protAcc=;description=Homo sapiens cDNA FLJ35625 fis, clone SPLEN2011021.;rfamAcc=;tRnaName=;	UCSC_3609_2375		Intronic	UCSC	ENST00000506671, ENST00000512507				2375	NO	NO	NO	NO
p28193	0.0400061	0.000789232	3.45262	down	65.5378	214.257	86.7008	296.31	108.583	399.986	-1.70894	-1.77299	-1.88115	Detected	Detected	Detected	0	p28193	TTTTCTGTCTAAAACCTCTGGCATAGGTACCACATAAGGATCGCACACAGGGAAACAGAG	nc-HOXC5-255	12	+	52711967	52712436	1	52711967,	52712436,	nc-HOXC5-255	transcript_type=TAR Transcripts	nc-HOXC5-255		Intronic	HOX Loci		ENST00000293670, ENST00000293670			470	NO	YES	NO	NO

## Sheet: down lncRNA divergent
ProbeName	p (Corr)	p	FC (abs)	Regulation	N1vsC1:rProcessedSignal(raw)	N1vsC1:gProcessedSignal(raw)	N2vsC2:rProcessedSignal(raw)	N2vsC2:gProcessedSignal(raw)	N3vsC3:rProcessedSignal(raw)	N3vsC3:gProcessedSignal(raw)	N1vsC1:cy5ByCy3Signal(normalized)	N2vsC2:cy5ByCy3Signal(normalized)	N3vsC3:cy5ByCy3Signal(normalized)	N2vsC2:FEFlags	N1vsC1:FEFlags	N3vsC3:FEFlags	ControlType	lncRNA_ProbeName	Probe Sequence	lncRNA ID	Chromosome	Strand	Start	End	exoncount	exonstart	exonend	gene	description	alias	known lncRNA name	class	database	Sense	Intronic	Bidirectional	Intergenic(10k)	length	Antisense	HOX	lincRNA	enhancer	Antisense_ID	enhancer_ID	lincRNA_ID
p29786	0.049377	0.00555361	3.39306	down	1101.19	3112.4	1043.09	3900.4	945.646	3495.29	-1.49896	-1.90276	-1.88604	Detected	Detected	Detected	0	p29786	TAGTTCAGAAAATGGACCAGCCAGGTTTGCTTAAATGCACCCCTGCACAACTATCTCACT	TCONS_00002665	2	-	61368726	61372110	2	61368726,61371907,	61371080,61372110,	XLOC_002111	Gene_id=XLOC_002111;Gene_name=linc-PUS10-1;Transcript_id=TCONS_00002665;Transcript_name=linc-PUS10-1;	XLOC_002111		Divergent	HumanLincRNACatalog			ENST00000398622	ENST00000295031	2557	NO	NO	NO	NO
p12352	0.0493528	0.00554473	2.76905	down	423.99	1179.21	461.867	1118.48	426.712	1345.16	-1.47572	-1.276	-1.65645	Detected	Detected	Detected	0	p12352	CCCTTTTCTGAAACACTTTGCCACAATGAAGGAAATAAGGAATAAAATTGAAGGGTGTTT	ENST00000511271.1	4	-	83815947	83821719	4	83815947,83816844,83821229,83821486,	83816000,83816927,83821376,83821719,	ENSG00000251022.1	gene_id "ENSG00000251022.1"; transcript_id "ENST00000511271.1"; gene_type "processed_transcript"; gene_status "NOVEL"; gene_name "THAP9-AS1"; transcript_type "processed_transcript"; transcript_status "KNOWN"; transcript_name "THAP9-AS1-009"; level 2; havana_gene "OTTHUMG00000160729.1"; havana_transcript "OTTHUMT00000361939.1";	ENST00000511271.1	THAP9-AS1	Divergent	ENSEMBL			ENST00000302236		516	NO	NO	NO	NO
p12350	0.0492316	0.00551781	4.75901	down	40.8344	169.273	46.0303	199.558	41.3202	247.814	-2.0515	-2.11615	-2.58434	Detected	Detected	Not Detected	0	p12350	TATAGCCCTTAAACAAATTTGTGAAATAAATGCATTCAGAAACAAACTAAAACAATGAAA	ENST00000504792.1	4	-	83814689	83821661	4	83814689,83820865,83821229,83821486,	83816927,83820890,83821376,83821661,	ENSG00000251022.1	gene_id "ENSG00000251022.1"; transcript_id "ENST00000504792.1"; gene_type "processed_transcript"; gene_status "NOVEL"; gene_name "THAP9-AS1"; transcript_type "processed_transcript"; transcript_status "KNOWN"; transcript_name "THAP9-AS1-002"; level 2; tag "basic"; havana_gene "OTTHUMG00000160729.1"; havana_transcript "OTTHUMT00000361932.1";	ENST00000504792.1	THAP9-AS1	Divergent	ENSEMBL			ENST00000302236		2585	NO	NO	NO	NO
p12354	0.0470006	0.00391794	5.9982	down	114.638	617.558	72.6478	545.629	107.277	572.198	-2.42949	-2.90893	-2.41518	Detected	Detected	Detected	0	p12354	GATACATGGGTCTTGGAAGATAATTACTCAAAATATGCAGGGAAGGTAGTATATCTTTCT	ENST00000507660.1	4	-	83819075	83821724	4	83819075,83820865,83821229,83821486,	83819215,83820890,83821376,83821724,	ENSG00000251022.1	gene_id "ENSG00000251022.1"; transcript_id "ENST00000507660.1"; gene_type "processed_transcript"; gene_status "NOVEL"; gene_name "THAP9-AS1"; transcript_type "retained_intron"; transcript_status "KNOWN"; transcript_name "THAP9-AS1-003"; level 2; havana_gene "OTTHUMG00000160729.1"; havana_transcript "OTTHUMT00000361933.1";	ENST00000507660.1	THAP9-AS1	Divergent	ENSEMBL			ENST00000302236		550	NO	NO	NO	NO
p25985	0.0470006	0.00397715	3.72488	down	212.978	672.457	211.586	842.157	187.01	769.073	-1.65873	-1.99284	-2.04	Detected	Detected	Detected	0	p25985	CCATCCTCCCTACTCATGACTTTGATGAGTTATTGCTGTAACATCACTTCTTGATTTAAT	uc002efy.3	16	+	50139751	50140297	1	50139751,	50140297,	AF086132	proteinID=;alignID=uc002efy.3;kgID=uc002efy.3;mRNA=AF086132;spID=;refseq=;protAcc=;description=Homo sapiens full length insert cDNA clone ZA87H01.;rfamAcc=;tRnaName=;	uc002efy.3		Divergent	UCSC					546	NO	NO	NO	NO
p9152	0.0447583	0.00253407	3.56915	down	211.235	676.083	231.009	821.042	197.342	788.757	-1.67835	-1.8295	-1.99888	Detected	Detected	Detected	0	p9152	AACATCTCGTGTGTCTGGTATCTGGTTATATTGTGGCCTGACAGAGAAGTTTCTTTCGGG	ENST00000422740.1	2	-	61370702	61372026	3	61370702,61371303,61371907,	61371080,61371401,61372026,	ENSG00000212978.4	gene_id "ENSG00000212978.4"; transcript_id "ENST00000422740.1"; gene_type "processed_transcript"; gene_status "NOVEL"; gene_name "AC016747.3"; transcript_type "processed_transcript"; transcript_status "PUTATIVE"; transcript_name "AC016747.3-003"; level 2; havana_gene "OTTHUMG00000152156.3"; havana_transcript "OTTHUMT00000325687.2";	TCONS_00003298;XLOC_002111;TCONS_00003299;XLOC_002111		Divergent	ENSEMBL			ENST00000398622	ENST00000295031	595	NO	NO	NO	NO
p28977	0.0445738	0.00248081	3.05949	down	57.3485	175.963	57.8653	160.502	35.4853	119.408	-1.61745	-1.47182	-1.7506	Detected	Detected	Not Detected	0	p28977	CATCTTCAGTCTTTATCAACTCTTTGGAGATTCAGCCATTCTTTTTTGTACTTTAGGGAA	ENST00000421013.1	1	+	101491408	101552819	9	101491408,101538215,101540831,101542918,101545944,101547096,101549016,101550607,101552407,	101491617,101538386,101541272,101543064,101546169,101547291,101549130,101550713,101552819,	ENSG00000233184.1	gene_id "ENSG00000233184.1"; transcript_id "ENST00000421013.1"; gene_type "processed_transcript"; gene_status "NOVEL"; gene_name "RP11-421L21.3"; transcript_type "processed_transcript"; transcript_status "KNOWN"; transcript_name "RP11-421L21.3-002"; level 2; tag "basic"; havana_gene "OTTHUMG00000010831.1"; havana_transcript "OTTHUMT00000029897.1";	ENST00000421013.1		Divergent	ENSEMBL			ENST00000342173		2019	NO	NO	NO	NO
p19751	0.0442361	0.0020732	2.00715	down	206.294	431.712	220.455	451.706	216.184	407.679	-1.06536	-1.0349	-0.915173	Detected	Detected	Detected	0	p19751	AGGCATAGCAACGAATGTAAAATTTCCCCAATAATACTCTAAAACTGCCCCACAGCTTTT	TCONS_00023261	15	+	48619764	48622979	2	48619764,48622031,	48621300,48622979,	XLOC_011240	Gene_id=XLOC_011240;Gene_name=linc-DUT-1;Transcript_id=TCONS_00023261;Transcript_name=linc-DUT-1;	XLOC_011240		Divergent	HumanLincRNACatalog					2484	NO	NO	NO	NO
p28658	0.0441784	0.00180968	2.75232	down	51.3574	129.949	56.2246	158.745	48.5321	141.639	-1.3393	-1.49744	-1.54521	Not Detected	Detected	Detected	0	p28658	GCAGCATTTGGGTGGAAGGACGTAGAAAATATTTTTTAACTGCCTACCTTATTTTCATAA	ASO2158	None	None	None	None	None	None	None	ASO2158	Accession=BC042589;Description=Homo sapiens cDNA clone IMAGE:4819084.	asoverlaps_85_3223		Divergent	RNAdb					3223	NO	NO	NO	NO
p28209	0.0394059	0.000346543	7.11433	down	28.5377	188.994	48.4836	353.054	71.6335	534.864	-2.72739	-2.86432	-2.90047	Detected	Detected	Detected	0	p28209	GCCACACTCTACTTACTCAGGGGAACAGGTTTTATGAAATTTCTTTCTACTTTTGATTTT	nc-HOXC6-251	12	+	52707707	52707986	1	52707707,	52707986,	nc-HOXC6-251	transcript_type=TAR Transcripts	nc-HOXC6-251		Divergent	HOX Loci				ENST00000293670, ENST00000293670	280	NO	YES	NO	NO

## Sheet: down lncRNA intergenic(10k)
ProbeName	p (Corr)	p	FC (abs)	Regulation	N1vsC1:rProcessedSignal(raw)	N1vsC1:gProcessedSignal(raw)	N2vsC2:rProcessedSignal(raw)	N2vsC2:gProcessedSignal(raw)	N3vsC3:rProcessedSignal(raw)	N3vsC3:gProcessedSignal(raw)	N1vsC1:cy5ByCy3Signal(normalized)	N2vsC2:cy5ByCy3Signal(normalized)	N3vsC3:cy5ByCy3Signal(normalized)	N2vsC2:FEFlags	N1vsC1:FEFlags	N3vsC3:FEFlags	ControlType	lncRNA_ProbeName	Probe Sequence	lncRNA ID	Chromosome	Strand	Start	End	exoncount	exonstart	exonend	gene	description	alias	known lncRNA name	class	database	Sense	Intronic	Bidirectional	Intergenic(10k)	length	Antisense	HOX	lincRNA	enhancer	Antisense_ID	enhancer_ID	lincRNA_ID
p37458_v4	0.0499783	0.00599743	2.68275	down	59.427	141.843	66.0905	172.443	45.7739	141.915	-1.2551	-1.3836	-1.63243	Detected	Detected	Detected	0	p37458_v4	GCCGTCACTACAACCTCTGCTAACATATGCTTCGAAGTACAGTTTTCATTAAAATGAATG	ENST00000609598.1	3	-	119216524	119217028	1	119216524,	119217028,	ENSG00000272662.1	gene_id "ENSG00000272662.1"; transcript_id "ENST00000609598.1"; gene_type "lincRNA"; gene_status "NOVEL"; gene_name "RP11-190C22.8"; transcript_type "lincRNA"; transcript_status "KNOWN"; transcript_name "RP11-190C22.8-001"; level 2; tag "basic"; havana_gene "OTTHUMG00000185933.1"; havana_transcript "OTTHUMT00000471748.1";			Intergenic	ENSEMBL					504	NO	NO	NO	NO
p4713	0.0497459	0.00579829	2.15238	down	1498.09	2912.16	1672.73	3602.67	999.504	2380.47	-0.958969	-1.10686	-1.25196	Detected	Detected	Detected	0	p4713	AGACCTACACCTGCAACGTAGATCACAAGCCCAGCAACACCAAGGTGGACAAGACAGTTG	ENST00000460164.1	14	-	106110832	106114892	2	106110832,106114662,	106111126,106114892,	ENSG00000253364.1	gene_id "ENSG00000253364.1"; transcript_id "ENST00000460164.1"; gene_type "lincRNA"; gene_status "NOVEL"; gene_name "RP11-731F5.2"; transcript_type "lincRNA"; transcript_status "KNOWN"; transcript_name "RP11-731F5.2-002"; level 2; havana_gene "OTTHUMG00000164792.1"; havana_transcript "OTTHUMT00000380291.1";	ENST00000460164.1		Intergenic	ENSEMBL					524	NO	NO	NO	NO
p33897	0.0497459	0.00581447	3.0354	down	42164.7	113500	41838.3	149678	42354.3	123003	-1.42858	-1.83897	-1.53811	Detected	Detected	Detected	0	p33897	AGCATAATCACTTGTTCCTTAAATAGGGACCTGTATGAATGGCTCCACGAGGGTTCAGCT	HIT000064601	M	+	1907	2662	1	1907,	2662,	HIX0080295	None	HIT000064601		Intergenic	H-InvDB					755	NO	NO	NO	NO
p21878	0.0496292	0.00575958	2.85214	down	44710.3	112363	35903.7	118707	46147.2	128856	-1.32949	-1.7252	-1.48144	Detected	Detected	Detected	0	p21878	TCTTACTTTCAACCAGTGAAATTGACCTACCCGTGAAGAGGCGGGCATAACATAGCAAGA	TCONS_00007197	3	-	96336028	96336906	3	96336028,96336594,96336801,	96336381,96336604,96336906,	XLOC_003181	Gene_id=XLOC_003181;Gene_name=linc-DHFRL1-4;Transcript_id=TCONS_00007197;Transcript_name=linc-DHFRL1-4;	XLOC_003181		Intergenic	HumanLincRNACatalog					468	NO	NO	NO	NO
p5288	0.049585	0.00573402	2.29598	down	1477.54	3186.61	1621.01	3491.64	1401.8	3652.24	-1.10883	-1.10701	-1.3815	Detected	Detected	Detected	0	p5288	TGACATCTCCACGTTTTCCAGGAGAGAATCCACTTTTTGTTTTATCTGGGTCAACTCCTT	ENST00000558297.1	15	-	79529222	79576287	4	79529222,79552570,79553046,79575990,	79529270,79552648,79553188,79576287,	ENSG00000259234.1	gene_id "ENSG00000259234.1"; transcript_id "ENST00000558297.1"; gene_type "lincRNA"; gene_status "NOVEL"; gene_name "RP11-17L5.4"; transcript_type "lincRNA"; transcript_status "KNOWN"; transcript_name "RP11-17L5.4-004"; level 2; havana_gene "OTTHUMG00000172071.2"; havana_transcript "OTTHUMT00000416711.1";	ENST00000558297.1		Intergenic	ENSEMBL					565	YES	NO	NO	NO	ENST00000421388
p20739	0.0494894	0.00567639	2.27098	down	40.1772	91.8702	54.9929	111.794	44.4587	112.019	-1.19322	-1.02352	-1.3332	Detected	Detected	Detected	0	p20739	TGGATAACTAACAAATTATTTCAAATGTGTGCCTATAGGTGAGAGAAGCAATGGTACATG	TCONS_00027642	19	+	58782948	58785962	2	58782948,58785731,	58783142,58785962,	XLOC_013181	Gene_id=XLOC_013181;Gene_name=linc-ZNF8-2;Transcript_id=TCONS_00027642;Transcript_name=linc-ZNF8-2;	XLOC_013181		Intergenic	HumanLincRNACatalog				ENST00000196548	425	NO	NO	NO	NO
p34414_v4	0.0492248	0.00551229	2.19631	down	335.786	724.374	401.163	804.097	312.302	765.192	-1.10919	-1.00318	-1.29288	Detected	Detected	Detected	0	p34414_v4	ACATCCAGGCCTCTGAAGACAGTCATTCAGGTTTTCCAGGAGAGAATCCACTTTTTGTTT	ENST00000559979.1	15	-	79529047	79576183	3	79529047,79553046,79575990,	79529270,79553188,79576183,	ENSG00000259234.1	gene_id "ENSG00000259234.1"; transcript_id "ENST00000559979.1"; gene_type "lincRNA"; gene_status "NOVEL"; gene_name "RP11-17L5.4"; transcript_type "lincRNA"; transcript_status "KNOWN"; transcript_name "RP11-17L5.4-003"; level 2; havana_gene "OTTHUMG00000172071.2"; havana_transcript "OTTHUMT00000416708.1";	ENST00000559979.1		Intergenic	ENSEMBL					558	YES	NO	NO	NO	ENST00000421388
p6291	0.0491223	0.00545177	3.03184	down	407.788	1129.14	418.171	1494.02	427.097	1203.18	-1.46933	-1.83703	-1.49421	Detected	Detected	Detected	0	p6291	TTAATTTATTGAGCTGCGGCTGGATCTGTAATGAAATACAGCCCTTGTAACTGATAACCT	ENST00000570945.1	16	+	14396144	14420210	2	14396144,14419869,	14396454,14420210,	ENSG00000262454.1	gene_id "ENSG00000262454.1"; transcript_id "ENST00000570945.1"; gene_type "lincRNA"; gene_status "NOVEL"; gene_name "RP11-65J21.3"; transcript_type "lincRNA"; transcript_status "KNOWN"; transcript_name "RP11-65J21.3-001"; level 2; tag "basic"; havana_gene "OTTHUMG00000177423.1"; havana_transcript "OTTHUMT00000436878.1";	ENST00000570945.1		Intergenic	ENSEMBL					651	NO	NO	NO	NO
p25452	0.0490382	0.00535865	2.15622	down	350.886	846.714	341.713	702.249	310.139	626.953	-1.27087	-1.0392	-1.01544	Detected	Detected	Detected	0	p25452	CTGCCTCCTGAATCGTTGAGGAGTCTTTTAAATTAGATTTTTGTTTTGTTGTCTCCCAAG	NR_024412.1	7	-	112756772	112758637	3	112756772,112758122,112758494,	112757662,112758216,112758637,	LOC401397	ID=rna17342;Name=NR_024412.1;Parent=gene14550;Dbxref=GeneID:401397,Genbank:NR_024412.1;gbkey=misc_RNA;product=uncharacterized LOC401397%2C transcript variant 1;transcript_id=NR_024412.1|ID=gene14550;Name=LOC401397;Dbxref=GeneID:401397;description=uncharacterized LOC401397;gbkey=Gene;gene=LOC401397	RefSeq_2659_1127		Intergenic	RefSeq					1127	NO	NO	NO	NO
p33561	0.0486204	0.00516125	6.7522	down	620.014	3223.5	611.665	4365.14	451.901	3749.45	-2.37825	-2.83521	-3.0526	Detected	Detected	Detected	0	p33561	GTCAGCAACTCTCCTGTTGGTTCATTATTGAATGTGCTGTAAATTAAGTCTTTTGCAATT	ENST00000514608.1	4	-	119990478	119991452	1	119990478,	119991452,	ENSG00000249356.1	gene_id "ENSG00000249356.1"; transcript_id "ENST00000514608.1"; gene_type "lincRNA"; gene_status "NOVEL"; gene_name "RP11-21I10.2"; transcript_type "lincRNA"; transcript_status "KNOWN"; transcript_name "RP11-21I10.2-001"; level 2; tag "basic"; havana_gene "OTTHUMG00000161209.1"; havana_transcript "OTTHUMT00000364171.1";	ENST00000514608.1		Intergenic	ENSEMBL				ENST00000307142	974	NO	NO	NO	NO
p5575	0.0485124	0.00509066	2.84383	down	118.463	336.771	185.891	464.438	117.991	382.066	-1.50733	-1.32103	-1.69514	Detected	Detected	Detected	0	p5575	TGTCCAAGTGGCACAGTGACATCATCATCATCCATGAGTCAAACCACCTGTCCTTTTTAG	ENST00000559825.1	15	+	52408770	52414328	2	52408770,52413849,	52409165,52414328,	ENSG00000259327.1	gene_id "ENSG00000259327.1"; transcript_id "ENST00000559825.1"; gene_type "lincRNA"; gene_status "NOVEL"; gene_name "CTD-2184D3.6"; transcript_type "lincRNA"; transcript_status "KNOWN"; transcript_name "CTD-2184D3.6-001"; level 2; tag "basic"; havana_gene "OTTHUMG00000172599.1"; havana_transcript "OTTHUMT00000419387.1";	ENST00000559825.1	CTD-2184D3.6	Intergenic	ENSEMBL				ENST00000358784, ENST00000260442	874	YES	NO	NO	NO
p9150	0.0483913	0.00501255	3.62052	down	765.569	2308.53	718.454	2849.67	691.57	2744.11	-1.59237	-1.98783	-1.98839	Detected	Detected	Detected	0	p9150	AAATTCTAGTGGACTGGCTAGTTCAGAAAATGGACCAGCCAGGTTTGCTTAAATGCACCC	ENST00000542553.1	2	-	61368731	61369778	1	61368731,	61369778,	ENSG00000212978.4	gene_id "ENSG00000212978.4"; transcript_id "ENST00000542553.1"; gene_type "processed_transcript"; gene_status "NOVEL"; gene_name "AC016747.3"; transcript_type "processed_transcript"; transcript_status "KNOWN"; transcript_name "AC016747.3-201"; level 3; havana_gene "OTTHUMG00000152156.3";	ENST00000542553.1		Intergenic	ENSEMBL				ENST00000295031, ENST00000398622	1047	NO	NO	NO	NO
p36621_v4	0.0482746	0.00496572	2.5891	down	44.4637	121.294	79.1848	179.391	87.4358	245.553	-1.4478	-1.17982	-1.48974	Detected	Detected	Detected	0	p36621_v4	GAGACTCGCTACACTTGGAAGCTCTTCAAGGTTTAACATCCTCCCAGGATGTCAACTGGA	TCONS_00008390	4	+	190471864	190498063	4	190471864,190472145,190496638,190497378,	190471946,190472385,190496696,190498063,	XLOC_003840	Gene_id=XLOC_003840;Gene_name=linc-FRG1-4;Transcript_id=TCONS_00008390;Transcript_name=linc-FRG1-4;	XLOC_003840		Intergenic	HumanLincRNACatalog					1065	NO	NO	NO	NO
p19967	0.0482289	0.00493175	3.94042	down	53.2761	173.065	91.7414	395.064	83.8127	366.572	-1.69975	-2.10644	-2.12886	Detected	Detected	Detected	0	p19967	ATTATCCTCTCTGCGTTATCCAACCCCATGTCCCATGATGCACTTTGTAGACAAGCAAGT	TCONS_00024768	16	-	86508050	86532172	4	86508050,86523869,86524458,86532029,	86510805,86524119,86524610,86532172,	XLOC_012046	Gene_id=XLOC_012046;Gene_name=linc-COX4NB-9;Transcript_id=TCONS_00024768;Transcript_name=linc-COX4NB-9;	XLOC_012046		Intergenic	HumanLincRNACatalog					3300	NO	NO	NO	NO
p36601_v4	0.048083	0.00484748	2.2308	down	246.04	497.363	271.617	666.725	308.564	690.351	-1.01541	-1.29552	-1.16176	Detected	Detected	Detected	0	p36601_v4	AGCCACGGCAGCGTCAAAAGTCTGAGCCAGCTGGAGGACAAGTTCGAGCATCTTAAAATG	ENST00000428915.2	10	+	38742108	38755104	3	38742108,38746608,38754896,	38742458,38746777,38755104,	ENSG00000203496.4	gene_id "ENSG00000203496.4"; transcript_id "ENST00000428915.2"; gene_type "lincRNA"; gene_status "NOVEL"; gene_name "RP11-291L22.4"; transcript_type "lincRNA"; transcript_status "KNOWN"; transcript_name "RP11-291L22.4-002"; level 2; tag "not_best_in_genome_evidence"; tag "basic"; havana_gene "OTTHUMG00000017996.3"; havana_transcript "OTTHUMT00000047653.3";	ENST00000428915.2		Intergenic	ENSEMBL					727	NO	NO	NO	NO
p25951	0.048083	0.0047263	3.58082	down	68.2126	279.694	108.782	330.262	102.339	377.459	-2.03574	-1.60217	-1.88296	Detected	Detected	Detected	0	p25951	TGTGGACATTCTGGACCACATAAATAAAGACAACACCCTAGAGATGGTGAAGTAAGTTGT	uc001zue.3	15	+	45021218	45025046	2	45021218,45023560,	45021750,45025046,	TRIM69	proteinID=;alignID=uc001zue.3;kgID=uc001zue.3;mRNA=BC031266;spID=;refseq=;protAcc=;description=Homo sapiens cDNA, FLJ18592.;rfamAcc=;tRnaName=;	uc001zue.3		Intergenic	UCSC				ENST00000338264	2018	NO	NO	NO	NO
p29141	0.048083	0.00473214	2.63961	down	167.355	458.621	182.275	422.411	145.497	421.356	-1.45439	-1.21253	-1.53405	Detected	Detected	Detected	0	p29141	CTTGGCAGAGCCAGAGTGTACACATTCCTAAACCATTAAACAGATTTCTATAACAAAAAA	ENST00000574180.1	16	-	46656772	46658363	1	46656772,	46658363,	ENSG00000261512.2	gene_id "ENSG00000261512.2"; transcript_id "ENST00000574180.1"; gene_type "lincRNA"; gene_status "NOVEL"; gene_name "RP11-46D6.1"; transcript_type "lincRNA"; transcript_status "KNOWN"; transcript_name "RP11-46D6.1-002"; level 2; tag "basic"; havana_gene "OTTHUMG00000175597.2"; havana_transcript "OTTHUMT00000439485.1";	ENST00000574180.1		Intergenic	ENSEMBL				ENST00000303383	1591	NO	NO	NO	NO
p25380	0.0475539	0.00446326	3.62312	down	68.5464	251.806	58.4032	181.058	51.0227	213.083	-1.87716	-1.63233	-2.06221	Detected	Detected	Detected	0	p25380	TGTGGATAAGAATGAGATATTAAGGCAGAATTAGCTGGGCTTTTAATCCCAAACAGTGTT	NR_026776.1	6	-	26987144	26988085	1	26987144,	26988085,	LOC100270746	ID=rna13836;Name=NR_026776.1;Parent=gene11489;Dbxref=GeneID:100270746,Genbank:NR_026776.1;gbkey=misc_RNA;product=uncharacterized LOC100270746;transcript_id=NR_026776.1|ID=gene11489;Name=LOC100270746;Dbxref=GeneID:100270746;description=uncharacterized LOC100270746;gbkey=Gene;gene=LOC100270746	UCSC:uc011dks.2		Intergenic	RefSeq					941	NO	NO	NO	NO
p8454	0.0472276	0.00419464	3.60494	down	199.252	612.44	187.964	765.269	202.101	756.595	-1.61997	-2.02551	-1.90445	Detected	Detected	Detected	0	p8454	TTAGCTGATCAAAGTGGTATCGTTGTAACAGGCAGCTCTAAATAGAAGTCTTCAGAAGCC	ENST00000599382.1	19	-	54949846	54950362	1	54949846,	54950362,	ENSG00000267838.1	gene_id "ENSG00000267838.1"; transcript_id "ENST00000599382.1"; gene_type "lincRNA"; gene_status "KNOWN"; gene_name "AC008746.12"; transcript_type "lincRNA"; transcript_status "KNOWN"; transcript_name "AC008746.12-001"; level 2; tag "basic"; havana_gene "OTTHUMG00000150514.1"; havana_transcript "OTTHUMT00000318709.1";	ENST00000599382.1		Intergenic	ENSEMBL				ENST00000487134	516	NO	NO	NO	NO
p29912	0.0472276	0.00420667	2.28268	down	63.3867	137.828	101.7	218.926	106.426	270.44	-1.12062	-1.10612	-1.34545	Detected	Detected	Detected	0	p29912	ACCTATCATATCATTTGGCTCAACAAAGGGCAGGAAGCTAGATTCTAATTGATATTTTGA	TCONS_00010987	5	-	90603570	90610185	4	90603570,90608894,90609454,90609896,	90608230,90609046,90609594,90610185,	XLOC_004924	Gene_id=XLOC_004924;Gene_name=linc-LYSMD3-2;Transcript_id=TCONS_00010987;Transcript_name=linc-LYSMD3-2;	XLOC_004924		Intergenic	HumanLincRNACatalog					5241	NO	NO	NO	NO
p13153	0.0472276	0.00422373	2.38402	down	214.327	549.224	283.45	604.334	216.954	538.055	-1.35758	-1.09225	-1.31036	Detected	Detected	Detected	0	p13153	AGCAAAAAAGTTGCAATCAGCACCCCCTAGACGGAAGGAATATCCTGTCTTAATGGGAGT	ENST00000499871.2	5	-	43014835	43018913	3	43014835,43016463,43017175,	43015252,43016579,43018913,	ENSG00000177738.3	gene_id "ENSG00000177738.3"; transcript_id "ENST00000499871.2"; gene_type "processed_transcript"; gene_status "NOVEL"; gene_name "CTD-2201E18.3"; transcript_type "processed_transcript"; transcript_status "KNOWN"; transcript_name "CTD-2201E18.3-002"; level 2; havana_gene "OTTHUMG00000162133.2"; havana_transcript "OTTHUMT00000367472.1";	ENST00000499871.2	CTD-2201E18.3	Intergenic	ENSEMBL					2271	NO	NO	NO	NO
p12042	0.0470006	0.00403211	9.05998	down	371.913	4344.43	527.523	4667.25	445.233	3203.75	-3.54613	-3.14527	-2.84713	Detected	Detected	Detected	0	p12042	TCTACCACAGAAGGCTGCAAACACGGCTGAGGATTTTTACTAAAGTTACAAAAATCATTA	ENST00000462835.1	3	+	153149644	153161320	3	153149644,153158271,153161062,	153149784,153158388,153161320,	ENSG00000243012.1	gene_id "ENSG00000243012.1"; transcript_id "ENST00000462835.1"; gene_type "lincRNA"; gene_status "NOVEL"; gene_name "RP11-292E2.4"; transcript_type "lincRNA"; transcript_status "KNOWN"; transcript_name "RP11-292E2.4-001"; level 1; tag "basic"; tag "exp_conf"; havana_gene "OTTHUMG00000159628.1"; havana_transcript "OTTHUMT00000356569.1";	TCONS_00005629;XLOC_002883		Intergenic	ENSEMBL					515	NO	NO	NO	NO
p8064	0.0470006	0.0039578	4.80049	down	420.326	1857.01	498.912	2136.71	347.31	2030.6	-2.1434	-2.09854	-2.54761	Detected	Detected	Detected	0	p8064	CCTCAGTGCTTGATTTTTAACGGTTTTGAAGAGAATAGTTACATTTCTTCTCCTAGTAAG	ENST00000563172.1	18	+	70992175	71017113	3	70992175,70999699,71016318,	70992428,70999816,71017113,	ENSG00000261780.2	gene_id "ENSG00000261780.2"; transcript_id "ENST00000563172.1"; gene_type "processed_transcript"; gene_status "NOVEL"; gene_name "CTD-2354A18.1"; transcript_type "lincRNA"; transcript_status "KNOWN"; transcript_name "CTD-2354A18.1-001"; level 2; tag "basic"; havana_gene "OTTHUMG00000176206.2"; havana_transcript "OTTHUMT00000431629.1";	TCONS_00026195;XLOC_012714	CTD-2354A18.1	Intergenic	ENSEMBL					1165	NO	NO	NO	NO
p21408	0.0470006	0.00354561	2.25367	down	224.265	489.566	209.975	520.531	211.072	446.451	-1.1263	-1.30976	-1.08076	Detected	Detected	Detected	0	p21408	TCCAATACTGAATCTTCATGATGTGACTCTTCATAATGCGCATGGTTGACGCAGGAAGGA	TCONS_00028353	20	-	25225789	25227480	2	25225789,25227083,	25225982,25227480,	XLOC_013706	Gene_id=XLOC_013706;Gene_name=linc-VSX1-3;Transcript_id=TCONS_00028353;Transcript_name=linc-VSX1-3;	XLOC_013706		Intergenic	HumanLincRNACatalog				ENST00000216962	590	NO	NO	NO	NO
p15912	0.0470006	0.00378975	2.21845	down	46.5988	94.4964	48.7323	117.077	53.6951	120.334	-1.01997	-1.2645	-1.16418	Detected	Detected	Detected	0	p15912	ACAGAGCTGATAGCTGCCGTGCATAGGGGAAATAAATGAGAGGAATATGTCTGCATAGTG	ENST00000530350.2	8	-	123497753	123502054	4	123497753,123498671,123499625,123501863,	123497934,123498850,123499705,123502054,	ENSG00000255325.2	gene_id "ENSG00000255325.2"; transcript_id "ENST00000530350.2"; gene_type "lincRNA"; gene_status "NOVEL"; gene_name "RP11-96B2.1"; transcript_type "lincRNA"; transcript_status "KNOWN"; transcript_name "RP11-96B2.1-001"; level 2; tag "basic"; havana_gene "OTTHUMG00000165131.2"; havana_transcript "OTTHUMT00000382021.2";	ENST00000530350.2		Intergenic	ENSEMBL					631	NO	NO	NO	NO
p20180	0.0459583	0.00312466	7.35755	down	37.654	346.319	75.1745	488.675	75.7273	504.472	-3.20123	-2.70056	-2.73589	Detected	Detected	Detected	0	p20180	ATGATTGCTGAATGTGGAATGAAAGTCCCCAGCAGGCAAAAGGCTGTGACTTCTGTTAGT	TCONS_00025232	17	-	46713900	46716647	2	46713900,46716447,	46714135,46716647,	XLOC_012505	Gene_id=XLOC_012505;Gene_name=linc-HOXB9-1;Transcript_id=TCONS_00025232;Transcript_name=linc-HOXB9-1;	XLOC_012505		Intergenic	HumanLincRNACatalog					435	NO	NO	NO	NO
p6186	0.0459527	0.00310374	9.69087	down	39.8817	426.712	97.3367	733.342	67.0222	756.684	-3.41946	-2.91343	-3.49698	Detected	Detected	Detected	0	p6186	TTCCTTGGTCAAAAGGATTAATTACAAAAGAACTCCATGAACACCGAGAAGAAGAGAAGG	ENST00000593604.1	16	-	86523873	86542483	2	86523873,86542260,	86524610,86542483,	ENSG00000268388.1	gene_id "ENSG00000268388.1"; transcript_id "ENST00000593604.1"; gene_type "lincRNA"; gene_status "KNOWN"; gene_name "FENDRR"; transcript_type "lincRNA"; transcript_status "KNOWN"; transcript_name "FENDRR-007"; level 2; havana_gene "OTTHUMG00000183870.1"; havana_transcript "OTTHUMT00000467216.1";	TCONS_00024240;XLOC_012046;TCONS_00024307;XLOC_012046	FENDRR	Intergenic	ENSEMBL				ENST00000262426	960	NO	NO	NO	NO
p3708	0.0458545	0.00306584	2.19681	down	89.1982	207.922	130.994	295.322	182.976	369.135	-1.22096	-1.17279	-1.01249	Detected	Detected	Detected	0	p3708	GGGTGTTGGCAAAAGTCACCTTTGTTTCAGCTTCAGTTTGAATTTAGGCACCTACTTTTG	ENST00000602802.1	12	+	58197620	58198198	1	58197620,	58198198,	ENSG00000270039.1	gene_id "ENSG00000270039.1"; transcript_id "ENST00000602802.1"; gene_type "lincRNA"; gene_status "NOVEL"; gene_name "RP11-571M6.17"; transcript_type "lincRNA"; transcript_status "KNOWN"; transcript_name "RP11-571M6.17-001"; level 2; tag "basic"; havana_gene "OTTHUMG00000183984.1"; havana_transcript "OTTHUMT00000467678.1";	ENST00000602802.1		Intergenic	ENSEMBL				ENST00000548843, ENST00000497617, ENST00000323833	578	NO	NO	NO	NO
p36655_v4	0.0457721	0.00303602	2.68917	down	609.453	1623.79	684.283	2031.49	667.773	1641.78	-1.41378	-1.56987	-1.29783	Detected	Detected	Detected	0	p36655_v4	CAAAGTTTGCAAGGTTCATTTATGTTCATGGGCTGACCCCACATTGGACACCGCTGCATC	uc002tfj.3	2	+	110745137	110752147	2	110745137,110751977,	110746379,110752147,	BC113052	proteinID=;alignID=uc002tfj.3;kgID=uc002tfj.3;mRNA=BC113052;spID=;refseq=;protAcc=;description=Homo sapiens cDNA FLJ31522 fis, clone NT2RI2000270.;rfamAcc=;tRnaName=;	UCSC_7479_1412		Intergenic	UCSC					1412	NO	NO	NO	NO
p35809_v4	0.0457721	0.00303954	3.97883	down	35.7366	133.705	46.019	167.31	40.6165	188.083	-1.90357	-1.86222	-2.21123	Not Detected	Detected	Detected	0	p35809_v4	GAACTGTGTCTGTCACCTAATAGATGCTCAATAAACCTGCCAGTAATTTCAGCAAATGAA	TCONS_00024336	16	+	14417189	14420687	2	14417189,14419869,	14417240,14420687,	XLOC_011650	Gene_id=XLOC_011650;Gene_name=linc-BFAR-1;Transcript_id=TCONS_00024336;Transcript_name=linc-BFAR-1;	XLOC_011650		Intergenic	HumanLincRNACatalog					869	NO	NO	NO	NO
p33607	0.0455512	0.00298361	2.937	down	42.6921	112.362	57.8486	186.359	57.6637	172.3	-1.39612	-1.68773	-1.57918	Detected	Detected	Detected	0	p33607	GCTGATTCAGTAACCAGTTTCATGCTGTGTCATTCACACTCAGTACTTAATACTGCCATA	ENST00000431331.1	X	+	75107993	75109321	2	75107993,75108852,	75108278,75109321,	ENSG00000230028.1	gene_id "ENSG00000230028.1"; transcript_id "ENST00000431331.1"; gene_type "processed_transcript"; gene_status "NOVEL"; gene_name "RP11-212D3.3"; transcript_type "processed_transcript"; transcript_status "KNOWN"; transcript_name "RP11-212D3.3-001"; level 2; tag "basic"; havana_gene "OTTHUMG00000021871.1"; havana_transcript "OTTHUMT00000057289.1";	ENST00000431331.1		Intergenic	ENSEMBL					754	NO	NO	NO	NO
p5287	0.0453221	0.00288283	2.6372	down	1572.5	3799.11	1847.24	4845.87	1374.36	3977.32	-1.2726	-1.39138	-1.53304	Detected	Detected	Detected	0	p5287	TTTTGTTTTATCTGGGTCAACTCCTTCATAATGGCCTGAAGGTCATCTCCTCTCAACTTT	ENST00000557790.1	15	-	79529188	79576287	4	79529188,79552570,79553046,79575990,	79529270,79552643,79553188,79576287,	ENSG00000259234.1	gene_id "ENSG00000259234.1"; transcript_id "ENST00000557790.1"; gene_type "lincRNA"; gene_status "NOVEL"; gene_name "RP11-17L5.4"; transcript_type "lincRNA"; transcript_status "KNOWN"; transcript_name "RP11-17L5.4-001"; level 2; havana_gene "OTTHUMG00000172071.2"; havana_transcript "OTTHUMT00000416710.1";	ENST00000557790.1		Intergenic	ENSEMBL					594	YES	NO	NO	NO	ENST00000421388
p29710	0.0453221	0.00283934	2.62812	down	187.41	470.244	196.912	573.666	190.947	474.164	-1.32721	-1.54266	-1.31222	Detected	Detected	Detected	0	p29710	TATGCTGTGAACCCCCTGCCTTTCTTGCAGCCTACAACGAATAAATTTTCTTTGCAAAGG	TCONS_00023192	15	+	89921272	89941718	7	89921272,89922278,89930661,89931047,89931731,89932575,89938258,	89921396,89922500,89930769,89931112,89931812,89932713,89941718,	XLOC_011345	Gene_id=XLOC_011345;Gene_name=linc-C15orf42-2;Transcript_id=TCONS_00023192;Transcript_name=linc-C15orf42-2;	NR_015411.1;RefSeq_398_4198;XLOC_011345		Intergenic	HumanLincRNACatalog					4198	NO	NO	NO	NO
p21628	0.0449259	0.00263668	4.7727	down	83.1814	360.728	81.8234	458.172	86.1939	385.889	-2.11658	-2.4853	-2.16253	Detected	Detected	Detected	0	p21628	CTGTTGTTGTCTAAACGTATATCCGTGTATGTAAACCGCCTGTTCTCTAAACATATATAT	TCONS_00029159	21	-	44808522	44809763	3	44808522,44808605,44808785,	44808533,44808641,44809763,	XLOC_014103	Gene_id=XLOC_014103;Gene_name=linc-U2AF1-3;Transcript_id=TCONS_00029159;Transcript_name=linc-U2AF1-3;	XLOC_014103		Intergenic	HumanLincRNACatalog					1025	NO	NO	NO	NO
p27873	0.0445738	0.00239617	3.55721	down	107.667	392.495	108.349	423.162	128.412	405.975	-1.8661	-1.96553	-1.66061	Detected	Detected	Detected	0	p27873	GACGTACACTTAGTCATCCTTGCACAGAGAGCCCCTGTTTCAAAGCGCCTTTGATTTTTT	hox-HOXA3-4	7	+	26919862	26920421	1	26919862,	26920421,	hox-HOXA3-4	transcript_type=Hox Transcripts	hox-HOXA3-4		Intergenic	HOX Loci					560	NO	YES	NO	NO
p35879_v4	0.0442361	0.00194678	2.44018	down	85.5492	225.409	80.9685	187.197	70.302	167.685	-1.39772	-1.20913	-1.25412	Detected	Detected	Detected	0	p35879_v4	CTGACTGAAACCTGAGTTTTGATTCACCAGGTTAAAAACGCTCTTTTTGTAGAACCTACA	TCONS_00027264	19	-	28220481	28284743	5	28220481,28223703,28237005,28283907,28284439,	28220960,28223875,28237248,28284140,28284743,	XLOC_013282	Gene_id=XLOC_013282;Gene_name=linc-ZNF681-4;Transcript_id=TCONS_00027264;Transcript_name=linc-ZNF681-4;	XLOC_013282		Intergenic	HumanLincRNACatalog					1431	NO	NO	NO	NO
p24048	0.0442361	0.00216127	2.64308	down	282.639	723.146	323.4	934.721	340.413	849.963	-1.35533	-1.53121	-1.32011	Detected	Detected	Detected	0	p24048	AAGTGTGGATCACATTTATTTGTAAACTTAGCTTCTTGCTCGTCTCATGGTTGCTTTTTT	TCONS_00015171	8	-	128234035	128241550	3	128234035,128236779,128239643,	128235911,128236929,128241550,	XLOC_007215	Gene_id=XLOC_007215;Gene_name=linc-FAM84B-9;Transcript_id=TCONS_00015171;Transcript_name=linc-FAM84B-9;	XLOC_007215		Intergenic	HumanLincRNACatalog					3933	NO	NO	NO	NO
p26540	0.0442361	0.0020317	4.54118	down	5770.04	27260.2	6123.05	30530.2	7384.91	29359	-2.24014	-2.31792	-1.99115	Detected	Detected	Detected	0	p26540	TGGTTCCTACTTCAGGGCCATAAAGCCTAAATAGCCCACACGTTCCCCTTAAATAAGACA	uc004coz.1	chrM	+	15998	16571	1	15998,	16571,	AF079515	proteinID=;alignID=uc004coz.1;kgID=uc004coz.1;mRNA=AF079515;spID=;refseq=;protAcc=;description=Homo sapiens IDL RNA, complete sequence; mitochondrial.;rfamAcc=;tRnaName=;	UCSC_10800_573		Intergenic	UCSC					573	NO	NO	NO	NO
p22703	0.0442361	0.00213872	3.00412	down	923.227	3060.33	1087.99	3183.51	1025.21	2865.64	-1.72893	-1.54895	-1.48294	Detected	Detected	Detected	0	p22703	ATATTTCAATAAAAATCTGCACTTTGTGAGTTGAGCCCCCTCAAAGAGACCTACAGACCC	TCONS_00009277	5	-	42985502	42993435	2	42985502,42990940,	42985764,42993435,	XLOC_004803	Gene_id=XLOC_004803;Gene_name=linc-SEPP1-3;Transcript_id=TCONS_00009277;Transcript_name=linc-SEPP1-3;	uc003jnb.1;UCSC_2706_2757;XLOC_004803		Intergenic	HumanLincRNACatalog					2757	NO	NO	YES	NO			uc003jnb.1
p15987	0.0441784	0.0018035	2.55887	down	95.6991	236.744	114.711	317.854	80.4495	196.641	-1.30675	-1.47036	-1.28941	Detected	Detected	Detected	0	p15987	TTGTTGTTCTCGTGTTCTCAAGTTTCATGAGTTAAATCATCCCTTCACCCAGATAAAATG	ENST00000529743.1	8	-	144840322	144853992	3	144840322,144842539,144853976,	144841976,144842678,144853992,	ENSG00000254973.1	gene_id "ENSG00000254973.1"; transcript_id "ENST00000529743.1"; gene_type "lincRNA"; gene_status "NOVEL"; gene_name "RP11-429J17.7"; transcript_type "lincRNA"; transcript_status "KNOWN"; transcript_name "RP11-429J17.7-001"; level 2; tag "dotter_confirmed"; tag "basic"; havana_gene "OTTHUMG00000165152.1"; havana_transcript "OTTHUMT00000382210.1";	ENST00000529743.1		Intergenic	ENSEMBL	ENST00000529743				1809	NO	NO	NO	NO
p27866	0.0440057	0.00165523	2.36018	down	80.5865	180.506	85.3586	198.643	78.9125	199.033	-1.16344	-1.21857	-1.33468	Detected	Detected	Detected	0	p27866	TTAACCCCGCACCAAGTCTCTGGTCCAGAATTATCTGCAAATATATTATCCTGGCCAGGA	hox-HOXA1-1	7	+	26906186	26907175	1	26906186,	26907175,	hox-HOXA1-1	transcript_type=Hox Transcripts	hox-HOXA1-1		Intergenic	HOX Loci				ENST00000345317	990	NO	YES	NO	NO
p22704	0.0428545	0.00135267	3.10943	down	996.587	3368.73	1143.08	3414.06	1040.1	3097.23	-1.75714	-1.57856	-1.57426	Detected	Detected	Detected	0	p22704	TTTCAATAAAAATCTGCACTTTGTGAGTTGAGCCCCCTCAAAGAGACCTACAGACCCTGC	TCONS_00010321	5	-	42985554	42991348	3	42985554,42985707,42990940,	42985625,42985764,42991348,	XLOC_004803	Gene_id=XLOC_004803;Gene_name=linc-SEPP1-3;Transcript_id=TCONS_00010321;Transcript_name=linc-SEPP1-3;	XLOC_004803		Intergenic	HumanLincRNACatalog					536	NO	NO	NO	NO
p14455	0.0423782	0.00116041	2.98921	down	71.6056	224.572	84.785	235.474	75.303	230.914	-1.64903	-1.47369	-1.61658	Detected	Detected	Detected	0	p14455	AGCATAATTATCTACCGTGACCCCTTCAAAAAGACAGGCTGTATACATTTGCACTAAGAG	ENST00000450238.1	6	+	2988200	2990582	2	2988200,2989761,	2988265,2990582,	ENSG00000244041.2	gene_id "ENSG00000244041.2"; transcript_id "ENST00000450238.1"; gene_type "processed_transcript"; gene_status "PUTATIVE"; gene_name "RP1-90J20.7"; transcript_type "processed_transcript"; transcript_status "PUTATIVE"; transcript_name "RP1-90J20.7-003"; level 2; havana_gene "OTTHUMG00000014128.3"; havana_transcript "OTTHUMT00000255316.2";	ENST00000450238.1		Intergenic	ENSEMBL	ENST00000426637			ENST00000397717	886	NO	NO	NO	NO
p27865	0.0416233	0.00106613	2.53943	down	276.304	729.245	343.289	820.903	320.439	831.456	-1.40015	-1.25779	-1.37559	Detected	Detected	Detected	0	p27865	AATAATGTACCGTGCTGCTCTTAGTATCAGAAGCGAACAAAGGCCAAGAATCATGCTGGG	hox-HOXA10-23	7	+	26992316	26992905	1	26992316,	26992905,	hox-HOXA10-23	transcript_type=Hox Transcripts	hox-HOXA10-23		Intergenic	HOX Loci					590	NO	YES	NO	NO
p21391	0.041237	0.00101456	6.41872	down	56.0582	383.456	60.2294	343.421	41.8011	283.425	-2.77406	-2.51144	-2.76135	Detected	Detected	Detected	0	p21391	AGCAATCTTCAGCATTCAAGCCTGAGCCAGAACTCTGGATAGCCCTTTAGAAATCAGAAC	TCONS_00028336	20	-	22567874	22588609	4	22567874,22569829,22587983,22588585,	22568426,22570049,22588097,22588609,	XLOC_013685	Gene_id=XLOC_013685;Gene_name=linc-FOXA2-2;Transcript_id=TCONS_00028336;Transcript_name=linc-FOXA2-2;	XLOC_013685		Intergenic	HumanLincRNACatalog				ENST00000319993	910	NO	NO	NO	NO
p6292	0.0400119	0.000843588	2.84817	down	531.549	1424.9	597.686	1762.63	556.452	1626.28	-1.42258	-1.56027	-1.54725	Detected	Detected	Detected	0	p6292	ATAAAACCAAACAACTTGGAACCGCTCCAAGAGAGGGGATTAAAGCAACATGTTATTCTG	ENST00000575792.1	16	+	14417150	14420141	2	14417150,14419869,	14417240,14420141,	ENSG00000262454.1	gene_id "ENSG00000262454.1"; transcript_id "ENST00000575792.1"; gene_type "lincRNA"; gene_status "NOVEL"; gene_name "RP11-65J21.3"; transcript_type "lincRNA"; transcript_status "KNOWN"; transcript_name "RP11-65J21.3-002"; level 2; havana_gene "OTTHUMG00000177423.1"; havana_transcript "OTTHUMT00000436880.1";	ENST00000575792.1		Intergenic	ENSEMBL					362	NO	NO	NO	NO
p824	0.0400119	0.00081719	3.2517	down	227.838	744.355	165.74	569.936	174.163	533.008	-1.70798	-1.78188	-1.61372	Detected	Detected	Detected	0	p824	ACTGTGAAGTAAGCAAAGTTGGAATGCCCAAGTGAAAGACCATTTGAATATTTACAAGTA	ENST00000562878.1	1	+	16841139	16842249	1	16841139,	16842249,	ENSG00000261135.1	gene_id "ENSG00000261135.1"; transcript_id "ENST00000562878.1"; gene_type "lincRNA"; gene_status "NOVEL"; gene_name "RP4-798A10.7"; transcript_type "lincRNA"; transcript_status "KNOWN"; transcript_name "RP4-798A10.7-001"; level 2; tag "basic"; havana_gene "OTTHUMG00000175735.1"; havana_transcript "OTTHUMT00000430936.1";	ENST00000562878.1		Intergenic	ENSEMBL					1110	NO	NO	NO	NO
p5524	0.0400061	0.000801274	2.72599	down	94.3565	261.583	132.655	342.125	136.379	386.387	-1.47108	-1.36685	-1.50242	Detected	Detected	Detected	0	p5524	CTCATCCTGTGACATAGATTTACTGAATAGGAACAAAGGCCCAATTTTAAACAAAAACCT	ENST00000558945.1	15	+	41576187	41590979	4	41576187,41577422,41578208,41590238,	41576486,41577561,41578298,41590979,	ENSG00000247556.2	gene_id "ENSG00000247556.2"; transcript_id "ENST00000558945.1"; gene_type "processed_transcript"; gene_status "NOVEL"; gene_name "OIP5-AS1"; transcript_type "lincRNA"; transcript_status "KNOWN"; transcript_name "OIP5-AS1-002"; level 2; havana_gene "OTTHUMG00000172547.2"; havana_transcript "OTTHUMT00000419057.1";	TCONS_00023384;XLOC_011226	OIP5-AS1	Intergenic	ENSEMBL				ENST00000334660	1269	NO	NO	NO	NO
p29709	0.0400061	0.000806149	2.54314	down	192.728	500.383	245.077	591.307	185.055	485.897	-1.37647	-1.27067	-1.39269	Detected	Detected	Detected	0	p29709	TGCTGTGAACCCCCTGCCTTTCTTGCAGCCTACAACGAATAAATTTTCTTTGCAAAGGCT	TCONS_00023496	15	+	89918592	89941720	5	89918592,89931047,89931734,89932575,89938258,	89921396,89931112,89931812,89932713,89941720,	XLOC_011345	Gene_id=XLOC_011345;Gene_name=linc-C15orf42-2;Transcript_id=TCONS_00023496;Transcript_name=linc-C15orf42-2;	XLOC_011345		Intergenic	HumanLincRNACatalog					6547	NO	NO	NO	NO
p1634	0.039878	0.000687327	2.26843	down	201.879	456.309	250.41	590.555	329.532	721.6	-1.17652	-1.23778	-1.13078	Detected	Detected	Detected	0	p1634	TAAGGTGGTGGAAAGGAAATCCCTCACAGCAACTGGCACCATAATCAAGACAGAATGTTT	ENST00000415917.1	10	-	75463982	75473267	3	75463982,75464743,75472961,	75464124,75464836,75473267,	ENSG00000242288.4	gene_id "ENSG00000242288.4"; transcript_id "ENST00000415917.1"; gene_type "processed_transcript"; gene_status "NOVEL"; gene_name "RP11-464F9.1"; transcript_type "processed_transcript"; transcript_status "KNOWN"; transcript_name "RP11-464F9.1-002"; level 2; havana_gene "OTTHUMG00000018474.2"; havana_transcript "OTTHUMT00000048675.1";	ENST00000415917.1		Intergenic	ENSEMBL	ENST00000399449				541	NO	NO	NO	NO
p27874	0.0397554	0.000523351	2.94876	down	98.7286	277.557	105.173	314.038	97.0317	296.376	-1.49124	-1.57818	-1.6109	Detected	Detected	Detected	0	p27874	AGATTGCTACGTCACATAAACTATAAAAACGCCTTACCAACGAGGGGGGAAACCGGGAAA	hox-HOXA3-5	7	+	26920432	26920771	1	26920432,	26920771,	hox-HOXA3-5	transcript_type=Hox Transcripts	hox-HOXA3-5		Intergenic	HOX Loci					340	NO	YES	NO	NO
p22701	0.0397554	0.000456808	3.45094	down	932.806	3391.77	1040.87	3473.4	860.862	2915.77	-1.86239	-1.73855	-1.76002	Detected	Detected	Detected	0	p22701	TTCTTCTGGGAAATGCAATGCAGGTGAACTTTACTATCCTTTTCTGGGGGATCCTAGGCA	TCONS_00010320	5	-	42985139	42992726	3	42985139,42990940,42991254,	42985764,42991008,42992726,	XLOC_004803	Gene_id=XLOC_004803;Gene_name=linc-SEPP1-3;Transcript_id=TCONS_00010320;Transcript_name=linc-SEPP1-3;	XLOC_004803		Intergenic	HumanLincRNACatalog					2165	NO	NO	NO	NO
p35409_v4	0.0397554	0.000562087	2.07153	down	181.857	383.273	198.204	417.755	134.621	269.401	-1.07557	-1.07567	-1.00086	Detected	Detected	Detected	0	p35409_v4	TTGACACTGAGCAAAAAGTGTAAGTGGAAGAAGACAGCAGTAGTAGCAGCAACAGTAACA	ENST00000519537.1	8	+	39424223	39437653	4	39424223,39430762,39433099,39437483,	39424336,39430927,39433157,39437653,	ENSG00000254082.1	gene_id "ENSG00000254082.1"; transcript_id "ENST00000519537.1"; gene_type "lincRNA"; gene_status "NOVEL"; gene_name "CTD-2024D23.1"; transcript_type "lincRNA"; transcript_status "KNOWN"; transcript_name "CTD-2024D23.1-001"; level 2; tag "basic"; havana_gene "OTTHUMG00000164039.1"; havana_transcript "OTTHUMT00000376913.1";	ENST00000519537.1	CTD-2024D23.1	Intergenic	ENSEMBL	ENST00000519537				506	NO	NO	NO	NO
p26464	0.0397554	0.000540941	3.43654	down	4025.17	14356.3	4125.65	14455.2	4137.34	13436.8	-1.83456	-1.8089	-1.69942	Detected	Detected	Detected	0	p26464	GTTAATACTATGTAACCCCAGTGTTTTCAACTGTTTGTGATTCAATGTTACCCAGTTTTC	uc003ysb.3	8	-	128240803	128241377	1	128240803,	128241377,	BC106081	proteinID=;alignID=uc003ysb.3;kgID=uc003ysb.3;mRNA=BC106081;spID=;refseq=;protAcc=;description=Homo sapiens cDNA clone IMAGE:5109562, **** WARNING: chimeric clone ****.;rfamAcc=;tRnaName=;	uc003ysb.3		Intergenic	UCSC					574	NO	NO	NO	NO
p35914_v4	0.0394059	0.000398289	5.84758	down	55.5821	348.761	75.5083	426.766	59.439	335.129	-2.64955	-2.49874	-2.49524	Detected	Detected	Detected	0	p35914_v4	TCAACACGTGTGCAGCTCATCTGTTGTTGGGGAAGGCATTCTCTTCCTCTTCCTCCAGCT	TCONS_00005221	2	-	105424037	105446509	4	105424037,105428890,105429166,105446426,	105424301,105429076,105429270,105446509,	XLOC_002241	Gene_id=XLOC_002241;Gene_name=linc-MFSD9-15;Transcript_id=TCONS_00005221;Transcript_name=linc-MFSD9-15;	XLOC_002241		Intergenic	HumanLincRNACatalog					637	NO	NO	NO	NO
p7047	0.0393727	0.000257126	3.2547	down	64.3278	211.773	82.1877	274.416	67.7107	212.38	-1.719	-1.73937	-1.64919	Detected	Detected	Detected	0	p7047	GCTTGTTGATTGTTTTTGTCCATACTGATTGTCAACCTACCAATATAATCTACCATCAAG	ENST00000580169.1	17	-	73161680	73163344	1	73161680,	73163344,	ENSG00000265242.1	gene_id "ENSG00000265242.1"; transcript_id "ENST00000580169.1"; gene_type "lincRNA"; gene_status "NOVEL"; gene_name "RP11-649A18.7"; transcript_type "lincRNA"; transcript_status "KNOWN"; transcript_name "RP11-649A18.7-001"; level 2; tag "basic"; havana_gene "OTTHUMG00000179480.1"; havana_transcript "OTTHUMT00000446613.1";	ENST00000580169.1		Intergenic	ENSEMBL				ENST00000420826	1664	NO	NO	NO	NO
p22702	0.0393727	0.000239117	3.5435	down	950.459	3496.83	1006.64	3534.22	859.919	2962.06	-1.87935	-1.81184	-1.78433	Detected	Detected	Detected	0	p22702	CTTTCTTCTGGGAAATGCAATGCAGGTGAACTTTACTATCCTTTTCTGGGGGATCCTAGG	TCONS_00010926	5	-	42985501	42993434	4	42985501,42985707,42990940,42991254,	42985625,42985764,42991008,42993434,	XLOC_004803	Gene_id=XLOC_004803;Gene_name=linc-SEPP1-3;Transcript_id=TCONS_00010926;Transcript_name=linc-SEPP1-3;	XLOC_004803		Intergenic	HumanLincRNACatalog					2429	NO	NO	NO	NO
p33629	0.0393727	0.000274991	2.61594	down	118.798	314.807	117.414	312.978	101.766	257.903	-1.40596	-1.41446	-1.34157	Detected	Detected	Detected	0	p33629	GGTACTTCAGTATTATACAACTGCTGTGACCAGACTTGTATACTGGCCGAATATCAGTGC	TCONS_00029753	22	+	18848963	18851914	2	18848963,18851304,	18849246,18851914,	XLOC_014147	Gene_id=XLOC_014147;Gene_name=linc-DGCR6-1;Transcript_id=TCONS_00029753;Transcript_name=linc-DGCR6-1;	XLOC_014147		Intergenic	HumanLincRNACatalog					893	NO	NO	NO	NO
p29388	0.0383501	0.000151418	5.17397	down	91.8138	456.528	89.5993	469.823	86.6497	460.308	-2.31392	-2.39056	-2.40933	Detected	Detected	Detected	0	p29388	GCAGATGACCAAAGCAATTGACTTGGCCAAGAAAAGGTAAGGTAAATAAACATTTTTCAA	ENST00000307533.6	4	+	6675177	6677774	2	6675177,6676719,	6676433,6677774,	ENSG00000170846.11	gene_id "ENSG00000170846.11"; transcript_id "ENST00000307533.6"; gene_type "processed_transcript"; gene_status "NOVEL"; gene_name "AC093323.3"; transcript_type "processed_transcript"; transcript_status "KNOWN"; transcript_name "AC093323.3-001"; level 2; tag "basic"; havana_gene "OTTHUMG00000125505.4"; havana_transcript "OTTHUMT00000246832.2";	ENST00000307533.6		Intergenic	ENSEMBL					2311	NO	NO	NO	NO	ENST00000513179
