# Supplementary material for: Long noncoding RNA expression profiles in sub-lethal heat-treated hepatoma carcinoma cells
Source: World J Surg Oncol. 2017 Jul 21;15:136. doi: 10.1186/s12957-017-1194-4 (PMC5521104; doi:10.1186/s12957-017-1194-4)
Supplement: Supplementary file 8 — Liver specific lncRNA analysis. (XLSX 349 kb) [file 12957_2017_1194_MOESM8_ESM.xlsx]

## Sheet: highly enriched lncRNA(557)
Data from: http://biocenter.sysu.edu.cn/deepBase/heatmap_lncRNA_Table.php?SClade=mammal&SOrganism=hg19&SSource=deepBase2study_humanBody. Highly enriched lncRNA of liver(557 lncRNAs)
Name	Gene symbol	adipose	adrenal	brain	breast	colon	heart	kidney	liver
hsa-lncRNA3324-3	hsa-lncRNA3324-3	-0.537	-0.537	-0.068	-0.033	0.239	-0.537	0.7	5.766
hsa-lncRNA4575	hsa-lncRNA4575	-0.525	-0.063	-0.525	-0.287	-0.396	-0.525	0.154	5.138
hsa-lncRNA14585-3	LINC00261	-0.34	-0.34	-0.34	-0.34	0.664	-0.34	-0.34	4.621
hsa-lncRNA16129-7	LINC01093	-0.202	-0.202	-0.202	-0.202	-0.196	-0.202	-0.193	4.317
hsa-lncRNA13963-1	hsa-lncRNA13963-1	-0.185	-0.185	-0.185	-0.185	-0.185	-0.185	-0.185	4.256
hsa-lncRNA14008	AC068535.3	-0.257	-0.257	-0.257	-0.257	-0.257	-0.257	-0.257	4.098
hsa-lncRNA16525	RP11-254I22.3	-0.4	-0.4	-0.4	-0.4	-0.4	-0.4	2.084	4.076
hsa-lncRNA6818-1	LINC01018	-0.362	-0.362	0.161	-0.362	-0.342	0.422	-0.358	3.988
hsa-lncRNA6465-4	RP11-328K4.1	-0.274	-0.274	-0.274	-0.274	-0.274	-0.274	-0.274	3.886
hsa-lncRNA16747-5	CTB-43E15.4	0.675	0.083	-0.443	1.738	-0.444	-0.444	-0.444	3.854
hsa-lncRNA6400-3	RP11-622A1.2	-0.22	-0.22	-0.22	-0.147	-0.22	-0.22	0.152	3.419
hsa-lncRNA6400-4	RP11-622A1.2	-0.225	-0.225	-0.225	-0.225	-0.225	-0.225	-0.225	3.368
hsa-lncRNA6000-1	hsa-lncRNA6000-1	-0.144	-0.144	-0.144	-0.144	-0.144	-0.144	-0.144	3.311
hsa-lncRNA5827-6	RP11-6B4.1	-0.331	-0.331	-0.331	-0.331	-0.331	-0.331	2.235	3.306
hsa-lncRNA4139-2	hsa-lncRNA4139-2	-0.469	-0.952	-0.61	-0.973	-2.126	4.204	1.582	3.212
hsa-lncRNA16747-7	CTB-43E15.4	0.291	-0.31	-0.341	1.884	-0.343	-0.343	-0.343	2.912
hsa-lncRNA16124-5	RP11-290F5.1	-0.258	0.47	-0.258	0.231	0.128	-0.258	-0.258	2.906
hsa-lncRNA10564-1	hsa-lncRNA10564-1	0.131	-0.11	-0.182	-0.182	-0.182	-0.182	-0.182	2.863
hsa-lncRNA1354-2	hsa-lncRNA1354-2	0.012	0.059	-0.48	-0.48	-0.48	-0.48	1.264	2.851
hsa-lncRNA5975-3	RP11-372E1.4	-0.083	-0.136	-0.136	-0.136	-0.136	-0.136	-0.136	2.696
hsa-lncRNA6818-3	LINC01018	-0.258	-0.258	0.11	-0.258	-0.101	-0.108	-0.257	2.649
hsa-lncRNA13128	RP11-118B18.2	-0.128	-0.128	-0.128	-0.128	-0.128	-0.128	-0.128	2.611
hsa-lncRNA287-1	RP4-763G1.2	-0.262	-0.262	-0.262	-0.262	-0.262	-0.262	1.117	2.594
hsa-lncRNA16129-4	LINC01093	-0.123	-0.123	-0.123	-0.107	-0.097	-0.123	-0.083	2.481
hsa-lncRNA1503	hsa-lncRNA1503	0.57	0.644	-0.568	0.11	-0.068	-0.226	0.314	2.478
hsa-lncRNA4355	hsa-lncRNA4355	-0.107	-0.107	-0.107	-0.107	-0.107	-0.107	-0.107	2.465
hsa-lncRNA6818-7	LINC01018	-0.465	-0.391	0.103	-0.462	0.446	0.292	-0.371	2.341
hsa-lncRNA3715	RP13-650J16.1	0.498	-0.435	0.438	0.097	0.045	-0.435	-0.062	2.33
hsa-lncRNA6103	hsa-lncRNA6103	-0.187	-0.056	0.013	-0.134	-0.099	-0.197	1.079	2.311
hsa-lncRNA18725	hsa-lncRNA18725	-0.099	-0.099	-0.099	-0.099	-0.099	-0.099	-0.099	2.282
hsa-lncRNA16124-2	RP11-290F5.1	-0.22	0.341	0.057	-0.22	-0.22	-0.22	-0.22	2.246
hsa-lncRNA12099-5	hsa-lncRNA12099-5	-0.138	-0.138	0.779	-0.138	-0.138	-0.124	-0.138	2.229
hsa-lncRNA2783-8	LINC01146	-0.137	-0.137	-0.137	-0.137	-0.137	-0.137	-0.137	2.202
hsa-lncRNA5827-1	RP11-6B4.1	-0.228	-0.228	-0.228	-0.228	-0.228	-0.228	1.495	2.194
hsa-lncRNA6968-3	hsa-lncRNA6968-3	-0.173	-0.173	0.051	-0.006	-0.173	-0.116	-0.173	2.191
hsa-lncRNA6000-2	hsa-lncRNA6000-2	-0.095	-0.095	-0.095	-0.095	-0.095	-0.095	-0.095	2.18
hsa-lncRNA287-3	RP4-763G1.2	-0.271	-0.271	-0.271	-0.271	-0.271	-0.271	1.39	2.164
hsa-lncRNA3324-2	hsa-lncRNA3324-2	-0.092	-0.092	-0.092	-0.092	-0.092	-0.092	-0.092	2.12
hsa-lncRNA2783-9	LINC01146	-0.178	0.289	-0.178	-0.178	-0.178	-0.178	-0.178	2.107
hsa-lncRNA14203-2	hsa-lncRNA14203-2	-0.03	-0.137	-0.137	0.449	-0.137	-0.137	-0.137	2.089
hsa-lncRNA7460-3	hsa-lncRNA7460-3	-0.123	-0.123	-0.045	-0.008	-0.123	-0.123	-0.123	2.074
hsa-lncRNA12099-2	hsa-lncRNA12099-2	-0.119	-0.11	-0.119	-0.119	-0.119	0.099	0.066	2.052
hsa-lncRNA12058	hsa-lncRNA12058	-0.266	-0.382	-0.852	-0.013	-0.002	0.241	1.07	2.051
hsa-lncRNA475-3	hsa-lncRNA475-3	-0.795	0.285	-0.637	-0.639	0.816	-0.433	-0.489	2.049
hsa-lncRNA4019	hsa-lncRNA4019	-0.355	0.858	-0.445	-0.227	-0.142	-0.188	-0.235	2.049
hsa-lncRNA12667-4	hsa-lncRNA12667-4	-0.127	0.037	-0.009	-0.088	-0.189	-0.052	-0.189	2.038
hsa-lncRNA6818-6	LINC01018	-0.235	-0.235	0.517	-0.209	-0.056	-0.13	-0.234	2.02
hsa-lncRNA13716-8	hsa-lncRNA13716-8	-0.123	-0.123	-0.123	-0.123	-0.123	-0.123	0.324	2.013
hsa-lncRNA10379-5	RP11-443B7.1	-0.121	-0.121	-0.121	-0.121	-0.121	-0.121	0.626	2.011
hsa-lncRNA7024	CTC-564N23.2	1.073	0.15	0.913	0.947	-0.298	-0.323	1.638	2.003
hsa-lncRNA7142-1	CTC-505O3.2	-0.14	-0.14	-0.14	-0.14	-0.14	-0.14	-0.14	2.002
hsa-lncRNA9976-2	RP4-665J23.1	0.221	-0.046	1.898	0.091	0.078	0.62	-0.876	1.982
hsa-lncRNA3345	hsa-lncRNA3345	-0.367	0.517	-0.86	-0.27	0.409	-0.694	0.488	1.98
hsa-lncRNA6400-2	RP11-622A1.2	-0.132	-0.132	-0.132	-0.132	-0.132	-0.132	-0.132	1.977
hsa-lncRNA1211	hsa-lncRNA1211	-0.094	-0.094	-0.094	-0.094	-0.094	-0.094	-0.094	1.976
hsa-lncRNA6140-2	RP11-513G11.3	-0.146	-0.146	-0.146	-0.146	-0.146	-0.146	-0.146	1.928
hsa-lncRNA13397	RP11-484N16.1	-0.139	-0.139	-0.139	-0.139	-0.139	0.088	-0.139	1.884
hsa-lncRNA17955	hsa-lncRNA17955	-0.004	0.051	0.142	1.307	-0.054	1.524	-0.311	1.882
hsa-lncRNA12623-4	CTD-2536I1.1	-0.176	-0.127	-0.175	-0.176	-0.086	-0.176	0.155	1.878
hsa-lncRNA615-4	hsa-lncRNA615-4	-0.117	-0.117	-0.117	-0.117	-0.117	-0.117	-0.117	1.83
hsa-lncRNA12715	hsa-lncRNA12715	-0.264	-0.264	1.228	-0.264	-0.264	0.64	0.586	1.822
hsa-lncRNA7459-1	hsa-lncRNA7459-1	-0.079	-0.079	-0.079	-0.079	-0.079	-0.079	-0.079	1.821
hsa-lncRNA12764-4	hsa-lncRNA12764-4	-0.146	-0.146	-0.146	-0.146	-0.146	-0.146	0.158	1.815
hsa-lncRNA2783-2	hsa-lncRNA2783-2	-0.079	-0.079	-0.079	-0.079	-0.079	-0.079	-0.079	1.811
hsa-lncRNA12366-1	hsa-lncRNA12366-1	-0.104	-0.104	-0.104	-0.104	0.481	-0.104	-0.104	1.81
hsa-lncRNA3324-1	hsa-lncRNA3324-1	-0.097	-0.097	-0.097	-0.097	-0.097	-0.097	-0.094	1.809
hsa-lncRNA8537-4	hsa-lncRNA8537-4	-0.205	0.131	0.064	-0.205	-0.205	1.387	-0.204	1.793
hsa-lncRNA5827-4	RP11-6B4.1	-0.17	-0.17	-0.17	-0.106	-0.17	-0.17	0.951	1.791
hsa-lncRNA3215-1	U91319.1	-0.076	-0.076	-0.076	-0.076	-0.076	-0.076	-0.076	1.758
hsa-lncRNA13129-1	hsa-lncRNA13129-1	-0.084	-0.084	-0.084	-0.084	0.009	-0.084	0.011	1.751
hsa-lncRNA9472-2	hsa-lncRNA9472-2	-0.076	-0.076	-0.076	-0.076	-0.076	-0.076	-0.076	1.747
hsa-lncRNA287-6	RP4-763G1.2	-0.127	-0.127	-0.127	-0.127	-0.127	-0.127	-0.108	1.72
hsa-lncRNA13717	hsa-lncRNA13717	-0.081	-0.081	-0.081	0.063	-0.081	-0.081	-0.081	1.714
hsa-lncRNA9472-1	hsa-lncRNA9472-1	-0.074	-0.074	-0.074	-0.074	-0.074	-0.074	-0.074	1.707
hsa-lncRNA12667-1	hsa-lncRNA12667-1	-0.142	-0.064	-0.125	-0.141	-0.143	-0.139	-0.143	1.705
hsa-lncRNA1902-2	RP11-96H19.1	-0.099	-0.841	0.034	-0.848	0.798	0.411	-0.893	1.69
hsa-lncRNA12099-7	hsa-lncRNA12099-7	-0.101	-0.08	0.049	-0.101	-0.101	-0.071	-0.101	1.686
hsa-lncRNA3934-1	hsa-lncRNA3934-1	-0.091	-0.091	-0.091	-0.091	-0.091	0.321	-0.091	1.684
hsa-lncRNA11229-2	AP006216.5	-0.112	-0.112	-0.112	-0.112	-0.112	-0.112	-0.112	1.671
hsa-lncRNA7142-2	CTC-505O3.2	-0.109	-0.109	-0.109	-0.109	-0.109	-0.109	-0.109	1.668
hsa-lncRNA16124-7	RP11-290F5.1	-0.146	-0.146	-0.146	-0.146	-0.146	-0.146	-0.146	1.661
hsa-lncRNA9693	RP13-392I16.1	-0.267	-0.267	-0.267	0.387	-0.267	-0.267	0.684	1.659
hsa-lncRNA6424-2	hsa-lncRNA6424-2	0.163	2.923	-1.045	-1.045	-1.045	-1.045	-1.045	1.656
hsa-lncRNA18765	hsa-lncRNA18765	2.605	-0.375	-0.375	3.618	-0.375	-0.375	-0.375	1.643
hsa-lncRNA12322-1	hsa-lncRNA12322-1	-0.071	-0.071	-0.071	-0.071	-0.071	-0.071	-0.071	1.637
hsa-lncRNA5975-6	RP11-372E1.4	-0.011	-0.091	-0.091	-0.091	-0.091	-0.091	-0.091	1.636
hsa-lncRNA12509	hsa-lncRNA12509	-0.071	-0.071	-0.071	-0.071	-0.071	-0.071	-0.071	1.634
hsa-lncRNA3513-2	RP11-283C24.1	1.396	0.26	3.475	5.961	0.439	-1.357	-0.953	1.627
hsa-lncRNA251-3	RP4-710M16.2	-0.087	-0.087	-0.087	-0.087	-0.087	0.297	-0.087	1.616
hsa-lncRNA7461-2	hsa-lncRNA7461-2	-0.137	-0.137	-0.137	-0.137	-0.137	-0.137	-0.137	1.612
hsa-lncRNA9420-3	hsa-lncRNA9420-3	2.541	0.937	-0.621	0.304	0.156	-0.56	0.515	1.609
hsa-lncRNA14510-3	RP11-19D2.1	-0.187	-0.187	-0.187	-0.187	-0.187	1.996	0.315	1.609
hsa-lncRNA7084-3	AC008592.8	-0.293	-0.295	-0.108	-0.294	-0.258	-0.295	0.767	1.608
hsa-lncRNA17911	hsa-lncRNA17911	-0.115	-0.115	-0.115	-0.115	-0.115	-0.115	-0.115	1.583
hsa-lncRNA12667-3	hsa-lncRNA12667-3	-0.045	-0.114	-0.03	-0.114	-0.114	-0.114	-0.114	1.581
hsa-lncRNA7460-2	hsa-lncRNA7460-2	-0.1	-0.1	-0.078	-0.088	-0.1	-0.1	-0.1	1.58
hsa-lncRNA7761	hsa-lncRNA7761	-0.128	-0.096	-0.128	-0.128	-0.128	-0.128	0.34	1.579
hsa-lncRNA11104	hsa-lncRNA11104	-0.093	0.011	-0.093	0.047	-0.093	-0.093	-0.093	1.571
hsa-lncRNA9686-2	hsa-lncRNA9686-2	0.844	-0.241	-0.111	-0.283	-0.323	-0.298	1.064	1.548
hsa-lncRNA10363-4	RP11-295G20.2	-0.252	-0.593	-1.079	0.166	1.241	0.658	-0.451	1.543
hsa-lncRNA18745-1	hsa-lncRNA18745-1	-0.13	-0.13	-0.13	-0.13	-0.13	-0.13	-0.13	1.539
hsa-lncRNA14058-1	hsa-lncRNA14058-1	-0.118	-0.118	-0.118	-0.118	-0.118	-0.118	1.052	1.536
hsa-lncRNA8572-4	RP11-806O11.1	-0.318	-0.318	-0.302	-0.318	-0.318	-0.318	-0.318	1.531
hsa-lncRNA7459-2	hsa-lncRNA7459-2	-0.111	-0.111	-0.074	-0.081	-0.111	-0.111	-0.111	1.517
hsa-lncRNA4139-3	hsa-lncRNA4139-3	-0.531	0.245	0.181	0.259	0.5	1.822	1.05	1.517
hsa-lncRNA473-2	RP11-403I13.5	-0.047	-0.176	0.034	-0.173	-0.18	-0.182	-0.027	1.511
hsa-lncRNA2783-6	LINC01146	-0.068	-0.068	-0.068	-0.068	-0.068	-0.068	-0.068	1.508
hsa-lncRNA8445-2	PRKAG2-AS1	1.205	0.397	2.151	-0.107	0.385	-0.017	0.27	1.506
hsa-lncRNA13716-5	hsa-lncRNA13716-5	-0.087	-0.087	-0.087	-0.087	-0.087	-0.087	0.3	1.502
hsa-lncRNA10060-7	hsa-lncRNA10060-7	-0.065	-0.065	-0.065	-0.065	-0.065	-0.065	-0.065	1.501
hsa-lncRNA3934-2	hsa-lncRNA3934-2	-0.118	-0.118	-0.058	-0.118	-0.118	-0.028	0.055	1.49
hsa-lncRNA12297-1	hsa-lncRNA12297-1	-0.309	-0.309	-0.309	-0.02	-0.309	-0.309	-0.309	1.485
hsa-lncRNA4299	hsa-lncRNA4299	-0.063	-0.063	-0.063	-0.063	-0.063	-0.063	-0.063	1.459
hsa-lncRNA6968-2	hsa-lncRNA6968-2	-0.144	-0.144	0.062	-0.134	-0.144	0.534	-0.144	1.452
hsa-lncRNA16129-8	LINC01093	-0.063	-0.063	-0.063	-0.063	-0.063	-0.063	-0.063	1.449
hsa-lncRNA973	hsa-lncRNA973	-0.086	-0.086	-0.086	-0.086	-0.086	-0.086	-0.086	1.428
hsa-lncRNA2783-3	LINC01146	-0.188	-0.188	-0.112	-0.188	-0.188	-0.188	-0.029	1.417
hsa-lncRNA16858	hsa-lncRNA16858	-0.075	-0.075	-0.075	-0.075	-0.075	-0.075	-0.075	1.412
hsa-lncRNA11653-5	hsa-lncRNA11653-5	-0.184	-0.196	-0.183	-0.198	-0.194	0.378	-0.161	1.409
hsa-lncRNA16124-4	RP11-290F5.1	-0.14	-0.138	-0.14	-0.14	-0.14	-0.14	-0.14	1.383
hsa-lncRNA12764-5	hsa-lncRNA12764-5	-0.06	-0.06	-0.06	-0.06	-0.06	-0.06	-0.06	1.383
hsa-lncRNA2960-4	OIP5-AS1	-0.512	-0.138	-0.52	-0.523	-0.525	0.396	-0.472	1.382
hsa-lncRNA7473-1	RP11-456H18.2	-0.108	-0.108	-0.108	-0.108	-0.108	-0.108	-0.078	1.382
hsa-lncRNA1599-4	RAB30-AS1	-0.611	-0.758	1.36	0.535	-0.85	0.402	0.086	1.375
hsa-lncRNA9389	hsa-lncRNA9389	-0.105	-0.105	-0.105	-0.105	-0.105	-0.105	-0.105	1.373
hsa-lncRNA16065-4	RP11-798M19.6	-0.317	-0.696	-0.42	-1.021	1.436	-1.021	1.34	1.371
hsa-lncRNA6465-1	RP11-328K4.1	-0.059	-0.059	-0.059	-0.059	-0.059	-0.059	-0.059	1.351
hsa-lncRNA1540-1	RP11-119D9.1	-0.114	0.214	-0.114	-0.114	-0.113	-0.113	0.48	1.349
hsa-lncRNA3007-1	hsa-lncRNA3007-1	-0.059	-0.059	-0.059	-0.059	-0.059	-0.059	-0.059	1.346
hsa-lncRNA1187-8	LINC00263	-0.319	0.007	2.404	-0.393	0.279	-0.318	-0.374	1.343
hsa-lncRNA11309-2	hsa-lncRNA11309-2	-0.058	-0.058	-0.058	-0.058	-0.058	-0.058	-0.058	1.335
hsa-lncRNA14510-4	RP11-19D2.1	-0.218	-0.218	-0.218	-0.218	-0.218	2.224	0.133	1.334
hsa-lncRNA1354-1	hsa-lncRNA1354-1	-0.132	-0.127	-0.132	-0.132	-0.132	-0.132	1.071	1.331
hsa-lncRNA16747-4	CTB-43E15.4	-0.043	0.009	-0.077	0.224	-0.077	-0.077	-0.077	1.326
hsa-lncRNA16663	hsa-lncRNA16663	-0.16	0.07	0.404	1.382	-0.064	-0.178	0.603	1.325
hsa-lncRNA17660-4	TP53TG1	-0.225	-0.225	-0.869	-0.282	0.989	-0.645	0.364	1.324
hsa-lncRNA972-2	hsa-lncRNA972-2	-0.057	-0.057	-0.057	-0.057	-0.057	-0.057	-0.057	1.306
hsa-lncRNA9542	hsa-lncRNA9542	-0.057	-0.057	-0.057	-0.057	-0.057	-0.057	-0.057	1.301
hsa-lncRNA14585-6	LINC00261	-0.082	-0.082	-0.082	-0.082	-0.077	-0.082	-0.082	1.294
hsa-lncRNA13674	AC010969.1	0.552	-0.186	-0.186	1.932	-0.186	-0.186	-0.186	1.293
hsa-lncRNA10363-6	RP11-295G20.2	-0.167	-0.487	-0.717	-0.483	0.106	0.087	-0.716	1.283
hsa-lncRNA5561	hsa-lncRNA5561	-0.138	-0.318	0.925	-0.003	-0.037	0.52	1.177	1.28
hsa-lncRNA11873-4	LINC01071	-0.138	-0.138	0.002	0.508	-0.138	-0.138	-0.138	1.28
hsa-lncRNA6721	hsa-lncRNA6721	-0.084	-0.084	-0.084	0.576	-0.084	-0.084	-0.084	1.277
hsa-lncRNA3302	hsa-lncRNA3302	-0.055	-0.055	-0.055	-0.055	-0.055	-0.055	-0.055	1.27
hsa-lncRNA13515-15	LINC00662	-0.126	-0.126	-0.121	-0.126	-0.126	-0.126	-0.126	1.269
hsa-lncRNA17060-2	RP11-30P6.6	-0.211	-0.211	-0.211	-0.211	0.497	-0.211	0.682	1.269
hsa-lncRNA5575	hsa-lncRNA5575	-0.104	0.338	-0.104	0.167	-0.104	-0.104	-0.104	1.263
hsa-lncRNA13563	hsa-lncRNA13563	-0.047	-0.036	-0.11	-0.059	-0.11	-0.012	-0.034	1.263
hsa-lncRNA7470-2	hsa-lncRNA7470-2	-0.103	-0.103	-0.103	-0.103	-0.103	-0.103	-0.103	1.256
hsa-lncRNA13515-21	LINC00662	-0.178	0.013	-0.178	0.03	-0.178	0.458	-0.178	1.247
hsa-lncRNA8931-2	CTD-2342N23.3	-0.117	-0.117	-0.117	-0.117	-0.117	-0.117	-0.017	1.244
hsa-lncRNA9457-1	hsa-lncRNA9457-1	-0.235	0.427	-0.235	0.317	-0.235	-0.235	0.366	1.241
hsa-lncRNA615-3	RP11-469A15.2	-0.105	-0.012	-0.105	0.031	-0.105	-0.105	-0.025	1.237
hsa-lncRNA768-3	RP4-781K5.7	-0.129	-0.129	-0.129	-0.129	-0.129	-0.129	-0.129	1.233
hsa-lncRNA4298-1	hsa-lncRNA4298-1	-0.055	-0.055	-0.055	-0.055	-0.055	-0.055	-0.055	1.232
hsa-lncRNA1120	hsa-lncRNA1120	-0.425	-0.306	-0.425	-0.116	-0.224	-0.425	0.372	1.228
hsa-lncRNA7339-1	hsa-lncRNA7339-1	-0.058	-0.058	-0.058	-0.058	-0.058	-0.058	-0.058	1.225
hsa-lncRNA12501-1	RP11-209K10.2	-0.058	-0.058	-0.058	-0.058	-0.058	-0.058	0.051	1.216
hsa-lncRNA8228-1	GS1-124K5.4	-0.757	-0.834	0.438	-0.627	-0.204	0.152	0.325	1.214
hsa-lncRNA6424-1	hsa-lncRNA6424-1	-0.946	2.917	-0.946	-0.946	-0.946	-0.946	-0.946	1.209
hsa-lncRNA14932-18	LINC00313	-0.041	-0.106	-0.106	-0.106	0.24	-0.106	-0.106	1.204
hsa-lncRNA5562-2	Z83851.4	-0.116	0.179	-0.116	-0.116	-0.116	0.039	-0.073	1.192
hsa-lncRNA15254-1	hsa-lncRNA15254-1	-0.079	-0.079	-0.079	-0.079	-0.079	-0.079	-0.079	1.19
hsa-lncRNA11873-3	LINC01071	-0.181	-0.181	-0.079	0.621	-0.061	-0.181	-0.181	1.182
hsa-lncRNA5219-4	hsa-lncRNA5219-4	0.044	-0.149	-0.149	1.149	-0.149	-0.149	-0.149	1.18
hsa-lncRNA4217-2	U91324.1	-0.051	-0.051	-0.051	-0.051	-0.051	-0.051	-0.051	1.179
hsa-lncRNA3182	RP11-299G20.2	-0.374	0.366	0.194	0.01	-0.005	0.185	-0.053	1.173
hsa-lncRNA5746-2	hsa-lncRNA5746-2	-0.1	0.237	-0.1	-0.1	-0.1	-0.1	-0.08	1.173
hsa-lncRNA7460-1	hsa-lncRNA7460-1	-0.067	-0.067	-0.044	-0.067	-0.067	-0.067	-0.067	1.172
hsa-lncRNA7022	hsa-lncRNA7022	-0.341	1.208	-0.341	0.413	-0.341	-0.341	0.797	1.167
hsa-lncRNA13729-2	hsa-lncRNA13729-2	-0.062	-0.062	-0.062	-0.062	0.206	-0.062	-0.062	1.163
hsa-lncRNA14678-2	RP5-1013A22.2	-0.068	-0.068	-0.068	-0.068	-0.068	-0.068	-0.068	1.163
hsa-lncRNA7209	AC005355.2	0.297	-0.192	-0.192	-0.013	0.859	-0.192	0.361	1.16
hsa-lncRNA16747-2	CTB-43E15.4	-0.073	-0.074	-0.074	0.207	-0.074	-0.074	-0.074	1.156
hsa-lncRNA5375	hsa-lncRNA5375	-0.512	0.276	0.338	-0.512	-0.512	0.479	-0.512	1.148
hsa-lncRNA16129-3	LINC01093	-0.05	-0.05	-0.05	-0.05	-0.05	-0.05	-0.05	1.141
hsa-lncRNA16124-3	RP11-290F5.1	-0.109	0.035	-0.011	-0.109	-0.108	-0.042	-0.109	1.133
hsa-lncRNA9266	hsa-lncRNA9266	-0.082	-0.082	-0.082	-0.082	-0.082	-0.082	-0.082	1.13
hsa-lncRNA16129-6	LINC01093	-0.065	-0.065	-0.065	-0.065	-0.048	-0.065	-0.045	1.13
hsa-lncRNA5424-3	hsa-lncRNA5424-3	-0.103	-0.103	-0.103	-0.103	-0.103	-0.103	0.709	1.129
hsa-lncRNA972-1	hsa-lncRNA972-1	-0.049	-0.049	-0.049	-0.049	-0.049	-0.049	-0.049	1.129
hsa-lncRNA4128-1	hsa-lncRNA4128-1	-0.076	-0.008	-0.076	-0.047	-0.076	-0.076	0.13	1.126
hsa-lncRNA5858-2	hsa-lncRNA5858-2	-2.324	-2.358	-2.355	1.025	-1.938	4.68	-2.354	1.122
hsa-lncRNA12764-2	hsa-lncRNA12764-2	-0.113	-0.113	-0.113	-0.113	-0.113	-0.113	0.063	1.121
hsa-lncRNA11336-2	RP11-273B20.1	-0.39	1.475	-0.43	-0.43	-0.43	-0.063	-0.242	1.117
hsa-lncRNA4460-3	AC023115.1	-0.049	-0.049	-0.049	-0.049	-0.049	-0.049	-0.049	1.116
hsa-lncRNA4298-2	hsa-lncRNA4298-2	-0.052	-0.052	-0.052	-0.052	-0.052	-0.052	-0.052	1.115
hsa-lncRNA6662-5	RP11-789C1.1	0.841	-0.395	-0.395	0.351	1.046	-0.395	0.573	1.115
hsa-lncRNA228	hsa-lncRNA228	-0.048	-0.048	-0.048	-0.048	-0.048	-0.048	-0.048	1.113
hsa-lncRNA4736-1	AC016682.1	-0.048	-0.048	-0.048	-0.048	-0.048	-0.048	-0.048	1.112
hsa-lncRNA5430-4	hsa-lncRNA5430-4	-0.43	0.603	-0.404	0.022	-0.322	0.124	0.01	1.107
hsa-lncRNA11855-4	RP11-172E9.2	1.196	-0.246	-0.246	1.654	0.969	-0.246	-0.246	1.099
hsa-lncRNA8834-3	KB-1732A1.1	0.08	0.667	-0.024	-0.032	-0.289	-0.139	-0.33	1.096
hsa-lncRNA17834-1	hsa-lncRNA17834-1	-0.047	-0.047	-0.047	-0.047	-0.047	-0.047	-0.047	1.085
hsa-lncRNA8303-6	hsa-lncRNA8303-6	-0.199	-0.199	0.326	0.428	-0.199	-0.199	-0.199	1.076
hsa-lncRNA7470-1	hsa-lncRNA7470-1	-0.046	-0.046	-0.046	-0.046	-0.046	-0.046	-0.046	1.066
hsa-lncRNA3007-2	hsa-lncRNA3007-2	-0.046	-0.046	-0.046	-0.046	-0.046	-0.046	-0.046	1.061
hsa-lncRNA10363-2	RP11-295G20.2	-0.058	-0.399	0.174	-0.477	0.309	-0.382	0.706	1.061
hsa-lncRNA16129-5	LINC01093	-0.071	-0.071	-0.071	-0.017	-0.053	-0.071	-0.051	1.061
hsa-lncRNA12099-8	hsa-lncRNA12099-8	-0.192	-0.178	0.612	-0.192	-0.192	-0.101	0.016	1.061
hsa-lncRNA5975-2	RP11-372E1.4	-0.046	-0.046	-0.046	-0.046	-0.046	-0.046	-0.046	1.057
hsa-lncRNA1556-3	hsa-lncRNA1556-3	-0.046	-0.046	-0.046	-0.046	-0.046	-0.046	-0.046	1.056
hsa-lncRNA5827-5	RP11-6B4.1	-0.107	-0.107	-0.107	-0.107	-0.107	-0.107	-0.107	1.048
hsa-lncRNA9544	LINC00890	-0.407	-0.298	-0.407	-0.407	0.143	-0.407	0.214	1.029
hsa-lncRNA11980-3	hsa-lncRNA11980-3	-0.054	-0.054	0.029	-0.054	-0.054	-0.054	-0.054	1.027
hsa-lncRNA10379-10	RP11-443B7.1	-0.058	-0.058	-0.058	-0.058	-0.058	-0.058	-0.056	1.021
hsa-lncRNA16124-8	RP11-290F5.1	-0.112	0.031	0.001	-0.075	-0.112	0.035	-0.068	1.019
hsa-lncRNA12099-1	hsa-lncRNA12099-1	-0.127	-0.11	0.223	-0.127	0.057	0.057	0.022	1.015
hsa-lncRNA14932-3	LINC00313	0.432	-0.365	-0.365	-0.365	0.414	-0.365	-0.365	1.014
hsa-lncRNA18709	hsa-lncRNA18709	-0.085	-0.085	-0.085	-0.085	-0.085	-0.085	0.441	1.013
hsa-lncRNA3293-2	RP11-883G14.1	-0.066	-0.066	-0.066	-0.066	-0.066	-0.066	-0.066	1.013
hsa-lncRNA17053-2	RP11-379B8.1	-0.246	-0.246	-0.246	-0.08	0.655	-0.033	-0.246	1.004
hsa-lncRNA10489	hsa-lncRNA10489	0.343	-0.08	-0.08	-0.08	-0.08	-0.08	-0.08	0.995
hsa-lncRNA3447	hsa-lncRNA3447	0.474	1.567	-0.428	0.897	0.115	0.079	0.626	0.989
hsa-lncRNA8587-7	RP11-369E15.4	-0.256	-0.256	-0.256	-0.256	-0.256	-0.256	-0.256	0.985
hsa-lncRNA17316	hsa-lncRNA17316	-0.08	-0.08	-0.08	-0.08	-0.08	-0.08	-0.08	0.983
hsa-lncRNA13268-1	hsa-lncRNA13268-1	-0.043	-0.043	-0.043	-0.043	-0.043	-0.043	-0.043	0.983
hsa-lncRNA10060-6	RP11-418J17.3	-0.043	-0.043	-0.043	-0.043	-0.043	-0.043	-0.043	0.982
hsa-lncRNA4139-4	hsa-lncRNA4139-4	-0.23	0.129	0.041	0.124	-0.177	1.199	0.559	0.982
hsa-lncRNA10290-5	PROX1-AS1	-0.142	0.354	0.813	-0.142	-0.142	-0.142	-0.142	0.976
hsa-lncRNA3653	RP11-118B18.1	-0.042	-0.042	-0.042	-0.042	-0.042	-0.042	-0.042	0.969
hsa-lncRNA15318-1	hsa-lncRNA15318-1	-0.663	-1.254	2.557	0.618	2.767	3.202	0.113	0.965
hsa-lncRNA4034	hsa-lncRNA4034	0.895	0.235	1.076	0.952	0.933	-0.22	1.343	0.965
hsa-lncRNA7621	RP11-397G17.1	-0.17	-0.17	-0.17	-0.17	-0.17	-0.17	1.793	0.963
hsa-lncRNA6818-4	LINC01018	-0.222	-0.214	1.179	-0.191	-0.092	0.077	-0.222	0.961
hsa-lncRNA10290-4	PROX1-AS1	-0.152	0.091	0.516	-0.145	-0.094	-0.102	-0.144	0.959
hsa-lncRNA8611-1	RP11-521M14.1	-0.042	-0.042	-0.042	-0.042	-0.042	-0.042	-0.042	0.956
hsa-lncRNA8537-7	hsa-lncRNA8537-7	-0.106	-0.106	-0.106	-0.106	-0.106	0.734	0.032	0.951
hsa-lncRNA18208-1	hsa-lncRNA18208-1	-0.041	-0.041	-0.041	-0.041	-0.041	-0.041	-0.041	0.949
hsa-lncRNA12392-2	RP11-168L7.1	-0.041	-0.041	-0.041	-0.041	-0.041	-0.041	-0.041	0.946
hsa-lncRNA1062-5	LINC00844	-1.299	-1.377	5.782	-0.909	0.671	2.551	0.431	0.937
hsa-lncRNA5746-5	hsa-lncRNA5746-5	-0.046	-0.046	-0.046	-0.046	-0.046	-0.046	-0.046	0.924
hsa-lncRNA13877-2	hsa-lncRNA13877-2	-0.047	-0.047	-0.047	-0.047	-0.047	-0.047	-0.047	0.922
hsa-lncRNA7857	hsa-lncRNA7857	-0.258	0.398	-0.258	-0.258	-0.258	-0.258	-0.258	0.915
hsa-lncRNA9798-1	LINC01137	0.111	0.45	-0.222	0.084	-0.444	-0.504	0.536	0.91
hsa-lncRNA14584-5	hsa-lncRNA14584-5	-0.04	-0.04	-0.04	-0.04	-0.04	-0.04	-0.04	0.909
hsa-lncRNA3934-5	hsa-lncRNA3934-5	-0.099	-0.099	-0.058	-0.099	-0.099	-0.094	0.088	0.909
hsa-lncRNA10363-7	RP11-295G20.2	-0.637	0.92	-0.68	-0.679	-0.425	-0.655	-0.68	0.905
hsa-lncRNA2106	hsa-lncRNA2106	-0.093	-0.093	-0.093	-0.093	-0.093	-0.093	-0.093	0.904
hsa-lncRNA8672-2	hsa-lncRNA8672-2	-0.039	-0.039	-0.039	-0.039	-0.039	-0.039	-0.039	0.893
hsa-lncRNA13675-2	hsa-lncRNA13675-2	-0.091	-0.091	-0.091	-0.091	-0.091	-0.091	-0.091	0.888
hsa-lncRNA3903	RP11-1151B14.3	-0.145	-0.145	-0.145	-0.145	-0.145	-0.145	-0.145	0.885
hsa-lncRNA8739-3	hsa-lncRNA8739-3	-0.305	-0.305	0.222	0.084	-0.305	0.284	1.39	0.885
hsa-lncRNA12661-3	SPATA41	-0.177	0.024	-0.177	0.099	0.003	-0.177	0.066	0.883
hsa-lncRNA3934-3	hsa-lncRNA3934-3	-0.097	-0.091	-0.06	-0.097	-0.097	-0.091	0.909	0.883
hsa-lncRNA10372-1	hsa-lncRNA10372-1	-0.038	-0.038	-0.038	-0.038	-0.038	-0.038	-0.038	0.882
hsa-lncRNA15793-1	RP11-685F15.1	-0.038	-0.038	-0.038	-0.038	-0.038	-0.038	-0.038	0.879
hsa-lncRNA8537-3	hsa-lncRNA8537-3	-0.1	-0.056	-0.089	-0.1	-0.1	0.899	-0.073	0.869
hsa-lncRNA11979-1	hsa-lncRNA11979-1	-0.105	-0.105	0.278	-0.105	0.17	-0.105	-0.105	0.866
hsa-lncRNA7679-2	RP11-250B2.3	-0.06	-0.151	-0.081	0.177	-0.166	-0.165	0.771	0.862
hsa-lncRNA2179	hsa-lncRNA2179	-0.203	-0.203	-0.203	-0.203	2.712	-0.203	-0.203	0.857
hsa-lncRNA251-1	RP4-710M16.2	-0.037	-0.037	-0.037	-0.037	-0.037	-0.037	-0.037	0.852
hsa-lncRNA5858-1	hsa-lncRNA5858-1	-0.623	-1.517	-0.414	-1.141	0.626	5.489	-0.937	0.851
hsa-lncRNA7462-2	hsa-lncRNA7462-2	-0.07	-0.07	0.687	-0.07	-0.07	-0.07	-0.07	0.848
hsa-lncRNA287-2	RP4-763G1.2	-0.05	-0.05	-0.05	-0.05	-0.05	-0.05	0.148	0.847
hsa-lncRNA9715	hsa-lncRNA9715	-0.089	-0.089	-0.089	1.117	-0.089	-0.089	-0.089	0.845
hsa-lncRNA13630-5	AC108488.4	1.002	-0.259	-1.873	1.128	2.015	1.091	0.815	0.839
hsa-lncRNA14584-1	hsa-lncRNA14584-1	-0.036	-0.036	-0.036	-0.036	-0.036	-0.036	-0.036	0.837
hsa-lncRNA6465-6	RP11-328K4.1	-0.036	-0.036	-0.036	-0.036	-0.036	-0.036	-0.036	0.837
hsa-lncRNA3095	hsa-lncRNA3095	-0.943	-0.805	0.912	0.407	0.399	0.61	-0.071	0.833
hsa-lncRNA11653-8	hsa-lncRNA11653-8	-0.25	-0.227	-0.249	-0.245	-0.122	-0.104	1.131	0.829
hsa-lncRNA4257-1	hsa-lncRNA4257-1	-0.078	-0.078	-0.078	-0.078	-0.078	-0.078	-0.078	0.825
hsa-lncRNA16747-1	CTB-43E15.4	0.69	-0.241	-0.205	1.13	-0.241	-0.241	-0.098	0.825
hsa-lncRNA5424-4	hsa-lncRNA5424-4	-0.036	-0.036	-0.036	-0.036	-0.036	-0.036	-0.036	0.821
hsa-lncRNA13716-1	hsa-lncRNA13716-1	-0.04	-0.04	-0.04	-0.04	-0.04	-0.04	0.067	0.82
hsa-lncRNA13510-6	RP11-15H20.6	-0.157	0.36	0.114	-0.227	-0.384	0.043	0.017	0.819
hsa-lncRNA10290-1	PROX1-AS1	-0.11	0.807	1.102	-0.284	0.028	-0.284	-0.284	0.814
hsa-lncRNA17353-1	hsa-lncRNA17353-1	-0.103	-0.11	-0.114	-0.061	-0.11	-0.114	0.907	0.811
hsa-lncRNA7473-2	RP11-456H18.2	-0.203	-0.203	-0.203	0.171	-0.203	-0.203	1.861	0.807
hsa-lncRNA11632	hsa-lncRNA11632	-0.035	-0.035	-0.035	-0.035	-0.035	-0.035	-0.035	0.805
hsa-lncRNA10620-2	RP11-508M1.7	-0.06	-0.06	0.074	-0.06	-0.06	-0.06	0.377	0.801
hsa-lncRNA13962	hsa-lncRNA13962	-0.241	0.324	0.694	-0.241	0.598	-0.241	-0.241	0.799
hsa-lncRNA8817	hsa-lncRNA8817	2.004	0.887	0.434	1.204	1.21	0.101	1.239	0.798
hsa-lncRNA4030	hsa-lncRNA4030	-0.733	-0.733	0.037	0.4	0.291	0.384	0.314	0.797
hsa-lncRNA1556-1	hsa-lncRNA1556-1	-0.035	-0.035	-0.035	-0.035	-0.035	-0.035	-0.035	0.796
hsa-lncRNA10870	hsa-lncRNA10870	-0.382	-0.382	-0.382	1.135	-0.382	0.683	0.4	0.795
hsa-lncRNA1036	hsa-lncRNA1036	-0.106	0.828	-0.106	0.615	-0.106	-0.106	-0.106	0.791
hsa-lncRNA6158-5	LINC00885	-0.038	-0.038	-0.038	-0.038	-0.038	-0.038	-0.038	0.79
hsa-lncRNA7682	hsa-lncRNA7682	-0.034	-0.034	-0.034	-0.034	-0.034	-0.034	-0.034	0.79
hsa-lncRNA8537-2	hsa-lncRNA8537-2	-0.119	-0.119	-0.119	-0.119	-0.119	0.265	0.303	0.788
hsa-lncRNA12297-3	hsa-lncRNA12297-3	0.013	-0.183	-0.183	0.019	-0.183	-0.183	-0.183	0.785
hsa-lncRNA7407-7	GMDS-AS1	-0.078	-0.334	0.018	-0.088	0.663	-0.185	0.06	0.784
hsa-lncRNA7084-2	AC008592.8	0.047	-0.129	-0.107	0.076	0.04	-0.045	-0.129	0.782
hsa-lncRNA12759-2	hsa-lncRNA12759-2	-0.051	-0.051	-0.051	-0.051	-0.051	-0.051	-0.051	0.782
hsa-lncRNA453-2	AL592494.5	-0.121	0.213	-0.121	0.062	-0.121	-0.121	-0.121	0.781
hsa-lncRNA473-4	RP11-403I13.5	0.129	0.137	0.148	-0.162	-0.182	-0.195	-0.068	0.78
hsa-lncRNA6662-2	RP11-789C1.1	1.423	-0.334	-0.334	-0.237	0.349	-0.334	0.757	0.778
hsa-lncRNA14794-2	LINC00659	-0.159	-0.159	-0.159	-0.159	-0.159	-0.159	0.592	0.778
hsa-lncRNA3849	hsa-lncRNA3849	-0.034	-0.034	-0.034	-0.034	-0.034	-0.034	-0.034	0.776
hsa-lncRNA5962-2	RP11-200A1.1	-0.085	-0.085	-0.085	0.505	-0.085	-0.085	0.514	0.771
hsa-lncRNA1540-2	RP11-119D9.1	-0.033	-0.033	-0.033	-0.033	-0.033	-0.033	-0.033	0.765
hsa-lncRNA5219-6	RP11-290F20.1	-0.053	0.077	-0.053	-0.053	-0.053	-0.053	-0.053	0.765
hsa-lncRNA12297-5	hsa-lncRNA12297-5	-0.071	-0.071	-0.071	-0.071	-0.071	-0.071	-0.071	0.764
hsa-lncRNA10973	hsa-lncRNA10973	-0.033	-0.033	-0.033	-0.033	-0.033	-0.033	-0.033	0.762
hsa-lncRNA11378-1	RASSF8-AS1	0.012	-0.635	-0.292	0.269	-0.053	-0.367	0.901	0.76
hsa-lncRNA7634-2	RP11-345L23.1	-0.163	-0.163	-0.163	-0.163	-0.163	-0.163	1.254	0.758
hsa-lncRNA10472	hsa-lncRNA10472	-0.087	-0.087	-0.087	-0.087	-0.087	-0.087	-0.087	0.757
hsa-lncRNA473-1	RP11-403I13.5	-0.063	-0.055	-0.055	-0.063	-0.063	-0.063	0.015	0.753
hsa-lncRNA5219-2	RP11-290F20.1	-0.11	-0.198	-0.165	0.231	-0.211	-0.048	-0.199	0.751
hsa-lncRNA1187-5	LINC00263	-0.576	-0.576	1.492	-0.576	-0.077	0.169	-0.539	0.751
hsa-lncRNA11309-1	hsa-lncRNA11309-1	0.07	-0.126	-0.126	0.004	-0.05	-0.126	-0.126	0.748
hsa-lncRNA11923	hsa-lncRNA11923	-0.032	-0.032	-0.032	-0.032	-0.032	-0.032	-0.032	0.741
hsa-lncRNA10614-2	RP11-144G6.10	-0.052	-0.052	-0.052	-0.052	-0.052	-0.052	0.414	0.733
hsa-lncRNA10380-1	RP11-443B7.3	-0.032	-0.032	-0.032	-0.032	-0.032	-0.032	-0.032	0.732
hsa-lncRNA318-6	RP11-183M13.1	-0.051	-0.051	-0.051	-0.051	-0.051	-0.051	0.379	0.73
hsa-lncRNA10280-7	RP11-15I11.3	-0.094	-0.094	-0.094	-0.051	-0.094	0.86	-0.094	0.73
hsa-lncRNA12661-1	SPATA41	-0.243	0.076	-0.243	-0.243	0.104	-0.243	-0.243	0.726
hsa-lncRNA14794-4	LINC00659	-0.102	-0.102	-0.102	-0.102	-0.102	-0.102	0.731	0.724
hsa-lncRNA6465-5	RP11-328K4.1	-0.031	-0.031	-0.031	-0.031	-0.031	-0.031	-0.031	0.723
hsa-lncRNA13181	hsa-lncRNA13181	-0.055	-0.055	-0.055	-0.055	-0.055	-0.055	0.481	0.72
hsa-lncRNA3293-3	CTD-2034I21.2	-0.041	-0.041	-0.041	-0.041	-0.041	-0.041	-0.041	0.712
hsa-lncRNA5827-2	RP11-6B4.1	-0.073	-0.073	-0.073	-0.073	-0.073	-0.073	0.326	0.709
hsa-lncRNA369-2	RP4-639F20.1	0.166	-0.194	-0.268	0.429	0.791	-0.209	0.543	0.7
hsa-lncRNA262-1	RP4-782L23.1	-0.068	-0.068	-0.068	-0.068	-0.068	-0.068	-0.068	0.697
hsa-lncRNA12764-1	hsa-lncRNA12764-1	-0.041	-0.041	-0.041	-0.041	-0.041	-0.041	-0.011	0.696
hsa-lncRNA9391	hsa-lncRNA9391	-0.03	-0.03	-0.03	-0.03	-0.03	-0.03	-0.03	0.693
hsa-lncRNA7470-4	hsa-lncRNA7470-4	-0.031	-0.031	-0.031	-0.031	-0.031	-0.031	-0.031	0.69
hsa-lncRNA2862	CTD-2134A5.3	-0.119	0.913	-0.12	-0.077	0.14	-0.046	-0.087	0.69
hsa-lncRNA3039-13	RP11-279F6.1	-0.151	-0.151	-0.086	-0.151	-0.138	-0.151	0.611	0.69
hsa-lncRNA12501-5	RP11-209K10.2	-0.054	-0.054	-0.054	-0.054	-0.054	-0.054	-0.054	0.69
hsa-lncRNA7337	CTB-43E15.2	-0.069	-0.069	-0.069	-0.029	-0.069	-0.069	-0.069	0.689
hsa-lncRNA203	hsa-lncRNA203	-0.312	-0.101	-0.72	-0.109	0.766	-0.117	3.559	0.686
hsa-lncRNA13194	hsa-lncRNA13194	0.968	0.443	-0.214	0.3	0.344	0	0.158	0.686
hsa-lncRNA12119-1	hsa-lncRNA12119-1	-0.352	0.433	0.381	-0.367	-0.046	-0.404	-0.337	0.679
hsa-lncRNA8700	hsa-lncRNA8700	-0.029	-0.029	-0.029	-0.029	-0.029	-0.029	-0.029	0.676
hsa-lncRNA11524	hsa-lncRNA11524	-0.029	-0.029	-0.029	-0.029	-0.029	-0.029	-0.029	0.674
hsa-lncRNA9102	RP11-613M10.6	-0.454	0.162	0.288	0.636	1.015	-0.265	0.288	0.674
hsa-lncRNA18539-2	hsa-lncRNA18539-2	-0.182	-0.182	-0.182	-0.182	-0.182	-0.182	-0.182	0.673
hsa-lncRNA5387-3	LINC00649	-0.342	-0.342	-0.342	-0.342	-0.342	-0.342	0.409	0.672
hsa-lncRNA18466-1	hsa-lncRNA18466-1	-0.264	-0.151	-0.235	-0.059	-0.146	1.051	0.555	0.665
hsa-lncRNA17151-3	RP1-249H1.4	-0.228	0.401	0.128	-0.228	-0.012	-0.228	0.448	0.659
hsa-lncRNA12679	RP11-95P2.3	-0.167	-0.167	-0.167	-0.167	-0.167	0.193	-0.167	0.659
hsa-lncRNA13728-5	AC016768.1	-0.033	-0.033	-0.033	-0.033	-0.033	-0.033	0.013	0.658
hsa-lncRNA11653-6	hsa-lncRNA11653-6	-0.138	-0.266	0.2	0.362	-0.049	0.337	-0.462	0.654
hsa-lncRNA11424-3	hsa-lncRNA11424-3	-0.089	-0.089	-0.089	-0.089	-0.089	-0.089	-0.089	0.653
hsa-lncRNA2329	hsa-lncRNA2329	-0.15	-0.15	-0.15	1.215	0.573	-0.15	-0.15	0.652
hsa-lncRNA12365	hsa-lncRNA12365	-0.066	-0.066	-0.066	-0.066	-0.066	-0.066	0.804	0.649
hsa-lncRNA9692	hsa-lncRNA9692	-0.028	-0.028	-0.028	-0.028	-0.028	-0.028	-0.028	0.648
hsa-lncRNA5425-1	hsa-lncRNA5425-1	-0.119	-0.119	-0.119	-0.119	-0.119	-0.119	-0.119	0.647
hsa-lncRNA287-5	RP4-763G1.2	-0.035	-0.035	-0.035	-0.035	-0.035	-0.035	-0.022	0.64
hsa-lncRNA3313-4	RP11-297L17.2	-0.134	-0.134	-0.134	-0.134	-0.134	-0.134	0.478	0.636
hsa-lncRNA2199	hsa-lncRNA2199	-0.087	-0.087	-0.087	-0.087	0.95	-0.087	-0.087	0.635
hsa-lncRNA3772-2	hsa-lncRNA3772-2	-0.067	0.831	-0.067	-0.067	-0.067	-0.067	-0.067	0.635
hsa-lncRNA3479-1	RP11-963H4.3	-0.248	-0.248	-0.248	0.712	0.304	-0.248	-0.248	0.634
hsa-lncRNA16615-2	RP11-215P8.4	-0.035	-0.035	-0.035	-0.035	-0.035	-0.035	-0.035	0.63
hsa-lncRNA67-1	RP5-888M10.2	0.349	0.084	-0.121	0.368	0.038	-0.121	-0.001	0.629
hsa-lncRNA17775	hsa-lncRNA17775	-0.027	-0.027	-0.027	-0.027	-0.027	-0.027	-0.027	0.627
hsa-lncRNA2445-4	RBM26-AS1	0.84	-0.326	-0.32	-0.374	-0.374	1.373	0.513	0.621
hsa-lncRNA2230	hsa-lncRNA2230	-0.083	0.456	-0.083	-0.083	-0.083	-0.083	0.399	0.619
hsa-lncRNA16124-1	RP11-290F5.1	-0.06	0.145	-0.01	-0.06	-0.06	-0.06	-0.06	0.617
hsa-lncRNA1383-1	ZBED5-AS1	-0.475	-0.076	0.115	0.12	-0.475	0.465	-0.436	0.616
hsa-lncRNA12501-3	RP11-209K10.2	-0.06	-0.06	-0.06	-0.06	-0.06	-0.06	-0.06	0.615
hsa-lncRNA369-1	RP4-639F20.1	0.017	1.166	0.685	0.565	1.024	0.411	0.399	0.613
hsa-lncRNA13515-20	LINC00662	-0.001	-0.384	-0.374	-0.384	-0.384	-0.248	-0.384	0.612
hsa-lncRNA11980-1	hsa-lncRNA11980-1	-0.033	-0.033	0.112	-0.033	-0.033	-0.033	-0.033	0.607
hsa-lncRNA14348-3	hsa-lncRNA14348-3	0.182	-0.157	-0.009	-0.148	-0.157	0.305	0.179	0.607
hsa-lncRNA5424-2	hsa-lncRNA5424-2	-0.051	-0.051	-0.051	-0.051	-0.051	-0.051	0.188	0.606
hsa-lncRNA4385-4	hsa-lncRNA4385-4	-0.374	0.16	-0.326	-0.388	-0.025	-0.107	-0.273	0.606
hsa-lncRNA15036	hsa-lncRNA15036	-0.026	-0.026	-0.026	-0.026	-0.026	-0.026	-0.026	0.604
hsa-lncRNA15334-5	RP11-280H21.1	-0.043	-0.043	-0.043	-0.043	-0.043	-0.043	-0.043	0.603
hsa-lncRNA2917	hsa-lncRNA2917	0.18	-0.4	0.827	0.336	-0.294	-0.276	0.119	0.594
hsa-lncRNA15562	hsa-lncRNA15562	-0.179	0.255	-0.179	-0.179	-0.179	-0.179	0.909	0.593
hsa-lncRNA18580	hsa-lncRNA18580	0.249	0.115	-0.278	0.174	-0.152	0.008	-0.019	0.593
hsa-lncRNA2955-8	SRP14-AS1	-0.195	-0.119	-0.204	-0.1	-0.097	0.413	-0.003	0.591
hsa-lncRNA4603-2	hsa-lncRNA4603-2	-0.026	-0.026	-0.026	-0.026	-0.026	-0.026	-0.026	0.591
hsa-lncRNA318-5	RP11-183M13.1	-0.047	-0.047	-0.047	-0.047	0.124	-0.047	0.028	0.588
hsa-lncRNA10970	hsa-lncRNA10970	-0.04	-0.04	-0.04	-0.04	-0.04	-0.04	0.293	0.588
hsa-lncRNA16831-2	RP11-428J1.4	0.422	1.328	-0.43	0.184	-0.334	-0.43	0.99	0.587
hsa-lncRNA7141	hsa-lncRNA7141	-0.025	-0.025	-0.025	-0.025	-0.025	-0.025	-0.025	0.584
hsa-lncRNA3084	hsa-lncRNA3084	-0.287	-0.287	1.033	-0.055	-0.287	0.204	0.568	0.583
hsa-lncRNA2634-2	RP11-356O9.1	-0.126	-0.126	-0.126	0.313	-0.126	-0.126	-0.126	0.583
hsa-lncRNA8611-2	RP11-521M14.1	-0.077	-0.077	0.494	-0.077	-0.077	-0.077	0.535	0.582
hsa-lncRNA17660-3	TP53TG1	0.05	0.465	-0.155	1.018	0.664	0.423	0.273	0.581
hsa-lncRNA10718-1	RP11-137H2.4	-0.208	0.481	0.039	0.286	0.147	-0.208	-0.208	0.58
hsa-lncRNA9507	hsa-lncRNA9507	-0.183	0.481	0.252	-0.183	-0.183	-0.183	0.317	0.579
hsa-lncRNA7084-5	hsa-lncRNA7084-5	-0.08	-0.08	0.071	-0.08	-0.08	-0.08	-0.08	0.578
hsa-lncRNA6681-1	hsa-lncRNA6681-1	-0.206	-0.206	-0.206	-0.206	0.718	-0.206	-0.206	0.577
hsa-lncRNA4510	hsa-lncRNA4510	0.258	-0.152	-0.152	-0.152	-0.152	-0.152	-0.152	0.577
hsa-lncRNA2537-1	LINC00399	-0.025	-0.025	-0.025	-0.025	-0.025	-0.025	-0.025	0.575
hsa-lncRNA8457-7	PAXIP1-AS1	-0.052	-0.421	0.69	-0.394	-0.454	-0.345	0.358	0.575
hsa-lncRNA5436-3	AP001048.4	-0.097	-0.194	-0.194	-0.194	-0.194	-0.194	-0.194	0.573
hsa-lncRNA8457-4	PAXIP1-AS1	-0.231	-0.212	1.152	-0.21	-0.224	-0.116	0.154	0.572
hsa-lncRNA14807-2	hsa-lncRNA14807-2	-0.002	-0.465	0.657	0.552	0.606	-1.623	0.891	0.569
hsa-lncRNA13915-3	AC016700.5	0.592	0.129	0.626	0.504	-0.048	-0.088	0.035	0.568
hsa-lncRNA6156-1	LINC00969	-1.359	0.742	0.919	0.731	-1.6	-0.031	1.691	0.568
hsa-lncRNA17198	hsa-lncRNA17198	-0.08	0.127	-0.08	-0.08	-0.08	-0.08	-0.08	0.563
hsa-lncRNA3497-2	AC022816.2	-0.024	-0.024	-0.024	-0.024	-0.024	-0.024	-0.024	0.562
hsa-lncRNA4234-5	RP11-320M2.1	-0.104	0.025	-0.047	-0.104	-0.104	-0.104	-0.104	0.561
hsa-lncRNA14643-3	hsa-lncRNA14643-3	-0.373	0.786	-0.125	0.814	-0.373	-0.373	-0.373	0.559
hsa-lncRNA9976-1	RP4-665J23.1	0.304	-0.262	-0.414	-0.14	-0.125	-0.017	-0.501	0.558
hsa-lncRNA475-2	hsa-lncRNA475-2	-0.173	0.645	-0.739	-0.379	0.559	-0.163	-0.599	0.557
hsa-lncRNA4234-4	RP11-320M2.1	-0.057	-0.057	-0.043	-0.057	-0.047	-0.057	-0.043	0.557
hsa-lncRNA13050-2	hsa-lncRNA13050-2	-0.081	0.211	-0.081	-0.081	-0.081	-0.081	-0.081	0.555
hsa-lncRNA4223	hsa-lncRNA4223	-0.072	0.172	1.651	0.116	0.337	-0.216	0.159	0.555
hsa-lncRNA2956-1	hsa-lncRNA2956-1	-0.493	0.884	0.304	-0.144	1.28	-0.655	-0.505	0.555
hsa-lncRNA11807-1	hsa-lncRNA11807-1	-0.08	0.514	-0.08	-0.08	-0.08	-0.08	0.611	0.555
hsa-lncRNA7532	hsa-lncRNA7532	-0.024	-0.024	-0.024	-0.024	-0.024	-0.024	-0.024	0.554
hsa-lncRNA5562-1	Z83851.4	0.012	0.411	-0.316	-0.076	-0.135	-0.143	0.371	0.554
hsa-lncRNA7540-11	RP11-457M11.5	-0.097	-0.019	-0.091	-0.004	-0.097	-0.097	-0.05	0.552
hsa-lncRNA16129-2	LINC01093	-0.058	-0.058	-0.058	-0.058	-0.039	-0.058	-0.035	0.551
hsa-lncRNA11576-10	hsa-lncRNA11576-10	0.093	-0.235	-0.235	0.446	-0.207	0.443	-0.235	0.551
hsa-lncRNA10379-1	RP11-443B7.1	-0.077	-0.078	-0.078	0.195	-0.037	-0.078	-0.077	0.546
hsa-lncRNA12297-2	hsa-lncRNA12297-2	-0.333	-0.333	-0.333	-0.333	-0.333	-0.333	-0.333	0.545
hsa-lncRNA13718	hsa-lncRNA13718	-0.024	-0.024	-0.024	-0.024	-0.024	-0.024	-0.024	0.543
hsa-lncRNA644	hsa-lncRNA644	-0.047	-0.047	-0.047	-0.047	-0.047	-0.047	0.497	0.542
hsa-lncRNA18418	hsa-lncRNA18418	-0.121	-0.121	-0.121	-0.121	-0.121	-0.121	-0.121	0.541
hsa-lncRNA2734-1	hsa-lncRNA2734-1	-0.085	-0.085	-0.064	-0.085	-0.085	-0.085	-0.085	0.54
hsa-lncRNA15221-2	hsa-lncRNA15221-2	-0.023	-0.023	-0.023	-0.023	-0.023	-0.023	-0.023	0.539
hsa-lncRNA15366	hsa-lncRNA15366	-0.102	0.225	0.397	0.472	0.352	-0.455	1.25	0.539
hsa-lncRNA10519-3	hsa-lncRNA10519-3	0.609	-0.451	-0.468	0.006	1.239	0.309	1.163	0.536
hsa-lncRNA15717-3	RP11-293A21.1	-0.206	-0.206	-0.206	-0.206	-0.206	0.556	-0.206	0.536
hsa-lncRNA14710-1	hsa-lncRNA14710-1	0.484	-0.075	-0.075	-0.075	-0.075	-0.075	0.052	0.534
hsa-lncRNA16500-2	hsa-lncRNA16500-2	-0.171	0.264	-0.171	-0.171	-0.135	-0.171	-0.171	0.533
hsa-lncRNA5412-2	AP001042.1	-0.037	-0.037	-0.037	-0.037	-0.037	-0.037	-0.037	0.533
hsa-lncRNA4150-11	ZNF582-AS1	-0.159	-0.116	-0.179	-0.147	-0.213	-0.151	0.029	0.529
hsa-lncRNA1095	hsa-lncRNA1095	-0.157	0.05	0.108	-0.08	-0.038	-0.157	0.089	0.526
hsa-lncRNA12532-5	RP11-798K3.2	0.492	-0.222	0.281	1.046	-0.222	-0.222	0.184	0.525
hsa-lncRNA12289-2	RP1-261D10.2	-0.174	0.319	0.108	-0.174	-0.174	-0.174	0.241	0.521
hsa-lncRNA16657-2	hsa-lncRNA16657-2	0.364	-0.146	-0.146	-0.146	0.501	-0.146	0.186	0.518
hsa-lncRNA7844	RP3-325F22.5	-0.43	-0.43	0.468	0.263	0.117	-0.43	0.446	0.518
hsa-lncRNA17357	RP11-503C24.6	-0.042	-0.042	-0.042	-0.042	-0.042	-0.042	0.417	0.516
hsa-lncRNA16999-4	RP1-27K12.2	-0.047	-0.047	-0.047	-0.047	-0.047	-0.047	0.085	0.516
hsa-lncRNA11576-9	hsa-lncRNA11576-9	-0.068	-0.068	-0.068	0.065	-0.068	-0.068	-0.024	0.514
hsa-lncRNA3307-1	RP11-7O14.1	-0.024	-0.024	-0.024	-0.024	-0.024	-0.024	-0.024	0.508
hsa-lncRNA12392-1	RP11-168L7.1	-0.032	-0.032	-0.032	-0.032	-0.032	-0.032	-0.032	0.507
hsa-lncRNA2173	hsa-lncRNA2173	-0.092	-0.092	-0.092	-0.092	-0.092	-0.092	-0.092	0.506
hsa-lncRNA8284	hsa-lncRNA8284	-0.07	-0.07	0.577	-0.07	-0.07	-0.07	-0.07	0.505
hsa-lncRNA11399	hsa-lncRNA11399	0.436	1.012	0.355	-0.238	-0.238	-0.238	-0.238	0.505
hsa-lncRNA12002-4	MIR4500HG	-0.042	-0.042	0.189	-0.042	-0.042	-0.042	0.195	0.503
hsa-lncRNA8882	hsa-lncRNA8882	0.159	0.965	0.74	-0.323	-0.323	0.295	0.41	0.501
hsa-lncRNA4735	AC144449.1	-0.108	-0.108	0.57	-0.108	-0.108	-0.108	-0.108	0.501
hsa-lncRNA10371-1	hsa-lncRNA10371-1	-0.037	-0.037	-0.037	-0.037	-0.037	-0.037	-0.037	0.5
hsa-lncRNA16123-1	RP11-290F5.2	-0.036	0.287	-0.036	-0.036	-0.036	-0.036	-0.036	0.499
hsa-lncRNA8739-2	hsa-lncRNA8739-2	-0.378	-0.081	0.055	0.112	-0.378	0.51	0.174	0.499
hsa-lncRNA12661-2	SPATA41	-0.142	0.08	-0.142	-0.142	-0.142	-0.142	-0.142	0.497
hsa-lncRNA369-6	RP4-639F20.1	-0.595	-0.363	-0.008	1.692	0.141	-0.047	0.479	0.496
hsa-lncRNA14584-2	hsa-lncRNA14584-2	-0.021	-0.021	-0.021	-0.021	-0.021	-0.021	-0.021	0.492
hsa-lncRNA15761-1	hsa-lncRNA15761-1	-0.021	-0.021	-0.021	-0.021	-0.021	-0.021	-0.021	0.492
hsa-lncRNA13716-2	hsa-lncRNA13716-2	-0.025	-0.025	0.034	-0.025	-0.025	-0.025	-0.012	0.487
hsa-lncRNA7633	hsa-lncRNA7633	-0.053	-0.053	-0.053	-0.053	-0.053	-0.053	0.681	0.485
hsa-lncRNA14061	hsa-lncRNA14061	0.504	-0.083	-0.661	1.109	0.371	0.157	1.885	0.484
hsa-lncRNA13788	hsa-lncRNA13788	0.066	0.01	-0.163	0.165	0.466	-0.127	0.307	0.477
hsa-lncRNA13268-2	hsa-lncRNA13268-2	-0.021	-0.021	-0.021	-0.021	-0.021	-0.021	-0.021	0.477
hsa-lncRNA116-2	RP11-70P17.1	0.611	0.934	0.64	-0.046	-0.395	-0.395	0.308	0.475
hsa-lncRNA12-1	hsa-lncRNA12-1	-0.274	-0.02	0.027	0.114	-0.085	0.27	0.402	0.472
hsa-lncRNA6929	hsa-lncRNA6929	-0.035	0.108	-0.035	-0.035	-0.035	-0.035	-0.035	0.472
hsa-lncRNA8457-6	PAXIP1-AS1	-0.159	-0.191	1.563	-0.191	0.667	-0.113	-0.19	0.471
hsa-lncRNA13539-2	AC007773.2	-0.076	-0.178	-0.178	-0.178	-0.178	-0.178	-0.166	0.471
hsa-lncRNA7407-5	GMDS-AS1	-0.4	0.329	-0.4	0.014	0.982	0.678	0.847	0.47
hsa-lncRNA15026-1	hsa-lncRNA15026-1	-0.046	-0.046	-0.046	-0.046	-0.046	-0.046	0.507	0.469
hsa-lncRNA12532-2	RP11-798K3.2	1.24	-0.223	-0.223	1.997	0.366	-0.223	-0.223	0.468
hsa-lncRNA18635-3	RP11-276E15.4	-0.02	-0.02	-0.02	-0.02	-0.02	-0.02	-0.02	0.467
hsa-lncRNA7533-2	U91328.19	0.068	0.031	0.89	0.316	0.424	0.564	0.363	0.467
hsa-lncRNA8368	AC000123.4	0.343	0.353	0.456	1.264	-0.292	-0.308	0.778	0.463
hsa-lncRNA12297-4	hsa-lncRNA12297-4	-0.047	-0.047	-0.047	0.085	-0.047	-0.047	-0.047	0.462
hsa-lncRNA5219-3	RP11-290F20.1	-0.032	-0.151	-0.039	0.137	-0.1	-0.012	-0.149	0.462
hsa-lncRNA7634-1	RP11-345L23.1	-0.093	-0.093	-0.093	-0.093	-0.093	-0.093	0.022	0.462
hsa-lncRNA773	hsa-lncRNA773	0.213	0.297	-0.112	-0.112	-0.112	-0.112	-0.112	0.46
hsa-lncRNA369-4	RP4-639F20.1	0.567	-0.411	-0.674	0.411	0.057	0.029	0.54	0.457
hsa-lncRNA3039-1	RP11-279F6.1	-0.035	-0.035	0.037	-0.022	-0.029	-0.035	0.183	0.454
hsa-lncRNA3324-4	hsa-lncRNA3324-4	-0.033	-0.033	-0.033	0.272	-0.033	-0.033	-0.033	0.454
hsa-lncRNA453-3	AL592494.5	0.134	-0.118	-0.227	1.16	-0.276	0.536	0.108	0.453
hsa-lncRNA8726	RP11-659E9.2	-0.038	-0.038	0.377	-0.038	-0.038	-0.038	-0.038	0.453
hsa-lncRNA4234-6	RP11-320M2.1	-0.064	-0.066	-0.085	0.101	0.045	-0.102	-0.091	0.452
hsa-lncRNA4317-1	DNAJC27-AS1	-0.22	-0.22	-0.22	-0.22	-0.22	-0.22	-0.22	0.452
hsa-lncRNA15919	hsa-lncRNA15919	-0.02	-0.02	-0.02	-0.02	-0.02	-0.02	-0.02	0.451
hsa-lncRNA18280-10	CCAT1	-0.187	-0.28	-0.28	-0.28	-0.28	-0.28	0.052	0.45
hsa-lncRNA2146-1	hsa-lncRNA2146-1	-0.019	-0.019	-0.019	-0.019	-0.019	-0.019	-0.019	0.448
hsa-lncRNA251-4	RP4-710M16.2	-0.049	-0.049	-0.049	-0.049	-0.049	-0.049	0.642	0.447
hsa-lncRNA744	hsa-lncRNA744	-0.054	0.26	0.039	0.306	-0.149	0.403	0.799	0.447
hsa-lncRNA15575-3	RP11-132N15.3	-0.019	-0.019	-0.019	-0.019	-0.019	-0.019	-0.019	0.445
hsa-lncRNA17353-3	hsa-lncRNA17353-3	-0.186	0.494	-0.192	0.149	0.116	-0.192	0.76	0.443
hsa-lncRNA3497-1	AC022816.2	-0.019	-0.019	-0.019	-0.019	-0.019	-0.019	-0.019	0.443
hsa-lncRNA14812-4	AF127936.3	-0.156	-0.156	-0.156	0.234	0.43	-0.156	-0.156	0.44
hsa-lncRNA16937	hsa-lncRNA16937	0.839	0.788	1.881	0.916	0.603	0.845	0.84	0.439
hsa-lncRNA5154	hsa-lncRNA5154	-0.234	-0.719	-0.719	0.525	-0.719	-0.719	1.704	0.438
hsa-lncRNA7876	hsa-lncRNA7876	-0.097	-0.097	-0.097	-0.097	-0.097	-0.097	1.039	0.436
hsa-lncRNA13312	hsa-lncRNA13312	-0.058	-0.058	-0.058	0.451	-0.058	-0.058	-0.058	0.435
hsa-lncRNA10755-3	TNKS2-AS1	-0.224	-0.212	-0.131	0.081	0.029	-0.224	0.168	0.435
hsa-lncRNA14585-1	LINC00261	-0.019	-0.019	-0.019	-0.019	-0.019	-0.019	-0.019	0.433
hsa-lncRNA13141-4	AC005152.3	-0.041	-0.041	-0.041	0.47	-0.041	-0.041	-0.041	0.431
hsa-lncRNA17620	hsa-lncRNA17620	-0.11	-0.11	0.367	-0.11	-0.11	-0.11	0.634	0.43
hsa-lncRNA13510-4	RP11-15H20.6	-0.347	0.165	-0.164	0.113	-0.357	-0.19	-0.224	0.428
hsa-lncRNA14478-3	hsa-lncRNA14478-3	-0.15	-0.151	-0.151	1.337	-0.151	-0.151	-0.151	0.425
hsa-lncRNA6250	hsa-lncRNA6250	0.296	0.353	3.772	0.457	-0.715	-0.303	0.337	0.423
hsa-lncRNA9798-3	LINC01137	0.064	-0.096	-0.465	0.09	-0.281	-0.554	0.52	0.42
hsa-lncRNA3934-4	hsa-lncRNA3934-4	-0.126	0.165	0.249	-0.126	-0.126	0.902	-0.06	0.418
hsa-lncRNA5975-1	RP11-372E1.4	-0.018	-0.018	-0.018	-0.018	-0.018	-0.018	-0.018	0.418
hsa-lncRNA12971-1	LINC00675	-0.229	-0.229	0.204	-0.229	1.048	-0.229	0.527	0.415
hsa-lncRNA4736-3	AC016682.1	-0.018	-0.018	-0.018	-0.018	-0.018	-0.018	-0.018	0.415
hsa-lncRNA77-2	RP4-798A10.4	-0.49	-0.238	-0.361	-0.371	-0.001	0.209	-0.162	0.414
hsa-lncRNA450	RP5-834N19.1	-0.039	-0.039	-0.039	-0.039	-0.039	-0.039	0.438	0.411
hsa-lncRNA10610	RP11-342C24.8	-0.036	-0.036	-0.036	-0.036	-0.036	-0.036	0.377	0.411
hsa-lncRNA9976-7	RP4-665J23.1	-0.265	-0.179	0.063	-0.257	-0.001	0.037	-0.267	0.41
hsa-lncRNA4770-3	AC009299.3	-0.345	0.539	-0.485	0.017	-0.323	-0.485	0.222	0.41
hsa-lncRNA16323	CTD-2024P10.2	-0.108	0.144	-0.108	-0.108	-0.108	-0.108	-0.108	0.404
hsa-lncRNA18251	LINC01151	-0.148	-0.148	-0.148	-0.148	-0.148	0.921	1.047	0.403
hsa-lncRNA17814-1	hsa-lncRNA17814-1	-0.22	-0.037	-0.151	-0.065	0.026	-0.189	0.924	0.402
hsa-lncRNA6839	hsa-lncRNA6839	-0.047	-0.047	0.104	-0.047	-0.047	-0.047	-0.047	0.4
hsa-lncRNA1639-2	hsa-lncRNA1639-2	-0.017	-0.017	-0.017	-0.017	-0.017	-0.017	-0.017	0.4
hsa-lncRNA14584-3	hsa-lncRNA14584-3	-0.017	-0.017	-0.017	-0.017	-0.017	-0.017	-0.017	0.399
hsa-lncRNA1540-4	RP11-119D9.1	-0.156	0.007	-0.156	-0.156	0.31	0.547	0.596	0.398
hsa-lncRNA18234-2	hsa-lncRNA18234-2	-0.08	-0.08	-0.08	-0.08	-0.08	-0.08	-0.08	0.396
hsa-lncRNA8230-2	RP11-166O4.5	-0.198	-0.198	-0.198	-0.198	-0.198	-0.198	0.214	0.395
hsa-lncRNA2351-5	RP11-290D2.3	0.533	0.678	-0.151	-0.151	-0.151	-0.151	0.969	0.391
hsa-lncRNA615-2	RP11-469A15.2	-0.022	-0.022	-0.022	-0.008	-0.022	-0.022	-0.022	0.391
hsa-lncRNA12532-4	RP11-798K3.2	-0.118	-0.13	-0.029	1.059	-0.13	-0.13	-0.128	0.391
hsa-lncRNA10060-1	RP11-418J17.3	-0.027	-0.027	-0.027	-0.027	-0.027	-0.027	-0.027	0.389
hsa-lncRNA11320	hsa-lncRNA11320	-0.026	-0.026	-0.026	-0.026	-0.026	-0.026	-0.026	0.389
hsa-lncRNA5766-3	hsa-lncRNA5766-3	-0.073	0.672	-0.073	-0.073	-0.073	-0.073	-0.073	0.387
hsa-lncRNA2955-7	SRP14-AS1	0.094	-0.676	0.16	0.076	-0.246	0.953	0.669	0.386
hsa-lncRNA5322	LINC00478	-0.067	0.41	1.136	1.839	0.262	1.978	0.07	0.386
hsa-lncRNA10379-8	RP11-443B7.1	0.016	0.015	-0.077	0.067	-0.049	-0.077	-0.055	0.386
hsa-lncRNA1584-3	hsa-lncRNA1584-3	-0.076	-0.076	-0.076	-0.076	-0.076	-0.076	0.462	0.386
hsa-lncRNA13510-7	RP11-15H20.6	-0.261	0.475	-0.037	-0.24	-0.547	0.031	0.216	0.384
hsa-lncRNA9137	RP11-63P12.7	-0.062	-0.062	-0.062	-0.062	-0.062	-0.062	0.982	0.381
hsa-lncRNA12310-6	RP11-7F17.3	2.197	0.169	-0.788	0.592	1.066	-0.309	-0.269	0.38
hsa-lncRNA5445-3	BX322557.10	-0.396	0.288	-0.572	-0.359	-0.57	-0.532	-0.538	0.379
hsa-lncRNA15133-1	AC090952.5	-0.042	-0.042	-0.042	-0.042	-0.042	-0.042	-0.042	0.378
hsa-lncRNA12623-12	CTD-2536I1.1	-0.192	-0.146	-0.111	-0.192	-0.161	-0.192	0.001	0.377
hsa-lncRNA13101-3	RP11-166P13.3	-0.404	0.068	0.318	0.214	0.372	-0.08	-0.216	0.377
hsa-lncRNA3088-2	hsa-lncRNA3088-2	-0.095	0.165	-0.095	-0.095	-0.095	-0.095	-0.095	0.377
hsa-lncRNA9686-1	hsa-lncRNA9686-1	0.274	0.123	0.198	0.122	-0.227	0.092	0.75	0.376
hsa-lncRNA1837-2	hsa-lncRNA1837-2	0.797	-0.3	-0.3	1.927	-0.3	0.42	0.301	0.373
hsa-lncRNA348	hsa-lncRNA348	-0.128	0.819	-0.128	-0.128	-0.128	0.453	-0.128	0.373
hsa-lncRNA17834-2	hsa-lncRNA17834-2	-0.038	0.192	-0.038	-0.038	-0.038	-0.038	-0.038	0.373
hsa-lncRNA13800-1	AC016735.1	-0.082	0.148	0.55	0.063	0.326	-0.333	-0.14	0.372
hsa-lncRNA4797-4	AC007405.6	0.504	-1.021	1.045	0.249	1.035	-0.092	0.215	0.371
hsa-lncRNA16999-7	RP1-27K12.2	-0.021	-0.021	-0.021	-0.021	-0.021	-0.021	-0.02	0.369
hsa-lncRNA7407-9	GMDS-AS1	-0.549	0.124	-0.157	-0.326	-0.294	0.611	-0.549	0.369
hsa-lncRNA12430-2	AC124997.1	-0.117	-0.117	-0.117	-0.117	-0.117	-0.117	-0.117	0.369
hsa-lncRNA17387	hsa-lncRNA17387	0.421	0.025	-0.282	-0.282	0.137	0.678	0.067	0.369
hsa-lncRNA8222-3	hsa-lncRNA8222-3	-0.062	-0.062	-0.062	-0.062	-0.062	-0.062	-0.062	0.368
hsa-lncRNA1068-1	RP11-809M12.1	-0.027	-0.027	-0.027	-0.027	-0.027	-0.027	-0.027	0.367
hsa-lncRNA1599-2	RAB30-AS1	0.473	0.812	2.308	0.603	-0.211	0.845	0.797	0.365
hsa-lncRNA8435-2	hsa-lncRNA8435-2	-0.124	-0.124	-0.124	-0.124	0.052	-0.124	-0.124	0.363
hsa-lncRNA18564	RP11-367F23.1	-0.197	-0.197	-0.197	-0.197	1.272	-0.197	-0.197	0.363
hsa-lncRNA91	hsa-lncRNA91	-0.279	-0.006	-0.258	-0.072	-0.19	-0.221	0.443	0.362
hsa-lncRNA14749-1	hsa-lncRNA14749-1	-0.016	-0.016	-0.016	-0.016	-0.016	-0.016	-0.016	0.357
hsa-lncRNA10066	RP11-344P13.1	-0.031	0.318	-0.031	-0.031	-0.031	-0.031	-0.031	0.357
hsa-lncRNA11130-2	RP11-21L23.4	-0.072	-0.072	-0.072	0.775	-0.072	-0.072	0.387	0.353
hsa-lncRNA369-8	RP4-639F20.1	0.228	0.059	0.433	0.063	0.183	-0.086	-0.125	0.35
hsa-lncRNA7241	hsa-lncRNA7241	0.617	0.496	1.432	0.836	0.724	0.078	2.028	0.348
hsa-lncRNA10280-5	RP11-15I11.3	-0.135	-0.135	-0.135	0.022	-0.135	0.182	-0.135	0.345
hsa-lncRNA17814-2	hsa-lncRNA17814-2	-0.142	0.18	-0.138	-0.093	-0.138	-0.081	0.744	0.345
hsa-lncRNA16320	CTD-2203K17.1	-0.056	0.39	-0.431	-0.431	-0.109	-0.431	0.24	0.344
hsa-lncRNA16435-1	CTC-498J12.1	-0.297	-0.297	-0.297	-0.297	-0.297	-0.297	0.705	0.344
hsa-lncRNA6158-3	LINC00885	-0.039	-0.039	-0.039	-0.039	-0.039	-0.039	0.294	0.339
hsa-lncRNA4234-9	RP11-320M2.1	0.098	-0.034	-0.089	0.186	-0.058	-0.161	-0.136	0.338
hsa-lncRNA6140-1	RP11-513G11.3	-0.054	-0.054	-0.054	-0.054	-0.054	-0.054	-0.054	0.338
hsa-lncRNA8587-2	RP11-421P23.1	-0.202	-0.202	-0.202	-0.202	-0.202	-0.202	-0.202	0.335
hsa-lncRNA18865-1	hsa-lncRNA18865-1	0.159	0.392	0.663	0.336	-0.354	-0.046	-0.354	0.334
hsa-lncRNA2674	hsa-lncRNA2674	-0.111	-0.111	-0.111	0.541	-0.111	-0.111	-0.111	0.334
hsa-lncRNA7-2	hsa-lncRNA7-2	-0.051	0.023	0.256	0.022	-0.075	-0.099	0.285	0.334
hsa-lncRNA6934-2	hsa-lncRNA6934-2	-0.227	-0.225	-0.224	0.067	0.82	0.636	-0.229	0.332
hsa-lncRNA13716-9	hsa-lncRNA13716-9	-0.028	-0.028	-0.028	-0.028	-0.028	-0.028	0.111	0.332

## Sheet: less enriched lncRNA(400)
data from：http://biocenter.sysu.edu.cn/deepBase/heatmap_lncRNA_Table.php?SClade=mammal&SOrganism=hg19&SSource=deepBase2study_humanBody. Less enriched lncRNA of liver(400 lncRNAs)
Name	Gene symbol	adipose	adrenal	brain	breast	colon	heart	kidney	liver
hsa-lncRNA11094-2	hsa-lncRNA11094-2	2.169	2.957	3.659	2.438	1.817	0.566	3.311	-2.98
hsa-lncRNA2670-2	hsa-lncRNA2670-2	-0.438	0.092	-0.197	-0.552	-1.45	-2.2	-1.693	-2.853
hsa-lncRNA5888	hsa-lncRNA5888	-0.311	0.794	-1.741	3.975	-0.138	1.437	0.188	-2.308
hsa-lncRNA11455-4	RP11-620J15.3	-0.211	-0.418	2.067	0.091	1.081	0.342	-0.25	-2.288
hsa-lncRNA10079	hsa-lncRNA10079	-0.287	0.362	-0.489	0.392	0.576	-0.902	1.175	-2.284
hsa-lncRNA11455-5	RP11-620J15.3	-0.205	0.261	0.949	-0.017	0.25	0.235	-0.331	-2.252
hsa-lncRNA2842-15	MEG3	-1.756	-2.153	1.44	-0.459	-1.483	-1.996	-1.787	-1.851
hsa-lncRNA2842-14	MEG3	-1.756	-2.153	1.44	-0.459	-1.483	-1.996	-1.787	-1.851
hsa-lncRNA2842-6	MEG3	-1.756	-2.153	1.44	-0.459	-1.483	-1.996	-1.787	-1.851
hsa-lncRNA2842-11	MEG3	-1.756	-2.153	1.44	-0.459	-1.483	-1.996	-1.787	-1.851
hsa-lncRNA2842-17	MEG3	-1.756	-2.153	1.44	-0.459	-1.483	-1.996	-1.787	-1.851
hsa-lncRNA2842-18	MEG3	-1.756	-2.153	1.44	-0.459	-1.483	-1.996	-1.787	-1.851
hsa-lncRNA2842-3	MEG3	-1.756	-2.153	1.44	-0.459	-1.483	-1.996	-1.787	-1.851
hsa-lncRNA2842-1	MEG3	-1.756	-2.153	1.44	-0.459	-1.483	-1.996	-1.787	-1.851
hsa-lncRNA2842-12	MEG3	-1.756	-2.153	1.44	-0.459	-1.483	-1.996	-1.787	-1.851
hsa-lncRNA2842-7	MEG3	-1.756	-2.153	1.44	-0.459	-1.483	-1.996	-1.787	-1.851
hsa-lncRNA2842-5	MEG3	-1.756	-2.153	1.44	-0.459	-1.483	-1.996	-1.787	-1.851
hsa-lncRNA2842-4	MEG3	-1.756	-2.153	1.44	-0.459	-1.483	-1.996	-1.787	-1.851
hsa-lncRNA2842-16	MEG3	-1.756	-2.153	1.44	-0.459	-1.483	-1.996	-1.787	-1.851
hsa-lncRNA2842-10	MEG3	-1.756	-2.153	1.44	-0.459	-1.483	-1.996	-1.787	-1.851
hsa-lncRNA2842-9	MEG3	-1.756	-2.153	1.44	-0.459	-1.483	-1.996	-1.787	-1.851
hsa-lncRNA2842-2	MEG3	-1.756	-2.153	1.44	-0.459	-1.483	-1.996	-1.787	-1.851
hsa-lncRNA2842-13	MEG3	-1.756	-2.153	1.44	-0.459	-1.483	-1.996	-1.787	-1.851
hsa-lncRNA2842-8	MEG3	-1.756	-2.153	1.44	-0.459	-1.483	-1.996	-1.787	-1.851
hsa-lncRNA10161	GAS5	0.878	1.302	-0.068	0.938	1.423	-2.21	-0.327	-1.76
hsa-lncRNA9235-1	hsa-lncRNA9235-1	1.824	2.205	1.375	1.091	3.244	-1.779	0.667	-1.699
hsa-lncRNA12132	LINC00641	-0.034	1.318	3.462	1.387	0.716	-0.546	-0.064	-1.681
hsa-lncRNA18327	hsa-lncRNA18327	-0.698	-0.545	0.662	0.061	-0.037	0.427	0.802	-1.628
hsa-lncRNA13776-2	RP11-490M8.1	0.445	0.643	1.308	1.325	-0.314	-0.792	-0.196	-1.611
hsa-lncRNA11233	hsa-lncRNA11233	1.064	-0.028	-0.947	0.881	0.288	0.065	-0.338	-1.57
hsa-lncRNA5515-2	TUG1	0.545	0.133	0.237	0.189	0.119	0.203	-0.062	-1.519
hsa-lncRNA12788-4	CRNDE	0.936	-0.498	-1.5	1.577	-1.571	2.304	0.631	-1.514
hsa-lncRNA18860	RP3-327A19.5	0.414	0.217	1.902	0.466	1.074	-0.049	0.452	-1.507
hsa-lncRNA9745-3	RP4-594I10.3	-0.007	1.12	-0.302	0.476	0.711	0.019	0.762	-1.458
hsa-lncRNA18827-11	XIST	1.279	-1.43	1.917	2.519	1.502	-1.43	2.902	-1.431
hsa-lncRNA13484-2	ILF3-AS1	0.169	0.509	0.504	0.14	0.204	0.016	0.285	-1.431
hsa-lncRNA11094-4	hsa-lncRNA11094-4	0.223	1.337	0.229	0.741	0.325	0.203	3.491	-1.414
hsa-lncRNA18827-7	XIST	-1.161	-1.404	2.255	2.277	2.4	-1.404	3.347	-1.404
hsa-lncRNA13484-1	ILF3-AS1	0.589	0.639	0.796	0.198	0.668	-0.209	0.085	-1.392
hsa-lncRNA13-1	hsa-lncRNA13-1	-1.355	-0.427	0.659	0.229	-1.355	0.277	0.688	-1.355
hsa-lncRNA8904-2	PVT1	0.017	1.771	-0.43	-0.297	-0.128	-1.073	-1.355	-1.355
hsa-lncRNA2899-1	SNHG14	-1.395	-0.211	0.311	-1.075	-0.249	1.85	0.922	-1.346
hsa-lncRNA14807-1	hsa-lncRNA14807-1	2.318	0.971	-0.653	1.585	0.71	-0.415	0.345	-1.328
hsa-lncRNA2584	hsa-lncRNA2584	-0.578	0.977	2.83	0.813	0.587	-0.127	-0.329	-1.315
hsa-lncRNA5297-1	CTD-3184A7.4	-0.435	1.933	-0.033	0.184	-0.611	-0.645	-0.351	-1.297
hsa-lncRNA2670-1	hsa-lncRNA2670-1	-1.748	-1.422	-1.386	-1.748	-1.576	-1.746	-1.169	-1.278
hsa-lncRNA9499	hsa-lncRNA9499	-0.594	1.226	-0.189	0.092	1.079	-0.729	0.106	-1.275
hsa-lncRNA8740	hsa-lncRNA8740	0.69	0.878	-0.844	-0.02	0.213	-0.638	-1.219	-1.204
hsa-lncRNA10086	hsa-lncRNA10086	0.209	0.657	1.347	0.589	0.277	-0.524	0.114	-1.175
hsa-lncRNA2899-2	SNHG14	-1.195	-0.124	-0.369	-1.337	0.397	1.988	1.266	-1.171
hsa-lncRNA5515-1	TUG1	0.05	1.004	0.103	0.068	0.15	0.637	-0.044	-1.162
hsa-lncRNA14649	SNHG17	-0.431	0.862	-0.215	0.139	0.374	-1.413	0.015	-1.146
hsa-lncRNA5494	hsa-lncRNA5494	-0.464	1.221	-0.93	-0.853	-0.661	-0.994	1.815	-1.143
hsa-lncRNA2898-3	PWAR6	-0.719	-0.364	3.526	-0.241	-0.346	1.821	0.383	-1.129
hsa-lncRNA4930	RP11-566E18.3	-0.605	0.503	2.797	0.841	-0.566	-0.251	0.821	-1.112
hsa-lncRNA5858-4	hsa-lncRNA5858-4	1.683	-2.035	1.532	-0.174	1.949	1.211	5.157	-1.109
hsa-lncRNA7010	RP11-79P5.2	0.254	0.446	-0.237	-0.727	-0.917	-1.089	0.775	-1.089
hsa-lncRNA18720	RP11-430N14.4	0.718	-0.295	-0.741	0.216	0.645	0.569	2.228	-1.077
hsa-lncRNA3644-8	RP11-160O5.1	1.413	0.068	-0.051	1.318	1.76	0.75	0.635	-1.073
hsa-lncRNA6912	hsa-lncRNA6912	0.446	0.503	1.231	0.205	0.044	0.485	0.53	-1.072
hsa-lncRNA3887	hsa-lncRNA3887	-0.776	-0.603	2.061	0.474	0.475	-1.068	-0.044	-1.068
hsa-lncRNA18827-10	XIST	1.287	-1.058	1.174	1.23	0.237	-1.056	-0.218	-1.059
hsa-lncRNA11127	RP11-111M22.3	0.107	-0.338	0.608	0.33	0.44	0.818	0.284	-1.053
hsa-lncRNA7914-1	RP11-732M18.3	0.079	-0.498	1.33	-0.148	-0.873	0.305	-0.573	-1.047
hsa-lncRNA13515-19	LINC00662	0.111	0.012	1.175	0.574	0.505	1.161	1.076	-1.045
hsa-lncRNA806-2	hsa-lncRNA806-2	-0.527	0.192	0.039	-0.448	-0.353	-0.17	-0.082	-1.028
hsa-lncRNA18827-8	XIST	0.335	-1.022	0.788	0.657	0.682	-1.022	1.515	-1.022
hsa-lncRNA2339	hsa-lncRNA2339	-0.557	-0.029	1.564	0.186	1.865	0.431	0.108	-1.016
hsa-lncRNA11908	hsa-lncRNA11908	0.222	-0.004	1.281	0.649	0.122	0.477	0.785	-1.002
hsa-lncRNA4530-1	hsa-lncRNA4530-1	-0.875	1.852	1.108	-0.06	-0.663	-0.862	-0.125	-0.973
hsa-lncRNA16788-8	hsa-lncRNA16788-8	0.735	-0.999	-0.986	-0.999	2.207	-0.101	0.484	-0.972
hsa-lncRNA4025-2	hsa-lncRNA4025-2	-0.28	0.037	1.413	0.727	0.132	-0.08	-0.605	-0.958
hsa-lncRNA5515-5	TUG1	-0.318	0.417	0.017	0.167	-0.599	-0.447	1.238	-0.951
hsa-lncRNA13113-1	RP11-332H18.4	0.305	-0.671	-0.642	0.298	0.548	-0.862	1.161	-0.95
hsa-lncRNA4994-3	AC009950.2	0.726	1.562	-0.935	0.512	0.175	-0.377	-0.158	-0.935
hsa-lncRNA8378	hsa-lncRNA8378	0.045	0.965	0.485	0.983	-0.681	-0.062	0.079	-0.931
hsa-lncRNA2574-2	GAS6-AS2	-0.122	0.018	-0.022	-0.222	-0.419	0.44	-0.567	-0.927
hsa-lncRNA15643-4	RP11-539L10.3	-0.086	0.146	-0.469	0.338	-0.826	1.074	-0.227	-0.923
hsa-lncRNA15348-3	LINC00882	-0.763	-0.92	2.026	0.082	-0.425	0.733	-0.807	-0.92
hsa-lncRNA16356-1	hsa-lncRNA16356-1	-0.073	1.967	-0.899	0.203	0.57	-0.329	-0.535	-0.919
hsa-lncRNA14180-1	hsa-lncRNA14180-1	0.873	-0.035	0.144	1.245	1.474	-0.919	-0.504	-0.919
hsa-lncRNA11613-4	MAPKAPK5-AS1	0.608	0.744	-0.868	-0.92	-0.842	0.875	-0.981	-0.906
hsa-lncRNA3224-3	RP11-65J21.3	0.307	-0.722	-0.668	1.436	0.401	0.089	-0.336	-0.902
hsa-lncRNA12556-3	hsa-lncRNA12556-3	1.067	0.735	0.382	0.618	-0.095	0.727	-0.105	-0.901
hsa-lncRNA11613-9	MAPKAPK5-AS1	0.428	-0.327	-0.203	0.503	0.944	0.635	0.159	-0.9
hsa-lncRNA10920	RP11-326C3.7	0.612	2.53	1.347	0.189	-0.399	-0.947	0.33	-0.899
hsa-lncRNA9745-1	RP4-594I10.3	-0.258	1.638	0.387	0.412	0.033	0.14	0.168	-0.898
hsa-lncRNA17637	hsa-lncRNA17637	-0.583	-0.714	1.163	0.396	-0.193	0.477	0.057	-0.896
hsa-lncRNA10067-2	hsa-lncRNA10067-2	2.272	0.076	0.637	0.086	0.511	-0.307	-0.684	-0.895
hsa-lncRNA16788-7	hsa-lncRNA16788-7	1.897	1.17	0.674	0.243	-0.911	-0.104	0.594	-0.885
hsa-lncRNA2899-3	SNHG14	-0.828	-0.092	0.91	-0.169	-0.44	0.266	0.692	-0.883
hsa-lncRNA11613-6	MAPKAPK5-AS1	0.734	0.699	0.073	0.205	-0.007	-0.878	0.943	-0.876
hsa-lncRNA2351-6	TPT1-AS1	-0.197	-0.358	0.156	-0.485	-0.272	-0.135	0.485	-0.875
hsa-lncRNA18036	RP11-400K9.4	-0.313	0.433	-0.345	0.328	0.164	2.833	-0.508	-0.865
hsa-lncRNA18817-9	RP11-357C3.3	1.449	0.458	0.54	0.55	1.714	0.67	-1.234	-0.865
hsa-lncRNA8377	hsa-lncRNA8377	0.377	0.996	0.207	0.721	-0.795	-0.432	0.251	-0.859
hsa-lncRNA18827-1	XIST	0.014	-0.854	1.495	0.83	0.81	-0.853	1.866	-0.854
hsa-lncRNA14643-2	hsa-lncRNA14643-2	0.17	1.331	-0.009	0.872	-0.03	-0.244	-0.248	-0.853
hsa-lncRNA2351-1	TPT1-AS1	-0.442	-0.559	0.333	-0.606	0.081	0.228	-0.137	-0.84
hsa-lncRNA13238	RP11-703I16.1	-0.84	0.175	-0.84	0.419	0.097	0.146	1.595	-0.84
hsa-lncRNA16356-3	hsa-lncRNA16356-3	0.542	1.58	-0.972	-0.11	-0.063	-0.805	-0.829	-0.839
hsa-lncRNA9519-2	TSIX	1.378	-0.836	0.925	-0.306	-0.659	-0.829	-0.787	-0.836
hsa-lncRNA6974-2	PART1	-0.835	-0.194	0.334	0.091	0.441	-0.835	1.205	-0.835
hsa-lncRNA15348-6	LINC00882	-0.54	-0.827	2.069	-0.492	-0.307	0.702	-0.58	-0.834
hsa-lncRNA5445-5	BX322557.10	-0.591	-0.32	0.662	-0.5	-0.071	-0.553	0.288	-0.834
hsa-lncRNA7265-7	MIR143HG	-0.513	1.628	-0.709	1.054	0.72	-0.442	-0.576	-0.826
hsa-lncRNA17545	hsa-lncRNA17545	-0.075	0.662	0.348	-0.056	0.374	-0.578	-0.04	-0.819
hsa-lncRNA12788-7	CRNDE	0.447	-0.078	-0.467	1.794	-1.186	0.776	0.178	-0.811
hsa-lncRNA11455-1	RP11-620J15.3	-0.645	-1.732	2.313	-0.552	1.057	1.653	0.157	-0.795
hsa-lncRNA13512	hsa-lncRNA13512	0.537	1.133	1.836	1.735	1.86	-0.2	0.66	-0.795
hsa-lncRNA11094-3	hsa-lncRNA11094-3	1.146	2.242	2.303	1.795	0.41	1.135	3.209	-0.792
hsa-lncRNA13106-5	RP11-159D12.2	-0.016	1.237	1.325	0.978	-0.94	-0.198	0.819	-0.791
hsa-lncRNA11445-1	HOTAIR	0.903	0.574	-0.789	0.452	-0.768	-0.789	0.583	-0.789
hsa-lncRNA11445-9	HOTAIR	0.903	0.574	-0.789	0.452	-0.768	-0.789	0.583	-0.789
hsa-lncRNA11445-6	HOTAIR	0.903	0.574	-0.789	0.452	-0.768	-0.789	0.583	-0.789
hsa-lncRNA11445-10	HOTAIR	0.903	0.574	-0.789	0.452	-0.768	-0.789	0.583	-0.789
hsa-lncRNA11445-7	HOTAIR	0.903	0.574	-0.789	0.452	-0.768	-0.789	0.583	-0.789
hsa-lncRNA11445-4	HOTAIR	0.903	0.574	-0.789	0.452	-0.768	-0.789	0.583	-0.789
hsa-lncRNA11445-5	HOTAIR	0.903	0.574	-0.789	0.452	-0.768	-0.789	0.583	-0.789
hsa-lncRNA11445-2	HOTAIR	0.903	0.574	-0.789	0.452	-0.768	-0.789	0.583	-0.789
hsa-lncRNA11445-12	HOTAIR	0.903	0.574	-0.789	0.452	-0.768	-0.789	0.583	-0.789
hsa-lncRNA11445-11	HOTAIR	0.903	0.574	-0.789	0.452	-0.768	-0.789	0.583	-0.789
hsa-lncRNA11445-8	HOTAIR	0.903	0.574	-0.789	0.452	-0.768	-0.789	0.583	-0.789
hsa-lncRNA1412	RP1-239B22.5	-0.667	0.229	1.24	-0.78	0.033	-0.52	0.966	-0.785
hsa-lncRNA13112-1	CTD-2319I12.1	-0.782	-0.507	-0.774	-0.721	-0.272	-0.782	-0.211	-0.782
hsa-lncRNA10465-4	LINC00702	1.884	1.399	-0.617	0.178	1.601	1.677	-0.341	-0.781
hsa-lncRNA3061	hsa-lncRNA3061	0.85	0.984	-0.483	0.512	0.865	0.024	-0.37	-0.78
hsa-lncRNA9094-1	hsa-lncRNA9094-1	3.208	2.047	2.096	2.217	-0.714	3.587	2.161	-0.779
hsa-lncRNA3537-3	hsa-lncRNA3537-3	-0.775	-0.125	0.543	0.077	0.273	-0.307	-0.301	-0.775
hsa-lncRNA7558	hsa-lncRNA7558	0.063	0.653	0.238	-0.608	-0.891	0.071	0.116	-0.774
hsa-lncRNA14150-1	hsa-lncRNA14150-1	0.545	0.813	-0.343	0.563	0.729	-0.314	0.453	-0.767
hsa-lncRNA2351-4	TPT1-AS1	0.02	-0.301	-0.296	-0.058	-0.321	-0.038	-0.17	-0.765
hsa-lncRNA8616	hsa-lncRNA8616	-0.064	-0.322	0.879	0.312	0.033	1.061	0.749	-0.764
hsa-lncRNA16772	hsa-lncRNA16772	-0.76	-0.326	1.05	-0.043	-0.76	-0.76	0.865	-0.76
hsa-lncRNA444	hsa-lncRNA444	0.184	-0.096	0.8	1.276	0.332	0.33	0.931	-0.753
hsa-lncRNA9750-2	hsa-lncRNA9750-2	-0.031	0.944	-0.381	-0.033	-0.037	-0.358	-0.047	-0.75
hsa-lncRNA4634-1	NIFK-AS1	-0.111	1.036	0.438	0.77	0.767	0.094	-0.157	-0.749
hsa-lncRNA10465-3	LINC00702	-0.19	0.534	-0.746	0.246	1.021	2.483	-0.746	-0.746
hsa-lncRNA13540	CTD-2538C1.2	-0.074	0.649	0.463	0.054	-1.071	0.679	0.14	-0.74
hsa-lncRNA6210	hsa-lncRNA6210	-0.517	1.3	-0.449	-0.059	-0.259	-0.254	0.528	-0.739
hsa-lncRNA15767	hsa-lncRNA15767	0.868	1.286	0.792	0.488	0.678	0.013	0.362	-0.738
hsa-lncRNA9761-2	RP5-1092A3.4	-0.736	0.066	-0.363	-0.215	-0.324	-0.252	0.568	-0.736
hsa-lncRNA4155	hsa-lncRNA4155	0.418	0.681	0.525	0.126	-0.628	-0.075	-0.754	-0.735
hsa-lncRNA6156-7	LINC00969	0.657	1.461	-0.033	0.972	-0.735	0.725	0.232	-0.735
hsa-lncRNA6279-1	hsa-lncRNA6279-1	-0.011	1.084	-0.197	0.343	-0.11	-0.82	0.952	-0.733
hsa-lncRNA18301	hsa-lncRNA18301	0.717	-0.2	0.283	0.438	1.192	-0.397	0.24	-0.731
hsa-lncRNA17678-7	RP11-682N22.1	-0.886	1.064	-0.876	1.005	1.93	1.476	1.457	-0.724
hsa-lncRNA4477-4	BOLA3-AS1	-0.251	-0.15	0.931	0.015	0.583	0.197	0.159	-0.719
hsa-lncRNA8555-6	hsa-lncRNA8555-6	0.074	0.124	0.278	-0.081	-0.244	-0.499	0.155	-0.715
hsa-lncRNA15175	hsa-lncRNA15175	-0.095	-0.146	-0.118	0.33	-0.713	0.6	0.513	-0.713
hsa-lncRNA3568-1	hsa-lncRNA3568-1	0.081	-0.096	0.148	-0.493	0.609	-0.335	0.047	-0.712
hsa-lncRNA11613-3	MAPKAPK5-AS1	0.287	0.72	0.865	-0.209	0.355	-0.867	0.471	-0.711
hsa-lncRNA4114-2	CTD-3162L10.1	-0.342	-0.706	-0.456	1.191	1.413	1.57	2.129	-0.706
hsa-lncRNA2978	GABPB1-AS1	-0.782	1.62	0.555	0.17	-0.492	-0.25	0.162	-0.702
hsa-lncRNA11613-5	MAPKAPK5-AS1	-0.192	0.405	0.454	-0.542	1.336	-0.271	0.137	-0.701
hsa-lncRNA6759-4	hsa-lncRNA6759-4	-0.194	0.81	0.659	0.104	-0.012	0.103	-0.695	-0.695
hsa-lncRNA16065-3	RP11-798M19.6	0.115	0.512	0.781	0.856	1.339	0.947	-0.695	-0.695
hsa-lncRNA2960-1	OIP5-AS1	0.236	-0.297	2.106	0.389	0.546	0.88	0.726	-0.694
hsa-lncRNA16162-1	hsa-lncRNA16162-1	0.471	0.52	0.092	0.183	0.129	0.151	0.162	-0.692
hsa-lncRNA434	hsa-lncRNA434	0.036	0.571	0.356	0.513	0.056	-0.111	0.971	-0.689
hsa-lncRNA11193	RP11-89C3.4	0.416	-0.688	-0.688	-0.1	-0.147	-0.688	0.019	-0.688
hsa-lncRNA12788-2	CRNDE	-0.492	-0.687	-0.688	-0.622	-0.688	1.18	0.728	-0.688
hsa-lncRNA18827-3	XIST	0.734	-0.686	0.791	0.31	0.023	-0.686	1.457	-0.686
hsa-lncRNA2898-2	SNHG14	-0.686	0.049	2.686	-0.195	1.37	2.279	1.376	-0.686
hsa-lncRNA7565	hsa-lncRNA7565	0.769	2.22	-0.425	1.544	0.082	-0.126	0.432	-0.685
hsa-lncRNA12556-2	hsa-lncRNA12556-2	-0.677	-0.437	0.312	0.042	0.321	0.532	-0.625	-0.683
hsa-lncRNA5515-4	TUG1	-0.161	-0.209	-1.003	0.121	0.539	-0.346	0.554	-0.682
hsa-lncRNA3468-1	hsa-lncRNA3468-1	0.419	-0.109	0.318	-0.499	0.164	-0.363	-0.572	-0.681
hsa-lncRNA13776-1	RP11-490M8.1	-0.646	0.34	1.315	0.302	0.255	-0.025	0.252	-0.68
hsa-lncRNA11722-7	FZD10-AS1	-0.289	0.82	-0.226	0.845	0.08	-0.595	-0.674	-0.674
hsa-lncRNA3060	hsa-lncRNA3060	0.606	0.664	-0.67	0.77	0.831	0.462	-0.67	-0.67
hsa-lncRNA12902-1	FENDRR	-0.671	-0.643	-0.607	-0.671	3.038	-0.671	-0.669	-0.67
hsa-lncRNA14485	hsa-lncRNA14485	0.258	0.282	0.096	0.348	0.283	0.165	-0.051	-0.667
hsa-lncRNA13106-3	RP11-159D12.2	-0.62	0.988	1.656	-0.045	0.115	-0.096	1.185	-0.666
hsa-lncRNA2716	LINC00643	-0.663	-0.174	1.217	-0.663	-0.663	-0.663	-0.663	-0.663
hsa-lncRNA5362-5	AL035610.1	0.41	-0.054	-0.66	2.77	0.739	-0.122	1.907	-0.66
hsa-lncRNA1018	LINC00839	-0.8	0.527	0.819	-0.415	-0.166	-0.654	1.923	-0.659
hsa-lncRNA148	hsa-lncRNA148	-0.078	0.397	0.744	0.398	-0.44	-0.334	0.159	-0.658
hsa-lncRNA4477-1	BOLA3-AS1	0.294	-0.072	1.162	0.489	0.213	0.395	-0.008	-0.658
hsa-lncRNA6156-2	LINC00969	0.925	1.705	0.469	0.825	0.026	-0.111	1.066	-0.654
hsa-lncRNA3537-1	hsa-lncRNA3537-1	-0.058	-0.087	0.262	-0.305	-0.346	-0.375	-0.23	-0.653
hsa-lncRNA14288-1	LINC01116	-0.447	1.103	-0.628	0.004	0.239	-0.208	1.52	-0.652
hsa-lncRNA7143-2	hsa-lncRNA7143-2	4.519	-0.485	-0.652	5.508	0.435	-0.115	-0.652	-0.652
hsa-lncRNA1361	AC090587.4	0.264	0.074	0.124	0.194	-0.081	-0.65	-0.65	-0.65
hsa-lncRNA6668-2	hsa-lncRNA6668-2	-0.305	-0.217	-0.505	0.646	1.206	1.351	-0.65	-0.65
hsa-lncRNA873-13	PRKCQ-AS1	-0.738	0.563	-0.193	-0.731	-0.738	-0.738	0.787	-0.649
hsa-lncRNA6516	hsa-lncRNA6516	0.565	0.686	0.48	0.364	-0.462	-0.16	-0.087	-0.648
hsa-lncRNA7879	hsa-lncRNA7879	1.185	0.155	-0.312	0.126	0.008	0.542	-0.434	-0.643
hsa-lncRNA13583	hsa-lncRNA13583	1.01	1.168	0.922	0.595	-0.66	-0.57	-0.518	-0.641
hsa-lncRNA4478	hsa-lncRNA4478	0.766	1.273	-0.693	0.605	0.549	-0.196	1.082	-0.639
hsa-lncRNA17655	AC074183.4	0.322	0.846	-1.028	0.571	0.476	-0.633	-0.225	-0.637
hsa-lncRNA17465-2	hsa-lncRNA17465-2	0.221	-0.14	0.467	0.657	0.983	0.631	-0.187	-0.634
hsa-lncRNA7265-8	MIR143HG	-0.367	0.421	-0.761	0.784	1.106	-0.237	-0.376	-0.63
hsa-lncRNA4839	hsa-lncRNA4839	-0.629	0.121	0.18	-0.101	0.655	-0.163	1.121	-0.629
hsa-lncRNA5115-1	RP1-122P22.2	0.196	0.13	0.009	0.201	0.345	1.101	0.062	-0.627
hsa-lncRNA13320	RP11-456K23.1	1.007	1.107	-0.276	0.352	0.631	-0.579	0.901	-0.626
hsa-lncRNA10465-5	LINC00702	0.504	-0.165	-0.624	0.214	0.66	2.826	-0.293	-0.624
hsa-lncRNA8438-3	WDR86-AS1	0.137	-0.004	-0.502	-0.309	0.848	-0.753	0.221	-0.622
hsa-lncRNA8553-1	FAM85A	0.048	0.278	0.692	-0.09	0.461	-0.572	-0.102	-0.621
hsa-lncRNA359-1	hsa-lncRNA359-1	-0.444	0.845	0.227	0.096	0.222	-0.407	0.219	-0.621
hsa-lncRNA8905-4	PVT1	0.066	0.89	0.163	-0.621	0.595	-0.621	-0.359	-0.621
hsa-lncRNA2089-2	hsa-lncRNA2089-2	-0.071	-0.06	0.47	-0.049	-0.215	0.266	0.307	-0.617
hsa-lncRNA15047-1	CTA-941F9.9	0.096	0.238	-0.616	-0.616	0.728	-0.616	-0.152	-0.616
hsa-lncRNA18817-8	RP11-357C3.3	0.465	-0.204	0.79	0.448	0.685	-0.451	-0.18	-0.616
hsa-lncRNA13630-3	AC108488.4	0.188	0.725	-0.567	0.111	0.777	0.154	0.544	-0.616
hsa-lncRNA6934-5	hsa-lncRNA6934-5	-0.076	0.554	0.449	-0.232	-0.617	-0.611	0.16	-0.615
hsa-lncRNA9534	RP4-769N13.6	-0.166	-0.359	0.729	0.442	1.908	-0.161	0.575	-0.615
hsa-lncRNA5445-8	LINC00205	-0.56	-0.245	0.765	-0.248	0.674	-0.456	0.874	-0.614
hsa-lncRNA10096	hsa-lncRNA10096	-0.669	0.018	2.338	-0.399	1.217	-0.089	0.53	-0.613
hsa-lncRNA11248-4	RP11-166D19.1	-0.362	-0.508	1.041	-0.373	-0.537	-0.554	-0.602	-0.612
hsa-lncRNA11248-2	RP11-166D19.1	-0.056	-0.201	1.154	-0.025	0.609	-0.419	-0.611	-0.611
hsa-lncRNA18048-2	LINC00968	-0.585	-0.605	-0.611	2.88	-0.611	-0.523	-0.611	-0.611
hsa-lncRNA8438-1	WDR86-AS1	0.139	-0.306	-0.61	-0.558	1.242	-0.61	-0.028	-0.61
hsa-lncRNA16788-1	hsa-lncRNA16788-1	-0.609	3.025	-0.536	-0.609	-0.609	2.601	2.415	-0.609
hsa-lncRNA11879	hsa-lncRNA11879	0.121	-0.036	-0.188	0.691	-0.019	-0.041	0.011	-0.608
hsa-lncRNA9981-12	RP4-717I23.3	-0.397	0.256	-0.615	0.175	1.756	-0.328	-0.48	-0.608
hsa-lncRNA10452-2	RP11-118K6.3	-0.605	-0.159	0.999	-0.605	-0.372	0.424	0.134	-0.605
hsa-lncRNA173	hsa-lncRNA173	-0.604	1.943	1.229	0.653	0.501	0.003	0.265	-0.604
hsa-lncRNA5720-4	PRKAR2A-AS1	-0.604	-0.604	1.169	0.788	-0.604	-0.15	-0.604	-0.604
hsa-lncRNA6934-9	hsa-lncRNA6934-9	-0.042	0.841	0.287	0.301	-0.041	-0.097	0.205	-0.602
hsa-lncRNA14288-3	LINC01116	0.317	1.041	-0.384	0.48	1.474	-0.597	0.748	-0.601
hsa-lncRNA10004	RP4-575N6.4	2.194	0.934	0.15	0.437	0.104	0.714	-0.6	-0.6
hsa-lncRNA15033-1	Z83851.1	-0.449	0.103	0.651	0.738	0.631	-0.384	0.33	-0.6
hsa-lncRNA1143	hsa-lncRNA1143	-0.244	-0.598	-0.227	-0.053	0.473	-0.303	0.536	-0.598
hsa-lncRNA321-1	RP5-887A10.1	-0.596	4.294	-0.596	-0.596	-0.596	-0.596	1.03	-0.596
hsa-lncRNA13510-2	RP11-15H20.6	-0.078	0.027	-0.141	0.049	0.538	-0.173	0.27	-0.595
hsa-lncRNA4887-2	hsa-lncRNA4887-2	0.007	1.623	0.497	0.694	-0.043	-0.103	0.105	-0.593
hsa-lncRNA5878-9	LINC00883	-0.542	-0.417	0.855	-0.069	-0.519	0.803	0.479	-0.591
hsa-lncRNA11501-2	TRHDE-AS1	1.675	-0.683	0.53	1.118	-0.322	-0.285	1.336	-0.591
hsa-lncRNA6615-1	RP11-164P12.4	-1.097	-1.188	-0.825	0.47	-0.1	1.382	1.366	-0.591
hsa-lncRNA6879-4	RP11-184E9.1	0.79	-0.062	2.057	0.934	0.211	1.114	0.42	-0.591
hsa-lncRNA4867	hsa-lncRNA4867	-0.073	1.341	-0.913	0.63	-0.821	-0.674	0.16	-0.589
hsa-lncRNA3194	hsa-lncRNA3194	-0.417	-0.322	-0.155	-0.021	-0.049	-0.209	-0.068	-0.587
hsa-lncRNA11141	RP11-113K21.4	0.061	0.812	1.832	0.389	-0.169	-0.097	0.247	-0.587
hsa-lncRNA13047-4	AC124789.1	-0.587	-0.049	-0.587	-0.587	-0.587	-0.415	-0.097	-0.587
hsa-lncRNA13106-1	RP11-159D12.2	0.151	0.953	1.313	1.022	-0.604	-0.2	0.654	-0.586
hsa-lncRNA13011	CTD-2008P7.9	-0.713	-0.713	-0.666	0.028	-0.489	-0.713	2.195	-0.586
hsa-lncRNA6156-6	LINC00969	0.882	0.723	-0.116	0.785	-0.584	-0.144	-0.201	-0.584
hsa-lncRNA12902-10	FENDRR	-0.606	-0.567	-0.473	-0.606	1.941	-0.606	-0.522	-0.584
hsa-lncRNA12478	hsa-lncRNA12478	-0.027	-0.583	0.697	0.113	0.083	0.863	0.389	-0.584
hsa-lncRNA4932-1	hsa-lncRNA4932-1	0.196	0.325	-0.577	-0.102	-0.568	-0.584	-0.224	-0.584
hsa-lncRNA12103-2	hsa-lncRNA12103-2	-0.121	-0.441	-0.445	0.431	-0.249	-0.418	-0.274	-0.582
hsa-lncRNA13353	RP11-839G9.1	-0.582	-0.582	1.785	0.422	-0.582	-0.582	-0.054	-0.582
hsa-lncRNA3443-1	hsa-lncRNA3443-1	0.307	0.547	0.174	-0.342	-0.007	-0.255	0.235	-0.582
hsa-lncRNA1118-3	RP11-506M13.3	0.149	0.247	0.521	0.347	-0.218	0.304	0.762	-0.581
hsa-lncRNA15348-2	LINC00882	-0.212	-0.507	1.719	0.317	-0.068	0.692	-0.141	-0.581
hsa-lncRNA10363-5	RP11-295G20.2	-0.178	-0.575	-0.577	0.585	-0.5	-0.574	1.209	-0.577
hsa-lncRNA5878-5	LINC00883	-0.177	0.111	0.184	0.355	-0.515	-0.668	0.568	-0.577
hsa-lncRNA8906-1	PVT1	-0.577	2.021	-0.443	-0.087	0.525	-0.56	-0.271	-0.575
hsa-lncRNA8457-1	PAXIP1-AS1	0.636	0.519	-0.581	0.729	-0.107	-0.052	-0.169	-0.575
hsa-lncRNA5362-1	AL035610.1	1.239	0.061	-0.575	2.983	-0.452	-0.148	1.395	-0.575
hsa-lncRNA7265-9	AC131025.8	-0.479	0.998	-0.537	-0.136	0.368	-0.365	-0.421	-0.573
hsa-lncRNA12705-4	CTD-2135D7.5	0.637	-0.185	-0.573	-0.006	-0.573	1.451	-0.573	-0.573
hsa-lncRNA12374-1	hsa-lncRNA12374-1	-0.565	2.368	0.906	-0.523	-0.565	-0.402	-0.556	-0.573
hsa-lncRNA13112-7	CTD-2319I12.1	-0.571	-0.571	-0.147	-0.548	-0.454	-0.571	-0.571	-0.571
hsa-lncRNA11455-2	RP11-620J15.3	-0.137	-0.017	0.276	-0.079	0.323	-0.444	-0.3	-0.571
hsa-lncRNA12902-7	FENDRR	-0.588	-0.438	-0.534	-0.588	1.7	-0.588	-0.432	-0.569
hsa-lncRNA9493	ZNF674-AS1	0.162	0.184	0.286	0.127	-0.401	-0.116	0.309	-0.569
hsa-lncRNA18827-2	XIST	-0.548	-0.569	-0.568	-0.536	-0.55	-0.569	0.952	-0.569
hsa-lncRNA3712-2	RP13-766D20.2	-0.567	0.299	-0.248	-0.246	-0.567	-0.567	0.076	-0.567
hsa-lncRNA16174	CTD-2083E4.6	-0.151	-0.567	0.989	0.622	-0.567	-0.122	-0.567	-0.567
hsa-lncRNA18696-3	RP11-395P17.3	-0.493	0.979	0.162	0.082	0.313	-0.349	1.176	-0.565
hsa-lncRNA3468-2	hsa-lncRNA3468-2	-0.201	-0.073	0.001	-0.018	0.065	-0.391	-0.199	-0.563
hsa-lncRNA13463	hsa-lncRNA13463	0.001	-0.114	0.124	-0.014	0.16	-0.57	1.228	-0.563
hsa-lncRNA8230-4	RP11-166O4.5	-0.37	-0.473	-0.195	0.256	-0.561	-0.523	0.054	-0.561
hsa-lncRNA4394-1	hsa-lncRNA4394-1	-0.214	-0.204	-0.561	-0.16	3.063	-0.561	0.002	-0.561
hsa-lncRNA4317-3	DNAJC27-AS1	-0.558	-0.558	0.281	0.435	0.165	0.621	-0.558	-0.558
hsa-lncRNA13584	hsa-lncRNA13584	-0.753	0.59	-0.086	0.258	0.578	-0.226	0.772	-0.553
hsa-lncRNA14505-8	LINC00654	-0.029	0.034	0.054	0.15	0.032	0.191	-0.058	-0.551
hsa-lncRNA4477-2	BOLA3-AS1	0.23	-0.07	0.268	0.793	0.609	-0.55	0.747	-0.55
hsa-lncRNA9339-2	hsa-lncRNA9339-2	0.219	-0.197	-0.004	0.932	-0.394	0.389	0.273	-0.55
hsa-lncRNA18347-3	RP13-582O9.5	0.077	-0.132	-0.199	0.552	0.118	-0.488	-0.292	-0.549
hsa-lncRNA13515-1	LINC00662	-0.248	-0.28	-0.175	-0.055	0.478	-0.138	0.452	-0.548
hsa-lncRNA1599-9	RAB30-AS1	0.791	0.955	0.938	0.456	0.124	-0.503	0.459	-0.548
hsa-lncRNA18763-1	hsa-lncRNA18763-1	0.568	0.661	-0.588	0.111	-0.129	-0.507	-0.465	-0.548
hsa-lncRNA4015	hsa-lncRNA4015	-0.421	0.244	0.843	-0.44	-0.371	-0.544	0.1	-0.544
hsa-lncRNA11248-6	RP11-166D19.1	-0.543	-0.543	0.788	0.22	-0.324	0.997	-0.333	-0.543
hsa-lncRNA2960-3	OIP5-AS1	0.567	0.165	3.134	1.337	1.069	0.654	0.747	-0.543
hsa-lncRNA13562-1	RP11-15A1.3	-0.188	-0.291	0.293	-0.164	0.216	0.518	-0.541	-0.542
hsa-lncRNA3458	RP11-74E22.3	-0.216	-0.028	-0.167	-0.27	0.623	0.131	1.068	-0.54
hsa-lncRNA12902-2	FENDRR	-0.543	-0.353	-0.536	-0.543	1.006	-0.543	-0.497	-0.539
hsa-lncRNA7676-3	hsa-lncRNA7676-3	-0.539	-0.165	2.278	1.009	1.149	-0.539	-0.539	-0.539
hsa-lncRNA6998-5	hsa-lncRNA6998-5	-0.139	0.374	0.136	0.665	-0.537	-0.537	1.341	-0.537
hsa-lncRNA1995-4	RP11-54A9.1	1.304	-0.535	-0.535	-0.535	-0.535	-0.535	-0.516	-0.535
hsa-lncRNA12962	hsa-lncRNA12962	-0.176	0.331	0.605	-0.139	-0.187	0.25	0.196	-0.535
hsa-lncRNA8617-2	hsa-lncRNA8617-2	0.306	-0.024	0.821	0.401	-0.114	0.765	-0.021	-0.534
hsa-lncRNA12358-1	RP11-529H20.6	0.2	0.311	-0.394	0.822	-0.058	-0.416	0.174	-0.534
hsa-lncRNA12828	hsa-lncRNA12828	-0.324	0.457	0.239	-0.222	-0.186	-0.384	0.377	-0.533
hsa-lncRNA1340	RP11-326C3.2	-0.473	2.012	-0.664	0.13	-0.095	-0.664	0.72	-0.532
hsa-lncRNA13560	hsa-lncRNA13560	-0.532	-0.083	2.666	-0.343	-0.084	-0.532	-0.532	-0.532
hsa-lncRNA3565-1	LINC00672	-0.445	0.282	1.356	-0.104	0.31	-0.316	-0.365	-0.53
hsa-lncRNA873-1	PRKCQ-AS1	-0.577	-0.117	1.037	-0.3	-0.278	-0.611	1.093	-0.53
hsa-lncRNA10386-1	LINC01139	-0.529	0.477	-0.26	-0.397	-0.112	-0.529	2.751	-0.529
hsa-lncRNA8136-1	LINC00265	-0.076	0.504	-0.058	0.059	-0.528	-0.363	-0.393	-0.528
hsa-lncRNA7054-8	TMEM161B-AS1	-0.636	0.294	0.582	-0.338	0.139	0.261	0.273	-0.528
hsa-lncRNA2627-1	RP11-259K15.2	-0.526	-0.526	1.379	-0.526	-0.526	-0.526	-0.526	-0.526
hsa-lncRNA4101-1	CTC-523E23.5	-0.38	1.622	-0.526	0.419	-0.511	-0.064	0.119	-0.526
hsa-lncRNA13112-8	CTD-2319I12.1	-0.525	0.144	-0.522	-0.492	-0.258	-0.525	-0.525	-0.525
hsa-lncRNA11094-1	hsa-lncRNA11094-1	1.749	2.956	3.869	2.264	1.351	2.619	4.24	-0.524
hsa-lncRNA9093	hsa-lncRNA9093	-0.524	-0.524	1.992	-0.166	-0.142	0.268	-0.091	-0.524
hsa-lncRNA14150-2	hsa-lncRNA14150-2	-0.512	0.216	1.045	-0.391	0.402	-0.784	-1.098	-0.523
hsa-lncRNA3056-6	RP11-8P11.3	-0.139	-0.3	0.517	0.183	-0.228	1.171	0.745	-0.523
hsa-lncRNA9981-13	RP4-717I23.3	-0.573	0.758	-0.624	-0.624	-0.624	0.41	0.814	-0.523
hsa-lncRNA9750-1	hsa-lncRNA9750-1	-0.292	0.557	0.393	0.255	0.368	-0.522	-0.244	-0.522
hsa-lncRNA5878-1	LINC00883	0.971	-0.51	-0.516	-0.518	1.381	-0.248	-0.508	-0.522
hsa-lncRNA12776-2	hsa-lncRNA12776-2	-0.719	-0.466	0.048	1.035	-0.53	-0.427	1.205	-0.52
hsa-lncRNA3640	hsa-lncRNA3640	-0.376	-0.346	-0.422	-0.12	-0.189	-0.155	0.172	-0.518
hsa-lncRNA5483	XXbac-B135H6.15	-0.517	0.245	0.986	-0.517	0.077	-0.517	0.65	-0.517
hsa-lncRNA3415-1	LINC01082	-0.516	-0.516	-0.516	-0.516	2.367	-0.516	-0.516	-0.516
hsa-lncRNA2622	hsa-lncRNA2622	-0.175	0.252	0.613	0.248	0.301	0.982	0.094	-0.516
hsa-lncRNA14288-4	LINC01116	0.01	0.203	-0.28	-0.46	0.929	-0.496	0.991	-0.514
hsa-lncRNA3381	hsa-lncRNA3381	0.771	0.468	1.502	0.259	-0.26	-0.171	-0.055	-0.511
hsa-lncRNA4150-12	ZNF582-AS1	-0.283	-0.132	0.13	-0.371	0.411	-0.197	0.175	-0.511
hsa-lncRNA15187	hsa-lncRNA15187	0.208	0.079	1.364	1.279	1.214	0.634	0.201	-0.509
hsa-lncRNA9344-1	RP11-355O1.11	-0.518	0.456	-0.149	-0.187	-0.322	-0.144	0.67	-0.508
hsa-lncRNA7632-2	hsa-lncRNA7632-2	-0.287	0.362	-0.283	-0.498	-0.189	-0.106	-0.249	-0.508
hsa-lncRNA17465-3	hsa-lncRNA17465-3	0.071	-0.374	0.431	0.415	0.255	0.357	-0.312	-0.507
hsa-lncRNA5430-2	hsa-lncRNA5430-2	-0.644	-0.633	1.071	0.319	0.066	1.347	-0.351	-0.507
hsa-lncRNA9798-2	LINC01137	0.439	-0.263	-0.102	0.023	0.267	0.228	0.219	-0.504
hsa-lncRNA9966-2	RP5-1007M22.2	-0.2	0.615	0.734	-0.113	0.366	-0.198	-0.42	-0.502
hsa-lncRNA13160	hsa-lncRNA13160	-0.047	0.643	0.427	0.254	-0.191	0.252	-0.173	-0.501
hsa-lncRNA9750-3	hsa-lncRNA9750-3	0.335	0.931	0.241	0.004	0.241	-0.135	0.005	-0.5
hsa-lncRNA8555-3	hsa-lncRNA8555-3	0.281	-0.192	0.461	0.092	0.727	-0.357	-0.345	-0.499
hsa-lncRNA14020-1	RP11-332H14.2	-0.318	0.422	0.383	-0.191	-0.189	-0.035	0.245	-0.499
hsa-lncRNA8095-3	HOXA11-AS	0.076	-0.404	-0.496	-0.443	2.69	-0.496	0.291	-0.496
hsa-lncRNA11613-1	MAPKAPK5-AS1	-0.899	-0.048	0.382	0.137	-1.006	-0.701	0.556	-0.493
hsa-lncRNA6008	hsa-lncRNA6008	-0.131	-0.656	1.494	-0.008	0.431	-0.014	0.702	-0.492
hsa-lncRNA13893-4	hsa-lncRNA13893-4	-0.492	0.507	0.687	-0.373	-0.492	0.054	-0.492	-0.492
hsa-lncRNA2843-1	MEG8	-0.492	-0.258	0.032	0.126	-0.35	-0.492	-0.492	-0.492
hsa-lncRNA3714-2	MAFG-AS1	-0.311	-0.481	-0.177	-0.195	-0.259	-0.311	-0.223	-0.492
hsa-lncRNA8075	AC005082.12	-0.259	-0.211	0.018	0.167	-0.559	-0.579	2.072	-0.492
hsa-lncRNA17026-5	LINC00472	-0.478	-0.096	-0.356	0.511	-0.638	0.097	1.686	-0.491
hsa-lncRNA2355	hsa-lncRNA2355	-0.573	-0.27	2.895	-0.453	0.274	-0.44	-0.218	-0.49
hsa-lncRNA12674	hsa-lncRNA12674	-0.107	-0.49	0.316	-0.078	0.791	1.408	0.601	-0.49
hsa-lncRNA18817-6	RP11-357C3.3	-0.489	0.131	0.258	0.039	0.68	0.557	-0.083	-0.489
hsa-lncRNA364	hsa-lncRNA364	-0.054	-0.225	0.52	0.889	-0.489	1.32	-0.489	-0.489
hsa-lncRNA3542	RP11-227G15.8	0.193	0.999	0.532	0.377	-0.176	0.062	0.023	-0.489
hsa-lncRNA4950	AC010136.2	0.279	0.172	-0.487	0.209	-0.124	0.132	0.586	-0.487
hsa-lncRNA10784-2	CCDC147-AS1	-0.23	-0.175	0.957	-0.487	-0.487	-0.487	-0.251	-0.487
hsa-lncRNA14288-2	LINC01116	0.287	0.2	-0.484	0.052	0.21	-0.485	0.941	-0.487
hsa-lncRNA3565-2	LINC00672	-0.502	0.708	2.53	-0.107	-0.074	-0.418	-0.463	-0.487
hsa-lncRNA16358-3	CTD-2201E18.3	0.257	0.661	-0.486	-0.005	-0.355	-0.269	-0.281	-0.486
hsa-lncRNA16476-1	CTD-2037K23.2	0.08	1.028	0.899	0.035	-0.531	-0.975	0.987	-0.485
hsa-lncRNA626-2	PCAT6	-0.425	-0.207	-0.143	-0.311	-0.355	-0.007	-0.449	-0.484
hsa-lncRNA6279-3	hsa-lncRNA6279-3	0.065	-0.052	0.161	0.654	0.158	-0.125	0.723	-0.483
hsa-lncRNA18827-6	XIST	0.351	-0.483	-0.011	0.478	0.388	-0.483	1.065	-0.483
hsa-lncRNA4634-4	NIFK-AS1	-0.38	0.612	1.009	-0.443	-0.486	-0.441	-0.458	-0.482
hsa-lncRNA9103	hsa-lncRNA9103	-0.007	-0.11	0.229	0.369	0.097	0.08	0.022	-0.482
hsa-lncRNA13047-2	AC124789.1	-0.615	-0.119	-0.617	-0.617	-0.617	-0.607	-0.572	-0.478
hsa-lncRNA2574-3	GAS6-AS2	-0.473	-0.349	0.034	-0.403	-0.337	0.49	-0.133	-0.476
hsa-lncRNA469-2	hsa-lncRNA469-2	0.106	0.262	-0.575	-0.338	-0.002	-0.505	-0.824	-0.476
hsa-lncRNA14956	hsa-lncRNA14956	0.315	1.16	-0.429	0.048	1.808	-0.135	-0.581	-0.476
hsa-lncRNA1517	hsa-lncRNA1517	0.257	-0.181	0.4	0.222	-0.734	-0.462	0.489	-0.475
hsa-lncRNA17409-1	hsa-lncRNA17409-1	-0.045	0.092	0.756	0.241	0.512	0.265	0.036	-0.474
hsa-lncRNA1237	RP11-57H14.4	-0.295	0.159	0.746	0.391	-0.06	0.532	0.703	-0.474
hsa-lncRNA4159	hsa-lncRNA4159	0.086	0.056	0.297	-0.008	0.65	-0.062	0.198	-0.474
hsa-lncRNA4932-2	hsa-lncRNA4932-2	-0.287	0.328	0.077	0.288	0.304	-0.264	-0.19	-0.473
hsa-lncRNA6615-2	RP11-164P12.4	-0.473	-0.473	0.18	0.157	-0.058	1.375	0.631	-0.473
hsa-lncRNA13972-2	hsa-lncRNA13972-2	-0.472	0.058	1.01	-0.096	-0.472	-0.03	-0.472	-0.472
hsa-lncRNA8905-3	PVT1	-0.47	1.337	-0.393	-0.265	-0.34	-0.472	-0.47	-0.472
hsa-lncRNA13746	hsa-lncRNA13746	0.342	-0.472	0.768	-0.472	0.308	-0.472	-0.472	-0.472
hsa-lncRNA13180	RP11-1055B8.4	-0.422	-0.207	0.408	-0.365	-0.375	-0.447	0.468	-0.471
hsa-lncRNA10636-5	hsa-lncRNA10636-5	-0.471	-0.471	-0.471	-0.471	-0.471	-0.471	1.78	-0.471
hsa-lncRNA11487	RP11-81H14.2	-0.47	-0.045	-0.215	0.01	-0.47	-0.47	0.093	-0.47
hsa-lncRNA14143	hsa-lncRNA14143	-0.47	-0.47	1.378	-0.47	-0.098	-0.47	-0.47	-0.47
hsa-lncRNA8400	hsa-lncRNA8400	-0.002	0.326	-0.277	-0.068	-0.745	0.285	-0.127	-0.468
hsa-lncRNA8120-6	AC018647.3	-0.467	-0.366	2.798	-0.102	-0.397	1.573	-0.442	-0.467
hsa-lncRNA13113-5	RP11-332H18.4	-0.161	-0.338	-0.365	-0.261	-0.084	-0.227	-0.339	-0.467
hsa-lncRNA14944-1	hsa-lncRNA14944-1	0.281	0.215	0.484	0.655	1.263	-0.791	0.325	-0.467
hsa-lncRNA5689-1	hsa-lncRNA5689-1	0.346	-0.467	-0.403	1.152	1.035	-0.467	-0.467	-0.467
hsa-lncRNA17393-12	AC093627.9	-0.083	-0.247	-0.466	0.486	-0.173	0.007	-0.186	-0.466
hsa-lncRNA2955-5	SRP14-AS1	-0.469	-0.186	0.627	-0.113	0.075	1.111	-0.481	-0.466
hsa-lncRNA2955-4	SRP14-AS1	-0.204	0.172	0.995	0.029	0.188	0.12	0.356	-0.465
hsa-lncRNA622-3	hsa-lncRNA622-3	2.767	0.312	0.023	-0.13	0.775	-0.464	-0.464	-0.464
hsa-lncRNA9642-2	RP11-181G12.5	0.313	0.746	-0.464	0.98	-0.464	-0.464	-0.464	-0.464
hsa-lncRNA8050-4	AC005550.4	1.918	0.258	-0.258	1.916	0.597	0.916	-0.464	-0.464
hsa-lncRNA9422	hsa-lncRNA9422	-0.463	0.415	0.013	-0.463	1.052	-0.067	-0.463	-0.463
hsa-lncRNA9092-2	RP11-112J3.16	-0.461	0.262	0.757	-0.117	0.146	-0.461	0.517	-0.461
hsa-lncRNA9576-1	hsa-lncRNA9576-1	1.123	-0.271	0.56	2.584	-0.042	-0.461	-0.461	-0.461
hsa-lncRNA6279-2	hsa-lncRNA6279-2	-0.248	0.306	-0.271	-0.069	-0.519	-0.694	0.569	-0.461
hsa-lncRNA9649-4	LINC00982	-0.46	-0.297	0.787	-0.143	-0.46	1.036	2.853	-0.46
hsa-lncRNA14866	hsa-lncRNA14866	0.201	0.007	0.259	-0.079	0.415	-0.189	-0.033	-0.46
hsa-lncRNA5110-2	RP5-1068E13.7	-0.456	0.286	0.392	-0.013	-0.21	-0.044	0.284	-0.458
hsa-lncRNA17026-2	LINC00472	-0.294	-0.23	-0.158	0.021	-0.394	0.28	1.071	-0.457
hsa-lncRNA6934-4	hsa-lncRNA6934-4	-0.446	0.401	-0.08	0.202	-0.127	-0.054	0.208	-0.455
hsa-lncRNA5399	AP000688.8	0.068	-0.455	-0.198	0.43	2.204	-0.455	0.12	-0.455
hsa-lncRNA1330	hsa-lncRNA1330	-0.581	-0.126	0.653	-0.184	-0.175	0.152	-0.107	-0.454
hsa-lncRNA3356-2	hsa-lncRNA3356-2	-0.451	0.124	1.486	-0.451	0.822	0.211	0.022	-0.451
hsa-lncRNA11-2	RP5-902P8.10	-0.451	0.502	0.234	-0.147	0.124	-0.451	0.008	-0.451
hsa-lncRNA11-3	RP5-902P8.10	-0.451	0.22	0.196	-0.038	-0.451	-0.451	-0.247	-0.451
hsa-lncRNA10922	hsa-lncRNA10922	-0.411	-0.106	1.062	-0.25	-0.307	-0.424	0.018	-0.45
hsa-lncRNA5389-2	LINC00310	0.34	0.529	-0.061	1.233	-0.45	0.018	0.345	-0.45
hsa-lncRNA8328-3	hsa-lncRNA8328-3	-0.45	-0.45	-0.45	-0.45	-0.45	-0.45	-0.45	-0.45
hsa-lncRNA14944-2	hsa-lncRNA14944-2	-0.445	-0.998	0.247	-0.186	0.416	0	0.357	-0.449
hsa-lncRNA18817-2	RP11-357C3.3	0.071	0.998	-0.328	0.069	-0.766	0.139	-0.061	-0.449
hsa-lncRNA12788-3	CRNDE	0.003	-0.357	-0.401	0.669	-0.451	0.649	0.611	-0.449
hsa-lncRNA12902-5	FENDRR	-0.553	-0.408	-0.411	-0.553	0.311	-0.553	-0.526	-0.448
hsa-lncRNA6082-1	hsa-lncRNA6082-1	-0.446	-0.446	-0.446	-0.446	1.793	0.423	-0.446	-0.446
hsa-lncRNA2844	MEG8	-0.446	-0.446	0.138	-0.446	-0.446	-0.446	-0.446	-0.446
hsa-lncRNA8989	hsa-lncRNA8989	-0.301	-0.445	-0.445	-0.05	-0.355	-0.156	-0.349	-0.445

## Sheet: Microarray data
Differentially expressed lncRNAs that have already been named in the microarray data. Red represents upregulation (93), and green represents downregulation (36).
known lncRNA name	ProbeName	p (Corr)	FC (abs)	Regulation
VTRNA2-1	p13415	0.0445738	27.1187	up
LINC00161	p29310	0.0391849	24.1293	up
CTD-2651B20.6	p5136	0.0440057	22.7889	up
RNU12	p11222	0.0397554	17.2974	up
LINC00273	p5993	0.0397554	13.0007	up
RAB11B-AS1	p34604_v4	0.0399972	9.87017	up
LA16c-313D11.9	p5789	0.0456773	8.6766	up
SNHG12	p127	0.0470006	8.08591	up
CTB-60B18.10	p8403	0.048083	7.21218	up
CTD-2194D22.1	p13562	0.0383501	6.94653	up
CTD-2639E6.9	p8804	0.0487622	6.59838	up
RAB11B-AS1	p34605_v4	0.0383501	6.06802	up
CTD-2639E6.9	p8805	0.0383501	5.96732	up
CTD-2134A5.4	p4698	0.0447583	5.87244	up
CTC-338M12.2	p13552	0.0474591	5.58974	up
SRD5A3-AS1	p35086_v4	0.0470006	5.55562	up
AP000769.7	p2356	0.0469801	5.01477	up
CTD-2288F12.1	p6305	0.0472276	4.64272	up
CTD-2195B23.3	p8352	0.048083	4.62351	up
SNORD57	p10515	0.0383501	4.56381	up
MIR3188	p8617	0.0428545	4.35224	up
LINC00677	p4691	0.048083	4.04424	up
SPPL2B	p8509	0.0441784	4.03484	up
MIR7-3HG	p8526	0.048083	4.014	up
SNORA71B	p10440	0.0475539	3.9899	up
CTD-2020K17.4	p6864	0.0400119	3.64923	up
MATN1-AS1	p876	0.0444775	3.60477	up
SNHG7	p16673	0.0447844	3.53823	up
CTD-2228K2.7	p13557	0.0442361	3.52654	up
CTD-2089N3.1	p35152_v4	0.049585	3.47387	up
SNHG7	p16672	0.0444124	3.43654	up
VIPR1-AS1	p11350	0.0499466	3.33879	up
LA16c-349E10.1	p5788	0.0444775	3.26112	up
LINC00661	p8593	0.0484504	3.26029	up
CTD-3193K9.4	p7369	0.041237	3.22876	up
SNHG12	p126	0.0440057	3.13289	up
CTC-250I14.6	p8175	0.0487368	3.12778	up
SNHG12	p28933	0.0444775	3.08452	up
LBX2-AS1	p9859	0.047662	3.05232	up
CTD-2105E13.13	p8460	0.0430459	3.03969	up
PVT1	p35428_v4	0.0499425	3.00732	up
LINC00577	p14280	0.0441784	2.95682	up
MAP3K14-AS1	p7381	0.0383501	2.93733	up
CTB-179K24.4	p8378	0.0470006	2.93	up
CTC-459M5.2	p13824	0.0453221	2.90841	up
LINC00442	p4141	0.0444775	2.79549	up
PRR7-AS1	p13540	0.0436033	2.79391	up
KANSL1-AS1	p34558_v4	0.0440057	2.78354	up
KCP	p15097	0.0486204	2.77109	up
PRR7-AS1	p13542	0.0444124	2.72195	up
CTC-338M12.1	p13553	0.0391849	2.69589	up
SEMA3B	p11800	0.0475539	2.69562	up
hsa-mir-1470	p8585	0.0491223	2.66138	up
DANCR	p12707	0.039878	2.63764	up
LINC00685	p17121	0.0455512	2.59592	up
LINC00595	p2029	0.0482289	2.5753	up
CTD-2314B22.1	p36686_v4	0.0468622	2.56406	up
TPTEP1	p33526	0.0442361	2.55172	up
CTD-2644I21.1	p4671	0.042757	2.53227	up
CTD-3099C6.11	p8439	0.0444124	2.52191	up
LINC00106	p17123	0.0453632	2.51981	up
HOXC-AS3	p3194	0.0467091	2.48484	up
CTD-2330K9.2	p11795	0.0482623	2.47042	up
AL022341.3	p5787	0.0383501	2.47025	up
VIPR1-AS1	p35004_v4	0.048083	2.46617	up
LINC00313	p34912_v4	0.048083	2.46538	up
CTD-2085J24.4	p8293	0.0445738	2.46206	up
DIO3OS	p29098	0.0453221	2.41855	up
GAS5	p539	0.041237	2.35625	up
STARD4-AS1	p13816	0.0397554	2.33538	up
CTD-3107M8.4	p29488	0.048083	2.31398	up
AF096876.1	p10853	0.0470006	2.30898	up
CTD-3014M21.4	p6846	0.0393727	2.30146	up
LEF1-AS1	p35123_v4	0.0470006	2.28532	up
ZBED3-AS1	p13731	0.0436018	2.28283	up
SERTAD4-AS1	p34016_v4	0.0441506	2.27645	up
CTD-2514K5.2	p7040	0.0436018	2.26861	up
CTC-457L16.2	p6723	0.0393727	2.25939	up
CTD-2382H12.2	p7826	0.0423782	2.22203	up
MMP24-AS1	p10425	0.0411	2.20634	up
PVT1	p35429_v4	0.0443157	2.18885	up
GS1-124K5.3	p14968	0.0482289	2.14882	up
MYCBP2-AS1	p34323_v4	0.0469185	2.147	up
LINC00173	p3873	0.0453727	2.14698	up
DSCAM-AS1	p34942_v4	0.0440217	2.12968	up
CTD-2311M21.3	p5661	0.0444124	2.10655	up
GS1-124K5.3	p14967	0.0457721	2.06997	up
LINC00504	p35079_v4	0.0474706	2.06177	up
PCBP1-AS1	p9193	0.0397554	2.03682	up
HOTTIP	p36558_v4	0.0474591	2.03563	up
XXbac-BPG181M17.6	p14156	0.0400119	2.01443	up
MMP24-AS1	p10426	0.0393795	2.01268	up
PCED1B-AS1	p34215_v4	0.0441784	2.00825	up
THAP9-AS1	p12352	0.0493528	2.76905	down
THAP9-AS1	p12350	0.0492316	4.75901	down
HOXA-AS4	p36554_v4	0.0486204	3.00275	down
CTD-2184D3.6	p5575	0.0485124	2.84383	down
CTC-453G23.4	p8799	0.0482746	2.78665	down
CTB-50E14.6	p8771	0.0477565	3.73683	down
CTD-2201E18.3	p13153	0.0472276	2.38402	down
LINC00094	p16951	0.0470006	7.70493	down
THAP9-AS1	p12354	0.0470006	5.9982	down
CTD-2354A18.1	p8064	0.0470006	4.80049	down
KB-1208A12.3	p16298	0.0467091	2.7774	down
DHRS4-AS1	p4392	0.0460256	3.38065	down
HCG18	p14146	0.0459699	2.96105	down
FENDRR	p6186	0.0459527	9.69087	down
TOPORS-AS1	p30356	0.0447583	3.24258	down
ENO1-AS1	p807	0.0447583	2.3403	down
AP001469.9	p33520	0.0442361	4.60033	down
TTC28-AS1	p11152	0.0442361	2.13049	down
MCM3AP-AS1	p29316	0.0440057	3.7335	down
CTD-3222D19.11	p8604	0.0440057	3.57679	down
CTB-43P18.1	p13422	0.0440057	2.03396	down
CBR3-AS1	p29304	0.0428545	4.25535	down
TMPO-AS1	p3342	0.0411	4.60257	down
CTD-2116N17.1	p5208	0.0411	2.95975	down
KDM4A-AS1	p171	0.0400119	2.64621	down
CWC15	p2467	0.0400119	2.23662	down
OIP5-AS1	p5524	0.0400061	2.72599	down
CWC15	p33385	0.0397554	6.33153	down
PVRL3-AS1	p11465	0.0397554	3.98333	down
CTD-2116N17.1	p33425	0.0397554	2.77984	down
CTD-2024D23.1	p35409_v4	0.0397554	2.07153	down
CTD-2544N14.3	p15670	0.0394059	8.65331	down
CTD-3193O13.14	p8541	0.0394059	3.08266	down
XXbac-B461K10.4	p33522	0.0393795	2.32111	down
CWC15	p33386	0.0383501	6.03994	down
CTD-2033A16.1	p6478	0.0383501	3.02937	down

## Sheet: up lncRNA vs microarray data
Highly expressed lncRNAs in deepbase database but expressed at low levels in microarray data, marked in yellow
Microarray data						Highly expressed lncRNA of liver in deepbase database
known lncRNA name	ProbeName	p (Corr)	FC (abs)	Regulation		Gene symbol	ProbeName	p (Corr)	FC (abs)	Regulation
VTRNA2-1	p13415	0.0445738	27.1187	up		LINC00649	#N/A	#N/A	#N/A	#N/A
LINC00161	p29310	0.0391849	24.1293	up		AP001048.4	#N/A	#N/A	#N/A	#N/A
CTD-2651B20.6	p5136	0.0440057	22.7889	up		BX322557.10	#N/A	#N/A	#N/A	#N/A
RNU12	p11222	0.0397554	17.2974	up		Z83851.4	#N/A	#N/A	#N/A	#N/A
LINC00273	p5993	0.0397554	13.0007	up		Z83851.4	#N/A	#N/A	#N/A	#N/A
RAB11B-AS1	p34604_v4	0.0399972	9.87017	up		CTD-2203K17.1	#N/A	#N/A	#N/A	#N/A
LA16c-313D11.9	p5789	0.0456773	8.6766	up		CTC-498J12.1	#N/A	#N/A	#N/A	#N/A
SNHG12	p127	0.0470006	8.08591	up		CTC-564N23.2	#N/A	#N/A	#N/A	#N/A
CTB-60B18.10	p8403	0.048083	7.21218	up		CTB-43E15.2	#N/A	#N/A	#N/A	#N/A
CTD-2194D22.1	p13562	0.0383501	6.94653	up		TP53TG1	#N/A	#N/A	#N/A	#N/A
CTD-2639E6.9	p8804	0.0487622	6.59838	up		TP53TG1	#N/A	#N/A	#N/A	#N/A
RAB11B-AS1	p34605_v4	0.0383501	6.06802	up		GS1-124K5.4	#N/A	#N/A	#N/A	#N/A
CTD-2639E6.9	p8805	0.0383501	5.96732	up		PRKAG2-AS1	#N/A	#N/A	#N/A	#N/A
CTD-2134A5.4	p4698	0.0447583	5.87244	up		KB-1732A1.1	#N/A	#N/A	#N/A	#N/A
CTC-338M12.2	p13552	0.0474591	5.58974	up		AP006216.5	#N/A	#N/A	#N/A	#N/A
SRD5A3-AS1	p35086_v4	0.0470006	5.55562	up		LINC00263	#N/A	#N/A	#N/A	#N/A
AP000769.7	p2356	0.0469801	5.01477	up		LINC00263	#N/A	#N/A	#N/A	#N/A
CTD-2288F12.1	p6305	0.0472276	4.64272	up		LINC00478	#N/A	#N/A	#N/A	#N/A
CTD-2195B23.3	p8352	0.048083	4.62351	up		CTB-43E15.4	#N/A	#N/A	#N/A	#N/A
SNORD57	p10515	0.0383501	4.56381	up		CTB-43E15.4	#N/A	#N/A	#N/A	#N/A
MIR3188	p8617	0.0428545	4.35224	up		CTB-43E15.4	#N/A	#N/A	#N/A	#N/A
LINC00677	p4691	0.048083	4.04424	up		CTB-43E15.4	#N/A	#N/A	#N/A	#N/A
SPPL2B	p8509	0.0441784	4.03484	up		CTB-43E15.4	#N/A	#N/A	#N/A	#N/A
MIR7-3HG	p8526	0.048083	4.014	up		LINC00662	#N/A	#N/A	#N/A	#N/A
SNORA71B	p10440	0.0475539	3.9899	up		LINC00662	#N/A	#N/A	#N/A	#N/A
CTD-2020K17.4	p6864	0.0400119	3.64923	up		LINC00662	#N/A	#N/A	#N/A	#N/A
MATN1-AS1	p876	0.0444775	3.60477	up		ZNF582-AS1	#N/A	#N/A	#N/A	#N/A
SNHG7	p16673	0.0447844	3.53823	up		AF127936.3	#N/A	#N/A	#N/A	#N/A
CTD-2228K2.7	p13557	0.0442361	3.52654	up		LINC00313	p34912_v4	0.048083	2.46538	up
CTD-2089N3.1	p35152_v4	0.049585	3.47387	up		LINC00313	p34912_v4	0.048083	2.46538	up
SNHG7	p16672	0.0444124	3.43654	up		MIR4500HG	#N/A	#N/A	#N/A	#N/A
VIPR1-AS1	p11350	0.0499466	3.33879	up		RBM26-AS1	#N/A	#N/A	#N/A	#N/A
LA16c-349E10.1	p5788	0.0444775	3.26112	up		CTD-2134A5.3	#N/A	#N/A	#N/A	#N/A
LINC00661	p8593	0.0484504	3.26029	up		CTD-2536I1.1	#N/A	#N/A	#N/A	#N/A
CTD-3193K9.4	p7369	0.041237	3.22876	up		CTD-2536I1.1	#N/A	#N/A	#N/A	#N/A
SNHG12	p126	0.0440057	3.13289	up		OIP5-AS1	p5524	0.0400061	2.72599	down
CTC-250I14.6	p8175	0.0487368	3.12778	up		U91319.1	#N/A	#N/A	#N/A	#N/A
SNHG12	p28933	0.0444775	3.08452	up		PROX1-AS1	#N/A	#N/A	#N/A	#N/A
LBX2-AS1	p9859	0.047662	3.05232	up		PROX1-AS1	#N/A	#N/A	#N/A	#N/A
CTD-2105E13.13	p8460	0.0430459	3.03969	up		PROX1-AS1	#N/A	#N/A	#N/A	#N/A
PVT1	p35428_v4	0.0499425	3.00732	up		CTD-2034I21.2	#N/A	#N/A	#N/A	#N/A
LINC00577	p14280	0.0441784	2.95682	up		DNAJC27-AS1	#N/A	#N/A	#N/A	#N/A
MAP3K14-AS1	p7381	0.0383501	2.93733	up		hsa-lncRNA3324-3	#N/A	#N/A	#N/A	#N/A
CTB-179K24.4	p8378	0.0470006	2.93	up		hsa-lncRNA4575	#N/A	#N/A	#N/A	#N/A
CTC-459M5.2	p13824	0.0453221	2.90841	up		LINC00261	#N/A	#N/A	#N/A	#N/A
LINC00442	p4141	0.0444775	2.79549	up		LINC01093	#N/A	#N/A	#N/A	#N/A
PRR7-AS1	p13540	0.0436033	2.79391	up		hsa-lncRNA13963-1	#N/A	#N/A	#N/A	#N/A
KANSL1-AS1	p34558_v4	0.0440057	2.78354	up		AC068535.3	#N/A	#N/A	#N/A	#N/A
KCP	p15097	0.0486204	2.77109	up		RP11-254I22.3	#N/A	#N/A	#N/A	#N/A
PRR7-AS1	p13542	0.0444124	2.72195	up		LINC01018	#N/A	#N/A	#N/A	#N/A
CTC-338M12.1	p13553	0.0391849	2.69589	up		RP11-328K4.1	#N/A	#N/A	#N/A	#N/A
SEMA3B	p11800	0.0475539	2.69562	up		RP11-622A1.2	#N/A	#N/A	#N/A	#N/A
hsa-mir-1470	p8585	0.0491223	2.66138	up		RP11-622A1.2	#N/A	#N/A	#N/A	#N/A
DANCR	p12707	0.039878	2.63764	up		hsa-lncRNA6000-1	#N/A	#N/A	#N/A	#N/A
LINC00685	p17121	0.0455512	2.59592	up		RP11-6B4.1	#N/A	#N/A	#N/A	#N/A
LINC00595	p2029	0.0482289	2.5753	up		hsa-lncRNA4139-2	#N/A	#N/A	#N/A	#N/A
CTD-2314B22.1	p36686_v4	0.0468622	2.56406	up		RP11-290F5.1	#N/A	#N/A	#N/A	#N/A
TPTEP1	p33526	0.0442361	2.55172	up		hsa-lncRNA10564-1	#N/A	#N/A	#N/A	#N/A
CTD-2644I21.1	p4671	0.042757	2.53227	up		hsa-lncRNA1354-2	#N/A	#N/A	#N/A	#N/A
CTD-3099C6.11	p8439	0.0444124	2.52191	up		RP11-372E1.4	#N/A	#N/A	#N/A	#N/A
LINC00106	p17123	0.0453632	2.51981	up		LINC01018	#N/A	#N/A	#N/A	#N/A
HOXC-AS3	p3194	0.0467091	2.48484	up		RP11-118B18.2	#N/A	#N/A	#N/A	#N/A
CTD-2330K9.2	p11795	0.0482623	2.47042	up		RP4-763G1.2	#N/A	#N/A	#N/A	#N/A
AL022341.3	p5787	0.0383501	2.47025	up		LINC01093	#N/A	#N/A	#N/A	#N/A
VIPR1-AS1	p35004_v4	0.048083	2.46617	up		hsa-lncRNA1503	#N/A	#N/A	#N/A	#N/A
LINC00313	p34912_v4	0.048083	2.46538	up		hsa-lncRNA4355	#N/A	#N/A	#N/A	#N/A
CTD-2085J24.4	p8293	0.0445738	2.46206	up		LINC01018	#N/A	#N/A	#N/A	#N/A
DIO3OS	p29098	0.0453221	2.41855	up		RP13-650J16.1	#N/A	#N/A	#N/A	#N/A
GAS5	p539	0.041237	2.35625	up		hsa-lncRNA6103	#N/A	#N/A	#N/A	#N/A
STARD4-AS1	p13816	0.0397554	2.33538	up		hsa-lncRNA18725	#N/A	#N/A	#N/A	#N/A
CTD-3107M8.4	p29488	0.048083	2.31398	up		RP11-290F5.1	#N/A	#N/A	#N/A	#N/A
AF096876.1	p10853	0.0470006	2.30898	up		hsa-lncRNA12099-5	#N/A	#N/A	#N/A	#N/A
CTD-3014M21.4	p6846	0.0393727	2.30146	up		LINC01146	#N/A	#N/A	#N/A	#N/A
LEF1-AS1	p35123_v4	0.0470006	2.28532	up		RP11-6B4.1	#N/A	#N/A	#N/A	#N/A
ZBED3-AS1	p13731	0.0436018	2.28283	up		hsa-lncRNA6968-3	#N/A	#N/A	#N/A	#N/A
SERTAD4-AS1	p34016_v4	0.0441506	2.27645	up		hsa-lncRNA6000-2	#N/A	#N/A	#N/A	#N/A
CTD-2514K5.2	p7040	0.0436018	2.26861	up		RP4-763G1.2	#N/A	#N/A	#N/A	#N/A
CTC-457L16.2	p6723	0.0393727	2.25939	up		hsa-lncRNA3324-2	#N/A	#N/A	#N/A	#N/A
CTD-2382H12.2	p7826	0.0423782	2.22203	up		LINC01146	#N/A	#N/A	#N/A	#N/A
MMP24-AS1	p10425	0.0411	2.20634	up		hsa-lncRNA14203-2	#N/A	#N/A	#N/A	#N/A
PVT1	p35429_v4	0.0443157	2.18885	up		hsa-lncRNA7460-3	#N/A	#N/A	#N/A	#N/A
GS1-124K5.3	p14968	0.0482289	2.14882	up		hsa-lncRNA12099-2	#N/A	#N/A	#N/A	#N/A
MYCBP2-AS1	p34323_v4	0.0469185	2.147	up		hsa-lncRNA12058	#N/A	#N/A	#N/A	#N/A
LINC00173	p3873	0.0453727	2.14698	up		hsa-lncRNA475-3	#N/A	#N/A	#N/A	#N/A
DSCAM-AS1	p34942_v4	0.0440217	2.12968	up		hsa-lncRNA4019	#N/A	#N/A	#N/A	#N/A
CTD-2311M21.3	p5661	0.0444124	2.10655	up		hsa-lncRNA12667-4	#N/A	#N/A	#N/A	#N/A
GS1-124K5.3	p14967	0.0457721	2.06997	up		LINC01018	#N/A	#N/A	#N/A	#N/A
LINC00504	p35079_v4	0.0474706	2.06177	up		hsa-lncRNA13716-8	#N/A	#N/A	#N/A	#N/A
PCBP1-AS1	p9193	0.0397554	2.03682	up		RP11-443B7.1	#N/A	#N/A	#N/A	#N/A
HOTTIP	p36558_v4	0.0474591	2.03563	up		CTC-505O3.2	#N/A	#N/A	#N/A	#N/A
XXbac-BPG181M17.6	p14156	0.0400119	2.01443	up		RP4-665J23.1	#N/A	#N/A	#N/A	#N/A
MMP24-AS1	p10426	0.0393795	2.01268	up		hsa-lncRNA3345	#N/A	#N/A	#N/A	#N/A
PCED1B-AS1	p34215_v4	0.0441784	2.00825	up		RP11-622A1.2	#N/A	#N/A	#N/A	#N/A
THAP9-AS1	p12352	0.0493528	2.76905	down		hsa-lncRNA1211	#N/A	#N/A	#N/A	#N/A
THAP9-AS1	p12350	0.0492316	4.75901	down		RP11-513G11.3	#N/A	#N/A	#N/A	#N/A
HOXA-AS4	p36554_v4	0.0486204	3.00275	down		RP11-484N16.1	#N/A	#N/A	#N/A	#N/A
CTD-2184D3.6	p5575	0.0485124	2.84383	down		hsa-lncRNA17955	#N/A	#N/A	#N/A	#N/A
CTC-453G23.4	p8799	0.0482746	2.78665	down		hsa-lncRNA615-4	#N/A	#N/A	#N/A	#N/A
CTB-50E14.6	p8771	0.0477565	3.73683	down		hsa-lncRNA12715	#N/A	#N/A	#N/A	#N/A
CTD-2201E18.3	p13153	0.0472276	2.38402	down		hsa-lncRNA7459-1	#N/A	#N/A	#N/A	#N/A
LINC00094	p16951	0.0470006	7.70493	down		hsa-lncRNA12764-4	#N/A	#N/A	#N/A	#N/A
THAP9-AS1	p12354	0.0470006	5.9982	down		hsa-lncRNA2783-2	#N/A	#N/A	#N/A	#N/A
CTD-2354A18.1	p8064	0.0470006	4.80049	down		hsa-lncRNA12366-1	#N/A	#N/A	#N/A	#N/A
KB-1208A12.3	p16298	0.0467091	2.7774	down		hsa-lncRNA3324-1	#N/A	#N/A	#N/A	#N/A
DHRS4-AS1	p4392	0.0460256	3.38065	down		hsa-lncRNA8537-4	#N/A	#N/A	#N/A	#N/A
HCG18	p14146	0.0459699	2.96105	down		RP11-6B4.1	#N/A	#N/A	#N/A	#N/A
FENDRR	p6186	0.0459527	9.69087	down		hsa-lncRNA13129-1	#N/A	#N/A	#N/A	#N/A
TOPORS-AS1	p30356	0.0447583	3.24258	down		hsa-lncRNA9472-2	#N/A	#N/A	#N/A	#N/A
ENO1-AS1	p807	0.0447583	2.3403	down		RP4-763G1.2	#N/A	#N/A	#N/A	#N/A
AP001469.9	p33520	0.0442361	4.60033	down		hsa-lncRNA13717	#N/A	#N/A	#N/A	#N/A
TTC28-AS1	p11152	0.0442361	2.13049	down		hsa-lncRNA9472-1	#N/A	#N/A	#N/A	#N/A
MCM3AP-AS1	p29316	0.0440057	3.7335	down		hsa-lncRNA12667-1	#N/A	#N/A	#N/A	#N/A
CTD-3222D19.11	p8604	0.0440057	3.57679	down		RP11-96H19.1	#N/A	#N/A	#N/A	#N/A
CTB-43P18.1	p13422	0.0440057	2.03396	down		hsa-lncRNA12099-7	#N/A	#N/A	#N/A	#N/A
CBR3-AS1	p29304	0.0428545	4.25535	down		hsa-lncRNA3934-1	#N/A	#N/A	#N/A	#N/A
TMPO-AS1	p3342	0.0411	4.60257	down		CTC-505O3.2	#N/A	#N/A	#N/A	#N/A
CTD-2116N17.1	p5208	0.0411	2.95975	down		RP11-290F5.1	#N/A	#N/A	#N/A	#N/A
KDM4A-AS1	p171	0.0400119	2.64621	down		RP13-392I16.1	#N/A	#N/A	#N/A	#N/A
CWC15	p2467	0.0400119	2.23662	down		hsa-lncRNA6424-2	#N/A	#N/A	#N/A	#N/A
OIP5-AS1	p5524	0.0400061	2.72599	down		hsa-lncRNA18765	#N/A	#N/A	#N/A	#N/A
CWC15	p33385	0.0397554	6.33153	down		hsa-lncRNA12322-1	#N/A	#N/A	#N/A	#N/A
PVRL3-AS1	p11465	0.0397554	3.98333	down		RP11-372E1.4	#N/A	#N/A	#N/A	#N/A
CTD-2116N17.1	p33425	0.0397554	2.77984	down		hsa-lncRNA12509	#N/A	#N/A	#N/A	#N/A
CTD-2024D23.1	p35409_v4	0.0397554	2.07153	down		RP11-283C24.1	#N/A	#N/A	#N/A	#N/A
CTD-2544N14.3	p15670	0.0394059	8.65331	down		RP4-710M16.2	#N/A	#N/A	#N/A	#N/A
CTD-3193O13.14	p8541	0.0394059	3.08266	down		hsa-lncRNA7461-2	#N/A	#N/A	#N/A	#N/A
XXbac-B461K10.4	p33522	0.0393795	2.32111	down		hsa-lncRNA9420-3	#N/A	#N/A	#N/A	#N/A
CWC15	p33386	0.0383501	6.03994	down		RP11-19D2.1	#N/A	#N/A	#N/A	#N/A
CTD-2033A16.1	p6478	0.0383501	3.02937	down		AC008592.8	#N/A	#N/A	#N/A	#N/A
						hsa-lncRNA17911	#N/A	#N/A	#N/A	#N/A
						hsa-lncRNA12667-3	#N/A	#N/A	#N/A	#N/A
						hsa-lncRNA7460-2	#N/A	#N/A	#N/A	#N/A
						hsa-lncRNA7761	#N/A	#N/A	#N/A	#N/A
						hsa-lncRNA11104	#N/A	#N/A	#N/A	#N/A
						hsa-lncRNA9686-2	#N/A	#N/A	#N/A	#N/A
						RP11-295G20.2	#N/A	#N/A	#N/A	#N/A
						hsa-lncRNA18745-1	#N/A	#N/A	#N/A	#N/A
						hsa-lncRNA14058-1	#N/A	#N/A	#N/A	#N/A
						RP11-806O11.1	#N/A	#N/A	#N/A	#N/A
						hsa-lncRNA7459-2	#N/A	#N/A	#N/A	#N/A
						hsa-lncRNA4139-3	#N/A	#N/A	#N/A	#N/A
						RP11-403I13.5	#N/A	#N/A	#N/A	#N/A
						LINC01146	#N/A	#N/A	#N/A	#N/A
						hsa-lncRNA13716-5	#N/A	#N/A	#N/A	#N/A
						hsa-lncRNA10060-7	#N/A	#N/A	#N/A	#N/A
						hsa-lncRNA3934-2	#N/A	#N/A	#N/A	#N/A
						hsa-lncRNA12297-1	#N/A	#N/A	#N/A	#N/A
						hsa-lncRNA4299	#N/A	#N/A	#N/A	#N/A
						hsa-lncRNA6968-2	#N/A	#N/A	#N/A	#N/A
						LINC01093	#N/A	#N/A	#N/A	#N/A
						hsa-lncRNA973	#N/A	#N/A	#N/A	#N/A
						LINC01146	#N/A	#N/A	#N/A	#N/A
						hsa-lncRNA16858	#N/A	#N/A	#N/A	#N/A
						hsa-lncRNA11653-5	#N/A	#N/A	#N/A	#N/A
						RP11-290F5.1	#N/A	#N/A	#N/A	#N/A
						hsa-lncRNA12764-5	#N/A	#N/A	#N/A	#N/A
						RP11-456H18.2	#N/A	#N/A	#N/A	#N/A
						RAB30-AS1	#N/A	#N/A	#N/A	#N/A
						hsa-lncRNA9389	#N/A	#N/A	#N/A	#N/A
						RP11-798M19.6	#N/A	#N/A	#N/A	#N/A
						RP11-328K4.1	#N/A	#N/A	#N/A	#N/A
						RP11-119D9.1	#N/A	#N/A	#N/A	#N/A
						hsa-lncRNA3007-1	#N/A	#N/A	#N/A	#N/A
						hsa-lncRNA11309-2	#N/A	#N/A	#N/A	#N/A
						RP11-19D2.1	#N/A	#N/A	#N/A	#N/A
						hsa-lncRNA1354-1	#N/A	#N/A	#N/A	#N/A
						hsa-lncRNA16663	#N/A	#N/A	#N/A	#N/A
						hsa-lncRNA972-2	#N/A	#N/A	#N/A	#N/A
						hsa-lncRNA9542	#N/A	#N/A	#N/A	#N/A
						LINC00261	#N/A	#N/A	#N/A	#N/A
						AC010969.1	#N/A	#N/A	#N/A	#N/A
						RP11-295G20.2	#N/A	#N/A	#N/A	#N/A
						hsa-lncRNA5561	#N/A	#N/A	#N/A	#N/A
						LINC01071	#N/A	#N/A	#N/A	#N/A
						hsa-lncRNA6721	#N/A	#N/A	#N/A	#N/A
						hsa-lncRNA3302	#N/A	#N/A	#N/A	#N/A
						RP11-30P6.6	#N/A	#N/A	#N/A	#N/A
						hsa-lncRNA5575	#N/A	#N/A	#N/A	#N/A
						hsa-lncRNA13563	#N/A	#N/A	#N/A	#N/A
						hsa-lncRNA7470-2	#N/A	#N/A	#N/A	#N/A
						CTD-2342N23.3	#N/A	#N/A	#N/A	#N/A
						hsa-lncRNA9457-1	#N/A	#N/A	#N/A	#N/A
						RP11-469A15.2	#N/A	#N/A	#N/A	#N/A
						RP4-781K5.7	#N/A	#N/A	#N/A	#N/A
						hsa-lncRNA4298-1	#N/A	#N/A	#N/A	#N/A
						hsa-lncRNA1120	#N/A	#N/A	#N/A	#N/A
						hsa-lncRNA7339-1	#N/A	#N/A	#N/A	#N/A
						RP11-209K10.2	#N/A	#N/A	#N/A	#N/A
						hsa-lncRNA6424-1	#N/A	#N/A	#N/A	#N/A
						hsa-lncRNA15254-1	#N/A	#N/A	#N/A	#N/A
						LINC01071	#N/A	#N/A	#N/A	#N/A
						hsa-lncRNA5219-4	#N/A	#N/A	#N/A	#N/A
						U91324.1	#N/A	#N/A	#N/A	#N/A
						RP11-299G20.2	#N/A	#N/A	#N/A	#N/A
						hsa-lncRNA5746-2	#N/A	#N/A	#N/A	#N/A
						hsa-lncRNA7460-1	#N/A	#N/A	#N/A	#N/A
						hsa-lncRNA7022	#N/A	#N/A	#N/A	#N/A
						hsa-lncRNA13729-2	#N/A	#N/A	#N/A	#N/A
						RP5-1013A22.2	#N/A	#N/A	#N/A	#N/A
						AC005355.2	#N/A	#N/A	#N/A	#N/A
						hsa-lncRNA5375	#N/A	#N/A	#N/A	#N/A
						LINC01093	#N/A	#N/A	#N/A	#N/A
						RP11-290F5.1	#N/A	#N/A	#N/A	#N/A
						hsa-lncRNA9266	#N/A	#N/A	#N/A	#N/A
						LINC01093	#N/A	#N/A	#N/A	#N/A
						hsa-lncRNA5424-3	#N/A	#N/A	#N/A	#N/A
						hsa-lncRNA972-1	#N/A	#N/A	#N/A	#N/A
						hsa-lncRNA4128-1	#N/A	#N/A	#N/A	#N/A
						hsa-lncRNA5858-2	#N/A	#N/A	#N/A	#N/A
						hsa-lncRNA12764-2	#N/A	#N/A	#N/A	#N/A
						RP11-273B20.1	#N/A	#N/A	#N/A	#N/A
						AC023115.1	#N/A	#N/A	#N/A	#N/A
						hsa-lncRNA4298-2	#N/A	#N/A	#N/A	#N/A
						RP11-789C1.1	#N/A	#N/A	#N/A	#N/A
						hsa-lncRNA228	#N/A	#N/A	#N/A	#N/A
						AC016682.1	#N/A	#N/A	#N/A	#N/A
						hsa-lncRNA5430-4	#N/A	#N/A	#N/A	#N/A
						RP11-172E9.2	#N/A	#N/A	#N/A	#N/A
						hsa-lncRNA17834-1	#N/A	#N/A	#N/A	#N/A
						hsa-lncRNA8303-6	#N/A	#N/A	#N/A	#N/A
						hsa-lncRNA7470-1	#N/A	#N/A	#N/A	#N/A
						hsa-lncRNA3007-2	#N/A	#N/A	#N/A	#N/A
						RP11-295G20.2	#N/A	#N/A	#N/A	#N/A
						LINC01093	#N/A	#N/A	#N/A	#N/A
						hsa-lncRNA12099-8	#N/A	#N/A	#N/A	#N/A
						RP11-372E1.4	#N/A	#N/A	#N/A	#N/A
						hsa-lncRNA1556-3	#N/A	#N/A	#N/A	#N/A
						RP11-6B4.1	#N/A	#N/A	#N/A	#N/A
						LINC00890	#N/A	#N/A	#N/A	#N/A
						hsa-lncRNA11980-3	#N/A	#N/A	#N/A	#N/A
						RP11-443B7.1	#N/A	#N/A	#N/A	#N/A
						RP11-290F5.1	#N/A	#N/A	#N/A	#N/A
						hsa-lncRNA12099-1	#N/A	#N/A	#N/A	#N/A
						hsa-lncRNA18709	#N/A	#N/A	#N/A	#N/A
						RP11-883G14.1	#N/A	#N/A	#N/A	#N/A
						RP11-379B8.1	#N/A	#N/A	#N/A	#N/A
						hsa-lncRNA10489	#N/A	#N/A	#N/A	#N/A
						hsa-lncRNA3447	#N/A	#N/A	#N/A	#N/A
						RP11-369E15.4	#N/A	#N/A	#N/A	#N/A
						hsa-lncRNA17316	#N/A	#N/A	#N/A	#N/A
						hsa-lncRNA13268-1	#N/A	#N/A	#N/A	#N/A
						RP11-418J17.3	#N/A	#N/A	#N/A	#N/A
						hsa-lncRNA4139-4	#N/A	#N/A	#N/A	#N/A
						RP11-118B18.1	#N/A	#N/A	#N/A	#N/A
						hsa-lncRNA15318-1	#N/A	#N/A	#N/A	#N/A
						hsa-lncRNA4034	#N/A	#N/A	#N/A	#N/A
						RP11-397G17.1	#N/A	#N/A	#N/A	#N/A
						LINC01018	#N/A	#N/A	#N/A	#N/A
						RP11-521M14.1	#N/A	#N/A	#N/A	#N/A
						hsa-lncRNA8537-7	#N/A	#N/A	#N/A	#N/A
						hsa-lncRNA18208-1	#N/A	#N/A	#N/A	#N/A
						RP11-168L7.1	#N/A	#N/A	#N/A	#N/A
						LINC00844	#N/A	#N/A	#N/A	#N/A
						hsa-lncRNA5746-5	#N/A	#N/A	#N/A	#N/A
						hsa-lncRNA13877-2	#N/A	#N/A	#N/A	#N/A
						hsa-lncRNA7857	#N/A	#N/A	#N/A	#N/A
						LINC01137	#N/A	#N/A	#N/A	#N/A
						hsa-lncRNA14584-5	#N/A	#N/A	#N/A	#N/A
						hsa-lncRNA3934-5	#N/A	#N/A	#N/A	#N/A
						RP11-295G20.2	#N/A	#N/A	#N/A	#N/A
						hsa-lncRNA2106	#N/A	#N/A	#N/A	#N/A
						hsa-lncRNA8672-2	#N/A	#N/A	#N/A	#N/A
						hsa-lncRNA13675-2	#N/A	#N/A	#N/A	#N/A
						RP11-1151B14.3	#N/A	#N/A	#N/A	#N/A
						hsa-lncRNA8739-3	#N/A	#N/A	#N/A	#N/A
						SPATA41	#N/A	#N/A	#N/A	#N/A
						hsa-lncRNA3934-3	#N/A	#N/A	#N/A	#N/A
						hsa-lncRNA10372-1	#N/A	#N/A	#N/A	#N/A
						RP11-685F15.1	#N/A	#N/A	#N/A	#N/A
						hsa-lncRNA8537-3	#N/A	#N/A	#N/A	#N/A
						hsa-lncRNA11979-1	#N/A	#N/A	#N/A	#N/A
						RP11-250B2.3	#N/A	#N/A	#N/A	#N/A
						hsa-lncRNA2179	#N/A	#N/A	#N/A	#N/A
						RP4-710M16.2	#N/A	#N/A	#N/A	#N/A
						hsa-lncRNA5858-1	#N/A	#N/A	#N/A	#N/A
						hsa-lncRNA7462-2	#N/A	#N/A	#N/A	#N/A
						RP4-763G1.2	#N/A	#N/A	#N/A	#N/A
						hsa-lncRNA9715	#N/A	#N/A	#N/A	#N/A
						AC108488.4	#N/A	#N/A	#N/A	#N/A
						hsa-lncRNA14584-1	#N/A	#N/A	#N/A	#N/A
						RP11-328K4.1	#N/A	#N/A	#N/A	#N/A
						hsa-lncRNA3095	#N/A	#N/A	#N/A	#N/A
						hsa-lncRNA11653-8	#N/A	#N/A	#N/A	#N/A
						hsa-lncRNA4257-1	#N/A	#N/A	#N/A	#N/A
						hsa-lncRNA5424-4	#N/A	#N/A	#N/A	#N/A
						hsa-lncRNA13716-1	#N/A	#N/A	#N/A	#N/A
						RP11-15H20.6	#N/A	#N/A	#N/A	#N/A
						hsa-lncRNA17353-1	#N/A	#N/A	#N/A	#N/A
						RP11-456H18.2	#N/A	#N/A	#N/A	#N/A
						hsa-lncRNA11632	#N/A	#N/A	#N/A	#N/A
						RP11-508M1.7	#N/A	#N/A	#N/A	#N/A
						hsa-lncRNA13962	#N/A	#N/A	#N/A	#N/A
						hsa-lncRNA8817	#N/A	#N/A	#N/A	#N/A
						hsa-lncRNA4030	#N/A	#N/A	#N/A	#N/A
						hsa-lncRNA1556-1	#N/A	#N/A	#N/A	#N/A
						hsa-lncRNA10870	#N/A	#N/A	#N/A	#N/A
						hsa-lncRNA1036	#N/A	#N/A	#N/A	#N/A
						LINC00885	#N/A	#N/A	#N/A	#N/A
						hsa-lncRNA7682	#N/A	#N/A	#N/A	#N/A
						hsa-lncRNA8537-2	#N/A	#N/A	#N/A	#N/A
						hsa-lncRNA12297-3	#N/A	#N/A	#N/A	#N/A
						GMDS-AS1	#N/A	#N/A	#N/A	#N/A
						AC008592.8	#N/A	#N/A	#N/A	#N/A
						hsa-lncRNA12759-2	#N/A	#N/A	#N/A	#N/A
						AL592494.5	#N/A	#N/A	#N/A	#N/A
						RP11-403I13.5	#N/A	#N/A	#N/A	#N/A
						RP11-789C1.1	#N/A	#N/A	#N/A	#N/A
						LINC00659	#N/A	#N/A	#N/A	#N/A
						hsa-lncRNA3849	#N/A	#N/A	#N/A	#N/A
						RP11-200A1.1	#N/A	#N/A	#N/A	#N/A
						RP11-119D9.1	#N/A	#N/A	#N/A	#N/A
						RP11-290F20.1	#N/A	#N/A	#N/A	#N/A
						hsa-lncRNA12297-5	#N/A	#N/A	#N/A	#N/A
						hsa-lncRNA10973	#N/A	#N/A	#N/A	#N/A
						RASSF8-AS1	#N/A	#N/A	#N/A	#N/A
						RP11-345L23.1	#N/A	#N/A	#N/A	#N/A
						hsa-lncRNA10472	#N/A	#N/A	#N/A	#N/A
						RP11-403I13.5	#N/A	#N/A	#N/A	#N/A
						RP11-290F20.1	#N/A	#N/A	#N/A	#N/A
						hsa-lncRNA11309-1	#N/A	#N/A	#N/A	#N/A
						hsa-lncRNA11923	#N/A	#N/A	#N/A	#N/A
						RP11-144G6.10	#N/A	#N/A	#N/A	#N/A
						RP11-443B7.3	#N/A	#N/A	#N/A	#N/A
						RP11-183M13.1	#N/A	#N/A	#N/A	#N/A
						RP11-15I11.3	#N/A	#N/A	#N/A	#N/A
						SPATA41	#N/A	#N/A	#N/A	#N/A
						LINC00659	#N/A	#N/A	#N/A	#N/A
						RP11-328K4.1	#N/A	#N/A	#N/A	#N/A
						hsa-lncRNA13181	#N/A	#N/A	#N/A	#N/A
						RP11-6B4.1	#N/A	#N/A	#N/A	#N/A
						RP4-639F20.1	#N/A	#N/A	#N/A	#N/A
						RP4-782L23.1	#N/A	#N/A	#N/A	#N/A
						hsa-lncRNA12764-1	#N/A	#N/A	#N/A	#N/A
						hsa-lncRNA9391	#N/A	#N/A	#N/A	#N/A
						hsa-lncRNA7470-4	#N/A	#N/A	#N/A	#N/A
						RP11-279F6.1	#N/A	#N/A	#N/A	#N/A
						RP11-209K10.2	#N/A	#N/A	#N/A	#N/A
						hsa-lncRNA203	#N/A	#N/A	#N/A	#N/A
						hsa-lncRNA13194	#N/A	#N/A	#N/A	#N/A
						hsa-lncRNA12119-1	#N/A	#N/A	#N/A	#N/A
						hsa-lncRNA8700	#N/A	#N/A	#N/A	#N/A
						hsa-lncRNA11524	#N/A	#N/A	#N/A	#N/A
						RP11-613M10.6	#N/A	#N/A	#N/A	#N/A
						hsa-lncRNA18539-2	#N/A	#N/A	#N/A	#N/A
						hsa-lncRNA18466-1	#N/A	#N/A	#N/A	#N/A
						RP1-249H1.4	#N/A	#N/A	#N/A	#N/A
						RP11-95P2.3	#N/A	#N/A	#N/A	#N/A
						AC016768.1	#N/A	#N/A	#N/A	#N/A
						hsa-lncRNA11653-6	#N/A	#N/A	#N/A	#N/A
						hsa-lncRNA11424-3	#N/A	#N/A	#N/A	#N/A
						hsa-lncRNA2329	#N/A	#N/A	#N/A	#N/A
						hsa-lncRNA12365	#N/A	#N/A	#N/A	#N/A
						hsa-lncRNA9692	#N/A	#N/A	#N/A	#N/A
						hsa-lncRNA5425-1	#N/A	#N/A	#N/A	#N/A
						RP4-763G1.2	#N/A	#N/A	#N/A	#N/A
						RP11-297L17.2	#N/A	#N/A	#N/A	#N/A
						hsa-lncRNA2199	#N/A	#N/A	#N/A	#N/A
						hsa-lncRNA3772-2	#N/A	#N/A	#N/A	#N/A
						RP11-963H4.3	#N/A	#N/A	#N/A	#N/A
						RP11-215P8.4	#N/A	#N/A	#N/A	#N/A
						RP5-888M10.2	#N/A	#N/A	#N/A	#N/A
						hsa-lncRNA17775	#N/A	#N/A	#N/A	#N/A
						hsa-lncRNA2230	#N/A	#N/A	#N/A	#N/A
						RP11-290F5.1	#N/A	#N/A	#N/A	#N/A
						ZBED5-AS1	#N/A	#N/A	#N/A	#N/A
						RP11-209K10.2	#N/A	#N/A	#N/A	#N/A
						RP4-639F20.1	#N/A	#N/A	#N/A	#N/A
						hsa-lncRNA11980-1	#N/A	#N/A	#N/A	#N/A
						hsa-lncRNA14348-3	#N/A	#N/A	#N/A	#N/A
						hsa-lncRNA5424-2	#N/A	#N/A	#N/A	#N/A
						hsa-lncRNA4385-4	#N/A	#N/A	#N/A	#N/A
						hsa-lncRNA15036	#N/A	#N/A	#N/A	#N/A
						RP11-280H21.1	#N/A	#N/A	#N/A	#N/A
						hsa-lncRNA2917	#N/A	#N/A	#N/A	#N/A
						hsa-lncRNA15562	#N/A	#N/A	#N/A	#N/A
						hsa-lncRNA18580	#N/A	#N/A	#N/A	#N/A
						SRP14-AS1	#N/A	#N/A	#N/A	#N/A
						hsa-lncRNA4603-2	#N/A	#N/A	#N/A	#N/A
						RP11-183M13.1	#N/A	#N/A	#N/A	#N/A
						hsa-lncRNA10970	#N/A	#N/A	#N/A	#N/A
						RP11-428J1.4	#N/A	#N/A	#N/A	#N/A
						hsa-lncRNA7141	#N/A	#N/A	#N/A	#N/A
						hsa-lncRNA3084	#N/A	#N/A	#N/A	#N/A
						RP11-356O9.1	#N/A	#N/A	#N/A	#N/A
						RP11-521M14.1	#N/A	#N/A	#N/A	#N/A
						RP11-137H2.4	#N/A	#N/A	#N/A	#N/A
						hsa-lncRNA9507	#N/A	#N/A	#N/A	#N/A
						hsa-lncRNA7084-5	#N/A	#N/A	#N/A	#N/A
						hsa-lncRNA6681-1	#N/A	#N/A	#N/A	#N/A
						hsa-lncRNA4510	#N/A	#N/A	#N/A	#N/A
						LINC00399	#N/A	#N/A	#N/A	#N/A
						PAXIP1-AS1	#N/A	#N/A	#N/A	#N/A
						PAXIP1-AS1	#N/A	#N/A	#N/A	#N/A
						hsa-lncRNA14807-2	#N/A	#N/A	#N/A	#N/A
						AC016700.5	#N/A	#N/A	#N/A	#N/A
						LINC00969	#N/A	#N/A	#N/A	#N/A
						hsa-lncRNA17198	#N/A	#N/A	#N/A	#N/A
						AC022816.2	#N/A	#N/A	#N/A	#N/A
						RP11-320M2.1	#N/A	#N/A	#N/A	#N/A
						hsa-lncRNA14643-3	#N/A	#N/A	#N/A	#N/A
						RP4-665J23.1	#N/A	#N/A	#N/A	#N/A
						hsa-lncRNA475-2	#N/A	#N/A	#N/A	#N/A
						RP11-320M2.1	#N/A	#N/A	#N/A	#N/A
						hsa-lncRNA13050-2	#N/A	#N/A	#N/A	#N/A
						hsa-lncRNA4223	#N/A	#N/A	#N/A	#N/A
						hsa-lncRNA2956-1	#N/A	#N/A	#N/A	#N/A
						hsa-lncRNA11807-1	#N/A	#N/A	#N/A	#N/A
						hsa-lncRNA7532	#N/A	#N/A	#N/A	#N/A
						RP11-457M11.5	#N/A	#N/A	#N/A	#N/A
						LINC01093	#N/A	#N/A	#N/A	#N/A
						hsa-lncRNA11576-10	#N/A	#N/A	#N/A	#N/A
						RP11-443B7.1	#N/A	#N/A	#N/A	#N/A
						hsa-lncRNA12297-2	#N/A	#N/A	#N/A	#N/A
						hsa-lncRNA13718	#N/A	#N/A	#N/A	#N/A
						hsa-lncRNA644	#N/A	#N/A	#N/A	#N/A
						hsa-lncRNA18418	#N/A	#N/A	#N/A	#N/A
						hsa-lncRNA2734-1	#N/A	#N/A	#N/A	#N/A
						hsa-lncRNA15221-2	#N/A	#N/A	#N/A	#N/A
						hsa-lncRNA15366	#N/A	#N/A	#N/A	#N/A
						hsa-lncRNA10519-3	#N/A	#N/A	#N/A	#N/A
						RP11-293A21.1	#N/A	#N/A	#N/A	#N/A
						hsa-lncRNA14710-1	#N/A	#N/A	#N/A	#N/A
						hsa-lncRNA16500-2	#N/A	#N/A	#N/A	#N/A
						AP001042.1	#N/A	#N/A	#N/A	#N/A
						hsa-lncRNA1095	#N/A	#N/A	#N/A	#N/A
						RP11-798K3.2	#N/A	#N/A	#N/A	#N/A
						RP1-261D10.2	#N/A	#N/A	#N/A	#N/A
						hsa-lncRNA16657-2	#N/A	#N/A	#N/A	#N/A
						RP3-325F22.5	#N/A	#N/A	#N/A	#N/A
						RP11-503C24.6	#N/A	#N/A	#N/A	#N/A
						RP1-27K12.2	#N/A	#N/A	#N/A	#N/A
						hsa-lncRNA11576-9	#N/A	#N/A	#N/A	#N/A
						RP11-7O14.1	#N/A	#N/A	#N/A	#N/A
						RP11-168L7.1	#N/A	#N/A	#N/A	#N/A
						hsa-lncRNA2173	#N/A	#N/A	#N/A	#N/A
						hsa-lncRNA8284	#N/A	#N/A	#N/A	#N/A
						hsa-lncRNA11399	#N/A	#N/A	#N/A	#N/A
						hsa-lncRNA8882	#N/A	#N/A	#N/A	#N/A
						AC144449.1	#N/A	#N/A	#N/A	#N/A
						hsa-lncRNA10371-1	#N/A	#N/A	#N/A	#N/A
						RP11-290F5.2	#N/A	#N/A	#N/A	#N/A
						hsa-lncRNA8739-2	#N/A	#N/A	#N/A	#N/A
						SPATA41	#N/A	#N/A	#N/A	#N/A
						RP4-639F20.1	#N/A	#N/A	#N/A	#N/A
						hsa-lncRNA14584-2	#N/A	#N/A	#N/A	#N/A
						hsa-lncRNA15761-1	#N/A	#N/A	#N/A	#N/A
						hsa-lncRNA13716-2	#N/A	#N/A	#N/A	#N/A
						hsa-lncRNA7633	#N/A	#N/A	#N/A	#N/A
						hsa-lncRNA14061	#N/A	#N/A	#N/A	#N/A
						hsa-lncRNA13788	#N/A	#N/A	#N/A	#N/A
						hsa-lncRNA13268-2	#N/A	#N/A	#N/A	#N/A
						RP11-70P17.1	#N/A	#N/A	#N/A	#N/A
						hsa-lncRNA12-1	#N/A	#N/A	#N/A	#N/A
						hsa-lncRNA6929	#N/A	#N/A	#N/A	#N/A
						PAXIP1-AS1	#N/A	#N/A	#N/A	#N/A
						AC007773.2	#N/A	#N/A	#N/A	#N/A
						GMDS-AS1	#N/A	#N/A	#N/A	#N/A
						hsa-lncRNA15026-1	#N/A	#N/A	#N/A	#N/A
						RP11-798K3.2	#N/A	#N/A	#N/A	#N/A
						RP11-276E15.4	#N/A	#N/A	#N/A	#N/A
						U91328.19	#N/A	#N/A	#N/A	#N/A
						AC000123.4	#N/A	#N/A	#N/A	#N/A
						hsa-lncRNA12297-4	#N/A	#N/A	#N/A	#N/A
						RP11-290F20.1	#N/A	#N/A	#N/A	#N/A
						RP11-345L23.1	#N/A	#N/A	#N/A	#N/A
						hsa-lncRNA773	#N/A	#N/A	#N/A	#N/A
						RP4-639F20.1	#N/A	#N/A	#N/A	#N/A
						RP11-279F6.1	#N/A	#N/A	#N/A	#N/A
						hsa-lncRNA3324-4	#N/A	#N/A	#N/A	#N/A
						AL592494.5	#N/A	#N/A	#N/A	#N/A
						RP11-659E9.2	#N/A	#N/A	#N/A	#N/A
						RP11-320M2.1	#N/A	#N/A	#N/A	#N/A
						hsa-lncRNA15919	#N/A	#N/A	#N/A	#N/A
						CCAT1	#N/A	#N/A	#N/A	#N/A
						hsa-lncRNA2146-1	#N/A	#N/A	#N/A	#N/A
						RP4-710M16.2	#N/A	#N/A	#N/A	#N/A
						hsa-lncRNA744	#N/A	#N/A	#N/A	#N/A
						RP11-132N15.3	#N/A	#N/A	#N/A	#N/A
						hsa-lncRNA17353-3	#N/A	#N/A	#N/A	#N/A
						AC022816.2	#N/A	#N/A	#N/A	#N/A
						hsa-lncRNA16937	#N/A	#N/A	#N/A	#N/A
						hsa-lncRNA5154	#N/A	#N/A	#N/A	#N/A
						hsa-lncRNA7876	#N/A	#N/A	#N/A	#N/A
						hsa-lncRNA13312	#N/A	#N/A	#N/A	#N/A
						TNKS2-AS1	#N/A	#N/A	#N/A	#N/A
						LINC00261	#N/A	#N/A	#N/A	#N/A
						AC005152.3	#N/A	#N/A	#N/A	#N/A
						hsa-lncRNA17620	#N/A	#N/A	#N/A	#N/A
						RP11-15H20.6	#N/A	#N/A	#N/A	#N/A
						hsa-lncRNA14478-3	#N/A	#N/A	#N/A	#N/A
						hsa-lncRNA6250	#N/A	#N/A	#N/A	#N/A
						LINC01137	#N/A	#N/A	#N/A	#N/A
						hsa-lncRNA3934-4	#N/A	#N/A	#N/A	#N/A
						RP11-372E1.4	#N/A	#N/A	#N/A	#N/A
						LINC00675	#N/A	#N/A	#N/A	#N/A
						AC016682.1	#N/A	#N/A	#N/A	#N/A
						RP4-798A10.4	#N/A	#N/A	#N/A	#N/A
						RP5-834N19.1	#N/A	#N/A	#N/A	#N/A
						RP11-342C24.8	#N/A	#N/A	#N/A	#N/A
						RP4-665J23.1	#N/A	#N/A	#N/A	#N/A
						AC009299.3	#N/A	#N/A	#N/A	#N/A
						CTD-2024P10.2	#N/A	#N/A	#N/A	#N/A
						LINC01151	#N/A	#N/A	#N/A	#N/A
						hsa-lncRNA17814-1	#N/A	#N/A	#N/A	#N/A
						hsa-lncRNA6839	#N/A	#N/A	#N/A	#N/A
						hsa-lncRNA1639-2	#N/A	#N/A	#N/A	#N/A
						hsa-lncRNA14584-3	#N/A	#N/A	#N/A	#N/A
						RP11-119D9.1	#N/A	#N/A	#N/A	#N/A
						hsa-lncRNA18234-2	#N/A	#N/A	#N/A	#N/A
						RP11-166O4.5	#N/A	#N/A	#N/A	#N/A
						RP11-290D2.3	#N/A	#N/A	#N/A	#N/A
						RP11-469A15.2	#N/A	#N/A	#N/A	#N/A
						RP11-798K3.2	#N/A	#N/A	#N/A	#N/A
						RP11-418J17.3	#N/A	#N/A	#N/A	#N/A
						hsa-lncRNA11320	#N/A	#N/A	#N/A	#N/A
						hsa-lncRNA5766-3	#N/A	#N/A	#N/A	#N/A
						SRP14-AS1	#N/A	#N/A	#N/A	#N/A
						RP11-443B7.1	#N/A	#N/A	#N/A	#N/A
						hsa-lncRNA1584-3	#N/A	#N/A	#N/A	#N/A
						RP11-15H20.6	#N/A	#N/A	#N/A	#N/A
						RP11-63P12.7	#N/A	#N/A	#N/A	#N/A
						RP11-7F17.3	#N/A	#N/A	#N/A	#N/A
						AC090952.5	#N/A	#N/A	#N/A	#N/A
						RP11-166P13.3	#N/A	#N/A	#N/A	#N/A
						hsa-lncRNA3088-2	#N/A	#N/A	#N/A	#N/A
						hsa-lncRNA9686-1	#N/A	#N/A	#N/A	#N/A
						hsa-lncRNA1837-2	#N/A	#N/A	#N/A	#N/A
						hsa-lncRNA348	#N/A	#N/A	#N/A	#N/A
						hsa-lncRNA17834-2	#N/A	#N/A	#N/A	#N/A
						AC016735.1	#N/A	#N/A	#N/A	#N/A
						AC007405.6	#N/A	#N/A	#N/A	#N/A
						RP1-27K12.2	#N/A	#N/A	#N/A	#N/A
						GMDS-AS1	#N/A	#N/A	#N/A	#N/A
						AC124997.1	#N/A	#N/A	#N/A	#N/A
						hsa-lncRNA17387	#N/A	#N/A	#N/A	#N/A
						hsa-lncRNA8222-3	#N/A	#N/A	#N/A	#N/A
						RP11-809M12.1	#N/A	#N/A	#N/A	#N/A
						RAB30-AS1	#N/A	#N/A	#N/A	#N/A
						hsa-lncRNA8435-2	#N/A	#N/A	#N/A	#N/A
						RP11-367F23.1	#N/A	#N/A	#N/A	#N/A
						hsa-lncRNA91	#N/A	#N/A	#N/A	#N/A
						hsa-lncRNA14749-1	#N/A	#N/A	#N/A	#N/A
						RP11-344P13.1	#N/A	#N/A	#N/A	#N/A
						RP11-21L23.4	#N/A	#N/A	#N/A	#N/A
						RP4-639F20.1	#N/A	#N/A	#N/A	#N/A
						hsa-lncRNA7241	#N/A	#N/A	#N/A	#N/A
						RP11-15I11.3	#N/A	#N/A	#N/A	#N/A
						hsa-lncRNA17814-2	#N/A	#N/A	#N/A	#N/A
						LINC00885	#N/A	#N/A	#N/A	#N/A
						RP11-320M2.1	#N/A	#N/A	#N/A	#N/A
						RP11-513G11.3	#N/A	#N/A	#N/A	#N/A
						RP11-421P23.1	#N/A	#N/A	#N/A	#N/A
						hsa-lncRNA18865-1	#N/A	#N/A	#N/A	#N/A
						hsa-lncRNA2674	#N/A	#N/A	#N/A	#N/A
						hsa-lncRNA7-2	#N/A	#N/A	#N/A	#N/A
						hsa-lncRNA6934-2	#N/A	#N/A	#N/A	#N/A
						hsa-lncRNA13716-9	#N/A	#N/A	#N/A	#N/A

## Sheet: down lncRNA vs microarray data
lncRNAs expressed at low levels in deepbase database but highly expressed in microarray data, marked in yellow
Microarray data						lncRNAs expressed at low levels in the liver in deepbase database
known lncRNA name	ProbeName	p (Corr)	FC (abs)	Regulation		Gene symbol	ProbeName	p (Corr)	FC (abs)	Regulation
VTRNA2-1	p13415	0.0445738	27.1187	up		LINC00654	#N/A	#N/A	#N/A	#N/A
LINC00161	p29310	0.0391849	24.1293	up		CTD-3184A7.4	#N/A	#N/A	#N/A	#N/A
CTD-2651B20.6	p5136	0.0440057	22.7889	up		AL035610.1	#N/A	#N/A	#N/A	#N/A
RNU12	p11222	0.0397554	17.2974	up		AL035610.1	#N/A	#N/A	#N/A	#N/A
LINC00273	p5993	0.0397554	13.0007	up		LINC00310	#N/A	#N/A	#N/A	#N/A
RAB11B-AS1	p34604_v4	0.0399972	9.87017	up		AP000688.8	#N/A	#N/A	#N/A	#N/A
LA16c-313D11.9	p5789	0.0456773	8.6766	up		BX322557.10	#N/A	#N/A	#N/A	#N/A
SNHG12	p127	0.0470006	8.08591	up		LINC00205	#N/A	#N/A	#N/A	#N/A
CTB-60B18.10	p8403	0.048083	7.21218	up		CTA-941F9.9	#N/A	#N/A	#N/A	#N/A
CTD-2194D22.1	p13562	0.0383501	6.94653	up		XXbac-B135H6.15	#N/A	#N/A	#N/A	#N/A
CTD-2639E6.9	p8804	0.0487622	6.59838	up		PRKAR2A-AS1	#N/A	#N/A	#N/A	#N/A
RAB11B-AS1	p34605_v4	0.0383501	6.06802	up		CTD-2083E4.6	#N/A	#N/A	#N/A	#N/A
CTD-2639E6.9	p8805	0.0383501	5.96732	up		CTD-2201E18.3	p13153	0.0472276	2.38402	down
CTD-2134A5.4	p4698	0.0447583	5.87244	up		CTD-2037K23.2	#N/A	#N/A	#N/A	#N/A
CTC-338M12.2	p13552	0.0474591	5.58974	up		TMEM161B-AS1	#N/A	#N/A	#N/A	#N/A
SRD5A3-AS1	p35086_v4	0.0470006	5.55562	up		MIR143HG	#N/A	#N/A	#N/A	#N/A
AP000769.7	p2356	0.0469801	5.01477	up		MIR143HG	#N/A	#N/A	#N/A	#N/A
CTD-2288F12.1	p6305	0.0472276	4.64272	up		LINC00472	#N/A	#N/A	#N/A	#N/A
CTD-2195B23.3	p8352	0.048083	4.62351	up		LINC00472	#N/A	#N/A	#N/A	#N/A
SNORD57	p10515	0.0383501	4.56381	up		LINC00265	#N/A	#N/A	#N/A	#N/A
MIR3188	p8617	0.0428545	4.35224	up		WDR86-AS1	#N/A	#N/A	#N/A	#N/A
LINC00677	p4691	0.048083	4.04424	up		WDR86-AS1	#N/A	#N/A	#N/A	#N/A
SPPL2B	p8509	0.0441784	4.03484	up		XIST	#N/A	#N/A	#N/A	#N/A
MIR7-3HG	p8526	0.048083	4.014	up		XIST	#N/A	#N/A	#N/A	#N/A
SNORA71B	p10440	0.0475539	3.9899	up		XIST	#N/A	#N/A	#N/A	#N/A
CTD-2020K17.4	p6864	0.0400119	3.64923	up		XIST	#N/A	#N/A	#N/A	#N/A
MATN1-AS1	p876	0.0444775	3.60477	up		XIST	#N/A	#N/A	#N/A	#N/A
SNHG7	p16673	0.0447844	3.53823	up		XIST	#N/A	#N/A	#N/A	#N/A
CTD-2228K2.7	p13557	0.0442361	3.52654	up		XIST	#N/A	#N/A	#N/A	#N/A
CTD-2089N3.1	p35152_v4	0.049585	3.47387	up		XIST	#N/A	#N/A	#N/A	#N/A
SNHG7	p16672	0.0444124	3.43654	up		ZNF674-AS1	#N/A	#N/A	#N/A	#N/A
VIPR1-AS1	p11350	0.0499466	3.33879	up		PRKCQ-AS1	#N/A	#N/A	#N/A	#N/A
LA16c-349E10.1	p5788	0.0444775	3.26112	up		PRKCQ-AS1	#N/A	#N/A	#N/A	#N/A
LINC00661	p8593	0.0484504	3.26029	up		LINC00839	#N/A	#N/A	#N/A	#N/A
CTD-3193K9.4	p7369	0.041237	3.22876	up		MEG3	#N/A	#N/A	#N/A	#N/A
SNHG12	p126	0.0440057	3.13289	up		MEG3	#N/A	#N/A	#N/A	#N/A
CTC-250I14.6	p8175	0.0487368	3.12778	up		MEG3	#N/A	#N/A	#N/A	#N/A
SNHG12	p28933	0.0444775	3.08452	up		MEG3	#N/A	#N/A	#N/A	#N/A
LBX2-AS1	p9859	0.047662	3.05232	up		MEG3	#N/A	#N/A	#N/A	#N/A
CTD-2105E13.13	p8460	0.0430459	3.03969	up		MEG3	#N/A	#N/A	#N/A	#N/A
PVT1	p35428_v4	0.0499425	3.00732	up		MEG3	#N/A	#N/A	#N/A	#N/A
LINC00577	p14280	0.0441784	2.95682	up		MEG3	#N/A	#N/A	#N/A	#N/A
MAP3K14-AS1	p7381	0.0383501	2.93733	up		MEG3	#N/A	#N/A	#N/A	#N/A
CTB-179K24.4	p8378	0.0470006	2.93	up		MEG3	#N/A	#N/A	#N/A	#N/A
CTC-459M5.2	p13824	0.0453221	2.90841	up		MEG3	#N/A	#N/A	#N/A	#N/A
LINC00442	p4141	0.0444775	2.79549	up		MEG3	#N/A	#N/A	#N/A	#N/A
PRR7-AS1	p13540	0.0436033	2.79391	up		MEG3	#N/A	#N/A	#N/A	#N/A
KANSL1-AS1	p34558_v4	0.0440057	2.78354	up		MEG3	#N/A	#N/A	#N/A	#N/A
KCP	p15097	0.0486204	2.77109	up		MEG3	#N/A	#N/A	#N/A	#N/A
PRR7-AS1	p13542	0.0444124	2.72195	up		MEG3	#N/A	#N/A	#N/A	#N/A
CTC-338M12.1	p13553	0.0391849	2.69589	up		MEG3	#N/A	#N/A	#N/A	#N/A
SEMA3B	p11800	0.0475539	2.69562	up		MEG3	#N/A	#N/A	#N/A	#N/A
hsa-mir-1470	p8585	0.0491223	2.66138	up		CRNDE	#N/A	#N/A	#N/A	#N/A
DANCR	p12707	0.039878	2.63764	up		CRNDE	#N/A	#N/A	#N/A	#N/A
LINC00685	p17121	0.0455512	2.59592	up		CRNDE	#N/A	#N/A	#N/A	#N/A
LINC00595	p2029	0.0482289	2.5753	up		CRNDE	#N/A	#N/A	#N/A	#N/A
CTD-2314B22.1	p36686_v4	0.0468622	2.56406	up		MAFG-AS1	#N/A	#N/A	#N/A	#N/A
TPTEP1	p33526	0.0442361	2.55172	up		CTD-3162L10.1	#N/A	#N/A	#N/A	#N/A
CTD-2644I21.1	p4671	0.042757	2.53227	up		Z83851.1	#N/A	#N/A	#N/A	#N/A
CTD-3099C6.11	p8439	0.0444124	2.52191	up		PART1	#N/A	#N/A	#N/A	#N/A
LINC00106	p17123	0.0453632	2.51981	up		TRHDE-AS1	#N/A	#N/A	#N/A	#N/A
HOXC-AS3	p3194	0.0467091	2.48484	up		MAPKAPK5-AS1	#N/A	#N/A	#N/A	#N/A
CTD-2330K9.2	p11795	0.0482623	2.47042	up		MAPKAPK5-AS1	#N/A	#N/A	#N/A	#N/A
AL022341.3	p5787	0.0383501	2.47025	up		MAPKAPK5-AS1	#N/A	#N/A	#N/A	#N/A
VIPR1-AS1	p35004_v4	0.048083	2.46617	up		MAPKAPK5-AS1	#N/A	#N/A	#N/A	#N/A
LINC00313	p34912_v4	0.048083	2.46538	up		MAPKAPK5-AS1	#N/A	#N/A	#N/A	#N/A
CTD-2085J24.4	p8293	0.0445738	2.46206	up		MAPKAPK5-AS1	#N/A	#N/A	#N/A	#N/A
DIO3OS	p29098	0.0453221	2.41855	up		GAS5	p539	0.041237	2.35625	up
GAS5	p539	0.041237	2.35625	up		HOTAIR	#N/A	#N/A	#N/A	#N/A
STARD4-AS1	p13816	0.0397554	2.33538	up		HOTAIR	#N/A	#N/A	#N/A	#N/A
CTD-3107M8.4	p29488	0.048083	2.31398	up		HOTAIR	#N/A	#N/A	#N/A	#N/A
AF096876.1	p10853	0.0470006	2.30898	up		HOTAIR	#N/A	#N/A	#N/A	#N/A
CTD-3014M21.4	p6846	0.0393727	2.30146	up		HOTAIR	#N/A	#N/A	#N/A	#N/A
LEF1-AS1	p35123_v4	0.0470006	2.28532	up		HOTAIR	#N/A	#N/A	#N/A	#N/A
ZBED3-AS1	p13731	0.0436018	2.28283	up		HOTAIR	#N/A	#N/A	#N/A	#N/A
SERTAD4-AS1	p34016_v4	0.0441506	2.27645	up		HOTAIR	#N/A	#N/A	#N/A	#N/A
CTD-2514K5.2	p7040	0.0436018	2.26861	up		HOTAIR	#N/A	#N/A	#N/A	#N/A
CTC-457L16.2	p6723	0.0393727	2.25939	up		HOTAIR	#N/A	#N/A	#N/A	#N/A
CTD-2382H12.2	p7826	0.0423782	2.22203	up		HOTAIR	#N/A	#N/A	#N/A	#N/A
MMP24-AS1	p10425	0.0411	2.20634	up		CTD-2319I12.1	#N/A	#N/A	#N/A	#N/A
PVT1	p35429_v4	0.0443157	2.18885	up		CTD-2319I12.1	#N/A	#N/A	#N/A	#N/A
GS1-124K5.3	p14968	0.0482289	2.14882	up		CTD-2319I12.1	#N/A	#N/A	#N/A	#N/A
MYCBP2-AS1	p34323_v4	0.0469185	2.147	up		LINC00662	#N/A	#N/A	#N/A	#N/A
LINC00173	p3873	0.0453727	2.14698	up		LINC00662	#N/A	#N/A	#N/A	#N/A
DSCAM-AS1	p34942_v4	0.0440217	2.12968	up		ZNF582-AS1	#N/A	#N/A	#N/A	#N/A
CTD-2311M21.3	p5661	0.0444124	2.10655	up		PVT1	p35428_v4	0.0499425	3.00732	up
GS1-124K5.3	p14967	0.0457721	2.06997	up		PVT1	p35428_v4	0.0499425	3.00732	up
LINC00504	p35079_v4	0.0474706	2.06177	up		PVT1	p35428_v4	0.0499425	3.00732	up
PCBP1-AS1	p9193	0.0397554	2.03682	up		PVT1	p35428_v4	0.0499425	3.00732	up
HOTTIP	p36558_v4	0.0474591	2.03563	up		TUG1	#N/A	#N/A	#N/A	#N/A
XXbac-BPG181M17.6	p14156	0.0400119	2.01443	up		TUG1	#N/A	#N/A	#N/A	#N/A
MMP24-AS1	p10426	0.0393795	2.01268	up		TUG1	#N/A	#N/A	#N/A	#N/A
PCED1B-AS1	p34215_v4	0.0441784	2.00825	up		TUG1	#N/A	#N/A	#N/A	#N/A
THAP9-AS1	p12352	0.0493528	2.76905	down		HOXA11-AS	#N/A	#N/A	#N/A	#N/A
THAP9-AS1	p12350	0.0492316	4.75901	down		TPT1-AS1	#N/A	#N/A	#N/A	#N/A
HOXA-AS4	p36554_v4	0.0486204	3.00275	down		TPT1-AS1	#N/A	#N/A	#N/A	#N/A
CTD-2184D3.6	p5575	0.0485124	2.84383	down		TPT1-AS1	#N/A	#N/A	#N/A	#N/A
CTC-453G23.4	p8799	0.0482746	2.78665	down		LINC00641	#N/A	#N/A	#N/A	#N/A
CTB-50E14.6	p8771	0.0477565	3.73683	down		MEG8	#N/A	#N/A	#N/A	#N/A
CTD-2201E18.3	p13153	0.0472276	2.38402	down		MEG8	#N/A	#N/A	#N/A	#N/A
LINC00094	p16951	0.0470006	7.70493	down		SNHG14	#N/A	#N/A	#N/A	#N/A
THAP9-AS1	p12354	0.0470006	5.9982	down		SNHG14	#N/A	#N/A	#N/A	#N/A
CTD-2354A18.1	p8064	0.0470006	4.80049	down		SNHG14	#N/A	#N/A	#N/A	#N/A
KB-1208A12.3	p16298	0.0467091	2.7774	down		SNHG14	#N/A	#N/A	#N/A	#N/A
DHRS4-AS1	p4392	0.0460256	3.38065	down		OIP5-AS1	p5524	0.0400061	2.72599	down
HCG18	p14146	0.0459699	2.96105	down		OIP5-AS1	p5524	0.0400061	2.72599	down
FENDRR	p6186	0.0459527	9.69087	down		GABPB1-AS1	#N/A	#N/A	#N/A	#N/A
TOPORS-AS1	p30356	0.0447583	3.24258	down		CTD-2135D7.5	#N/A	#N/A	#N/A	#N/A
ENO1-AS1	p807	0.0447583	2.3403	down		FENDRR	p6186	0.0459527	9.69087	down
AP001469.9	p33520	0.0442361	4.60033	down		FENDRR	p6186	0.0459527	9.69087	down
TTC28-AS1	p11152	0.0442361	2.13049	down		FENDRR	p6186	0.0459527	9.69087	down
MCM3AP-AS1	p29316	0.0440057	3.7335	down		FENDRR	p6186	0.0459527	9.69087	down
CTD-3222D19.11	p8604	0.0440057	3.57679	down		FENDRR	p6186	0.0459527	9.69087	down
CTB-43P18.1	p13422	0.0440057	2.03396	down		LINC00672	#N/A	#N/A	#N/A	#N/A
CBR3-AS1	p29304	0.0428545	4.25535	down		LINC00672	#N/A	#N/A	#N/A	#N/A
TMPO-AS1	p3342	0.0411	4.60257	down		CTC-523E23.5	#N/A	#N/A	#N/A	#N/A
CTD-2116N17.1	p5208	0.0411	2.95975	down		DNAJC27-AS1	#N/A	#N/A	#N/A	#N/A
KDM4A-AS1	p171	0.0400119	2.64621	down		hsa-lncRNA11094-2	#N/A	#N/A	#N/A	#N/A
CWC15	p2467	0.0400119	2.23662	down		hsa-lncRNA2670-2	#N/A	#N/A	#N/A	#N/A
OIP5-AS1	p5524	0.0400061	2.72599	down		hsa-lncRNA5888	#N/A	#N/A	#N/A	#N/A
CWC15	p33385	0.0397554	6.33153	down		RP11-620J15.3	#N/A	#N/A	#N/A	#N/A
PVRL3-AS1	p11465	0.0397554	3.98333	down		hsa-lncRNA10079	#N/A	#N/A	#N/A	#N/A
CTD-2116N17.1	p33425	0.0397554	2.77984	down		RP11-620J15.3	#N/A	#N/A	#N/A	#N/A
CTD-2024D23.1	p35409_v4	0.0397554	2.07153	down		hsa-lncRNA9235-1	#N/A	#N/A	#N/A	#N/A
CTD-2544N14.3	p15670	0.0394059	8.65331	down		hsa-lncRNA18327	#N/A	#N/A	#N/A	#N/A
CTD-3193O13.14	p8541	0.0394059	3.08266	down		RP11-490M8.1	#N/A	#N/A	#N/A	#N/A
XXbac-B461K10.4	p33522	0.0393795	2.32111	down		hsa-lncRNA11233	#N/A	#N/A	#N/A	#N/A
CWC15	p33386	0.0383501	6.03994	down		RP3-327A19.5	#N/A	#N/A	#N/A	#N/A
CTD-2033A16.1	p6478	0.0383501	3.02937	down		RP4-594I10.3	#N/A	#N/A	#N/A	#N/A
						ILF3-AS1	#N/A	#N/A	#N/A	#N/A
						hsa-lncRNA11094-4	#N/A	#N/A	#N/A	#N/A
						ILF3-AS1	#N/A	#N/A	#N/A	#N/A
						hsa-lncRNA13-1	#N/A	#N/A	#N/A	#N/A
						hsa-lncRNA14807-1	#N/A	#N/A	#N/A	#N/A
						hsa-lncRNA2584	#N/A	#N/A	#N/A	#N/A
						hsa-lncRNA2670-1	#N/A	#N/A	#N/A	#N/A
						hsa-lncRNA9499	#N/A	#N/A	#N/A	#N/A
						hsa-lncRNA8740	#N/A	#N/A	#N/A	#N/A
						hsa-lncRNA10086	#N/A	#N/A	#N/A	#N/A
						SNHG17	#N/A	#N/A	#N/A	#N/A
						hsa-lncRNA5494	#N/A	#N/A	#N/A	#N/A
						PWAR6	#N/A	#N/A	#N/A	#N/A
						RP11-566E18.3	#N/A	#N/A	#N/A	#N/A
						hsa-lncRNA5858-4	#N/A	#N/A	#N/A	#N/A
						RP11-79P5.2	#N/A	#N/A	#N/A	#N/A
						RP11-430N14.4	#N/A	#N/A	#N/A	#N/A
						RP11-160O5.1	#N/A	#N/A	#N/A	#N/A
						hsa-lncRNA6912	#N/A	#N/A	#N/A	#N/A
						hsa-lncRNA3887	#N/A	#N/A	#N/A	#N/A
						RP11-111M22.3	#N/A	#N/A	#N/A	#N/A
						RP11-732M18.3	#N/A	#N/A	#N/A	#N/A
						hsa-lncRNA806-2	#N/A	#N/A	#N/A	#N/A
						hsa-lncRNA2339	#N/A	#N/A	#N/A	#N/A
						hsa-lncRNA11908	#N/A	#N/A	#N/A	#N/A
						hsa-lncRNA4530-1	#N/A	#N/A	#N/A	#N/A
						hsa-lncRNA16788-8	#N/A	#N/A	#N/A	#N/A
						hsa-lncRNA4025-2	#N/A	#N/A	#N/A	#N/A
						RP11-332H18.4	#N/A	#N/A	#N/A	#N/A
						AC009950.2	#N/A	#N/A	#N/A	#N/A
						hsa-lncRNA8378	#N/A	#N/A	#N/A	#N/A
						GAS6-AS2	#N/A	#N/A	#N/A	#N/A
						RP11-539L10.3	#N/A	#N/A	#N/A	#N/A
						LINC00882	#N/A	#N/A	#N/A	#N/A
						hsa-lncRNA16356-1	#N/A	#N/A	#N/A	#N/A
						hsa-lncRNA14180-1	#N/A	#N/A	#N/A	#N/A
						RP11-65J21.3	#N/A	#N/A	#N/A	#N/A
						hsa-lncRNA12556-3	#N/A	#N/A	#N/A	#N/A
						RP11-326C3.7	#N/A	#N/A	#N/A	#N/A
						RP4-594I10.3	#N/A	#N/A	#N/A	#N/A
						hsa-lncRNA17637	#N/A	#N/A	#N/A	#N/A
						hsa-lncRNA10067-2	#N/A	#N/A	#N/A	#N/A
						hsa-lncRNA16788-7	#N/A	#N/A	#N/A	#N/A
						RP11-400K9.4	#N/A	#N/A	#N/A	#N/A
						RP11-357C3.3	#N/A	#N/A	#N/A	#N/A
						hsa-lncRNA8377	#N/A	#N/A	#N/A	#N/A
						hsa-lncRNA14643-2	#N/A	#N/A	#N/A	#N/A
						RP11-703I16.1	#N/A	#N/A	#N/A	#N/A
						hsa-lncRNA16356-3	#N/A	#N/A	#N/A	#N/A
						TSIX	#N/A	#N/A	#N/A	#N/A
						LINC00882	#N/A	#N/A	#N/A	#N/A
						hsa-lncRNA17545	#N/A	#N/A	#N/A	#N/A
						RP11-620J15.3	#N/A	#N/A	#N/A	#N/A
						hsa-lncRNA13512	#N/A	#N/A	#N/A	#N/A
						hsa-lncRNA11094-3	#N/A	#N/A	#N/A	#N/A
						RP11-159D12.2	#N/A	#N/A	#N/A	#N/A
						RP1-239B22.5	#N/A	#N/A	#N/A	#N/A
						LINC00702	#N/A	#N/A	#N/A	#N/A
						hsa-lncRNA3061	#N/A	#N/A	#N/A	#N/A
						hsa-lncRNA9094-1	#N/A	#N/A	#N/A	#N/A
						hsa-lncRNA3537-3	#N/A	#N/A	#N/A	#N/A
						hsa-lncRNA7558	#N/A	#N/A	#N/A	#N/A
						hsa-lncRNA14150-1	#N/A	#N/A	#N/A	#N/A
						hsa-lncRNA8616	#N/A	#N/A	#N/A	#N/A
						hsa-lncRNA16772	#N/A	#N/A	#N/A	#N/A
						hsa-lncRNA444	#N/A	#N/A	#N/A	#N/A
						hsa-lncRNA9750-2	#N/A	#N/A	#N/A	#N/A
						NIFK-AS1	#N/A	#N/A	#N/A	#N/A
						LINC00702	#N/A	#N/A	#N/A	#N/A
						CTD-2538C1.2	#N/A	#N/A	#N/A	#N/A
						hsa-lncRNA6210	#N/A	#N/A	#N/A	#N/A
						hsa-lncRNA15767	#N/A	#N/A	#N/A	#N/A
						RP5-1092A3.4	#N/A	#N/A	#N/A	#N/A
						hsa-lncRNA4155	#N/A	#N/A	#N/A	#N/A
						LINC00969	#N/A	#N/A	#N/A	#N/A
						hsa-lncRNA6279-1	#N/A	#N/A	#N/A	#N/A
						hsa-lncRNA18301	#N/A	#N/A	#N/A	#N/A
						RP11-682N22.1	#N/A	#N/A	#N/A	#N/A
						BOLA3-AS1	#N/A	#N/A	#N/A	#N/A
						hsa-lncRNA8555-6	#N/A	#N/A	#N/A	#N/A
						hsa-lncRNA15175	#N/A	#N/A	#N/A	#N/A
						hsa-lncRNA3568-1	#N/A	#N/A	#N/A	#N/A
						hsa-lncRNA6759-4	#N/A	#N/A	#N/A	#N/A
						RP11-798M19.6	#N/A	#N/A	#N/A	#N/A
						hsa-lncRNA16162-1	#N/A	#N/A	#N/A	#N/A
						hsa-lncRNA434	#N/A	#N/A	#N/A	#N/A
						RP11-89C3.4	#N/A	#N/A	#N/A	#N/A
						hsa-lncRNA7565	#N/A	#N/A	#N/A	#N/A
						hsa-lncRNA12556-2	#N/A	#N/A	#N/A	#N/A
						hsa-lncRNA3468-1	#N/A	#N/A	#N/A	#N/A
						RP11-490M8.1	#N/A	#N/A	#N/A	#N/A
						FZD10-AS1	#N/A	#N/A	#N/A	#N/A
						hsa-lncRNA3060	#N/A	#N/A	#N/A	#N/A
						hsa-lncRNA14485	#N/A	#N/A	#N/A	#N/A
						RP11-159D12.2	#N/A	#N/A	#N/A	#N/A
						LINC00643	#N/A	#N/A	#N/A	#N/A
						hsa-lncRNA148	#N/A	#N/A	#N/A	#N/A
						BOLA3-AS1	#N/A	#N/A	#N/A	#N/A
						LINC00969	#N/A	#N/A	#N/A	#N/A
						hsa-lncRNA3537-1	#N/A	#N/A	#N/A	#N/A
						LINC01116	#N/A	#N/A	#N/A	#N/A
						hsa-lncRNA7143-2	#N/A	#N/A	#N/A	#N/A
						AC090587.4	#N/A	#N/A	#N/A	#N/A
						hsa-lncRNA6668-2	#N/A	#N/A	#N/A	#N/A
						hsa-lncRNA6516	#N/A	#N/A	#N/A	#N/A
						hsa-lncRNA7879	#N/A	#N/A	#N/A	#N/A
						hsa-lncRNA13583	#N/A	#N/A	#N/A	#N/A
						hsa-lncRNA4478	#N/A	#N/A	#N/A	#N/A
						AC074183.4	#N/A	#N/A	#N/A	#N/A
						hsa-lncRNA17465-2	#N/A	#N/A	#N/A	#N/A
						hsa-lncRNA4839	#N/A	#N/A	#N/A	#N/A
						RP1-122P22.2	#N/A	#N/A	#N/A	#N/A
						RP11-456K23.1	#N/A	#N/A	#N/A	#N/A
						LINC00702	#N/A	#N/A	#N/A	#N/A
						FAM85A	#N/A	#N/A	#N/A	#N/A
						hsa-lncRNA359-1	#N/A	#N/A	#N/A	#N/A
						hsa-lncRNA2089-2	#N/A	#N/A	#N/A	#N/A
						RP11-357C3.3	#N/A	#N/A	#N/A	#N/A
						AC108488.4	#N/A	#N/A	#N/A	#N/A
						hsa-lncRNA6934-5	#N/A	#N/A	#N/A	#N/A
						RP4-769N13.6	#N/A	#N/A	#N/A	#N/A
						hsa-lncRNA10096	#N/A	#N/A	#N/A	#N/A
						RP11-166D19.1	#N/A	#N/A	#N/A	#N/A
						RP11-166D19.1	#N/A	#N/A	#N/A	#N/A
						LINC00968	#N/A	#N/A	#N/A	#N/A
						hsa-lncRNA16788-1	#N/A	#N/A	#N/A	#N/A
						hsa-lncRNA11879	#N/A	#N/A	#N/A	#N/A
						RP4-717I23.3	#N/A	#N/A	#N/A	#N/A
						RP11-118K6.3	#N/A	#N/A	#N/A	#N/A
						hsa-lncRNA173	#N/A	#N/A	#N/A	#N/A
						hsa-lncRNA6934-9	#N/A	#N/A	#N/A	#N/A
						LINC01116	#N/A	#N/A	#N/A	#N/A
						RP4-575N6.4	#N/A	#N/A	#N/A	#N/A
						hsa-lncRNA1143	#N/A	#N/A	#N/A	#N/A
						RP5-887A10.1	#N/A	#N/A	#N/A	#N/A
						RP11-15H20.6	#N/A	#N/A	#N/A	#N/A
						hsa-lncRNA4887-2	#N/A	#N/A	#N/A	#N/A
						LINC00883	#N/A	#N/A	#N/A	#N/A
						RP11-164P12.4	#N/A	#N/A	#N/A	#N/A
						RP11-184E9.1	#N/A	#N/A	#N/A	#N/A
						hsa-lncRNA4867	#N/A	#N/A	#N/A	#N/A
						hsa-lncRNA3194	#N/A	#N/A	#N/A	#N/A
						RP11-113K21.4	#N/A	#N/A	#N/A	#N/A
						AC124789.1	#N/A	#N/A	#N/A	#N/A
						RP11-159D12.2	#N/A	#N/A	#N/A	#N/A
						CTD-2008P7.9	#N/A	#N/A	#N/A	#N/A
						LINC00969	#N/A	#N/A	#N/A	#N/A
						hsa-lncRNA12478	#N/A	#N/A	#N/A	#N/A
						hsa-lncRNA4932-1	#N/A	#N/A	#N/A	#N/A
						hsa-lncRNA12103-2	#N/A	#N/A	#N/A	#N/A
						RP11-839G9.1	#N/A	#N/A	#N/A	#N/A
						hsa-lncRNA3443-1	#N/A	#N/A	#N/A	#N/A
						RP11-506M13.3	#N/A	#N/A	#N/A	#N/A
						LINC00882	#N/A	#N/A	#N/A	#N/A
						RP11-295G20.2	#N/A	#N/A	#N/A	#N/A
						LINC00883	#N/A	#N/A	#N/A	#N/A
						PAXIP1-AS1	#N/A	#N/A	#N/A	#N/A
						AC131025.8	#N/A	#N/A	#N/A	#N/A
						hsa-lncRNA12374-1	#N/A	#N/A	#N/A	#N/A
						RP11-620J15.3	#N/A	#N/A	#N/A	#N/A
						RP13-766D20.2	#N/A	#N/A	#N/A	#N/A
						RP11-395P17.3	#N/A	#N/A	#N/A	#N/A
						hsa-lncRNA3468-2	#N/A	#N/A	#N/A	#N/A
						hsa-lncRNA13463	#N/A	#N/A	#N/A	#N/A
						RP11-166O4.5	#N/A	#N/A	#N/A	#N/A
						hsa-lncRNA4394-1	#N/A	#N/A	#N/A	#N/A
						hsa-lncRNA13584	#N/A	#N/A	#N/A	#N/A
						BOLA3-AS1	#N/A	#N/A	#N/A	#N/A
						hsa-lncRNA9339-2	#N/A	#N/A	#N/A	#N/A
						RP13-582O9.5	#N/A	#N/A	#N/A	#N/A
						RAB30-AS1	#N/A	#N/A	#N/A	#N/A
						hsa-lncRNA18763-1	#N/A	#N/A	#N/A	#N/A
						hsa-lncRNA4015	#N/A	#N/A	#N/A	#N/A
						RP11-166D19.1	#N/A	#N/A	#N/A	#N/A
						RP11-15A1.3	#N/A	#N/A	#N/A	#N/A
						RP11-74E22.3	#N/A	#N/A	#N/A	#N/A
						hsa-lncRNA7676-3	#N/A	#N/A	#N/A	#N/A
						hsa-lncRNA6998-5	#N/A	#N/A	#N/A	#N/A
						RP11-54A9.1	#N/A	#N/A	#N/A	#N/A
						hsa-lncRNA12962	#N/A	#N/A	#N/A	#N/A
						hsa-lncRNA8617-2	#N/A	#N/A	#N/A	#N/A
						RP11-529H20.6	#N/A	#N/A	#N/A	#N/A
						hsa-lncRNA12828	#N/A	#N/A	#N/A	#N/A
						RP11-326C3.2	#N/A	#N/A	#N/A	#N/A
						hsa-lncRNA13560	#N/A	#N/A	#N/A	#N/A
						LINC01139	#N/A	#N/A	#N/A	#N/A
						RP11-259K15.2	#N/A	#N/A	#N/A	#N/A
						hsa-lncRNA11094-1	#N/A	#N/A	#N/A	#N/A
						hsa-lncRNA9093	#N/A	#N/A	#N/A	#N/A
						hsa-lncRNA14150-2	#N/A	#N/A	#N/A	#N/A
						RP11-8P11.3	#N/A	#N/A	#N/A	#N/A
						RP4-717I23.3	#N/A	#N/A	#N/A	#N/A
						hsa-lncRNA9750-1	#N/A	#N/A	#N/A	#N/A
						LINC00883	#N/A	#N/A	#N/A	#N/A
						hsa-lncRNA12776-2	#N/A	#N/A	#N/A	#N/A
						hsa-lncRNA3640	#N/A	#N/A	#N/A	#N/A
						LINC01082	#N/A	#N/A	#N/A	#N/A
						hsa-lncRNA2622	#N/A	#N/A	#N/A	#N/A
						LINC01116	#N/A	#N/A	#N/A	#N/A
						hsa-lncRNA3381	#N/A	#N/A	#N/A	#N/A
						hsa-lncRNA15187	#N/A	#N/A	#N/A	#N/A
						RP11-355O1.11	#N/A	#N/A	#N/A	#N/A
						hsa-lncRNA7632-2	#N/A	#N/A	#N/A	#N/A
						hsa-lncRNA17465-3	#N/A	#N/A	#N/A	#N/A
						hsa-lncRNA5430-2	#N/A	#N/A	#N/A	#N/A
						LINC01137	#N/A	#N/A	#N/A	#N/A
						RP5-1007M22.2	#N/A	#N/A	#N/A	#N/A
						hsa-lncRNA13160	#N/A	#N/A	#N/A	#N/A
						hsa-lncRNA9750-3	#N/A	#N/A	#N/A	#N/A
						hsa-lncRNA8555-3	#N/A	#N/A	#N/A	#N/A
						RP11-332H14.2	#N/A	#N/A	#N/A	#N/A
						hsa-lncRNA6008	#N/A	#N/A	#N/A	#N/A
						hsa-lncRNA13893-4	#N/A	#N/A	#N/A	#N/A
						AC005082.12	#N/A	#N/A	#N/A	#N/A
						hsa-lncRNA2355	#N/A	#N/A	#N/A	#N/A
						hsa-lncRNA12674	#N/A	#N/A	#N/A	#N/A
						RP11-357C3.3	#N/A	#N/A	#N/A	#N/A
						hsa-lncRNA364	#N/A	#N/A	#N/A	#N/A
						RP11-227G15.8	#N/A	#N/A	#N/A	#N/A
						AC010136.2	#N/A	#N/A	#N/A	#N/A
						CCDC147-AS1	#N/A	#N/A	#N/A	#N/A
						LINC01116	#N/A	#N/A	#N/A	#N/A
						PCAT6	#N/A	#N/A	#N/A	#N/A
						hsa-lncRNA6279-3	#N/A	#N/A	#N/A	#N/A
						NIFK-AS1	#N/A	#N/A	#N/A	#N/A
						hsa-lncRNA9103	#N/A	#N/A	#N/A	#N/A
						AC124789.1	#N/A	#N/A	#N/A	#N/A
						GAS6-AS2	#N/A	#N/A	#N/A	#N/A
						hsa-lncRNA469-2	#N/A	#N/A	#N/A	#N/A
						hsa-lncRNA14956	#N/A	#N/A	#N/A	#N/A
						hsa-lncRNA1517	#N/A	#N/A	#N/A	#N/A
						hsa-lncRNA17409-1	#N/A	#N/A	#N/A	#N/A
						RP11-57H14.4	#N/A	#N/A	#N/A	#N/A
						hsa-lncRNA4159	#N/A	#N/A	#N/A	#N/A
						hsa-lncRNA4932-2	#N/A	#N/A	#N/A	#N/A
						RP11-164P12.4	#N/A	#N/A	#N/A	#N/A
						hsa-lncRNA13972-2	#N/A	#N/A	#N/A	#N/A
						hsa-lncRNA13746	#N/A	#N/A	#N/A	#N/A
						RP11-1055B8.4	#N/A	#N/A	#N/A	#N/A
						hsa-lncRNA10636-5	#N/A	#N/A	#N/A	#N/A
						RP11-81H14.2	#N/A	#N/A	#N/A	#N/A
						hsa-lncRNA14143	#N/A	#N/A	#N/A	#N/A
						hsa-lncRNA8400	#N/A	#N/A	#N/A	#N/A
						AC018647.3	#N/A	#N/A	#N/A	#N/A
						RP11-332H18.4	#N/A	#N/A	#N/A	#N/A
						hsa-lncRNA14944-1	#N/A	#N/A	#N/A	#N/A
						hsa-lncRNA5689-1	#N/A	#N/A	#N/A	#N/A
						AC093627.9	#N/A	#N/A	#N/A	#N/A
						SRP14-AS1	#N/A	#N/A	#N/A	#N/A
						SRP14-AS1	#N/A	#N/A	#N/A	#N/A
						hsa-lncRNA622-3	#N/A	#N/A	#N/A	#N/A
						RP11-181G12.5	#N/A	#N/A	#N/A	#N/A
						AC005550.4	#N/A	#N/A	#N/A	#N/A
						hsa-lncRNA9422	#N/A	#N/A	#N/A	#N/A
						RP11-112J3.16	#N/A	#N/A	#N/A	#N/A
						hsa-lncRNA9576-1	#N/A	#N/A	#N/A	#N/A
						hsa-lncRNA6279-2	#N/A	#N/A	#N/A	#N/A
						LINC00982	#N/A	#N/A	#N/A	#N/A
						hsa-lncRNA14866	#N/A	#N/A	#N/A	#N/A
						RP5-1068E13.7	#N/A	#N/A	#N/A	#N/A
						hsa-lncRNA6934-4	#N/A	#N/A	#N/A	#N/A
						hsa-lncRNA1330	#N/A	#N/A	#N/A	#N/A
						hsa-lncRNA3356-2	#N/A	#N/A	#N/A	#N/A
						RP5-902P8.10	#N/A	#N/A	#N/A	#N/A
						RP5-902P8.10	#N/A	#N/A	#N/A	#N/A
						hsa-lncRNA10922	#N/A	#N/A	#N/A	#N/A
						hsa-lncRNA8328-3	#N/A	#N/A	#N/A	#N/A
						hsa-lncRNA14944-2	#N/A	#N/A	#N/A	#N/A
						RP11-357C3.3	#N/A	#N/A	#N/A	#N/A
						hsa-lncRNA6082-1	#N/A	#N/A	#N/A	#N/A
						hsa-lncRNA8989	#N/A	#N/A	#N/A	#N/A

## Sheet: Finishing result
Known lncRNA name	ProbeName	regulation results in deepbase	regulation results in microarray data	p (Corr)	FC (abs)	lncRNA ID	Chromosome	Strand	Start	End
GAS5	p539	down	up	0.041237	2.35625	ENST00000422008.1	1	-	173833621	173836168
PVT1	p35428_v4	down	up	0.049943	3.00732	ENST00000523427.1	8	+	128806820	128903198
OIP5-AS1	p5524	up	down	0.0400061	2.72599	ENST00000558945.1	15	+	41576187	41590979
