# Supplementary material for: Long noncoding RNA expression profiles in sub-lethal heat-treated hepatoma carcinoma cells
Source: World J Surg Oncol. 2017 Jul 21;15:136. doi: 10.1186/s12957-017-1194-4 (PMC5521104; doi:10.1186/s12957-017-1194-4)
Supplement: Supplementary file 9 — Significant correlation of cytoscape network. (XLS 51 kb) [file 12957_2017_1194_MOESM9_ESM.xls]

Source	Target	Correlation	P.value	Source.GeneSymbol	Target.GeneSymbol
TCONS_00015544-(p24067)	A_33_P3503408	-0.997805359	0.042184836	TCONS_00015544-(p24067)	LOC221946
ENST00000570843.1-(p5848)	A_33_P3238415	0.998205352	0.038146062	ENST00000570843.1-(p5848)	GSG1
ENST00000582249.1-(p7100)	A_19_P00317242	-0.999024583	0.028120671	ENST00000582249.1-(p7100)	LOC388210
ENST00000570843.1-(p5848)	A_19_P00318492	0.997339816	0.046445891	ENST00000570843.1-(p5848)	---
ENST00000602478.1-(p11222)	A_33_P3296940	-0.999158458	0.026119413	ENST00000602478.1-(p11222)	FNDC3B
TCONS_00015544-(p24067)	A_23_P131846	-0.999998922	0.000934907	TCONS_00015544-(p24067)	SNAI1
ENST00000450304.1-(p16965)	A_33_P3422429	-0.998196982	0.038234943	ENST00000450304.1-(p16965)	INADL
ENST00000602478.1-(p11222)	A_19_P00322687	0.999896701	0.009150563	ENST00000602478.1-(p11222)	ERVMER34-1
TCONS_00001266-(p17840)	A_19_P00322687	-0.998002259	0.040247329	TCONS_00001266-(p17840)	ERVMER34-1
ENST00000602478.1-(p11222)	A_33_P3279715	0.999889914	0.009446353	ENST00000602478.1-(p11222)	UHRF2
TCONS_00001266-(p17840)	A_33_P3279715	-0.99942177	0.021650413	TCONS_00001266-(p17840)	UHRF2
ENST00000602478.1-(p11222)	A_24_P787889	0.999481873	0.020494248	ENST00000602478.1-(p11222)	TMEM191B
TCONS_00001266-(p17840)	A_24_P787889	-0.999861319	0.010602518	TCONS_00001266-(p17840)	TMEM191B
ENST00000602478.1-(p11222)	A_23_P164228	-0.998076744	0.039489651	ENST00000602478.1-(p11222)	ATP5G1
ENST00000582249.1-(p7100)	A_21_P0011888	0.999245638	0.024729328	ENST00000582249.1-(p7100)	LOC101927187
ENST00000450304.1-(p16965)	A_33_P3474175	-0.998553431	0.034246569	ENST00000450304.1-(p16965)	SFTA1P
TCONS_00015544-(p24067)	A_33_P3387090	0.997189022	0.047744753	TCONS_00015544-(p24067)	---
ENST00000582249.1-(p7100)	A_24_P67585	-0.999957087	0.005897831	ENST00000582249.1-(p7100)	VGLL3
ENST00000582249.1-(p7100)	A_33_P3334155	0.999156288	0.026153077	ENST00000582249.1-(p7100)	GS1-24F4.2
TCONS_00015544-(p24067)	A_33_P3330384	0.999911463	0.008471518	TCONS_00015544-(p24067)	BET1L
ENST00000602478.1-(p11222)	A_33_P3415820	0.999898516	0.009069812	ENST00000602478.1-(p11222)	THBS1
TCONS_00001266-(p17840)	A_33_P3415820	-0.998010264	0.040166579	TCONS_00001266-(p17840)	THBS1
ENST00000567668.1-(p5993)	A_33_P3368695	-0.998282404	0.037317953	ENST00000567668.1-(p5993)	HES7
ENST00000602478.1-(p11222)	A_33_P3281807	0.996954026	0.049701392	ENST00000602478.1-(p11222)	PDDC1
TCONS_00015544-(p24067)	A_23_P34968	0.997664678	0.043516411	TCONS_00015544-(p24067)	SCNM1
ENST00000450304.1-(p16965)	A_23_P330461	-0.99894926	0.029186417	ENST00000450304.1-(p16965)	TMC4
ENST00000570843.1-(p5848)	A_23_P218827	-0.998636296	0.033250989	ENST00000570843.1-(p5848)	POLQ
ENST00000570843.1-(p5848)	A_33_P3342469	-0.999986	0.0033687	ENST00000570843.1-(p5848)	OR6T1
ENST00000602478.1-(p11222)	A_32_P193288	0.999995647	0.001878361	ENST00000602478.1-(p11222)	RPL18A
TCONS_00001266-(p17840)	A_32_P193288	-0.998658824	0.032975128	TCONS_00001266-(p17840)	RPL18A
ENST00000570843.1-(p5848)	A_33_P3306153	0.999941269	0.006899702	ENST00000570843.1-(p5848)	KIAA1841
ENST00000450304.1-(p16965)	A_24_P212531	-0.997790617	0.042326328	ENST00000450304.1-(p16965)	B3GALNT2
ENST00000602478.1-(p11222)	A_23_P315836	0.997055037	0.04886993	ENST00000602478.1-(p11222)	BAIAP2
ENST00000570843.1-(p5848)	A_33_P3347658	0.998834641	0.030737402	ENST00000570843.1-(p5848)	---
ENST00000450304.1-(p16965)	A_24_P179611	0.99920956	0.025313843	ENST00000450304.1-(p16965)	TPR
ENST00000582249.1-(p7100)	A_21_P0002801	0.999999973	0.000149172	ENST00000582249.1-(p7100)	LOC100507661
ENST00000602478.1-(p11222)	A_33_P3300308	0.997135651	0.048196087	ENST00000602478.1-(p11222)	MAP1LC3A
TCONS_00015544-(p24067)	A_19_P00322929	-0.998710837	0.032329252	TCONS_00015544-(p24067)	---
ENST00000602478.1-(p11222)	A_21_P0010517	-0.998584619	0.033875294	ENST00000602478.1-(p11222)	MST1
ENST00000582249.1-(p7100)	A_23_P97677	0.999998912	0.000939224	ENST00000582249.1-(p7100)	MATN1
ENST00000570843.1-(p5848)	A_33_P3360157	0.998926272	0.029504022	ENST00000570843.1-(p5848)	OR5AS1
ENST00000602478.1-(p11222)	A_21_P0010595	0.999981219	0.003901724	ENST00000602478.1-(p11222)	FBXO25
TCONS_00001266-(p17840)	A_21_P0010595	-0.99908773	0.027195043	TCONS_00001266-(p17840)	FBXO25
ENST00000602478.1-(p11222)	A_33_P3269428	0.999501011	0.020112166	ENST00000602478.1-(p11222)	---
ENST00000570843.1-(p5848)	A_23_P87082	0.999601231	0.017979201	ENST00000570843.1-(p5848)	ROBO3
ENST00000570843.1-(p5848)	A_32_P220307	0.999564412	0.018790962	ENST00000570843.1-(p5848)	RPL39
TCONS_00015544-(p24067)	A_23_P114903	-0.999726827	0.014880716	TCONS_00015544-(p24067)	HSPA6
ENST00000567668.1-(p5993)	A_33_P3341429	-0.999459528	0.020931541	ENST00000567668.1-(p5993)	NEXN
ENST00000567668.1-(p5993)	A_24_P409250	-0.997409438	0.045833803	ENST00000567668.1-(p5993)	MIR3654
ENST00000450304.1-(p16965)	A_24_P323545	-0.997228063	0.047411875	ENST00000450304.1-(p16965)	MYH14
ENST00000570843.1-(p5848)	A_33_P3341722	-0.999355091	0.022864811	ENST00000570843.1-(p5848)	---
ENST00000570843.1-(p5848)	A_33_P3388453	-0.999943225	0.006783864	ENST00000570843.1-(p5848)	NANOS2
TCONS_00015544-(p24067)	A_33_P3303015	-0.997894321	0.041320679	TCONS_00015544-(p24067)	RPS9
ENST00000450304.1-(p16965)	A_33_P3284472	0.998932404	0.029419625	ENST00000450304.1-(p16965)	DDX51
ENST00000567668.1-(p5993)	A_33_P3232038	0.999999505	0.000633734	ENST00000567668.1-(p5993)	RBAK-RBAKDN
ENST00000450304.1-(p16965)	A_21_P0004872	-0.999634699	0.017208123	ENST00000450304.1-(p16965)	lnc-HSPA1B-1
ENST00000570843.1-(p5848)	A_21_P0010759	0.998135304	0.038883618	ENST00000570843.1-(p5848)	---
ENST00000570843.1-(p5848)	A_21_P0009287	0.997860711	0.041649257	ENST00000570843.1-(p5848)	lnc-FSCN2-1
ENST00000450304.1-(p16965)	A_23_P119295	-0.998586554	0.033852119	ENST00000450304.1-(p16965)	ECSIT
ENST00000450304.1-(p16965)	A_19_P00318803	0.9991187	0.026729386	ENST00000450304.1-(p16965)	SEPT7-AS1
ENST00000602478.1-(p11222)	A_33_P3394517	0.999558852	0.018910506	ENST00000602478.1-(p11222)	SMG1
ENST00000570843.1-(p5848)	A_33_P3482249	0.997427572	0.045673032	ENST00000570843.1-(p5848)	LOC619427
ENST00000570843.1-(p5848)	A_33_P3256677	0.99913948	0.026412333	ENST00000570843.1-(p5848)	CCDC101
ENST00000450304.1-(p16965)	A_23_P116587	-0.997017579	0.049179895	ENST00000450304.1-(p16965)	OMP
ENST00000570843.1-(p5848)	A_33_P3412428	0.999598753	0.018034976	ENST00000570843.1-(p5848)	ADAM32
ENST00000567668.1-(p5993)	A_33_P3296497	0.998204068	0.038159717	ENST00000567668.1-(p5993)	PTPRK
ENST00000570843.1-(p5848)	A_33_P3226755	0.999064592	0.027537818	ENST00000570843.1-(p5848)	FLNA
TCONS_00015544-(p24067)	A_33_P3280687	-0.999912757	0.008409368	TCONS_00015544-(p24067)	LENG8
ENST00000450304.1-(p16965)	A_33_P3866042	-0.998281734	0.037325236	ENST00000450304.1-(p16965)	---
ENST00000567668.1-(p5993)	A_23_P106080	0.999911168	0.0084856	ENST00000567668.1-(p5993)	RNASE7
ENST00000450304.1-(p16965)	A_33_P3227492	-0.997702423	0.04316317	ENST00000450304.1-(p16965)	IBA57-AS1
TCONS_00015544-(p24067)	A_23_P163492	-0.99950522	0.020027143	TCONS_00015544-(p24067)	BAIAP3
ENST00000602478.1-(p11222)	A_33_P3272744	0.999958689	0.005786679	ENST00000602478.1-(p11222)	RHBG
TCONS_00001266-(p17840)	A_33_P3272744	-0.999209795	0.025310087	TCONS_00001266-(p17840)	RHBG
ENST00000567668.1-(p5993)	A_33_P3296997	0.998470843	0.035210854	ENST00000567668.1-(p5993)	RUFY4
ENST00000570843.1-(p5848)	A_19_P00320067	-0.999397182	0.022105989	ENST00000570843.1-(p5848)	LOC100130417
ENST00000450304.1-(p16965)	A_23_P138125	-0.99800721	0.040197404	ENST00000450304.1-(p16965)	FAIM3
ENST00000567668.1-(p5993)	A_23_P106708	-0.997716537	0.043030345	ENST00000567668.1-(p5993)	RPS2
ENST00000602478.1-(p11222)	A_24_P247286	-0.999139507	0.026411925	ENST00000602478.1-(p11222)	C19orf71
TCONS_00001266-(p17840)	A_24_P247286	0.999972923	0.004684841	TCONS_00001266-(p17840)	C19orf71
ENST00000450304.1-(p16965)	A_33_P3246513	-0.999777539	0.013428592	ENST00000450304.1-(p16965)	DIO3
TCONS_00015544-(p24067)	A_23_P98686	-0.999905214	0.008765386	TCONS_00015544-(p24067)	ATHL1
ENST00000567668.1-(p5993)	A_33_P3418448	0.999924329	0.007831815	ENST00000567668.1-(p5993)	---
ENST00000602478.1-(p11222)	A_33_P3330731	0.999515763	0.019812605	ENST00000602478.1-(p11222)	RHBDD3
TCONS_00001266-(p17840)	A_33_P3330731	-0.999842914	0.011284161	TCONS_00001266-(p17840)	RHBDD3
TCONS_00015544-(p24067)	A_21_P0014688	-0.999103683	0.026956189	TCONS_00015544-(p24067)	LOC100288162
ENST00000602478.1-(p11222)	A_23_P400147	0.999987147	0.003227715	ENST00000602478.1-(p11222)	CCDC61
TCONS_00001266-(p17840)	A_23_P400147	-0.999041957	0.027869052	TCONS_00001266-(p17840)	CCDC61
ENST00000567668.1-(p5993)	A_24_P147169	0.997867841	0.041579777	ENST00000567668.1-(p5993)	PLA2G4F
ENST00000582249.1-(p7100)	A_33_P3352995	-0.999980451	0.003980699	ENST00000582249.1-(p7100)	IFITM5
ENST00000570843.1-(p5848)	A_23_P20045	-0.998936713	0.02936019	ENST00000570843.1-(p5848)	PEX1
ENST00000582249.1-(p7100)	A_19_P00321495	-0.999943389	0.006774042	ENST00000582249.1-(p7100)	---
ENST00000602478.1-(p11222)	A_19_P00321656	-0.997491576	0.045101029	ENST00000602478.1-(p11222)	DDAH1
ENST00000582249.1-(p7100)	A_33_P3284854	0.999936172	0.00719288	ENST00000582249.1-(p7100)	---
ENST00000570843.1-(p5848)	A_21_P0010755	0.998456317	0.035377742	ENST00000570843.1-(p5848)	RNF123
ENST00000602478.1-(p11222)	A_33_P3263002	0.999861953	0.010578244	ENST00000602478.1-(p11222)	TMEM262
TCONS_00001266-(p17840)	A_33_P3263002	-0.997858066	0.04167501	TCONS_00001266-(p17840)	TMEM262
TCONS_00001266-(p17840)	A_33_P3265222	-0.999522004	0.019684499	TCONS_00001266-(p17840)	KIAA1324
ENST00000567668.1-(p5993)	A_23_P217564	-0.998091333	0.039339544	ENST00000567668.1-(p5993)	ACSL4
ENST00000582249.1-(p7100)	A_23_P429998	0.999989558	0.002909271	ENST00000582249.1-(p7100)	FOSB
TCONS_00015544-(p24067)	A_23_P22119	0.999996993	0.001561123	TCONS_00015544-(p24067)	PLEC
ENST00000450304.1-(p16965)	A_33_P3419165	-0.998429953	0.035678636	ENST00000450304.1-(p16965)	TFPT
TCONS_00015544-(p24067)	A_33_P3336597	-0.99939622	0.02212362	TCONS_00015544-(p24067)	LOC554223
TCONS_00015544-(p24067)	A_23_P6413	-0.999294218	0.023919719	TCONS_00015544-(p24067)	SELM
TCONS_00015544-(p24067)	A_33_P3343503	0.999654414	0.016737309	TCONS_00015544-(p24067)	SAMD4A
ENST00000567668.1-(p5993)	A_33_P3262431	0.998816305	0.03097832	ENST00000567668.1-(p5993)	KREMEN1
ENST00000582249.1-(p7100)	A_23_P42322	0.999192484	0.025585855	ENST00000582249.1-(p7100)	COL11A2
ENST00000450304.1-(p16965)	A_33_P3389573	-0.999110304	0.026856424	ENST00000450304.1-(p16965)	CARD9
ENST00000570843.1-(p5848)	A_23_P10182	-0.998231643	0.03786554	ENST00000570843.1-(p5848)	ACOX2
ENST00000570843.1-(p5848)	A_23_P70571	-0.999957115	0.005895897	ENST00000570843.1-(p5848)	SLC39A7
ENST00000450304.1-(p16965)	A_23_P81993	0.999977138	0.004304807	ENST00000450304.1-(p16965)	C6orf1
TCONS_00015544-(p24067)	A_33_P3403643	0.997502272	0.045004724	TCONS_00015544-(p24067)	LOC101059906
ENST00000582249.1-(p7100)	A_21_P0012879	0.999088816	0.027178848	ENST00000582249.1-(p7100)	XLOC_l2_011901
ENST00000567668.1-(p5993)	A_21_P0010602	-0.998905117	0.0297933	ENST00000567668.1-(p5993)	CROCC
ENST00000602478.1-(p11222)	A_33_P3258362	0.999696182	0.015693245	ENST00000602478.1-(p11222)	HBA2
TCONS_00001266-(p17840)	A_33_P3258362	-0.999707296	0.015403522	TCONS_00001266-(p17840)	HBA2
ENST00000567668.1-(p5993)	A_21_P0002020	0.997211978	0.047549302	ENST00000567668.1-(p5993)	---
TCONS_00001266-(p17840)	A_23_P34877	-0.997304142	0.046756421	TCONS_00001266-(p17840)	RBM15
ENST00000602478.1-(p11222)	A_33_P3314673	0.999764426	0.013818712	ENST00000602478.1-(p11222)	SYCE1L
TCONS_00001266-(p17840)	A_33_P3314673	-0.997512164	0.044915479	TCONS_00001266-(p17840)	SYCE1L
ENST00000567668.1-(p5993)	A_33_P3399253	0.997331969	0.04651437	ENST00000567668.1-(p5993)	LOC102724987
ENST00000570843.1-(p5848)	A_23_P166023	0.999120192	0.026706749	ENST00000570843.1-(p5848)	PFDN4
TCONS_00015544-(p24067)	A_21_P0006579	-0.996930451	0.049893456	TCONS_00015544-(p24067)	LINC01186
ENST00000450304.1-(p16965)	A_23_P151497	-0.999507842	0.019974	ENST00000450304.1-(p16965)	TRMT61A
ENST00000582249.1-(p7100)	A_23_P93217	0.998671045	0.032824524	ENST00000582249.1-(p7100)	SLC22A7
ENST00000450304.1-(p16965)	A_23_P129367	-0.997121059	0.048318757	ENST00000450304.1-(p16965)	DRC7
ENST00000582249.1-(p7100)	A_33_P3357591	-0.99837239	0.036326971	ENST00000582249.1-(p7100)	ATHL1
ENST00000582249.1-(p7100)	A_33_P3319982	-0.999965024	0.005324559	ENST00000582249.1-(p7100)	lnc-TMC7-1
ENST00000602478.1-(p11222)	A_33_P3392823	0.999876893	0.009989425	ENST00000602478.1-(p11222)	USE1
TCONS_00001266-(p17840)	A_33_P3392823	-0.999450412	0.021107341	TCONS_00001266-(p17840)	USE1
ENST00000570843.1-(p5848)	A_33_P3358541	0.997408347	0.045843459	ENST00000570843.1-(p5848)	---
ENST00000450304.1-(p16965)	A_19_P00812562	-0.999910169	0.008533181	ENST00000450304.1-(p16965)	LOC388210
ENST00000567668.1-(p5993)	A_21_P0011910	-0.999849275	0.011053322	ENST00000567668.1-(p5993)	CHORDC1
TCONS_00015544-(p24067)	A_33_P3312975	-0.998838407	0.030687683	TCONS_00015544-(p24067)	CLASP1
ENST00000567668.1-(p5993)	A_19_P00321279	0.999995375	0.001936266	ENST00000567668.1-(p5993)	LOC101929450
ENST00000567668.1-(p5993)	A_33_P3215028	-0.999980362	0.003989725	ENST00000567668.1-(p5993)	C6orf89
TCONS_00001266-(p17840)	A_23_P393531	0.997538356	0.044678321	TCONS_00001266-(p17840)	INPP4A
ENST00000602478.1-(p11222)	A_23_P38830	-0.998031609	0.039950486	ENST00000602478.1-(p11222)	ZNF552
ENST00000450304.1-(p16965)	A_23_P87560	-0.999861664	0.010589317	ENST00000450304.1-(p16965)	BTG1
ENST00000582249.1-(p7100)	A_23_P214969	-0.997687941	0.043299045	ENST00000582249.1-(p7100)	CITED2
ENST00000602478.1-(p11222)	A_24_P251221	-0.999713113	0.015249698	ENST00000602478.1-(p11222)	PPP2R5A
TCONS_00001266-(p17840)	A_24_P251221	0.999690197	0.015847068	TCONS_00001266-(p17840)	PPP2R5A
ENST00000567668.1-(p5993)	A_33_P3395369	0.99754777	0.044592778	ENST00000567668.1-(p5993)	AMD1
ENST00000450304.1-(p16965)	A_33_P3382162	0.99929858	0.023845673	ENST00000450304.1-(p16965)	RFX5
ENST00000567668.1-(p5993)	A_32_P71943	-0.998638487	0.033224253	ENST00000567668.1-(p5993)	DSTYK
ENST00000602478.1-(p11222)	A_24_P77681	-0.999988282	0.003081952	ENST00000602478.1-(p11222)	PAIP1
TCONS_00001266-(p17840)	A_24_P77681	0.999031911	0.028014814	TCONS_00001266-(p17840)	PAIP1
ENST00000602478.1-(p11222)	A_24_P42501	-0.999708865	0.015362192	ENST00000602478.1-(p11222)	ACOT9
TCONS_00001266-(p17840)	A_24_P42501	0.99969458	0.015734575	TCONS_00001266-(p17840)	ACOT9
ENST00000570843.1-(p5848)	A_33_P3339860	-0.998757293	0.031741278	ENST00000570843.1-(p5848)	PLEKHA2
ENST00000450304.1-(p16965)	A_33_P3248765	0.999052798	0.027710908	ENST00000450304.1-(p16965)	ADIPOR1
ENST00000582249.1-(p7100)	A_23_P100220	-0.999241981	0.024789211	ENST00000582249.1-(p7100)	ESRP2
ENST00000570843.1-(p5848)	A_24_P17722	-0.997214867	0.047524655	ENST00000570843.1-(p5848)	TBC1D9B
TCONS_00015544-(p24067)	A_24_P271363	0.998975517	0.028819376	TCONS_00015544-(p24067)	CDS2
ENST00000570843.1-(p5848)	A_23_P154500	-0.999053724	0.027697356	ENST00000570843.1-(p5848)	DNMT3A
ENST00000567668.1-(p5993)	A_33_P3304252	-0.999939296	0.007014657	ENST00000567668.1-(p5993)	MRPL32
ENST00000567668.1-(p5993)	A_33_P3235568	-0.997492687	0.045091035	ENST00000567668.1-(p5993)	CAPZB
ENST00000567668.1-(p5993)	A_24_P11131	-0.999993496	0.002296127	ENST00000567668.1-(p5993)	SRRM1
ENST00000570843.1-(p5848)	A_23_P200792	-0.997711482	0.043077958	ENST00000570843.1-(p5848)	NOTCH2
ENST00000567668.1-(p5993)	A_23_P34176	-0.999895316	0.009211698	ENST00000567668.1-(p5993)	WWC3
ENST00000567668.1-(p5993)	A_23_P2492	-0.999849417	0.011048142	ENST00000567668.1-(p5993)	C1S
TCONS_00015544-(p24067)	A_23_P152344	0.999505855	0.020014283	TCONS_00015544-(p24067)	GTF3C1
ENST00000570843.1-(p5848)	A_23_P76841	-0.997356093	0.046303516	ENST00000570843.1-(p5848)	NGDN
ENST00000602478.1-(p11222)	A_23_P75889	0.999904238	0.008810385	ENST00000602478.1-(p11222)	PSMD13
TCONS_00001266-(p17840)	A_23_P75889	-0.999387305	0.022286382	TCONS_00001266-(p17840)	PSMD13
TCONS_00001266-(p17840)	A_23_P419624	0.997526246	0.044788135	TCONS_00001266-(p17840)	BLCAP
ENST00000450304.1-(p16965)	A_33_P3237150	0.999727275	0.014868507	ENST00000450304.1-(p16965)	BMP2
TCONS_00001266-(p17840)	A_24_P180680	0.998349787	0.036578412	TCONS_00001266-(p17840)	LAPTM4B
ENST00000450304.1-(p16965)	A_23_P48581	-0.997079127	0.048669541	ENST00000450304.1-(p16965)	C14orf93
ENST00000582249.1-(p7100)	A_33_P3297245	0.996974711	0.049532257	ENST00000582249.1-(p7100)	RRAS2
TCONS_00001266-(p17840)	A_23_P379026	0.997907498	0.041191143	TCONS_00001266-(p17840)	GTPBP2
ENST00000602478.1-(p11222)	A_23_P258944	-0.998491282	0.034974676	ENST00000602478.1-(p11222)	DNAJB9
ENST00000570843.1-(p5848)	A_23_P58647	-0.997163047	0.047964942	ENST00000570843.1-(p5848)	CTNNA1
ENST00000582249.1-(p7100)	A_24_P319364	-0.99996088	0.005631145	ENST00000582249.1-(p7100)	F11R
ENST00000567668.1-(p5993)	A_23_P114282	-0.999153947	0.026189335	ENST00000567668.1-(p5993)	MCTS1
ENST00000567668.1-(p5993)	A_24_P148750	0.997969497	0.040576119	ENST00000567668.1-(p5993)	SH3BP5
ENST00000567668.1-(p5993)	A_33_P3383029	-0.999547068	0.01916143	ENST00000567668.1-(p5993)	MXI1
ENST00000582249.1-(p7100)	A_23_P43255	0.998993097	0.028570997	ENST00000582249.1-(p7100)	FAM49B
TCONS_00015544-(p24067)	A_23_P203819	-0.998748854	0.031848904	TCONS_00015544-(p24067)	GOLGA3
TCONS_00015544-(p24067)	A_23_P31116	-0.999903442	0.008846952	TCONS_00015544-(p24067)	ACOT13
ENST00000602478.1-(p11222)	A_23_P110961	-0.999968652	0.005040782	ENST00000602478.1-(p11222)	MPC1
TCONS_00001266-(p17840)	A_23_P110961	0.99916254	0.026055985	TCONS_00001266-(p17840)	MPC1
TCONS_00015544-(p24067)	A_23_P28625	-0.99744332	0.045532959	TCONS_00015544-(p24067)	WDR12
TCONS_00015544-(p24067)	A_23_P110712	-0.999802035	0.012667654	TCONS_00015544-(p24067)	DUSP1
ENST00000567668.1-(p5993)	A_23_P118643	0.998815345	0.030990886	ENST00000567668.1-(p5993)	EIF4E
ENST00000582249.1-(p7100)	A_23_P252775	0.999890149	0.009436294	ENST00000582249.1-(p7100)	APTX
ENST00000567668.1-(p5993)	A_33_P3215347	-0.999503523	0.020061465	ENST00000567668.1-(p5993)	LOC100996662
TCONS_00015544-(p24067)	A_23_P27133	0.999073362	0.027408403	TCONS_00015544-(p24067)	KRT15
ENST00000450304.1-(p16965)	A_24_P181506	0.998395431	0.036068856	ENST00000450304.1-(p16965)	ZNF646
ENST00000602478.1-(p11222)	A_23_P135326	-0.999695806	0.015702948	ENST00000602478.1-(p11222)	POLE3
TCONS_00001266-(p17840)	A_23_P135326	0.997299149	0.046799714	TCONS_00001266-(p17840)	POLE3
TCONS_00015544-(p24067)	A_23_P74097	-0.997303867	0.046758802	TCONS_00015544-(p24067)	TCEB3
ENST00000582249.1-(p7100)	A_33_P3279501	-0.999487751	0.020377648	ENST00000582249.1-(p7100)	---
ENST00000450304.1-(p16965)	A_24_P310894	0.999996442	0.00169812	ENST00000450304.1-(p16965)	CAPZA1
ENST00000570843.1-(p5848)	A_23_P129118	-0.999174907	0.025862854	ENST00000570843.1-(p5848)	PDCD7
ENST00000570843.1-(p5848)	A_24_P408801	-0.999991548	0.00261748	ENST00000570843.1-(p5848)	ZNF587B
ENST00000602478.1-(p11222)	A_33_P3262376	-0.997494706	0.045072866	ENST00000602478.1-(p11222)	OTUD7A
TCONS_00001266-(p17840)	A_33_P3262376	0.999759029	0.013976099	TCONS_00001266-(p17840)	OTUD7A
ENST00000450304.1-(p16965)	A_24_P307626	-0.998950117	0.029174517	ENST00000450304.1-(p16965)	ATP1A4
ENST00000602478.1-(p11222)	A_21_P0011504	-0.999585193	0.018337196	ENST00000602478.1-(p11222)	HERC2
TCONS_00001266-(p17840)	A_21_P0011504	0.9969867	0.049433962	TCONS_00001266-(p17840)	HERC2
ENST00000450304.1-(p16965)	A_33_P3287078	-0.999852149	0.010947453	ENST00000450304.1-(p16965)	GZF1
ENST00000602478.1-(p11222)	A_23_P23356	-0.997979463	0.040476386	ENST00000602478.1-(p11222)	RRP15
ENST00000450304.1-(p16965)	A_23_P162279	-0.997582019	0.044280157	ENST00000450304.1-(p16965)	CCDC91
TCONS_00015544-(p24067)	A_24_P84898	0.997473834	0.045260314	TCONS_00015544-(p24067)	FEN1
ENST00000570843.1-(p5848)	A_33_P3242014	0.999481947	0.020492793	ENST00000570843.1-(p5848)	PHC1
ENST00000582249.1-(p7100)	A_24_P351283	-0.997126715	0.048271243	ENST00000582249.1-(p7100)	MREG
ENST00000602478.1-(p11222)	A_33_P3344831	-0.99992592	0.007749033	ENST00000602478.1-(p11222)	TMEM45A
TCONS_00001266-(p17840)	A_33_P3344831	0.998138928	0.0388458	TCONS_00001266-(p17840)	TMEM45A
ENST00000567668.1-(p5993)	A_23_P139704	-0.999046904	0.027797006	ENST00000567668.1-(p5993)	DUSP6
ENST00000602478.1-(p11222)	A_23_P104046	-0.99714607	0.048108314	ENST00000602478.1-(p11222)	BPNT1
TCONS_00001266-(p17840)	A_23_P104046	0.999642997	0.017011547	TCONS_00001266-(p17840)	BPNT1
ENST00000567668.1-(p5993)	A_24_P304449	0.998579285	0.033939079	ENST00000567668.1-(p5993)	MLEC
ENST00000567668.1-(p5993)	A_24_P53976	-0.999614476	0.017678067	ENST00000567668.1-(p5993)	GLUL
ENST00000602478.1-(p11222)	A_23_P167227	-0.999163887	0.026035019	ENST00000602478.1-(p11222)	HADH
ENST00000567668.1-(p5993)	A_33_P3236921	-0.999997515	0.001419296	ENST00000567668.1-(p5993)	PARP1
ENST00000450304.1-(p16965)	A_23_P20832	0.997117893	0.048345331	ENST00000450304.1-(p16965)	SPTAN1
ENST00000570843.1-(p5848)	A_23_P30666	0.999422691	0.021633162	ENST00000570843.1-(p5848)	TNFRSF21
ENST00000450304.1-(p16965)	A_24_P322611	0.999097348	0.027051295	ENST00000450304.1-(p16965)	DIDO1
ENST00000450304.1-(p16965)	A_23_P55518	0.999974035	0.004587613	ENST00000450304.1-(p16965)	SMAD7
ENST00000602478.1-(p11222)	A_23_P144697	0.99972086	0.015042382	ENST00000602478.1-(p11222)	RAD1
TCONS_00001266-(p17840)	A_23_P144697	-0.997374822	0.046139148	TCONS_00001266-(p17840)	RAD1
ENST00000570843.1-(p5848)	A_23_P102000	-0.99974851	0.0142779	ENST00000570843.1-(p5848)	CXCR4
ENST00000602478.1-(p11222)	A_23_P41734	-0.997448728	0.045484755	ENST00000602478.1-(p11222)	RNF130
ENST00000450304.1-(p16965)	A_23_P91035	0.999184201	0.025716758	ENST00000450304.1-(p16965)	TSPYL6
ENST00000602478.1-(p11222)	A_23_P213102	-0.997450222	0.045471433	ENST00000602478.1-(p11222)	PALLD
TCONS_00001266-(p17840)	A_23_P213102	0.99974509	0.014374666	TCONS_00001266-(p17840)	PALLD
ENST00000567668.1-(p5993)	A_23_P46378	-0.999598743	0.018035199	ENST00000567668.1-(p5993)	PIGV
ENST00000582249.1-(p7100)	A_23_P83736	-0.998248579	0.037683725	ENST00000582249.1-(p7100)	ING2
ENST00000450304.1-(p16965)	A_23_P161022	0.99790371	0.041228421	ENST00000450304.1-(p16965)	SNAPIN
ENST00000567668.1-(p5993)	A_23_P116207	-0.998705115	0.032400933	ENST00000567668.1-(p5993)	IFT46
ENST00000582249.1-(p7100)	A_32_P179676	-0.997177981	0.04783847	ENST00000582249.1-(p7100)	TOB2
ENST00000570843.1-(p5848)	A_23_P311020	-0.997949097	0.040779504	ENST00000570843.1-(p5848)	MITD1
TCONS_00015544-(p24067)	A_19_P00800467	-0.999971008	0.004847689	TCONS_00015544-(p24067)	CLEC2D
ENST00000567668.1-(p5993)	A_23_P108761	0.99948875	0.020357768	ENST00000567668.1-(p5993)	CNOT11
ENST00000567668.1-(p5993)	A_24_P941505	-0.998028151	0.039985572	ENST00000567668.1-(p5993)	FAM120A
ENST00000567668.1-(p5993)	A_33_P3272461	-0.999825542	0.011891769	ENST00000567668.1-(p5993)	METTL5
ENST00000602478.1-(p11222)	A_23_P255503	-0.999305715	0.023724067	ENST00000602478.1-(p11222)	PAFAH1B2
ENST00000450304.1-(p16965)	A_32_P228501	-0.999288903	0.024009625	ENST00000450304.1-(p16965)	CDC26
TCONS_00001266-(p17840)	A_23_P216966	0.999475669	0.020616593	TCONS_00001266-(p17840)	PTGS1
ENST00000602478.1-(p11222)	A_23_P50096	-0.997914636	0.041120799	ENST00000602478.1-(p11222)	TYMS
ENST00000570843.1-(p5848)	A_23_P64785	-0.997024997	0.049118665	ENST00000570843.1-(p5848)	ZNF641
ENST00000570843.1-(p5848)	A_33_P3242264	-0.997730037	0.042902909	ENST00000570843.1-(p5848)	NSUN4
ENST00000602478.1-(p11222)	A_24_P916141	-0.999970862	0.004859899	ENST00000602478.1-(p11222)	DCAF7
TCONS_00001266-(p17840)	A_24_P916141	0.998405395	0.035956665	TCONS_00001266-(p17840)	DCAF7
ENST00000602478.1-(p11222)	A_23_P204355	-0.99994617	0.006605555	ENST00000602478.1-(p11222)	ZNF384
TCONS_00001266-(p17840)	A_23_P204355	0.99824685	0.037702321	TCONS_00001266-(p17840)	ZNF384
TCONS_00001266-(p17840)	A_33_P3366146	-0.99749682	0.045053839	TCONS_00001266-(p17840)	SRSF5
TCONS_00015544-(p24067)	A_23_P323783	0.999327905	0.023341825	TCONS_00015544-(p24067)	LSM14B
ENST00000570843.1-(p5848)	A_24_P271696	0.997447363	0.04549693	ENST00000570843.1-(p5848)	XAGE1B
ENST00000450304.1-(p16965)	A_23_P203299	0.999871149	0.010219821	ENST00000450304.1-(p16965)	RCN1
ENST00000450304.1-(p16965)	A_23_P132121	-0.997116459	0.048357366	ENST00000450304.1-(p16965)	SIK1
ENST00000582249.1-(p7100)	A_24_P59607	-0.998591023	0.033798549	ENST00000582249.1-(p7100)	C17orf51
ENST00000570843.1-(p5848)	A_23_P160787	-0.998280662	0.037336877	ENST00000570843.1-(p5848)	PEX14
ENST00000570843.1-(p5848)	A_33_P3832857	-0.998017777	0.040090649	ENST00000570843.1-(p5848)	HAUS2
ENST00000567668.1-(p5993)	A_23_P167096	-0.997594686	0.044163968	ENST00000567668.1-(p5993)	VEGFC
TCONS_00015544-(p24067)	A_33_P3291394	-0.999170081	0.02593839	TCONS_00015544-(p24067)	GPN1
ENST00000567668.1-(p5993)	A_24_P257416	-0.999525947	0.019603139	ENST00000567668.1-(p5993)	CXCL2
ENST00000450304.1-(p16965)	A_23_P35989	0.999961754	0.005567874	ENST00000450304.1-(p16965)	ALKBH3
ENST00000570843.1-(p5848)	A_23_P139919	-0.999962126	0.005540718	ENST00000570843.1-(p5848)	CHST11
TCONS_00015544-(p24067)	A_24_P287826	-0.998184727	0.038364705	TCONS_00015544-(p24067)	RFWD3
TCONS_00015544-(p24067)	A_32_P59486	-0.99872399	0.032163869	TCONS_00015544-(p24067)	SDHD
ENST00000602478.1-(p11222)	A_24_P4816	-0.999384023	0.022345988	ENST00000602478.1-(p11222)	GABARAPL1
ENST00000567668.1-(p5993)	A_21_P0011262	-0.999994446	0.002121808	ENST00000567668.1-(p5993)	XPO6
ENST00000602478.1-(p11222)	A_23_P130020	-0.997604691	0.044071982	ENST00000602478.1-(p11222)	UTP18
TCONS_00001266-(p17840)	A_23_P130020	0.999792306	0.012975215	TCONS_00001266-(p17840)	UTP18
ENST00000602478.1-(p11222)	A_23_P153197	0.997782226	0.042406657	ENST00000602478.1-(p11222)	TGIF1
TCONS_00001266-(p17840)	A_23_P153197	-0.999842197	0.011309891	TCONS_00001266-(p17840)	TGIF1
ENST00000450304.1-(p16965)	A_33_P3338166	-0.998517401	0.034670546	ENST00000450304.1-(p16965)	NUAK2
TCONS_00001266-(p17840)	A_23_P111273	0.997742998	0.042780195	TCONS_00001266-(p17840)	TBC1D7
ENST00000450304.1-(p16965)	A_23_P168864	-0.999212966	0.025259239	ENST00000450304.1-(p16965)	ZNF16
ENST00000567668.1-(p5993)	A_33_P3391290	0.999012317	0.028296956	ENST00000567668.1-(p5993)	NREP
ENST00000567668.1-(p5993)	A_24_P257108	0.999739449	0.014532868	ENST00000567668.1-(p5993)	TANK
ENST00000582249.1-(p7100)	A_23_P320457	-0.997974913	0.040521949	ENST00000582249.1-(p7100)	STRIP1
TCONS_00015544-(p24067)	A_23_P103442	-0.99820237	0.038177755	TCONS_00015544-(p24067)	MEAF6
TCONS_00001266-(p17840)	A_23_P51699	-0.997147915	0.048092755	TCONS_00001266-(p17840)	ARHGEF2
ENST00000570843.1-(p5848)	A_33_P3400319	-0.999485216	0.020428014	ENST00000570843.1-(p5848)	LOC151760
ENST00000570843.1-(p5848)	A_33_P3214293	-0.999883901	0.009700953	ENST00000570843.1-(p5848)	PPP3R1
ENST00000602478.1-(p11222)	A_23_P117782	-0.998841663	0.030644641	ENST00000602478.1-(p11222)	LARP6
ENST00000567668.1-(p5993)	A_23_P15123	-0.998678352	0.032734141	ENST00000567668.1-(p5993)	UBFD1
ENST00000567668.1-(p5993)	A_24_P124370	-0.997057741	0.048847471	ENST00000567668.1-(p5993)	PARVA
ENST00000450304.1-(p16965)	A_33_P3215517	0.998985455	0.02867923	ENST00000450304.1-(p16965)	RCC2
ENST00000570843.1-(p5848)	A_33_P3237413	-0.999888003	0.00952803	ENST00000570843.1-(p5848)	---
ENST00000570843.1-(p5848)	A_24_P253251	-0.998214038	0.03805361	ENST00000570843.1-(p5848)	SLC7A1
ENST00000567668.1-(p5993)	A_23_P32615	-0.997615137	0.043975744	ENST00000567668.1-(p5993)	MNAT1
ENST00000602478.1-(p11222)	A_23_P95764	-0.998094245	0.03930951	ENST00000602478.1-(p11222)	PRPS1
ENST00000570843.1-(p5848)	A_23_P250274	-0.998702943	0.032428106	ENST00000570843.1-(p5848)	LRRC8A
ENST00000602478.1-(p11222)	A_23_P15348	-0.997264593	0.04709829	ENST00000602478.1-(p11222)	MPRIP
TCONS_00001266-(p17840)	A_23_P15348	0.999684129	0.016001524	TCONS_00001266-(p17840)	MPRIP
ENST00000567668.1-(p5993)	A_33_P3322589	-0.997041481	0.048982327	ENST00000567668.1-(p5993)	FANCL
ENST00000570843.1-(p5848)	A_33_P3397755	-0.99888356	0.030085226	ENST00000570843.1-(p5848)	MAPKAP1
ENST00000567668.1-(p5993)	A_23_P42829	-0.998679549	0.032719305	ENST00000567668.1-(p5993)	SND1
TCONS_00015544-(p24067)	A_23_P53541	-0.997276985	0.046991439	TCONS_00015544-(p24067)	CHD4
ENST00000567668.1-(p5993)	A_23_P338890	-0.999518315	0.019760325	ENST00000567668.1-(p5993)	PTPN1
ENST00000567668.1-(p5993)	A_23_P102937	0.999371963	0.022563707	ENST00000567668.1-(p5993)	SUMO3
ENST00000582249.1-(p7100)	A_33_P3318661	-0.997302209	0.046773188	ENST00000582249.1-(p7100)	E2F7
ENST00000450304.1-(p16965)	A_23_P152818	-0.99959108	0.0182066	ENST00000450304.1-(p16965)	KAT7
ENST00000567668.1-(p5993)	A_33_P3298356	-0.999993718	0.002256494	ENST00000567668.1-(p5993)	SH3GLB1
ENST00000582249.1-(p7100)	A_23_P217120	-0.999929645	0.007551681	ENST00000582249.1-(p7100)	EHMT1
TCONS_00001266-(p17840)	A_23_P218597	0.999072973	0.027414151	TCONS_00001266-(p17840)	NPAS2
TCONS_00015544-(p24067)	A_23_P211504	0.998841203	0.030650725	TCONS_00015544-(p24067)	KDELR3
ENST00000570843.1-(p5848)	A_23_P80098	-0.999391659	0.022207037	ENST00000570843.1-(p5848)	GART
ENST00000450304.1-(p16965)	A_24_P941930	0.997437427	0.045585426	ENST00000450304.1-(p16965)	EAF1
ENST00000602478.1-(p11222)	A_21_P0002786	0.998358172	0.036485342	ENST00000602478.1-(p11222)	---
TCONS_00015544-(p24067)	A_33_P3347132	-0.999656884	0.01667738	TCONS_00015544-(p24067)	EXOSC2
ENST00000567668.1-(p5993)	A_33_P3221090	0.999863912	0.010502927	ENST00000567668.1-(p5993)	GPR156
ENST00000567668.1-(p5993)	A_23_P66563	-0.999826176	0.011870162	ENST00000567668.1-(p5993)	SMG8
ENST00000570843.1-(p5848)	A_33_P3219090	-0.999975386	0.004466716	ENST00000570843.1-(p5848)	INSIG1
ENST00000602478.1-(p11222)	A_33_P3251989	-0.999044985	0.027824977	ENST00000602478.1-(p11222)	CRIPT
TCONS_00001266-(p17840)	A_33_P3251989	0.999986794	0.003271789	TCONS_00001266-(p17840)	CRIPT
ENST00000450304.1-(p16965)	A_24_P48069	0.999531499	0.019488004	ENST00000450304.1-(p16965)	DOK4
TCONS_00015544-(p24067)	A_23_P126970	-0.998590378	0.033806289	TCONS_00015544-(p24067)	TIMM17A
ENST00000602478.1-(p11222)	A_23_P6891	-0.999403327	0.021993029	ENST00000602478.1-(p11222)	EIF1B
ENST00000450304.1-(p16965)	A_23_P144916	-0.99764997	0.043653287	ENST00000450304.1-(p16965)	GFPT2
TCONS_00015544-(p24067)	A_23_P76918	-0.997543264	0.044633741	TCONS_00015544-(p24067)	TIMM9
ENST00000602478.1-(p11222)	A_23_P141100	-0.997972007	0.040551015	ENST00000602478.1-(p11222)	ADAT1
TCONS_00001266-(p17840)	A_23_P141100	0.99988973	0.009454249	TCONS_00001266-(p17840)	ADAT1
ENST00000567668.1-(p5993)	A_24_P85200	-0.999948779	0.006443487	ENST00000567668.1-(p5993)	ELMSAN1
TCONS_00015544-(p24067)	A_24_P228579	0.999399909	0.022055934	TCONS_00015544-(p24067)	NDUFAF5
ENST00000450304.1-(p16965)	A_23_P36972	-0.998340022	0.036686504	ENST00000450304.1-(p16965)	ZIC2
ENST00000567668.1-(p5993)	A_33_P3358312	0.999906203	0.008719551	ENST00000567668.1-(p5993)	OTUD6B
ENST00000570843.1-(p5848)	A_21_P0011938	-0.999694581	0.015734552	ENST00000570843.1-(p5848)	ANKRD36B
ENST00000450304.1-(p16965)	A_23_P50331	0.997042485	0.048974016	ENST00000450304.1-(p16965)	FAM32A
ENST00000450304.1-(p16965)	A_23_P425880	0.99999655	0.001672242	ENST00000450304.1-(p16965)	TRIO
ENST00000450304.1-(p16965)	A_23_P64808	0.998322124	0.036883807	ENST00000450304.1-(p16965)	HOXC13
ENST00000570843.1-(p5848)	A_24_P237586	-0.999997084	0.001537477	ENST00000570843.1-(p5848)	ANKRD37
TCONS_00015544-(p24067)	A_24_P157087	-0.997501349	0.045013041	TCONS_00015544-(p24067)	CASP8
TCONS_00015544-(p24067)	A_23_P101111	-0.999729559	0.014806109	TCONS_00015544-(p24067)	CTDP1
ENST00000602478.1-(p11222)	A_21_P0011345	0.99927186	0.024295664	ENST00000602478.1-(p11222)	NF1
TCONS_00001266-(p17840)	A_21_P0011345	-0.999942936	0.006801102	TCONS_00001266-(p17840)	NF1
ENST00000570843.1-(p5848)	A_32_P225854	-0.999944019	0.006736216	ENST00000570843.1-(p5848)	SPRED2
ENST00000602478.1-(p11222)	A_21_P0013930	-0.999999292	0.000757757	ENST00000602478.1-(p11222)	---
TCONS_00001266-(p17840)	A_21_P0013930	0.998748412	0.031854523	TCONS_00001266-(p17840)	---
ENST00000582249.1-(p7100)	A_23_P390621	0.998052404	0.039738827	ENST00000582249.1-(p7100)	PACRGL
ENST00000570843.1-(p5848)	A_24_P60441	0.999905167	0.008767568	ENST00000570843.1-(p5848)	EVC
ENST00000570843.1-(p5848)	A_24_P210399	-0.999956148	0.005961979	ENST00000570843.1-(p5848)	TM9SF2
TCONS_00015544-(p24067)	A_24_P371425	-0.998334819	0.036743978	TCONS_00015544-(p24067)	ATRIP
TCONS_00015544-(p24067)	A_23_P74914	-0.99922669	0.02503802	TCONS_00015544-(p24067)	URB2
ENST00000567668.1-(p5993)	A_23_P251075	-0.997622275	0.043909853	ENST00000567668.1-(p5993)	MAMLD1
ENST00000602478.1-(p11222)	A_33_P3317523	-0.999202896	0.025420341	ENST00000602478.1-(p11222)	STMN1
ENST00000582249.1-(p7100)	A_23_P102517	-0.999299324	0.023833022	ENST00000582249.1-(p7100)	PDE6D
ENST00000567668.1-(p5993)	A_33_P3273409	-0.999256134	0.024556661	ENST00000567668.1-(p5993)	SLC35E1
ENST00000570843.1-(p5848)	A_24_P351420	-0.999984938	0.003494123	ENST00000570843.1-(p5848)	ZDHHC3
ENST00000567668.1-(p5993)	A_23_P58321	-0.999781899	0.013296321	ENST00000567668.1-(p5993)	CCNA2
ENST00000602478.1-(p11222)	A_24_P417162	-0.996964551	0.049615405	ENST00000602478.1-(p11222)	TBL1X
TCONS_00001266-(p17840)	A_24_P417162	0.999576945	0.018518638	TCONS_00001266-(p17840)	TBL1X
ENST00000570843.1-(p5848)	A_24_P58037	-0.997681773	0.043356785	ENST00000570843.1-(p5848)	---
ENST00000567668.1-(p5993)	A_23_P31747	-0.999765871	0.013776242	ENST00000567668.1-(p5993)	C8orf76
TCONS_00001266-(p17840)	A_24_P472007	-0.996973357	0.049543344	TCONS_00001266-(p17840)	UNC13A
ENST00000570843.1-(p5848)	A_33_P3272330	-0.998219528	0.037995061	ENST00000570843.1-(p5848)	DNMT3A
ENST00000567668.1-(p5993)	A_23_P104372	-0.999961205	0.005607689	ENST00000567668.1-(p5993)	DNAJC9
ENST00000602478.1-(p11222)	A_23_P92320	-0.997829254	0.041954466	ENST00000602478.1-(p11222)	NUP54
TCONS_00001266-(p17840)	A_23_P92320	0.999854563	0.0108577	TCONS_00001266-(p17840)	NUP54
ENST00000570843.1-(p5848)	A_23_P63243	-0.999022988	0.028143644	ENST00000570843.1-(p5848)	C1orf43
ENST00000570843.1-(p5848)	A_23_P399001	-0.998811986	0.031034795	ENST00000570843.1-(p5848)	CXXC5
ENST00000570843.1-(p5848)	A_23_P159101	0.998505085	0.034814286	ENST00000570843.1-(p5848)	SNRNP35
ENST00000570843.1-(p5848)	A_23_P155765	-0.997697752	0.043207037	ENST00000570843.1-(p5848)	HMGB2
ENST00000567668.1-(p5993)	A_24_P256404	0.999430793	0.021480821	ENST00000567668.1-(p5993)	LOC100133616
ENST00000582249.1-(p7100)	A_33_P3356341	0.998401721	0.035998074	ENST00000582249.1-(p7100)	MSL1
ENST00000582249.1-(p7100)	A_23_P113701	0.998000268	0.04026738	ENST00000582249.1-(p7100)	PDGFA
ENST00000602478.1-(p11222)	A_33_P3220470	-0.997197462	0.047672984	ENST00000602478.1-(p11222)	SMAD6
TCONS_00015544-(p24067)	A_33_P3329949	-0.998703207	0.032424801	TCONS_00015544-(p24067)	ANXA7
ENST00000570843.1-(p5848)	A_33_P3271284	0.997354823	0.046314641	ENST00000570843.1-(p5848)	NOL4L
ENST00000602478.1-(p11222)	A_24_P347704	-0.999335006	0.023218173	ENST00000602478.1-(p11222)	CTCF
TCONS_00001266-(p17840)	A_24_P347704	0.999923422	0.007878593	TCONS_00001266-(p17840)	CTCF
ENST00000570843.1-(p5848)	A_23_P79015	0.999992486	0.002467993	ENST00000570843.1-(p5848)	SCN1B
ENST00000582249.1-(p7100)	A_23_P8281	-0.997368173	0.046197567	ENST00000582249.1-(p7100)	IFNGR1
ENST00000567668.1-(p5993)	A_33_P3264528	-0.998953462	0.029127991	ENST00000567668.1-(p5993)	HOXA11
TCONS_00015544-(p24067)	A_32_P749354	-0.998406545	0.035943695	TCONS_00015544-(p24067)	EIF1AD
ENST00000567668.1-(p5993)	A_33_P3330264	-0.998586419	0.033853736	ENST00000567668.1-(p5993)	CXCL1
ENST00000450304.1-(p16965)	A_23_P142634	0.999655427	0.016712769	ENST00000450304.1-(p16965)	METTL5
TCONS_00015544-(p24067)	A_33_P3346573	-0.99942672	0.021557535	TCONS_00015544-(p24067)	MAP4
ENST00000570843.1-(p5848)	A_23_P154806	-0.999979607	0.004065694	ENST00000570843.1-(p5848)	EPB41L1
ENST00000582249.1-(p7100)	A_23_P204375	-0.999981801	0.003840759	ENST00000582249.1-(p7100)	LPAR5
ENST00000582249.1-(p7100)	A_23_P72096	-0.999046874	0.027797434	ENST00000582249.1-(p7100)	IL1A
ENST00000567668.1-(p5993)	A_33_P3302255	0.99997095	0.004852552	ENST00000567668.1-(p5993)	ITM2B
ENST00000570843.1-(p5848)	A_23_P165984	-0.999331676	0.023276242	ENST00000570843.1-(p5848)	ZSWIM3
ENST00000570843.1-(p5848)	A_24_P124992	0.997466015	0.045330328	ENST00000570843.1-(p5848)	PSMA4
ENST00000570843.1-(p5848)	A_23_P149529	-0.999935396	0.007236479	ENST00000570843.1-(p5848)	TACSTD2
ENST00000567668.1-(p5993)	A_24_P922357	-0.999726861	0.014879786	ENST00000567668.1-(p5993)	C22orf39
ENST00000602478.1-(p11222)	A_23_P167269	-0.99998797	0.003122657	ENST00000602478.1-(p11222)	TMA16
TCONS_00001266-(p17840)	A_23_P167269	0.999034722	0.02797411	TCONS_00001266-(p17840)	TMA16
ENST00000570843.1-(p5848)	A_23_P102262	-0.997185112	0.047777958	ENST00000570843.1-(p5848)	MRPL19
ENST00000567668.1-(p5993)	A_23_P316511	-0.997800087	0.042235493	ENST00000567668.1-(p5993)	HOXB3
TCONS_00015544-(p24067)	A_23_P502142	-0.998263578	0.037521969	TCONS_00015544-(p24067)	FYN
ENST00000582249.1-(p7100)	A_24_P392151	0.999094906	0.027087861	ENST00000582249.1-(p7100)	C11orf86
TCONS_00015544-(p24067)	A_32_P87013	0.999994321	0.002145419	TCONS_00015544-(p24067)	CXCL8
TCONS_00015544-(p24067)	A_23_P41588	-0.999688518	0.015889955	TCONS_00015544-(p24067)	HARS2
ENST00000567668.1-(p5993)	A_33_P3217347	-0.998012053	0.040148517	ENST00000567668.1-(p5993)	PJA1
TCONS_00015544-(p24067)	A_21_P0012646	-0.999100111	0.02700985	TCONS_00015544-(p24067)	PRDX6
ENST00000570843.1-(p5848)	A_33_P3330353	0.998360663	0.036457639	ENST00000570843.1-(p5848)	MOSPD1
ENST00000567668.1-(p5993)	A_33_P3399840	-0.999417302	0.021733911	ENST00000567668.1-(p5993)	USP39
ENST00000602478.1-(p11222)	A_23_P49021	-0.998392125	0.036106005	ENST00000602478.1-(p11222)	WDR61
ENST00000582249.1-(p7100)	A_23_P158318	0.99849857	0.034890083	ENST00000582249.1-(p7100)	ROR2
ENST00000602478.1-(p11222)	A_24_P119259	-0.999743145	0.014429395	ENST00000602478.1-(p11222)	BLZF1
TCONS_00001266-(p17840)	A_24_P119259	0.999657296	0.016667371	TCONS_00001266-(p17840)	BLZF1
TCONS_00015544-(p24067)	A_23_P64712	-0.998884423	0.030073585	TCONS_00015544-(p24067)	TCTN2
ENST00000602478.1-(p11222)	A_23_P42664	-0.999996288	0.001734595	ENST00000602478.1-(p11222)	SHFM1
TCONS_00001266-(p17840)	A_23_P42664	0.998670491	0.032831361	TCONS_00001266-(p17840)	SHFM1
ENST00000602478.1-(p11222)	A_33_P3379556	0.998584464	0.033877146	ENST00000602478.1-(p11222)	C10orf71
ENST00000582249.1-(p7100)	A_33_P3270451	0.999896459	0.009161273	ENST00000582249.1-(p7100)	TXNDC5
ENST00000582249.1-(p7100)	A_23_P212397	-0.999988655	0.003032466	ENST00000582249.1-(p7100)	LARS2
ENST00000582249.1-(p7100)	A_23_P253123	0.997669017	0.043475953	ENST00000582249.1-(p7100)	VGLL1
ENST00000567668.1-(p5993)	A_23_P382602	0.99985685	0.010771991	ENST00000567668.1-(p5993)	BCL9
ENST00000570843.1-(p5848)	A_23_P422851	-0.999152821	0.026206757	ENST00000570843.1-(p5848)	CABLES1
ENST00000602478.1-(p11222)	A_23_P397899	0.998526487	0.034564114	ENST00000602478.1-(p11222)	INIP
TCONS_00001266-(p17840)	A_23_P397899	-0.999985168	0.003467348	TCONS_00001266-(p17840)	INIP
ENST00000582249.1-(p7100)	A_33_P3415042	-0.999960088	0.005687843	ENST00000582249.1-(p7100)	ACLY
ENST00000567668.1-(p5993)	A_24_P101201	-0.999269783	0.024330296	ENST00000567668.1-(p5993)	PDIA3
ENST00000602478.1-(p11222)	A_23_P426021	-0.998905914	0.029782459	ENST00000602478.1-(p11222)	SEL1L3
TCONS_00001266-(p17840)	A_23_P426021	0.999997869	0.001314307	TCONS_00001266-(p17840)	SEL1L3
ENST00000567668.1-(p5993)	A_23_P370434	-0.997213682	0.047534761	ENST00000567668.1-(p5993)	C1QBP
ENST00000450304.1-(p16965)	A_33_P3259801	0.997978917	0.040481849	ENST00000450304.1-(p16965)	TMEM189
ENST00000582249.1-(p7100)	A_23_P212458	-0.999999906	0.000275563	ENST00000582249.1-(p7100)	SEC61A1
ENST00000602478.1-(p11222)	A_24_P273253	-0.999187663	0.025662126	ENST00000602478.1-(p11222)	AHNAK2
ENST00000570843.1-(p5848)	A_23_P144816	-0.999389199	0.022251907	ENST00000570843.1-(p5848)	VDAC1
ENST00000567668.1-(p5993)	A_23_P410998	-0.998751651	0.031813275	ENST00000567668.1-(p5993)	RAB5B
ENST00000582249.1-(p7100)	A_23_P79911	-0.999943359	0.006775827	ENST00000582249.1-(p7100)	PSMF1
ENST00000567668.1-(p5993)	A_23_P156319	-0.999973323	0.004650142	ENST00000567668.1-(p5993)	LARP1
TCONS_00015544-(p24067)	A_24_P75158	0.999300467	0.023813565	TCONS_00015544-(p24067)	PTAR1
ENST00000567668.1-(p5993)	A_24_P141214	0.999992583	0.002451912	ENST00000567668.1-(p5993)	STOM
TCONS_00015544-(p24067)	A_23_P166698	0.998927445	0.02948789	TCONS_00015544-(p24067)	SS18L2
ENST00000450304.1-(p16965)	A_32_P14850	0.999087669	0.027195957	ENST00000450304.1-(p16965)	NPIPB15
ENST00000602478.1-(p11222)	A_23_P73530	-0.997219897	0.047481696	ENST00000602478.1-(p11222)	MTMR1
ENST00000602478.1-(p11222)	A_23_P106002	-0.998712977	0.032302409	ENST00000602478.1-(p11222)	NFKBIA
TCONS_00001266-(p17840)	A_23_P106002	0.999998207	0.001205642	TCONS_00001266-(p17840)	NFKBIA
ENST00000567668.1-(p5993)	A_24_P38347	-0.998081181	0.039444064	ENST00000567668.1-(p5993)	DPYSL2
TCONS_00015544-(p24067)	A_23_P159839	0.99980073	0.012709361	TCONS_00015544-(p24067)	C1GALT1C1
TCONS_00001266-(p17840)	A_32_P193646	0.999297202	0.023869093	TCONS_00001266-(p17840)	RBMX
ENST00000602478.1-(p11222)	A_24_P681301	0.99992555	0.007768353	ENST00000602478.1-(p11222)	UBC
TCONS_00001266-(p17840)	A_24_P681301	-0.998137077	0.038865119	TCONS_00001266-(p17840)	UBC
ENST00000567668.1-(p5993)	A_23_P28169	-0.99960208	0.017960052	ENST00000567668.1-(p5993)	ARL6IP6
ENST00000570843.1-(p5848)	A_23_P164179	-0.999935606	0.007224684	ENST00000570843.1-(p5848)	TOB1
TCONS_00001266-(p17840)	A_23_P133332	0.998212099	0.038074265	TCONS_00001266-(p17840)	MRPS27
ENST00000570843.1-(p5848)	A_23_P214091	-0.999950692	0.006322014	ENST00000570843.1-(p5848)	LYPLA1
ENST00000582249.1-(p7100)	A_23_P102876	-0.998632503	0.033297202	ENST00000582249.1-(p7100)	CCT8
ENST00000567668.1-(p5993)	A_23_P83438	-0.997809422	0.042145754	ENST00000567668.1-(p5993)	UBE2Z
ENST00000570843.1-(p5848)	A_23_P388681	0.999913714	0.008363103	ENST00000570843.1-(p5848)	ELAVL1
TCONS_00015544-(p24067)	A_33_P3304516	-0.999807022	0.012507096	TCONS_00015544-(p24067)	ZNFX1
ENST00000570843.1-(p5848)	A_23_P47565	-0.99995231	0.006217417	ENST00000570843.1-(p5848)	LDHA
ENST00000567668.1-(p5993)	A_23_P53891	0.998776085	0.031500326	ENST00000567668.1-(p5993)	KLF5
ENST00000567668.1-(p5993)	A_23_P160689	-0.999001704	0.028448605	ENST00000567668.1-(p5993)	LRIF1
ENST00000582249.1-(p7100)	A_33_P3213432	-0.998362205	0.036440492	ENST00000582249.1-(p7100)	ARMC10
ENST00000450304.1-(p16965)	A_23_P152181	0.999138072	0.02643394	ENST00000450304.1-(p16965)	POLR3E
ENST00000582249.1-(p7100)	A_23_P122674	-0.998231587	0.037866132	ENST00000582249.1-(p7100)	PAK1IP1
TCONS_00001266-(p17840)	A_32_P52911	-0.997020827	0.049153094	TCONS_00001266-(p17840)	ADI1
TCONS_00001266-(p17840)	A_23_P92035	0.999540292	0.019304237	TCONS_00001266-(p17840)	SETD5
ENST00000582249.1-(p7100)	A_33_P3225487	0.998375868	0.036288128	ENST00000582249.1-(p7100)	HSD17B7
ENST00000602478.1-(p11222)	A_23_P142407	-0.999789683	0.013056881	ENST00000602478.1-(p11222)	ZNF101
TCONS_00001266-(p17840)	A_23_P142407	0.99759581	0.044153647	TCONS_00001266-(p17840)	ZNF101
ENST00000570843.1-(p5848)	A_23_P44581	-0.999817786	0.012153241	ENST00000570843.1-(p5848)	NOMO1
TCONS_00015544-(p24067)	A_23_P145074	0.999991016	0.002698585	TCONS_00015544-(p24067)	PNRC1
ENST00000450304.1-(p16965)	A_23_P20248	0.999680723	0.016087567	ENST00000450304.1-(p16965)	MAP2K1
ENST00000450304.1-(p16965)	A_33_P3402763	-0.999997875	0.001312318	ENST00000450304.1-(p16965)	NIFK
ENST00000570843.1-(p5848)	A_33_P3214874	-0.998898183	0.029887509	ENST00000570843.1-(p5848)	KPNA6
TCONS_00015544-(p24067)	A_23_P136238	0.99786539	0.041603678	TCONS_00015544-(p24067)	TMEM203
ENST00000450304.1-(p16965)	A_23_P88484	0.997751774	0.042696918	ENST00000450304.1-(p16965)	DUT
ENST00000567668.1-(p5993)	A_23_P138253	-0.999997026	0.001552566	ENST00000567668.1-(p5993)	CHTOP
ENST00000582249.1-(p7100)	A_23_P151459	-0.998870851	0.030256005	ENST00000582249.1-(p7100)	MYCBP2
ENST00000450304.1-(p16965)	A_23_P75330	0.999779972	0.013354936	ENST00000450304.1-(p16965)	HNRNPF
ENST00000570843.1-(p5848)	A_23_P206454	-0.999986932	0.003254641	ENST00000570843.1-(p5848)	CENPBD1
ENST00000602478.1-(p11222)	A_33_P3594654	-0.999543476	0.019237263	ENST00000602478.1-(p11222)	TMEM185B
TCONS_00001266-(p17840)	A_33_P3594654	0.999826488	0.011859503	TCONS_00001266-(p17840)	TMEM185B
ENST00000602478.1-(p11222)	A_33_P3376434	-0.999268017	0.024359718	ENST00000602478.1-(p11222)	SETD5
ENST00000602478.1-(p11222)	A_23_P19852	-0.999996193	0.00175669	ENST00000602478.1-(p11222)	IQCE
TCONS_00001266-(p17840)	A_23_P19852	0.998668701	0.032853457	TCONS_00001266-(p17840)	IQCE
ENST00000570843.1-(p5848)	A_23_P122775	0.99945643	0.020991456	ENST00000570843.1-(p5848)	RTN4IP1
ENST00000567668.1-(p5993)	A_23_P371613	-0.999193535	0.025569197	ENST00000567668.1-(p5993)	CHCHD1
ENST00000602478.1-(p11222)	A_24_P212443	-0.99886486	0.030336179	ENST00000602478.1-(p11222)	UBE3C
ENST00000582249.1-(p7100)	A_23_P69958	0.99696695	0.049595778	ENST00000582249.1-(p7100)	AP3S1
ENST00000602478.1-(p11222)	A_23_P44257	-0.999845111	0.011204969	ENST00000602478.1-(p11222)	COMMD8
TCONS_00001266-(p17840)	A_23_P44257	0.999511885	0.019891798	TCONS_00001266-(p17840)	COMMD8
TCONS_00015544-(p24067)	A_23_P86216	0.999256507	0.02455051	TCONS_00015544-(p24067)	PSMA5
ENST00000567668.1-(p5993)	A_23_P103070	-0.999472976	0.020669466	ENST00000567668.1-(p5993)	YWHAH
ENST00000582249.1-(p7100)	A_23_P68884	0.998965327	0.02896237	ENST00000582249.1-(p7100)	DRG1
ENST00000450304.1-(p16965)	A_24_P342086	-0.999944871	0.006684783	ENST00000450304.1-(p16965)	WWP2
ENST00000570843.1-(p5848)	A_24_P55465	0.999307481	0.023693878	ENST00000570843.1-(p5848)	MTPN
ENST00000582249.1-(p7100)	A_33_P3379644	-0.999872971	0.010147308	ENST00000582249.1-(p7100)	ALDH1A1
ENST00000602478.1-(p11222)	A_24_P82957	-0.998384779	0.036188417	ENST00000602478.1-(p11222)	RNF114
ENST00000567668.1-(p5993)	A_33_P3226357	-0.998467251	0.035252192	ENST00000567668.1-(p5993)	FOXE1
ENST00000602478.1-(p11222)	A_23_P126197	-0.998865383	0.030329191	ENST00000602478.1-(p11222)	SRSF4
ENST00000602478.1-(p11222)	A_23_P55281	-0.999961603	0.005578855	ENST00000602478.1-(p11222)	HOXB7
TCONS_00001266-(p17840)	A_23_P55281	0.998341007	0.036675621	TCONS_00001266-(p17840)	HOXB7
ENST00000602478.1-(p11222)	A_24_P345209	-0.999487946	0.020373768	ENST00000602478.1-(p11222)	DYRK3
ENST00000582249.1-(p7100)	A_24_P397107	0.999954283	0.006087422	ENST00000582249.1-(p7100)	CDC25A
ENST00000567668.1-(p5993)	A_24_P225604	-0.999012471	0.02829475	ENST00000567668.1-(p5993)	DNAJC10
ENST00000570843.1-(p5848)	A_23_P210210	-0.998884572	0.030071575	ENST00000570843.1-(p5848)	EPAS1
ENST00000570843.1-(p5848)	A_23_P211814	-0.999976125	0.0043991	ENST00000570843.1-(p5848)	MAP4
ENST00000570843.1-(p5848)	A_23_P154235	-0.999997657	0.001378059	ENST00000570843.1-(p5848)	NMI
ENST00000582249.1-(p7100)	A_32_P92399	0.999825227	0.011902506	ENST00000582249.1-(p7100)	COG8
ENST00000567668.1-(p5993)	A_24_P350649	-0.997747276	0.042739618	ENST00000567668.1-(p5993)	PDPR
ENST00000567668.1-(p5993)	A_33_P3271301	-0.997118892	0.04833695	ENST00000567668.1-(p5993)	TCF20
TCONS_00001266-(p17840)	A_23_P90679	-0.999430424	0.021487789	TCONS_00001266-(p17840)	STRADB
ENST00000567668.1-(p5993)	A_23_P165494	-0.998048496	0.039778688	ENST00000567668.1-(p5993)	GORASP2
TCONS_00015544-(p24067)	A_33_P3252719	-0.998434478	0.035627179	TCONS_00015544-(p24067)	TIRAP
ENST00000570843.1-(p5848)	A_23_P62840	0.9999998	0.000402506	ENST00000570843.1-(p5848)	YRDC
ENST00000450304.1-(p16965)	A_33_P3251093	-0.999635235	0.017195507	ENST00000450304.1-(p16965)	SLC36A1
ENST00000567668.1-(p5993)	A_23_P131208	0.998203191	0.038169027	ENST00000567668.1-(p5993)	NR4A2
TCONS_00001266-(p17840)	A_23_P35354	-0.998616231	0.033494767	TCONS_00001266-(p17840)	CWF19L1
ENST00000567668.1-(p5993)	A_23_P210538	-0.99743862	0.045574812	ENST00000567668.1-(p5993)	ELMO2
ENST00000567668.1-(p5993)	A_32_P71788	-0.999977691	0.004252406	ENST00000567668.1-(p5993)	FKBP4
ENST00000570843.1-(p5848)	A_24_P500891	0.99988593	0.009615803	ENST00000570843.1-(p5848)	AK2
TCONS_00015544-(p24067)	A_33_P3333820	-0.999373222	0.022541074	TCONS_00015544-(p24067)	UBE2R2
ENST00000570843.1-(p5848)	A_23_P45913	0.999851144	0.010984589	ENST00000570843.1-(p5848)	SNRNP40
ENST00000602478.1-(p11222)	A_23_P32938	-0.999980976	0.003926913	ENST00000602478.1-(p11222)	DDX10
TCONS_00001266-(p17840)	A_23_P32938	0.999089419	0.027169853	TCONS_00001266-(p17840)	DDX10
TCONS_00015544-(p24067)	A_23_P150018	-0.999870743	0.010235916	TCONS_00015544-(p24067)	DUSP5
ENST00000567668.1-(p5993)	A_23_P319895	0.99908223	0.027276922	ENST00000567668.1-(p5993)	SETD1B
ENST00000570843.1-(p5848)	A_24_P144377	-0.999917463	0.008179444	ENST00000570843.1-(p5848)	DEXI
ENST00000582249.1-(p7100)	A_24_P71661	0.999817751	0.012154427	ENST00000582249.1-(p7100)	CRTAP
ENST00000567668.1-(p5993)	A_23_P402751	0.997863293	0.041624111	ENST00000567668.1-(p5993)	COX2
ENST00000582249.1-(p7100)	A_23_P12849	-0.999225664	0.025054622	ENST00000582249.1-(p7100)	FBXO18
ENST00000602478.1-(p11222)	A_23_P27744	0.998389557	0.036134838	ENST00000602478.1-(p11222)	FBXO46
TCONS_00001266-(p17840)	A_23_P27744	-0.999968686	0.005038072	TCONS_00001266-(p17840)	FBXO46
ENST00000567668.1-(p5993)	A_23_P97296	0.99878424	0.031395181	ENST00000567668.1-(p5993)	NECAP2
ENST00000602478.1-(p11222)	A_24_P362317	-0.997836983	0.041879686	ENST00000602478.1-(p11222)	ADAR
TCONS_00001266-(p17840)	A_24_P362317	0.999856559	0.01078292	TCONS_00001266-(p17840)	ADAR
ENST00000582249.1-(p7100)	A_24_P367242	0.997253476	0.04719394	ENST00000582249.1-(p7100)	KRTAP19-1
ENST00000602478.1-(p11222)	A_23_P203972	-0.999779969	0.013355023	ENST00000602478.1-(p11222)	FZD10
TCONS_00001266-(p17840)	A_23_P203972	0.997563245	0.04445179	TCONS_00001266-(p17840)	FZD10
TCONS_00001266-(p17840)	A_24_P204675	0.998934921	0.029384919	TCONS_00001266-(p17840)	NPIPB5
ENST00000570843.1-(p5848)	A_23_P153941	0.997117597	0.048347815	ENST00000570843.1-(p5848)	CAMKMT
ENST00000567668.1-(p5993)	A_23_P129695	0.999181688	0.025756349	ENST00000567668.1-(p5993)	VASN
ENST00000602478.1-(p11222)	A_24_P128312	-0.997405939	0.045864759	ENST00000602478.1-(p11222)	ZNF79
TCONS_00001266-(p17840)	A_24_P128312	0.99973095	0.014767993	TCONS_00001266-(p17840)	ZNF79
TCONS_00015544-(p24067)	A_33_P3398065	-0.998446014	0.035495631	TCONS_00015544-(p24067)	TPD52L1
ENST00000567668.1-(p5993)	A_24_P237753	0.999994011	0.002203275	ENST00000567668.1-(p5993)	NUP188
TCONS_00015544-(p24067)	A_24_P181585	-0.999744602	0.014388416	TCONS_00015544-(p24067)	LRRC59
ENST00000567668.1-(p5993)	A_23_P154188	-0.999930377	0.007512325	ENST00000567668.1-(p5993)	SAP130
TCONS_00001266-(p17840)	A_23_P253177	0.997640073	0.043745143	TCONS_00001266-(p17840)	STK24
TCONS_00001266-(p17840)	A_23_P141965	0.998028006	0.039987049	TCONS_00001266-(p17840)	HAUS8
ENST00000450304.1-(p16965)	A_23_P86570	0.999613361	0.017703613	ENST00000450304.1-(p16965)	ANXA7
ENST00000567668.1-(p5993)	A_33_P3209030	-0.999281712	0.02413073	ENST00000567668.1-(p5993)	ZNF623
ENST00000567668.1-(p5993)	A_23_P252062	-0.997841176	0.041839061	ENST00000567668.1-(p5993)	PPARG
ENST00000582249.1-(p7100)	A_24_P374943	0.999897791	0.00910212	ENST00000582249.1-(p7100)	CXADR
ENST00000570843.1-(p5848)	A_23_P204252	0.997693614	0.043245872	ENST00000570843.1-(p5848)	M6PR
TCONS_00015544-(p24067)	A_33_P3345255	0.998873757	0.030217038	TCONS_00015544-(p24067)	KBTBD4
ENST00000582249.1-(p7100)	A_24_P23258	0.997267092	0.04707676	ENST00000582249.1-(p7100)	GRAMD4
ENST00000582249.1-(p7100)	A_33_P3228757	-0.998494103	0.03494196	ENST00000582249.1-(p7100)	ZNF814
ENST00000450304.1-(p16965)	A_23_P140301	-0.99990874	0.008600797	ENST00000450304.1-(p16965)	PSMA3
ENST00000570843.1-(p5848)	A_24_P201171	0.997759569	0.042622808	ENST00000570843.1-(p5848)	STXBP1
ENST00000567668.1-(p5993)	A_32_P44568	-0.999609939	0.017781786	ENST00000567668.1-(p5993)	LDHA
TCONS_00015544-(p24067)	A_23_P152807	-0.998226242	0.037923334	TCONS_00015544-(p24067)	RSAD1
ENST00000582249.1-(p7100)	A_24_P396375	-0.999999456	0.000664157	ENST00000582249.1-(p7100)	ECE1
ENST00000582249.1-(p7100)	A_33_P3356245	-0.999999499	0.00063744	ENST00000582249.1-(p7100)	ZNF416
ENST00000567668.1-(p5993)	A_32_P91902	-0.999887873	0.009533535	ENST00000567668.1-(p5993)	TSPAN14
ENST00000570843.1-(p5848)	A_23_P146798	-0.997036718	0.049021762	ENST00000570843.1-(p5848)	SEPHS2
ENST00000570843.1-(p5848)	A_23_P66732	-0.999947479	0.006524743	ENST00000570843.1-(p5848)	GSG2
