# Supplementary material for: Long noncoding RNA expression profiles in sub-lethal heat-treated hepatoma carcinoma cells
Source: World J Surg Oncol. 2017 Jul 21;15:136. doi: 10.1186/s12957-017-1194-4 (PMC5521104; doi:10.1186/s12957-017-1194-4)
Supplement: Supplementary file 10 — Target prediction summary. (XLS 2 kb) [file 12957_2017_1194_MOESM10_ESM.xls]

Target predicyion of seven lncRNAs that were selected for network analyses
lncRNA	mRNA	GeneSymbol	GeneName	Correlation	P.value	lncRNA in DEG_NvsC vs NvsC	mRNA in DEG_NvsC vs NvsC	lncRNA_chr	lncRNA_strand	lncRNA_start	lncRNA_end	mRNA_chr	mRNA_strand	mRNA_start	mRNA_end	cis-regulation	trans-regulation
p24067	A_23_P309619	KIAA1671	KIAA1671	1	0	up	down	8	-	144795187	144796371	22	+	25423941	25593411		miRNA sequestration
p24067	A_23_P118643	EIF4E	eukaryotic translation initiation factor 4E	1	0	up	down	8	-	144795187	144796371	4	-	99792835	99851788		miRNA sequestration
p5848	A_33_P3298577	SBNO1	strawberry notch homolog 1 (Drosophila)	1	0	up	up	16	-	3206736	3207484	12	-	123773656	123834988		miRNA sequestration
p5848	A_32_P71943	DSTYK	dual serine/threonine and tyrosine protein kinase	1	0	up	down	16	-	3206736	3207484	1	-	205111633	205180694		miRNA sequestration
p5848	A_23_P203819	GOLGA3	golgin A3	1	0	up	down	16	-	3206736	3207484	12	-	133345501	133398898		miRNA sequestration
p5848	A_23_P118643	EIF4E	eukaryotic translation initiation factor 4E	1	0	up	down	16	-	3206736	3207484	4	-	99792835	99851788		miRNA sequestration
p5848	A_23_P100795	STAT3	signal transducer and activator of transcription 3 (acute-phase response factor)	1	0	up	down	16	-	3206736	3207484	17	-	40465342	40540586		miRNA sequestration
p5848	A_23_P304171	KIAA0226	KIAA0226	1	0	up	down	16	-	3206736	3207484	3	-	197398264	197476570		miRNA sequestration
p5848	A_33_P3216933	SIK2	salt-inducible kinase 2	1	0	up	down	16	-	3206736	3207484	11	+	111473115	111601577		miRNA sequestration
p5848	A_33_P3274304	WIPF2	"WAS/WASL interacting protein family, member 2"	1	0	up	down	16	-	3206736	3207484	17	+	38375574	38440388		miRNA sequestration
p5848	A_32_P51905	KIAA1191	KIAA1191	1	0	up	down	16	-	3206736	3207484	5	-	175773065	175788768		miRNA sequestration
p5848	A_23_P60537	PRPF4	pre-mRNA processing factor 4	1	0	up	down	16	-	3206736	3207484	9	+	116037922	116055056		miRNA sequestration
p5848	A_24_P119577	PHACTR4	phosphatase and actin regulator 4	1	0	up	down	16	-	3206736	3207484	1	+	28764682	28826820		miRNA sequestration
p5848	A_23_P50426	KANK2	KN motif and ankyrin repeat domains 2	1	0	up	down	16	-	3206736	3207484	19	-	11274944	11308243		miRNA sequestration
p5848	A_23_P66158	KNOP1	lysine-rich nucleolar protein 1	1	0	up	down	16	-	3206736	3207484	16	-	19714902	19729556		miRNA sequestration
p17840	A_23_P34915	ATF3	activating transcription factor 3	1	0	up	down	1	+	212731195	212734165	1	+	212738697	212794114	Intergenic(10k)
p16965	A_33_P3456233	LOC101928483	uncharacterized LOC101928483	1	0	up	up	9	+	139443581	139444345	9	+	139443582	139444345	Sense
p16965	A_21_P0013610	LOC101928483	uncharacterized LOC101928483	1	0	up	up	9	+	139443581	139444345	9	+	139440664	139443901	Sense
