# Supplementary material for: Long noncoding RNA expression profiles in sub-lethal heat-treated hepatoma carcinoma cells
Source: World J Surg Oncol. 2017 Jul 21;15:136. doi: 10.1186/s12957-017-1194-4 (PMC5521104; doi:10.1186/s12957-017-1194-4)
Supplement: Supplementary file 11 — N vs C GO enrichment. (XLSX 1980 kb) [file 12957_2017_1194_MOESM11_ESM.xlsx]

## Sheet: biological_process
Term	Database	ID	Input number	Background number	All input number	All background number	Input frequency	Background frequency	P-Value	Corrected P-Value	Input	Hyperlink	Input gene symbols
cellular process	biological_process	GO:0009987	998	14021	136066	1777537	0.00733467581909	0.00788788081486	0.98819446879	1.0	5310|3925|123920|9675|23361|9677|23367|83931|10455|55540|100533952|10459|10458|27242|8309|10102|51304|7307|26017|5982|3251|387893|4146|51263|5984|5558|126375|7514|7511|50640|9419|51060|221120|2919|57510|23648|10207|2295|55909|1495|7128|84557|6158|5468|3339|51256|340665|55905|4733|79133|5264|10193|390259|79139|57727|56125|84545|55585|4329|3665|900|6294|595|597|136647|165829|3140|25885|275|5307|314…	http://amigo.geneontology.org/cgi-bin/amigo/term_details?term=GO:0009987	hsa:5310,PKD1,5310:up|hsa:3925,STMN1,3925:down|hsa:123920,CMTM3,123920:down|hsa:9675,TTI1,9675:down|hsa:23361,ZNF629,23361:down|hsa:9677,PPIP5K1,9677:down|hsa:23367,LARP1,23367:down|hsa:83931,STK40,83931:down|hsa:10455,ECI2,10455:down|hsa:55540,IL17RB,55540:down|hsa:100533952,RBAK,100533952:up|hsa:10459,MAD2L2,10459:up|hsa:10458,BAIAP2,10458:up|hsa:27242,TNFRSF21,27242:down|hsa:8309,ACOX2,8309:up…
single-organism process	biological_process	GO:0044699	875	12665	136066	1777537	0.0064307027472	0.00712502749591	0.998650630482	1.0	387733|3925|123920|56937|9675|9677|23367|83931|10455|55540|51082|130589|10458|27242|8309|10102|51304|3552|26017|5982|3251|387893|4146|51263|5984|5558|7514|5716|50640|9419|51060|221120|716|10207|2295|55909|1495|7128|6158|5468|3339|340665|55905|4733|5264|10193|390259|79139|57727|56125|65979|55585|4329|3665|6294|595|597|136647|165829|3140|275|5307|3148|9698|346288|10459|3660|8481|5796|80201|114609|7…	http://amigo.geneontology.org/cgi-bin/amigo/term_details?term=GO:0044699	hsa:387733,IFITM5,387733:up|hsa:3925,STMN1,3925:down|hsa:123920,CMTM3,123920:down|hsa:56937,PMEPA1,56937:down|hsa:9675,TTI1,9675:down|hsa:9677,PPIP5K1,9677:down|hsa:23367,LARP1,23367:down|hsa:83931,STK40,83931:down|hsa:10455,ECI2,10455:down|hsa:55540,IL17RB,55540:down|hsa:51082,POLR1D,51082:down|hsa:130589,GALM,130589:down|hsa:10458,BAIAP2,10458:up|hsa:27242,TNFRSF21,27242:down|hsa:8309,ACOX2,830…
metabolic process	biological_process	GO:0008152	864	10926	136066	1777537	0.00634985962695	0.0061467074947	0.182482382982	0.959760379845	5310|56937|23361|9677|23367|83931|10455|29081|100533952|130589|8309|10102|51304|7307|5982|3251|387893|51263|5984|6487|126375|7514|7511|402682|50640|51060|1545|221120|716|57510|23648|2295|253152|112858|7128|84557|6158|5468|3339|51256|340665|55905|4733|79133|5264|10193|390259|79139|57727|55226|65979|51603|55585|1662|4329|3665|900|6294|595|79888|25885|275|5307|3148|9698|10459|7633|145482|161725|8020…	http://amigo.geneontology.org/cgi-bin/amigo/term_details?term=GO:0008152	hsa:5310,PKD1,5310:up|hsa:56937,PMEPA1,56937:down|hsa:23361,ZNF629,23361:down|hsa:9677,PPIP5K1,9677:down|hsa:23367,LARP1,23367:down|hsa:83931,STK40,83931:down|hsa:10455,ECI2,10455:down|hsa:29081,METTL5,29081:down|hsa:100533952,RBAK,100533952:up|hsa:130589,GALM,130589:down|hsa:8309,ACOX2,8309:up|hsa:10102,TSFM,10102:down|hsa:51304,ZDHHC3,51304:down|hsa:7307,U2AF1,7307:down|hsa:5982,RFC2,5982:down|…
single-organism cellular process	biological_process	GO:0044763	793	11484	136066	1777537	0.0058280540326	0.0064606250109	0.997953317867	1.0	5310|3925|123920|9675|9677|23367|83931|10455|55540|10459|10458|11252|8309|10102|3552|26017|5982|3251|387893|4146|51263|5984|5558|7514|50640|9419|51060|221120|2919|10207|2295|55909|1495|7128|6158|5468|3339|340665|55905|10966|5264|10193|79139|57727|56125|65979|55585|4329|3665|595|597|136647|165829|3140|275|3148|346288|3660|5796|80201|114609|528|51118|93323|5002|2768|9150|3588|5008|64428|4190|6324|1…	http://amigo.geneontology.org/cgi-bin/amigo/term_details?term=GO:0044763	hsa:5310,PKD1,5310:up|hsa:3925,STMN1,3925:down|hsa:123920,CMTM3,123920:down|hsa:9675,TTI1,9675:down|hsa:9677,PPIP5K1,9677:down|hsa:23367,LARP1,23367:down|hsa:83931,STK40,83931:down|hsa:10455,ECI2,10455:down|hsa:55540,IL17RB,55540:down|hsa:10459,MAD2L2,10459:up|hsa:10458,BAIAP2,10458:up|hsa:11252,PACSIN2,11252:down|hsa:8309,ACOX2,8309:up|hsa:10102,TSFM,10102:down|hsa:3552,IL1A,3552:down|hsa:26017,…
organic substance metabolic process	biological_process	GO:0071704	785	9645	136066	1777537	0.00576925903606	0.00542604739029	0.051619419283	0.75188904127	5310|23361|9677|23367|83931|10455|100533952|130589|8309|10102|51304|7307|5982|3251|387893|51263|5984|6487|126375|7514|7511|402682|50640|1545|221120|716|57510|2295|112858|7128|6158|5468|3339|51256|340665|55905|4733|5264|10193|390259|79139|57727|84545|55585|4329|3665|6294|595|79888|25885|275|5307|3148|10459|7633|145482|161725|80201|114609|51118|64170|2768|9150|5008|9253|4190|51503|1964|197259|4354|…	http://amigo.geneontology.org/cgi-bin/amigo/term_details?term=GO:0071704	hsa:5310,PKD1,5310:up|hsa:23361,ZNF629,23361:down|hsa:9677,PPIP5K1,9677:down|hsa:23367,LARP1,23367:down|hsa:83931,STK40,83931:down|hsa:10455,ECI2,10455:down|hsa:100533952,RBAK,100533952:up|hsa:130589,GALM,130589:down|hsa:8309,ACOX2,8309:up|hsa:10102,TSFM,10102:down|hsa:51304,ZDHHC3,51304:down|hsa:7307,U2AF1,7307:down|hsa:5982,RFC2,5982:down|hsa:3251,HPRT1,3251:down|hsa:387893,SETD8,387893:down|hs…
cellular metabolic process	biological_process	GO:0044237	781	9358	136066	1777537	0.00573986153778	0.00526458802264	0.0111482545233	0.483110642631	5310|23361|9677|23367|83931|10455|100533952|10459|8309|10102|51304|7307|5982|3251|387893|51263|5984|6487|126375|7514|7511|50640|221120|2295|112858|7128|84557|6158|5468|3339|51256|340665|55905|4733|5264|10193|390259|79139|57727|84545|55585|4329|3665|900|6294|595|79888|25885|275|5307|3148|7633|145482|161725|80201|114609|51118|64170|2768|9150|5008|64428|4190|51503|1545|197259|4354|103|22906|8289|798…	http://amigo.geneontology.org/cgi-bin/amigo/term_details?term=GO:0044237	hsa:5310,PKD1,5310:up|hsa:23361,ZNF629,23361:down|hsa:9677,PPIP5K1,9677:down|hsa:23367,LARP1,23367:down|hsa:83931,STK40,83931:down|hsa:10455,ECI2,10455:down|hsa:100533952,RBAK,100533952:up|hsa:10459,MAD2L2,10459:up|hsa:8309,ACOX2,8309:up|hsa:10102,TSFM,10102:down|hsa:51304,ZDHHC3,51304:down|hsa:7307,U2AF1,7307:down|hsa:5982,RFC2,5982:down|hsa:3251,HPRT1,3251:down|hsa:387893,SETD8,387893:down|hsa:…
primary metabolic process	biological_process	GO:0044238	765	9290	136066	1777537	0.00562227154469	0.00522633284145	0.0278671221376	0.596379300663	5310|23361|9677|23367|83931|10455|100533952|130589|8309|10102|51304|7307|5982|3251|387893|51263|5984|6487|126375|7514|7511|402682|50640|1545|221120|716|2295|112858|7128|6158|5468|3339|51256|340665|55905|4733|5264|10193|390259|79139|57727|84545|55585|4329|3665|6294|595|79888|25885|275|5307|3148|10459|7633|145482|161725|80201|114609|51118|64170|2768|9150|5008|9253|4190|51503|1964|197259|4354|103|22…	http://amigo.geneontology.org/cgi-bin/amigo/term_details?term=GO:0044238	hsa:5310,PKD1,5310:up|hsa:23361,ZNF629,23361:down|hsa:9677,PPIP5K1,9677:down|hsa:23367,LARP1,23367:down|hsa:83931,STK40,83931:down|hsa:10455,ECI2,10455:down|hsa:100533952,RBAK,100533952:up|hsa:130589,GALM,130589:down|hsa:8309,ACOX2,8309:up|hsa:10102,TSFM,10102:down|hsa:51304,ZDHHC3,51304:down|hsa:7307,U2AF1,7307:down|hsa:5982,RFC2,5982:down|hsa:3251,HPRT1,3251:down|hsa:387893,SETD8,387893:down|hs…
biological regulation	biological_process	GO:0065007	733	10296	136066	1777537	0.00538709155851	0.00579228449253	0.973577606077	1.0	387733|3925|123920|56937|9675|23361|23367|83931|100533952|10459|10458|11252|10102|3552|5982|3251|387893|4146|5984|5558|126375|7514|9419|51060|716|57510|10207|55909|1495|7128|5468|3339|340665|11143|10966|10193|390259|79139|83787|57727|65979|55585|3665|595|597|79888|165829|3140|25885|3148|8481|5796|7633|80201|114609|528|51118|64170|2768|9150|3588|5008|9253|6324|1545|59277|4354|103|22906|8289|79818|…	http://amigo.geneontology.org/cgi-bin/amigo/term_details?term=GO:0065007	hsa:387733,IFITM5,387733:up|hsa:3925,STMN1,3925:down|hsa:123920,CMTM3,123920:down|hsa:56937,PMEPA1,56937:down|hsa:9675,TTI1,9675:down|hsa:23361,ZNF629,23361:down|hsa:23367,LARP1,23367:down|hsa:83931,STK40,83931:down|hsa:100533952,RBAK,100533952:up|hsa:10459,MAD2L2,10459:up|hsa:10458,BAIAP2,10458:up|hsa:11252,PACSIN2,11252:down|hsa:10102,TSFM,10102:down|hsa:3552,IL1A,3552:down|hsa:5982,RFC2,5982:d…
regulation of biological process	biological_process	GO:0050789	697	9817	136066	1777537	0.00512251407405	0.00552281049565	0.974986628241	1.0	387733|3925|123920|9675|23361|23367|83931|100533952|10459|10458|11252|10102|3552|3251|387893|4146|126375|7514|9419|51060|716|57510|10207|55909|1495|7128|5468|3339|340665|11143|10966|10193|390259|79139|83787|57727|65979|2288|595|597|79888|165829|3140|25885|3148|5796|7633|114609|528|51118|64170|2768|9150|3588|5008|9253|6324|1545|59277|4354|103|22906|8289|79818|1848|2040|11004|1843|79813|1847|1845|2…	http://amigo.geneontology.org/cgi-bin/amigo/term_details?term=GO:0050789	hsa:387733,IFITM5,387733:up|hsa:3925,STMN1,3925:down|hsa:123920,CMTM3,123920:down|hsa:9675,TTI1,9675:down|hsa:23361,ZNF629,23361:down|hsa:23367,LARP1,23367:down|hsa:83931,STK40,83931:down|hsa:100533952,RBAK,100533952:up|hsa:10459,MAD2L2,10459:up|hsa:10458,BAIAP2,10458:up|hsa:11252,PACSIN2,11252:down|hsa:10102,TSFM,10102:down|hsa:3552,IL1A,3552:down|hsa:3251,HPRT1,3251:down|hsa:387893,SETD8,387893…
macromolecule metabolic process	biological_process	GO:0043170	664	8163	136066	1777537	0.0048799847133	0.00459230947091	0.0692141840412	0.811096387221	5310|23361|23367|83931|100533952|10459|10102|51304|7307|5982|387893|51263|5984|5558|7514|7511|402682|387787|716|57510|2295|112858|7128|6158|5468|3339|55905|4733|10193|390259|79139|57727|84545|55585|2288|6294|595|79888|25885|5307|3148|7633|161725|114609|51118|64170|2768|9150|5008|9253|51503|1964|197259|103|22906|8289|79818|1848|84126|7701|1843|79813|1847|1845|9410|23067|57506|10638|649|4953|10635|…	http://amigo.geneontology.org/cgi-bin/amigo/term_details?term=GO:0043170	hsa:5310,PKD1,5310:up|hsa:23361,ZNF629,23361:down|hsa:23367,LARP1,23367:down|hsa:83931,STK40,83931:down|hsa:100533952,RBAK,100533952:up|hsa:10459,MAD2L2,10459:up|hsa:10102,TSFM,10102:down|hsa:51304,ZDHHC3,51304:down|hsa:7307,U2AF1,7307:down|hsa:5982,RFC2,5982:down|hsa:387893,SETD8,387893:down|hsa:51263,MRPL30,51263:down|hsa:5984,RFC4,5984:down|hsa:5558,PRIM2,5558:down|hsa:7514,XPO1,7514:down|hsa:…
regulation of cellular process	biological_process	GO:0050794	655	9406	136066	1777537	0.00481384034219	0.00529159167995	0.991678133235	1.0	5310|3925|123920|9675|23361|23367|83931|100533952|10459|10458|11252|10102|3552|3251|387893|126375|7514|9419|51060|2919|10207|55909|1495|7128|5468|3339|340665|11143|10966|10193|390259|79139|57727|65979|2288|595|597|79888|165829|3140|3148|50632|7633|114609|528|51118|64170|2768|9150|3588|5008|9253|6324|1545|4354|103|22906|8289|79818|1848|2040|11004|55120|79813|1847|1845|2020|23067|57506|4953|10635|9…	http://amigo.geneontology.org/cgi-bin/amigo/term_details?term=GO:0050794	hsa:5310,PKD1,5310:up|hsa:3925,STMN1,3925:down|hsa:123920,CMTM3,123920:down|hsa:9675,TTI1,9675:down|hsa:23361,ZNF629,23361:down|hsa:23367,LARP1,23367:down|hsa:83931,STK40,83931:down|hsa:100533952,RBAK,100533952:up|hsa:10459,MAD2L2,10459:up|hsa:10458,BAIAP2,10458:up|hsa:11252,PACSIN2,11252:down|hsa:10102,TSFM,10102:down|hsa:3552,IL1A,3552:down|hsa:3251,HPRT1,3251:down|hsa:387893,SETD8,387893:down|…
cellular macromolecule metabolic process	biological_process	GO:0044260	624	7468	136066	1777537	0.00458600973057	0.00420131901614	0.0194071638267	0.526855217923	5310|23361|23367|83931|100533952|10459|10102|51304|7307|5982|387893|51263|5984|5558|7514|387787|2295|112858|7128|6158|5468|3339|55905|4733|10193|390259|79139|57727|84545|55585|2288|6294|595|25885|5307|3148|7633|161725|114609|51118|2768|9150|5008|64428|51503|197259|103|22906|8289|79818|1848|84126|7701|1843|79813|1847|1845|9410|23067|9416|10638|10635|9555|79595|91624|23326|55718|9341|54556|54880|11…	http://amigo.geneontology.org/cgi-bin/amigo/term_details?term=GO:0044260	hsa:5310,PKD1,5310:up|hsa:23361,ZNF629,23361:down|hsa:23367,LARP1,23367:down|hsa:83931,STK40,83931:down|hsa:100533952,RBAK,100533952:up|hsa:10459,MAD2L2,10459:up|hsa:10102,TSFM,10102:down|hsa:51304,ZDHHC3,51304:down|hsa:7307,U2AF1,7307:down|hsa:5982,RFC2,5982:down|hsa:387893,SETD8,387893:down|hsa:51263,MRPL30,51263:down|hsa:5984,RFC4,5984:down|hsa:5558,PRIM2,5558:down|hsa:7514,XPO1,7514:down|hsa:…
nitrogen compound metabolic process	biological_process	GO:0006807	514	6024	136066	1777537	0.00377757852807	0.00338895899213	0.0103251822201	0.483110642631	23361|100533952|10459|10102|7307|5982|3251|387893|5984|5558|7514|7511|50640|112858|7128|6158|5468|3339|11143|4733|10193|390259|2316|57727|4329|6294|595|79888|25885|275|3148|7633|114609|51118|9150|5008|64428|4190|51503|4354|103|22906|8289|79818|84126|7701|55120|79813|9410|2020|23067|57506|10638|4953|10635|1109|9555|79595|23326|55718|54556|54880|2618|11128|10380|83879|5136|730051|54951|6430|55159|2…	http://amigo.geneontology.org/cgi-bin/amigo/term_details?term=GO:0006807	hsa:23361,ZNF629,23361:down|hsa:100533952,RBAK,100533952:up|hsa:10459,MAD2L2,10459:up|hsa:10102,TSFM,10102:down|hsa:7307,U2AF1,7307:down|hsa:5982,RFC2,5982:down|hsa:3251,HPRT1,3251:down|hsa:387893,SETD8,387893:down|hsa:5984,RFC4,5984:down|hsa:5558,PRIM2,5558:down|hsa:7514,XPO1,7514:down|hsa:7511,XPNPEP1,7511:down|hsa:50640,PNPLA8,50640:down|hsa:112858,TP53RK,112858:down|hsa:7128,TNFAIP3,7128:down…
response to stimulus	biological_process	GO:0050896	501	7542	136066	1777537	0.00368203665868	0.00424294965449	0.999212716054	1.0	387733|3925|123920|9675|23367|83931|10459|10458|3552|5982|3251|387893|5984|7514|716|10207|55909|1495|7128|5468|3339|340665|10966|10193|79139|57727|8767|65979|2288|595|597|165829|3140|3148|50632|114609|528|64170|5002|2768|3588|5008|9253|6324|1545|59277|4354|103|104|8289|900|1848|84126|11004|55120|8938|1847|1845|57506|4953|10635|9557|84893|55718|55715|2618|11128|64221|10380|122706|23710|6430|3459|5…	http://amigo.geneontology.org/cgi-bin/amigo/term_details?term=GO:0050896	hsa:387733,IFITM5,387733:up|hsa:3925,STMN1,3925:down|hsa:123920,CMTM3,123920:down|hsa:9675,TTI1,9675:down|hsa:23367,LARP1,23367:down|hsa:83931,STK40,83931:down|hsa:10459,MAD2L2,10459:up|hsa:10458,BAIAP2,10458:up|hsa:3552,IL1A,3552:down|hsa:5982,RFC2,5982:down|hsa:3251,HPRT1,3251:down|hsa:387893,SETD8,387893:down|hsa:5984,RFC4,5984:down|hsa:7514,XPO1,7514:down|hsa:716,C1S,716:down|hsa:10207,INADL,…
cellular nitrogen compound metabolic process	biological_process	GO:0034641	491	5663	136066	1777537	0.003608542913	0.00318586898613	0.00480308375085	0.418790554814	23361|100533952|10459|10102|7307|5982|3251|387893|5984|5558|7514|7511|50640|112858|7128|6158|5468|11143|4733|10193|390259|2316|57727|4329|6294|595|79888|25885|3148|7633|114609|51118|9150|5008|64428|4190|51503|4354|103|22906|8289|79818|84126|7701|55120|79813|9410|2020|23067|57506|10638|4953|10635|9555|79595|84893|55718|54556|54880|2618|11128|10380|83879|5136|730051|54951|6430|55159|6203|7553|55157…	http://amigo.geneontology.org/cgi-bin/amigo/term_details?term=GO:0034641	hsa:23361,ZNF629,23361:down|hsa:100533952,RBAK,100533952:up|hsa:10459,MAD2L2,10459:up|hsa:10102,TSFM,10102:down|hsa:7307,U2AF1,7307:down|hsa:5982,RFC2,5982:down|hsa:3251,HPRT1,3251:down|hsa:387893,SETD8,387893:down|hsa:5984,RFC4,5984:down|hsa:5558,PRIM2,5558:down|hsa:7514,XPO1,7514:down|hsa:7511,XPNPEP1,7511:down|hsa:50640,PNPLA8,50640:down|hsa:112858,TP53RK,112858:down|hsa:7128,TNFAIP3,7128:down…
regulation of metabolic process	biological_process	GO:0019222	479	5959	136066	1777537	0.00352035041818	0.00335239153953	0.156993647448	0.926682480185	5310|23361|23367|83931|100533952|10459|10102|3552|3251|387893|7514|2919|57510|7128|5468|11143|10193|390259|79139|57727|65979|595|79888|25885|3148|7633|114609|64170|2768|9150|5008|64428|5770|22906|8289|79818|1848|7701|1843|79813|1847|1845|23067|57506|4953|10635|9555|79595|23326|9341|54556|90007|54880|2619|83879|5136|5134|730051|54951|51025|22974|23395|7553|149986|7554|7272|26973|7009|6612|6615|112…	http://amigo.geneontology.org/cgi-bin/amigo/term_details?term=GO:0019222	hsa:5310,PKD1,5310:up|hsa:23361,ZNF629,23361:down|hsa:23367,LARP1,23367:down|hsa:83931,STK40,83931:down|hsa:100533952,RBAK,100533952:up|hsa:10459,MAD2L2,10459:up|hsa:10102,TSFM,10102:down|hsa:3552,IL1A,3552:down|hsa:3251,HPRT1,3251:down|hsa:387893,SETD8,387893:down|hsa:7514,XPO1,7514:down|hsa:2919,CXCL1,2919:down|hsa:57510,XPO5,57510:down|hsa:7128,TNFAIP3,7128:down|hsa:5468,PPARG,5468:down|hsa:11…
organic cyclic compound metabolic process	biological_process	GO:1901360	476	5598	136066	1777537	0.00349830229447	0.00314930153353	0.0155672933609	0.493274313887	5310|23361|100533952|10459|8309|10102|7307|5982|3251|387893|5984|5558|7514|387787|112858|7128|6158|5468|4733|10193|390259|2316|57727|4329|6294|595|25885|3148|7633|114609|51118|9150|5008|64428|4190|51503|4354|103|22906|8289|79818|84126|7701|55120|79813|9410|23067|57506|10638|10635|1109|9555|79595|84893|55718|54556|54880|2618|11128|10380|83879|5136|730051|54951|6430|55159|6203|7553|55157|7554|25902…	http://amigo.geneontology.org/cgi-bin/amigo/term_details?term=GO:1901360	hsa:5310,PKD1,5310:up|hsa:23361,ZNF629,23361:down|hsa:100533952,RBAK,100533952:up|hsa:10459,MAD2L2,10459:up|hsa:8309,ACOX2,8309:up|hsa:10102,TSFM,10102:down|hsa:7307,U2AF1,7307:down|hsa:5982,RFC2,5982:down|hsa:3251,HPRT1,3251:down|hsa:387893,SETD8,387893:down|hsa:5984,RFC4,5984:down|hsa:5558,PRIM2,5558:down|hsa:7514,XPO1,7514:down|hsa:387787,LIPT2,387787:up|hsa:112858,TP53RK,112858:down|hsa:7128,…
biosynthetic process	biological_process	GO:0009058	470	5659	136066	1777537	0.00345420604707	0.00318361868136	0.0479234171386	0.735361785017	5310|23361|23367|100533952|10459|8309|10102|51304|3552|5982|3251|387893|51263|5984|5558|126375|7514|50640|58477|7128|6158|5468|3339|11143|4733|10193|390259|2316|57727|84545|595|79888|25885|3148|7633|114609|64170|9150|5008|64428|4190|122961|22906|7307|79818|84126|7701|1843|79813|2020|23067|57506|10638|4953|9555|79595|23326|55718|54556|54880|2618|11128|83879|11222|730051|54951|6430|23395|7553|55157…	http://amigo.geneontology.org/cgi-bin/amigo/term_details?term=GO:0009058	hsa:5310,PKD1,5310:up|hsa:23361,ZNF629,23361:down|hsa:23367,LARP1,23367:down|hsa:100533952,RBAK,100533952:up|hsa:10459,MAD2L2,10459:up|hsa:8309,ACOX2,8309:up|hsa:10102,TSFM,10102:down|hsa:51304,ZDHHC3,51304:down|hsa:3552,IL1A,3552:down|hsa:5982,RFC2,5982:down|hsa:3251,HPRT1,3251:down|hsa:387893,SETD8,387893:down|hsa:51263,MRPL30,51263:down|hsa:5984,RFC4,5984:down|hsa:5558,PRIM2,5558:down|hsa:1263…
heterocycle metabolic process	biological_process	GO:0046483	464	5375	136066	1777537	0.00341010979966	0.00302384704228	0.00756150518323	0.458096647668	23361|100533952|10459|10102|3552|5982|3251|387893|5984|5558|7514|387787|112858|7128|6158|5468|4733|10193|390259|2316|57727|4329|6294|595|25885|3148|7633|114609|51118|9150|5008|64428|4190|51503|4354|103|22906|7307|79818|84126|7701|55120|79813|9410|23067|57506|10638|10635|9555|79595|84893|55718|54556|54880|2618|11128|10380|83879|5136|730051|54951|6430|55159|6203|7553|55157|7554|25902|55272|7009|887…	http://amigo.geneontology.org/cgi-bin/amigo/term_details?term=GO:0046483	hsa:23361,ZNF629,23361:down|hsa:100533952,RBAK,100533952:up|hsa:10459,MAD2L2,10459:up|hsa:10102,TSFM,10102:down|hsa:3552,IL1A,3552:down|hsa:5982,RFC2,5982:down|hsa:3251,HPRT1,3251:down|hsa:387893,SETD8,387893:down|hsa:5984,RFC4,5984:down|hsa:5558,PRIM2,5558:down|hsa:7514,XPO1,7514:down|hsa:387787,LIPT2,387787:up|hsa:112858,TP53RK,112858:down|hsa:7128,TNFAIP3,7128:down|hsa:6158,RPL28,6158:up|hsa:5…
organic substance biosynthetic process	biological_process	GO:1901576	463	5576	136066	1777537	0.00340276042509	0.00313692485726	0.0496824986137	0.737134754109	5310|23361|23367|100533952|10459|8309|10102|51304|3552|5982|3251|387893|51263|5984|5558|126375|7514|50640|58477|7128|6158|5468|3339|4733|10193|390259|2316|57727|84545|595|79888|25885|3148|7633|114609|64170|9150|5008|64428|4190|22906|7307|79818|84126|7701|1843|79813|2020|23067|57506|10638|4953|9555|79595|23326|55718|54556|54880|2618|11128|83879|11222|730051|54951|6430|23395|7553|55157|50515|149986…	http://amigo.geneontology.org/cgi-bin/amigo/term_details?term=GO:1901576	hsa:5310,PKD1,5310:up|hsa:23361,ZNF629,23361:down|hsa:23367,LARP1,23367:down|hsa:100533952,RBAK,100533952:up|hsa:10459,MAD2L2,10459:up|hsa:8309,ACOX2,8309:up|hsa:10102,TSFM,10102:down|hsa:51304,ZDHHC3,51304:down|hsa:3552,IL1A,3552:down|hsa:5982,RFC2,5982:down|hsa:3251,HPRT1,3251:down|hsa:387893,SETD8,387893:down|hsa:51263,MRPL30,51263:down|hsa:5984,RFC4,5984:down|hsa:5558,PRIM2,5558:down|hsa:1263…
cellular aromatic compound metabolic process	biological_process	GO:0006725	462	5389	136066	1777537	0.00339541105052	0.003031723109	0.0111167502877	0.483110642631	23361|100533952|10459|10102|3552|5982|3251|387893|5984|5558|7514|112858|7128|6158|5468|4733|10193|390259|2316|57727|4329|11062|595|25885|3148|7633|114609|51118|9150|5008|64428|4190|51503|4354|103|22906|7307|79818|84126|7701|55120|79813|9410|23067|57506|10638|10635|9555|79595|84893|55718|54556|54880|2618|11128|10380|83879|5136|730051|54951|6430|55159|6203|7553|55157|7554|25902|55272|7009|88745|661…	http://amigo.geneontology.org/cgi-bin/amigo/term_details?term=GO:0006725	hsa:23361,ZNF629,23361:down|hsa:100533952,RBAK,100533952:up|hsa:10459,MAD2L2,10459:up|hsa:10102,TSFM,10102:down|hsa:3552,IL1A,3552:down|hsa:5982,RFC2,5982:down|hsa:3251,HPRT1,3251:down|hsa:387893,SETD8,387893:down|hsa:5984,RFC4,5984:down|hsa:5558,PRIM2,5558:down|hsa:7514,XPO1,7514:down|hsa:112858,TP53RK,112858:down|hsa:7128,TNFAIP3,7128:down|hsa:6158,RPL28,6158:up|hsa:5468,PPARG,5468:down|hsa:473…
cellular biosynthetic process	biological_process	GO:0044249	460	5480	136066	1777537	0.00338071230138	0.00308291754264	0.0314039533865	0.621546565975	23361|23367|100533952|10459|8309|10102|51304|3552|5982|3251|387893|51263|5984|5558|126375|7514|50640|58477|7128|6158|5468|11143|4733|10193|390259|2316|57727|84545|595|79888|25885|3148|26097|114609|64170|9150|5008|64428|22906|7307|79818|84126|7701|1843|79813|2020|23067|57506|10638|4953|9555|79595|23326|55718|54556|54880|2618|11128|83879|11222|730051|54951|6430|23395|7553|55157|50515|149986|7554|66…	http://amigo.geneontology.org/cgi-bin/amigo/term_details?term=GO:0044249	hsa:23361,ZNF629,23361:down|hsa:23367,LARP1,23367:down|hsa:100533952,RBAK,100533952:up|hsa:10459,MAD2L2,10459:up|hsa:8309,ACOX2,8309:up|hsa:10102,TSFM,10102:down|hsa:51304,ZDHHC3,51304:down|hsa:3552,IL1A,3552:down|hsa:5982,RFC2,5982:down|hsa:3251,HPRT1,3251:down|hsa:387893,SETD8,387893:down|hsa:51263,MRPL30,51263:down|hsa:5984,RFC4,5984:down|hsa:5558,PRIM2,5558:down|hsa:126375,ZNF792,126375:down|…
nucleobase-containing compound metabolic process	biological_process	GO:0006139	453	5204	136066	1777537	0.00332926667941	0.00292764651312	0.00517652782868	0.422722599301	23361|100533952|10459|10102|3552|5982|3251|387893|5984|5558|7514|112858|7128|6158|5468|4733|10193|390259|2316|57727|4329|11062|595|25885|3148|26097|114609|51118|9150|5008|64428|4190|51503|4354|5770|22906|7307|79818|84126|7701|55120|79813|9410|23067|57506|10638|10635|9555|9557|84893|55718|54556|54880|2618|11128|10380|83879|5136|730051|54951|6430|55159|23395|7553|55157|7554|55272|7009|88745|6615|11…	http://amigo.geneontology.org/cgi-bin/amigo/term_details?term=GO:0006139	hsa:23361,ZNF629,23361:down|hsa:100533952,RBAK,100533952:up|hsa:10459,MAD2L2,10459:up|hsa:10102,TSFM,10102:down|hsa:3552,IL1A,3552:down|hsa:5982,RFC2,5982:down|hsa:3251,HPRT1,3251:down|hsa:387893,SETD8,387893:down|hsa:5984,RFC4,5984:down|hsa:5558,PRIM2,5558:down|hsa:7514,XPO1,7514:down|hsa:112858,TP53RK,112858:down|hsa:7128,TNFAIP3,7128:down|hsa:6158,RPL28,6158:up|hsa:5468,PPARG,5468:down|hsa:473…
cellular component organization or biogenesis	biological_process	GO:0071840	445	5438	136066	1777537	0.00327047168286	0.0030592893425	0.0925133174697	0.846827551173	5310|3925|10459|10458|10102|3552|5982|3251|387893|4146|51263|5984|7514|2919|10207|55909|1495|7128|84557|6158|5468|3339|340665|10966|79133|2316|10969|56125|65979|595|136647|3148|50632|79047|528|51118|93323|2768|9150|5008|9253|122961|197259|59277|103|8289|900|2040|11004|79813|23067|57506|649|9419|9555|4957|9557|91624|84893|9341|54556|54880|2619|9639|64221|11222|23710|51025|6430|22974|6203|55157|915…	http://amigo.geneontology.org/cgi-bin/amigo/term_details?term=GO:0071840	hsa:5310,PKD1,5310:up|hsa:3925,STMN1,3925:down|hsa:10459,MAD2L2,10459:up|hsa:10458,BAIAP2,10458:up|hsa:10102,TSFM,10102:down|hsa:3552,IL1A,3552:down|hsa:5982,RFC2,5982:down|hsa:3251,HPRT1,3251:down|hsa:387893,SETD8,387893:down|hsa:4146,MATN1,4146:up|hsa:51263,MRPL30,51263:down|hsa:5984,RFC4,5984:down|hsa:7514,XPO1,7514:down|hsa:2919,CXCL1,2919:down|hsa:10207,INADL,10207:up|hsa:55909,BIN3,55909:do…
cellular component organization	biological_process	GO:0016043	432	5328	136066	1777537	0.00317492981347	0.00299740596117	0.13038309083	0.890895827595	5310|3925|10459|10458|10102|3552|5982|3251|387893|4146|51263|5984|7514|2919|10207|55909|1495|7128|6158|5468|3339|340665|10966|79133|2316|56125|65979|595|136647|3148|50632|79047|528|93323|2768|9150|5008|9253|122961|197259|59277|103|8289|900|2040|11004|79813|23067|57506|649|9419|9555|4957|9557|91624|84893|9341|54556|54880|2619|9639|64221|11222|23710|51025|6430|22974|6203|55157|91522|2683|26973|6809…	http://amigo.geneontology.org/cgi-bin/amigo/term_details?term=GO:0016043	hsa:5310,PKD1,5310:up|hsa:3925,STMN1,3925:down|hsa:10459,MAD2L2,10459:up|hsa:10458,BAIAP2,10458:up|hsa:10102,TSFM,10102:down|hsa:3552,IL1A,3552:down|hsa:5982,RFC2,5982:down|hsa:3251,HPRT1,3251:down|hsa:387893,SETD8,387893:down|hsa:4146,MATN1,4146:up|hsa:51263,MRPL30,51263:down|hsa:5984,RFC4,5984:down|hsa:7514,XPO1,7514:down|hsa:2919,CXCL1,2919:down|hsa:10207,INADL,10207:up|hsa:55909,BIN3,55909:do…
regulation of cellular metabolic process	biological_process	GO:0031323	431	5303	136066	1777537	0.0031675804389	0.00298334155632	0.120991509058	0.890895827595	5310|23361|23367|83931|100533952|10459|10102|3552|3251|387893|7514|7128|5468|11143|10193|390259|2316|57727|595|79888|3148|26097|114609|64170|2768|9150|5008|64428|5770|22906|8289|79818|1848|7701|1843|79813|1847|1845|23067|57506|4953|10635|9555|79595|84893|9341|54556|90007|54880|83879|5134|730051|54951|22974|23395|7553|149986|7554|7272|26973|7009|6612|6615|112950|3207|3206|1994|4072|5796|55659|2288…	http://amigo.geneontology.org/cgi-bin/amigo/term_details?term=GO:0031323	hsa:5310,PKD1,5310:up|hsa:23361,ZNF629,23361:down|hsa:23367,LARP1,23367:down|hsa:83931,STK40,83931:down|hsa:100533952,RBAK,100533952:up|hsa:10459,MAD2L2,10459:up|hsa:10102,TSFM,10102:down|hsa:3552,IL1A,3552:down|hsa:3251,HPRT1,3251:down|hsa:387893,SETD8,387893:down|hsa:7514,XPO1,7514:down|hsa:7128,TNFAIP3,7128:down|hsa:5468,PPARG,5468:down|hsa:11143,KAT7,11143:down|hsa:10193,RNF41,10193:down|hsa:…
regulation of macromolecule metabolic process	biological_process	GO:0060255	427	5171	136066	1777537	0.00313818294063	0.00290908149873	0.0702966062499	0.817316259436	5310|23361|23367|83931|100533952|10459|10102|3552|387893|7514|10605|7128|5468|10193|390259|79139|57727|595|79888|25885|3148|26097|114609|64170|2768|9150|5008|64428|103|22906|8289|79818|1848|7701|1843|79813|1847|1845|23067|57506|4953|10635|9555|79595|23326|9341|54556|54880|2619|83879|5134|730051|54951|22974|23395|7553|5770|149986|7554|7272|26973|7009|6612|6615|112950|3207|3206|1994|4072|5796|55659…	http://amigo.geneontology.org/cgi-bin/amigo/term_details?term=GO:0060255	hsa:5310,PKD1,5310:up|hsa:23361,ZNF629,23361:down|hsa:23367,LARP1,23367:down|hsa:83931,STK40,83931:down|hsa:100533952,RBAK,100533952:up|hsa:10459,MAD2L2,10459:up|hsa:10102,TSFM,10102:down|hsa:3552,IL1A,3552:down|hsa:387893,SETD8,387893:down|hsa:7514,XPO1,7514:down|hsa:10605,PAIP1,10605:down|hsa:7128,TNFAIP3,7128:down|hsa:5468,PPARG,5468:down|hsa:10193,RNF41,10193:down|hsa:390259,BSX,390259:up|hsa…
cellular response to stimulus	biological_process	GO:0051716	421	6232	136066	1777537	0.00309408669322	0.00350597484047	0.994609030242	1.0	5310|3925|123920|9675|23367|83931|10459|10458|3552|5982|387893|5984|7514|2919|10207|1495|7128|5468|3339|340665|10966|10193|2316|57727|65979|2288|595|597|165829|3140|3148|50632|114609|528|64170|2768|3588|5008|9253|1545|4354|5770|3310|8289|900|1848|84126|55120|1847|1845|57506|10635|9557|84893|55715|10380|91942|23710|3459|55159|4089|50515|7554|7272|26973|7009|6615|8567|4074|4070|83903|4072|5796|5810…	http://amigo.geneontology.org/cgi-bin/amigo/term_details?term=GO:0051716	hsa:5310,PKD1,5310:up|hsa:3925,STMN1,3925:down|hsa:123920,CMTM3,123920:down|hsa:9675,TTI1,9675:down|hsa:23367,LARP1,23367:down|hsa:83931,STK40,83931:down|hsa:10459,MAD2L2,10459:up|hsa:10458,BAIAP2,10458:up|hsa:3552,IL1A,3552:down|hsa:5982,RFC2,5982:down|hsa:387893,SETD8,387893:down|hsa:5984,RFC4,5984:down|hsa:7514,XPO1,7514:down|hsa:2919,CXCL1,2919:down|hsa:10207,INADL,10207:up|hsa:1495,CTNNA1,14…
regulation of primary metabolic process	biological_process	GO:0080090	415	5125	136066	1777537	0.00304999044581	0.00288320299381	0.140881471003	0.916571365347	5310|23361|23367|100533952|10459|10102|3552|3251|387893|7514|7128|5468|11143|10193|390259|2316|57727|595|79888|3148|26097|114609|64170|2768|9150|5008|64428|103|104|8289|79818|1848|7701|1843|79813|1847|1845|23067|57506|4953|10635|9555|79595|23326|54556|90007|54880|2619|83879|5134|730051|54951|22974|23395|7553|5770|149986|7554|26973|7009|6612|6615|112950|3207|3206|1994|4072|5796|55659|22885|8939|36…	http://amigo.geneontology.org/cgi-bin/amigo/term_details?term=GO:0080090	hsa:5310,PKD1,5310:up|hsa:23361,ZNF629,23361:down|hsa:23367,LARP1,23367:down|hsa:100533952,RBAK,100533952:up|hsa:10459,MAD2L2,10459:up|hsa:10102,TSFM,10102:down|hsa:3552,IL1A,3552:down|hsa:3251,HPRT1,3251:down|hsa:387893,SETD8,387893:down|hsa:7514,XPO1,7514:down|hsa:7128,TNFAIP3,7128:down|hsa:5468,PPARG,5468:down|hsa:11143,KAT7,11143:down|hsa:10193,RNF41,10193:down|hsa:390259,BSX,390259:up|hsa:23…
gene expression	biological_process	GO:0010467	412	4608	136066	1777537	0.00302794232211	0.00259235110155	0.00163345033367	0.297201989657	23361|23367|83931|100533952|10459|10102|3552|387893|51263|7514|54931|10605|7128|6158|5468|4733|10193|390259|79139|57727|84545|595|25885|3148|26097|114609|9150|5008|64428|51503|103|104|7307|79818|7701|79813|9410|23067|57506|9555|79595|23326|55718|54556|54880|11128|83879|11222|730051|54951|6430|23395|7553|55157|149986|7554|7009|6615|112950|23438|3207|3206|1994|4072|5796|55659|22885|8939|740|3638|57…	http://amigo.geneontology.org/cgi-bin/amigo/term_details?term=GO:0010467	hsa:23361,ZNF629,23361:down|hsa:23367,LARP1,23367:down|hsa:83931,STK40,83931:down|hsa:100533952,RBAK,100533952:up|hsa:10459,MAD2L2,10459:up|hsa:10102,TSFM,10102:down|hsa:3552,IL1A,3552:down|hsa:387893,SETD8,387893:down|hsa:51263,MRPL30,51263:down|hsa:7514,XPO1,7514:down|hsa:54931,TRMT10C,54931:down|hsa:10605,PAIP1,10605:down|hsa:7128,TNFAIP3,7128:down|hsa:6158,RPL28,6158:up|hsa:5468,PPARG,5468:do…
multicellular organismal process	biological_process	GO:0032501	411	6480	136066	1777537	0.00302059294754	0.00364549373656	0.999934701719	1.0	387733|3925|83931|10459|10458|3552|3251|4146|2919|55909|1495|7128|5468|3339|340665|55905|4733|10193|390259|2316|5307|56125|65979|55585|2288|595|79888|3140|3148|114609|79047|51118|64170|5002|2768|5008|64428|59277|5770|8289|900|1848|11004|55120|79813|1847|1845|57506|649|4953|4957|91624|23326|55718|54880|2619|2618|9639|64221|10380|5136|5134|7416|7553|50515|149986|91522|2683|6809|6615|3207|3206|5954|…	http://amigo.geneontology.org/cgi-bin/amigo/term_details?term=GO:0032501	hsa:387733,IFITM5,387733:up|hsa:3925,STMN1,3925:down|hsa:83931,STK40,83931:down|hsa:10459,MAD2L2,10459:up|hsa:10458,BAIAP2,10458:up|hsa:3552,IL1A,3552:down|hsa:3251,HPRT1,3251:down|hsa:4146,MATN1,4146:up|hsa:2919,CXCL1,2919:down|hsa:55909,BIN3,55909:down|hsa:1495,CTNNA1,1495:down|hsa:7128,TNFAIP3,7128:down|hsa:5468,PPARG,5468:down|hsa:3339,HSPG2,3339:up|hsa:340665,CYP26C1,340665:up|hsa:55905,RNF1…
nucleic acid metabolic process	biological_process	GO:0090304	402	4650	136066	1777537	0.00295444857643	0.0026159793017	0.0111465669427	0.483110642631	23361|100533952|10459|10102|3552|5982|387893|5984|7514|112858|7128|6158|5468|4733|10193|390259|2316|57727|11062|595|25885|3148|26097|114609|51118|9150|5008|64428|51503|103|104|7307|79818|84126|7701|55120|79813|9410|23067|57506|10638|10635|9555|9557|10140|55718|54556|54880|11128|83879|730051|54951|6430|55159|23395|7553|55157|7554|55272|7009|88745|6615|112950|23438|3207|3206|4173|4072|5796|5810|556…	http://amigo.geneontology.org/cgi-bin/amigo/term_details?term=GO:0090304	hsa:23361,ZNF629,23361:down|hsa:100533952,RBAK,100533952:up|hsa:10459,MAD2L2,10459:up|hsa:10102,TSFM,10102:down|hsa:3552,IL1A,3552:down|hsa:5982,RFC2,5982:down|hsa:387893,SETD8,387893:down|hsa:5984,RFC4,5984:down|hsa:7514,XPO1,7514:down|hsa:112858,TP53RK,112858:down|hsa:7128,TNFAIP3,7128:down|hsa:6158,RPL28,6158:up|hsa:5468,PPARG,5468:down|hsa:4733,DRG1,4733:down|hsa:10193,RNF41,10193:down|hsa:39…
single-multicellular organism process	biological_process	GO:0044707	396	6249	136066	1777537	0.00291035232902	0.00351553863576	0.999919480362	1.0	387733|3925|83931|10459|10458|3552|3251|4146|2919|55909|1495|7128|5468|3339|340665|55905|4733|10193|390259|2316|5307|56125|65979|55585|2288|595|79888|3140|3148|114609|79047|51118|64170|5002|2768|5008|64428|59277|5770|8289|900|1848|11004|1843|79813|1847|1845|57506|649|4953|4957|91624|23326|55718|54880|55715|2618|9639|64221|10380|5136|5134|7416|7553|50515|149986|91522|2683|6809|6615|3207|3206|5954|…	http://amigo.geneontology.org/cgi-bin/amigo/term_details?term=GO:0044707	hsa:387733,IFITM5,387733:up|hsa:3925,STMN1,3925:down|hsa:83931,STK40,83931:down|hsa:10459,MAD2L2,10459:up|hsa:10458,BAIAP2,10458:up|hsa:3552,IL1A,3552:down|hsa:3251,HPRT1,3251:down|hsa:4146,MATN1,4146:up|hsa:2919,CXCL1,2919:down|hsa:55909,BIN3,55909:down|hsa:1495,CTNNA1,1495:down|hsa:7128,TNFAIP3,7128:down|hsa:5468,PPARG,5468:down|hsa:3339,HSPG2,3339:up|hsa:340665,CYP26C1,340665:up|hsa:55905,RNF1…
developmental process	biological_process	GO:0032502	393	5309	136066	1777537	0.00288830420531	0.00298671701349	0.746539418412	0.993038542568	387733|3925|83931|10459|10458|3552|3251|4146|2919|55909|1495|7128|5468|3339|340665|55905|4733|10193|390259|2316|5307|56125|65979|55585|4329|2288|595|79888|3148|114609|79047|51118|2768|5008|9253|59277|103|8289|900|1848|1843|79813|1847|1845|649|4953|4957|91624|10140|9341|54880|2619|2618|9639|64221|10380|5134|7416|7553|50515|149986|2683|6809|5292|3866|6615|3207|3206|1994|4070|4072|5810|22885|29880|5…	http://amigo.geneontology.org/cgi-bin/amigo/term_details?term=GO:0032502	hsa:387733,IFITM5,387733:up|hsa:3925,STMN1,3925:down|hsa:83931,STK40,83931:down|hsa:10459,MAD2L2,10459:up|hsa:10458,BAIAP2,10458:up|hsa:3552,IL1A,3552:down|hsa:3251,HPRT1,3251:down|hsa:4146,MATN1,4146:up|hsa:2919,CXCL1,2919:down|hsa:55909,BIN3,55909:down|hsa:1495,CTNNA1,1495:down|hsa:7128,TNFAIP3,7128:down|hsa:5468,PPARG,5468:down|hsa:3339,HSPG2,3339:up|hsa:340665,CYP26C1,340665:up|hsa:55905,RNF1…
macromolecule biosynthetic process	biological_process	GO:0009059	392	4636	136066	1777537	0.00288095483074	0.00260810323498	0.0322365454203	0.630802287838	23361|23367|100533952|10459|10102|51304|3552|5982|387893|51263|5984|5558|7514|58477|7128|6158|5468|3339|4733|10193|390259|2316|57727|84545|595|25885|3148|26097|114609|64170|9150|5008|64428|22906|7307|79818|84126|7701|1843|79813|23067|57506|10638|9555|79595|23326|55718|54556|54880|11128|83879|11222|730051|54951|6430|23395|7553|55157|50515|149986|7554|6615|112950|23438|3207|3206|1994|4173|4072|5796…	http://amigo.geneontology.org/cgi-bin/amigo/term_details?term=GO:0009059	hsa:23361,ZNF629,23361:down|hsa:23367,LARP1,23367:down|hsa:100533952,RBAK,100533952:up|hsa:10459,MAD2L2,10459:up|hsa:10102,TSFM,10102:down|hsa:51304,ZDHHC3,51304:down|hsa:3552,IL1A,3552:down|hsa:5982,RFC2,5982:down|hsa:387893,SETD8,387893:down|hsa:51263,MRPL30,51263:down|hsa:5984,RFC4,5984:down|hsa:5558,PRIM2,5558:down|hsa:7514,XPO1,7514:down|hsa:58477,SRPRB,58477:down|hsa:7128,TNFAIP3,7128:down|…
single-organism metabolic process	biological_process	GO:0044710	391	4836	136066	1777537	0.00287360545618	0.00272061847376	0.155051512394	0.920764033912	9677|23367|83931|10455|130589|8309|10102|3552|5982|3251|387893|51263|5984|5558|50640|51060|8802|716|112858|5468|3339|340665|5264|10193|84545|4329|79888|275|3148|10459|80201|114609|64170|5008|64428|4190|1545|4354|5770|22906|1848|84126|55120|79813|1847|1845|23067|649|4953|10635|9555|9557|23326|54556|90007|54880|53371|55715|2618|10380|145482|91942|11222|23710|55159|23395|55157|50515|91522|2683|28499…	http://amigo.geneontology.org/cgi-bin/amigo/term_details?term=GO:0044710	hsa:9677,PPIP5K1,9677:down|hsa:23367,LARP1,23367:down|hsa:83931,STK40,83931:down|hsa:10455,ECI2,10455:down|hsa:130589,GALM,130589:down|hsa:8309,ACOX2,8309:up|hsa:10102,TSFM,10102:down|hsa:3552,IL1A,3552:down|hsa:5982,RFC2,5982:down|hsa:3251,HPRT1,3251:down|hsa:387893,SETD8,387893:down|hsa:51263,MRPL30,51263:down|hsa:5984,RFC4,5984:down|hsa:5558,PRIM2,5558:down|hsa:50640,PNPLA8,50640:down|hsa:5106…
protein metabolic process	biological_process	GO:0019538	390	4733	136066	1777537	0.00286625608161	0.00266267312579	0.0858225464407	0.826407525163	5310|23367|83931|10459|10102|51304|3552|387893|51263|7514|7511|402682|387787|716|112858|7128|6158|5468|3339|55905|10966|10193|79139|84545|55585|3665|595|79888|161725|114609|64170|2768|9150|5008|9253|197259|5770|104|900|1848|55120|79813|1847|1845|23067|57506|649|4953|9555|79595|91624|23326|54556|54880|2619|5134|11222|51025|22974|55159|23395|55157|50515|149986|2683|7272|26973|6612|112950|23438|1994…	http://amigo.geneontology.org/cgi-bin/amigo/term_details?term=GO:0019538	hsa:5310,PKD1,5310:up|hsa:23367,LARP1,23367:down|hsa:83931,STK40,83931:down|hsa:10459,MAD2L2,10459:up|hsa:10102,TSFM,10102:down|hsa:51304,ZDHHC3,51304:down|hsa:3552,IL1A,3552:down|hsa:387893,SETD8,387893:down|hsa:51263,MRPL30,51263:down|hsa:7514,XPO1,7514:down|hsa:7511,XPNPEP1,7511:down|hsa:402682,UFSP1,402682:up|hsa:387787,LIPT2,387787:up|hsa:716,C1S,716:down|hsa:112858,TP53RK,112858:down|hsa:71…
cellular macromolecule biosynthetic process	biological_process	GO:0034645	384	4477	136066	1777537	0.0028221598342	0.00251865362015	0.0183346954287	0.516126916152	23361|23367|100533952|10459|10102|51304|3552|5982|387893|51263|5984|5558|7514|58477|7128|6158|5468|4733|10193|390259|2316|57727|84545|595|25885|3148|26097|114609|9150|5008|64428|22906|7307|79818|84126|7701|1843|79813|23067|57506|10638|9555|79595|23326|55718|54556|54880|11128|83879|11222|730051|54951|6430|23395|7553|55157|50515|149986|7554|6615|112950|23438|3207|3206|1994|4173|4072|5796|55650|9945…	http://amigo.geneontology.org/cgi-bin/amigo/term_details?term=GO:0034645	hsa:23361,ZNF629,23361:down|hsa:23367,LARP1,23367:down|hsa:100533952,RBAK,100533952:up|hsa:10459,MAD2L2,10459:up|hsa:10102,TSFM,10102:down|hsa:51304,ZDHHC3,51304:down|hsa:3552,IL1A,3552:down|hsa:5982,RFC2,5982:down|hsa:387893,SETD8,387893:down|hsa:51263,MRPL30,51263:down|hsa:5984,RFC4,5984:down|hsa:5558,PRIM2,5558:down|hsa:7514,XPO1,7514:down|hsa:58477,SRPRB,58477:down|hsa:7128,TNFAIP3,7128:down|…
single-organism developmental process	biological_process	GO:0044767	384	5225	136066	1777537	0.0028221598342	0.0029394606132	0.786618355215	0.997248495122	387733|3925|83931|10459|10458|3552|3251|4146|2919|55909|1495|7128|5468|3339|340665|55905|4733|10193|390259|2316|5307|56125|65979|55585|4329|2288|595|79888|3148|114609|79047|51118|2768|5008|9253|59277|103|8289|900|1848|1843|79813|1847|1845|649|4953|4957|91624|10140|9341|54880|2619|2618|9639|64221|10380|5134|7416|7553|50515|149986|2683|6809|6615|3207|3206|1994|4070|4072|5810|22885|29880|558|3638|46…	http://amigo.geneontology.org/cgi-bin/amigo/term_details?term=GO:0044767	hsa:387733,IFITM5,387733:up|hsa:3925,STMN1,3925:down|hsa:83931,STK40,83931:down|hsa:10459,MAD2L2,10459:up|hsa:10458,BAIAP2,10458:up|hsa:3552,IL1A,3552:down|hsa:3251,HPRT1,3251:down|hsa:4146,MATN1,4146:up|hsa:2919,CXCL1,2919:down|hsa:55909,BIN3,55909:down|hsa:1495,CTNNA1,1495:down|hsa:7128,TNFAIP3,7128:down|hsa:5468,PPARG,5468:down|hsa:3339,HSPG2,3339:up|hsa:340665,CYP26C1,340665:up|hsa:55905,RNF1…
cell communication	biological_process	GO:0007154	373	5734	136066	1777537	0.00274131671395	0.0032258118959	0.999164180816	1.0	5310|3925|123920|9675|23367|83931|10459|10458|3552|387893|7514|2919|10207|1495|7128|5468|3339|340665|10966|10193|79139|57727|56125|65979|55585|2288|595|597|165829|3140|3148|50632|114609|528|27032|64170|2768|3588|5008|9253|6324|59277|4354|5770|8289|1848|1843|1847|1845|57506|84893|90007|53371|55715|91942|23710|3459|7416|4089|50515|7554|7272|6809|7009|6615|3207|4074|4070|83903|4072|5796|8938|558|363…	http://amigo.geneontology.org/cgi-bin/amigo/term_details?term=GO:0007154	hsa:5310,PKD1,5310:up|hsa:3925,STMN1,3925:down|hsa:123920,CMTM3,123920:down|hsa:9675,TTI1,9675:down|hsa:23367,LARP1,23367:down|hsa:83931,STK40,83931:down|hsa:10459,MAD2L2,10459:up|hsa:10458,BAIAP2,10458:up|hsa:3552,IL1A,3552:down|hsa:387893,SETD8,387893:down|hsa:7514,XPO1,7514:down|hsa:2919,CXCL1,2919:down|hsa:10207,INADL,10207:up|hsa:1495,CTNNA1,1495:down|hsa:7128,TNFAIP3,7128:down|hsa:5468,PPAR…
positive regulation of biological process	biological_process	GO:0048518	368	4659	136066	1777537	0.00270456984111	0.00262104248744	0.288396276896	0.973022692292	3925|123920|23367|10459|10458|3552|3251|716|1495|7128|5468|10193|390259|2316|5307|65979|595|79888|3140|3148|26097|114609|51118|64170|9150|5008|9253|5770|104|8289|1848|1843|1845|57506|649|4953|84893|55718|54556|2619|9639|5136|5134|22974|6203|2683|6809|5292|6612|6615|3207|3206|1994|4070|4072|50632|22885|8939|558|3638|7175|81619|4616|1051|7071|7073|7424|2919|142|613|57535|1889|5534|8795|2121|23028|8…	http://amigo.geneontology.org/cgi-bin/amigo/term_details?term=GO:0048518	hsa:3925,STMN1,3925:down|hsa:123920,CMTM3,123920:down|hsa:23367,LARP1,23367:down|hsa:10459,MAD2L2,10459:up|hsa:10458,BAIAP2,10458:up|hsa:3552,IL1A,3552:down|hsa:3251,HPRT1,3251:down|hsa:716,C1S,716:down|hsa:1495,CTNNA1,1495:down|hsa:7128,TNFAIP3,7128:down|hsa:5468,PPARG,5468:down|hsa:10193,RNF41,10193:down|hsa:390259,BSX,390259:up|hsa:2316,FLNA,2316:up|hsa:5307,PITX1,5307:down|hsa:65979,PHACTR4,6…
localization	biological_process	GO:0051179	366	5183	136066	1777537	0.00268987109197	0.00291583241305	0.937031112501	1.0	5310|3925|10458|51304|7307|7514|50640|2919|55909|1495|7128|6158|5468|3339|10966|10193|79139|65979|55585|2288|595|3148|50632|26097|114609|528|5002|2768|5008|4354|103|22906|3552|2040|11004|57506|9419|3098|9555|91624|10140|90007|4082|2619|64221|148641|51025|6430|7416|6203|50515|2683|6809|55275|6612|340024|6615|113235|3397|4074|5189|4070|83903|5796|8938|558|3638|348932|7175|119559|5716|56270|27345|11…	http://amigo.geneontology.org/cgi-bin/amigo/term_details?term=GO:0051179	hsa:5310,PKD1,5310:up|hsa:3925,STMN1,3925:down|hsa:10458,BAIAP2,10458:up|hsa:51304,ZDHHC3,51304:down|hsa:7307,U2AF1,7307:down|hsa:7514,XPO1,7514:down|hsa:50640,PNPLA8,50640:down|hsa:2919,CXCL1,2919:down|hsa:55909,BIN3,55909:down|hsa:1495,CTNNA1,1495:down|hsa:7128,TNFAIP3,7128:down|hsa:6158,RPL28,6158:up|hsa:5468,PPARG,5468:down|hsa:3339,HSPG2,3339:up|hsa:10966,RAB40B,10966:down|hsa:10193,RNF41,10…
RNA metabolic process	biological_process	GO:0016070	364	4175	136066	1777537	0.00267517234283	0.00234875560959	0.0101352840133	0.483110642631	23361|100533952|10459|10102|3552|387893|7514|54931|112858|7128|6158|5468|4733|10193|390259|2316|5307|11062|595|25885|3148|26097|114609|51118|9150|5008|64428|51503|103|104|7307|79818|7701|79813|9410|23067|57506|9555|79595|10140|55718|54556|54880|11128|83879|730051|54951|6430|23395|7553|55157|7554|55272|7009|88745|6615|112950|23438|3207|3206|4072|5796|55659|22885|8939|3638|57786|7175|1051|79005|707…	http://amigo.geneontology.org/cgi-bin/amigo/term_details?term=GO:0016070	hsa:23361,ZNF629,23361:down|hsa:100533952,RBAK,100533952:up|hsa:10459,MAD2L2,10459:up|hsa:10102,TSFM,10102:down|hsa:3552,IL1A,3552:down|hsa:387893,SETD8,387893:down|hsa:7514,XPO1,7514:down|hsa:54931,TRMT10C,54931:down|hsa:112858,TP53RK,112858:down|hsa:7128,TNFAIP3,7128:down|hsa:6158,RPL28,6158:up|hsa:5468,PPARG,5468:down|hsa:4733,DRG1,4733:down|hsa:10193,RNF41,10193:down|hsa:390259,BSX,390259:up|…
single organism signaling	biological_process	GO:0044700	364	5641	136066	1777537	0.00267517234283	0.00317349230986	0.999449102328	1.0	5310|3925|123920|9675|23367|83931|10459|10458|3552|387893|7514|2919|10207|1495|7128|5468|3339|340665|10966|10193|79139|57727|56125|65979|55585|2288|595|597|165829|3140|3148|50632|114609|528|27032|64170|2768|3588|5008|9253|6324|59277|4354|5770|8289|1848|1843|1847|1845|57506|84893|90007|4082|55715|91942|3459|7416|4089|50515|7554|7272|6809|7009|6615|3207|4074|4070|83903|4072|5796|8938|558|3638|3631|…	http://amigo.geneontology.org/cgi-bin/amigo/term_details?term=GO:0044700	hsa:5310,PKD1,5310:up|hsa:3925,STMN1,3925:down|hsa:123920,CMTM3,123920:down|hsa:9675,TTI1,9675:down|hsa:23367,LARP1,23367:down|hsa:83931,STK40,83931:down|hsa:10459,MAD2L2,10459:up|hsa:10458,BAIAP2,10458:up|hsa:3552,IL1A,3552:down|hsa:387893,SETD8,387893:down|hsa:7514,XPO1,7514:down|hsa:2919,CXCL1,2919:down|hsa:10207,INADL,10207:up|hsa:1495,CTNNA1,1495:down|hsa:7128,TNFAIP3,7128:down|hsa:5468,PPAR…
signaling	biological_process	GO:0023052	364	5643	136066	1777537	0.00267517234283	0.00317461746225	0.999462446123	1.0	5310|3925|123920|9675|23367|83931|10459|10458|3552|387893|7514|2919|10207|1495|7128|5468|3339|340665|10966|10193|79139|57727|56125|65979|55585|2288|595|597|165829|3140|3148|50632|114609|528|27032|64170|2768|3588|5008|9253|6324|59277|4354|5770|8289|1848|1843|1847|1845|57506|84893|90007|4082|55715|91942|3459|7416|4089|50515|7554|7272|6809|7009|6615|3207|4074|4070|83903|4072|5796|8938|558|3638|3631|…	http://amigo.geneontology.org/cgi-bin/amigo/term_details?term=GO:0023052	hsa:5310,PKD1,5310:up|hsa:3925,STMN1,3925:down|hsa:123920,CMTM3,123920:down|hsa:9675,TTI1,9675:down|hsa:23367,LARP1,23367:down|hsa:83931,STK40,83931:down|hsa:10459,MAD2L2,10459:up|hsa:10458,BAIAP2,10458:up|hsa:3552,IL1A,3552:down|hsa:387893,SETD8,387893:down|hsa:7514,XPO1,7514:down|hsa:2919,CXCL1,2919:down|hsa:10207,INADL,10207:up|hsa:1495,CTNNA1,1495:down|hsa:7128,TNFAIP3,7128:down|hsa:5468,PPAR…
cellular protein metabolic process	biological_process	GO:0044267	348	4119	136066	1777537	0.00255758234974	0.00231725134273	0.0422361994894	0.706528173444	5310|23367|83931|10459|10102|51304|387893|51263|387787|112858|7128|6158|5468|55905|10966|10193|79139|8767|84545|55585|595|161725|2768|9150|5008|197259|5770|104|900|1848|55120|79813|1847|1845|23067|57506|9555|79595|91624|23326|54556|54880|5134|11222|51025|22974|55159|23395|55157|149986|2683|7272|26973|6612|112950|23438|1994|83903|5796|55650|9945|740|558|9690|7175|55872|81788|4616|56270|80349|55571…	http://amigo.geneontology.org/cgi-bin/amigo/term_details?term=GO:0044267	hsa:5310,PKD1,5310:up|hsa:23367,LARP1,23367:down|hsa:83931,STK40,83931:down|hsa:10459,MAD2L2,10459:up|hsa:10102,TSFM,10102:down|hsa:51304,ZDHHC3,51304:down|hsa:387893,SETD8,387893:down|hsa:51263,MRPL30,51263:down|hsa:387787,LIPT2,387787:up|hsa:112858,TP53RK,112858:down|hsa:7128,TNFAIP3,7128:down|hsa:6158,RPL28,6158:up|hsa:5468,PPARG,5468:down|hsa:55905,RNF114,55905:down|hsa:10966,RAB40B,10966:dow…
negative regulation of biological process	biological_process	GO:0048519	346	4133	136066	1777537	0.00254288360061	0.00232512740944	0.0592261781997	0.775207168542	5310|3925|83931|100533952|10459|3552|387893|7514|2919|1495|7128|5468|340665|1994|10193|2316|57727|8767|65979|2288|595|597|79888|25885|3148|114609|5008|5770|104|8289|900|1848|1843|79813|1847|1845|57506|9555|79595|10140|8360|90007|54880|2619|91942|51025|55159|50515|7554|7272|26973|7009|6615|2273|4070|83903|4072|5796|5810|558|3638|57786|7175|55872|81788|4616|1051|7071|80349|55571|5928|142|613|9445|5…	http://amigo.geneontology.org/cgi-bin/amigo/term_details?term=GO:0048519	hsa:5310,PKD1,5310:up|hsa:3925,STMN1,3925:down|hsa:83931,STK40,83931:down|hsa:100533952,RBAK,100533952:up|hsa:10459,MAD2L2,10459:up|hsa:3552,IL1A,3552:down|hsa:387893,SETD8,387893:down|hsa:7514,XPO1,7514:down|hsa:2919,CXCL1,2919:down|hsa:1495,CTNNA1,1495:down|hsa:7128,TNFAIP3,7128:down|hsa:5468,PPARG,5468:down|hsa:340665,CYP26C1,340665:up|hsa:1994,ELAVL1,1994:down|hsa:10193,RNF41,10193:down|hsa:2…
anatomical structure development	biological_process	GO:0048856	340	4714	136066	1777537	0.0024987873532	0.00265198417811	0.862179441475	1.0	1788|387733|9203|3925|841|23028|6324|8428|89797|578|2273|51471|83931|10459|10458|121512|11252|8543|6478|5582|3552|694|3251|7050|4146|6477|7057|731220|51256|2034|5906|23237|7424|4862|4860|57580|4091|9060|65082|144455|3939|10521|3206|2919|114990|677|23077|55626|64324|23760|9341|3207|9826|116150|2619|7128|5468|3339|2618|23371|340665|5954|10300|8891|6569|10193|390259|3321|2316|91768|56912|5307|1051|5…	http://amigo.geneontology.org/cgi-bin/amigo/term_details?term=GO:0048856	hsa:1788,DNMT3A,1788:down|hsa:387733,IFITM5,387733:up|hsa:9203,ZMYM3,9203:down|hsa:3925,STMN1,3925:down|hsa:841,CASP8,841:down|hsa:23028,KDM1A,23028:down|hsa:6324,SCN1B,6324:down|hsa:8428,STK24,8428:down|hsa:89797,NAV2,89797:down|hsa:578,BAK1,578:up|hsa:2273,FHL1,2273:down|hsa:51471,NAT8B,51471:up|hsa:83931,STK40,83931:down|hsa:10459,MAD2L2,10459:up|hsa:10458,BAIAP2,10458:up|hsa:121512,FGD4,12151…
organic cyclic compound biosynthetic process	biological_process	GO:1901362	338	4069	136066	1777537	0.00248408860406	0.00228912253303	0.0794659247007	0.824837070476	1788|64783|81|6615|5716|2034|23511|5604|1613|150094|23361|79744|23648|8548|8019|6142|100533952|51478|90843|6129|3552|8543|10102|6478|7307|694|3251|7050|9831|51442|10664|54556|26097|4869|7691|4862|9569|10745|10957|51082|9060|8433|471|10521|9533|677|23077|4853|64324|4331|262|9826|10449|5993|84365|6158|5468|2618|100293516|5514|23373|4733|10193|390259|149076|2316|9425|11100|7316|57727|1051|25959|5129…	http://amigo.geneontology.org/cgi-bin/amigo/term_details?term=GO:1901362	hsa:1788,DNMT3A,1788:down|hsa:64783,RBM15,64783:up|hsa:81,ACTN4,81:down|hsa:6615,SNAI1,6615:up|hsa:5716,PSMD10,5716:down|hsa:2034,EPAS1,2034:down|hsa:23511,NUP188,23511:down|hsa:5604,MAP2K1,5604:down|hsa:1613,DAPK3,1613:down|hsa:150094,SIK1,150094:down|hsa:23361,ZNF629,23361:down|hsa:79744,ZNF419,79744:down|hsa:23648,SSBP3,23648:down|hsa:8548,BLZF1,8548:down|hsa:8019,BRD3,8019:down|hsa:6142,RPL18…
signal transduction	biological_process	GO:0007165	335	5177	136066	1777537	0.00246204048036	0.00291245695589	0.998961073426	1.0	1718|81|7128|5716|3925|23511|50486|9989|2280|123920|8428|7071|9675|64783|23367|83931|10459|10458|121512|55914|10193|6478|5582|55114|5580|338557|9833|7050|6477|54949|4869|5906|9927|147179|4862|25778|219447|10954|23476|144455|3552|10521|2919|9373|54205|84667|5141|10207|200734|9826|267|1495|57580|25805|1482|5468|3339|2294|23371|340665|22848|29844|10966|84334|79971|83464|29121|55697|79139|1827|7316|5…	http://amigo.geneontology.org/cgi-bin/amigo/term_details?term=GO:0007165	hsa:1718,DHCR24,1718:down|hsa:81,ACTN4,81:down|hsa:7128,TNFAIP3,7128:down|hsa:5716,PSMD10,5716:down|hsa:3925,STMN1,3925:down|hsa:23511,NUP188,23511:down|hsa:50486,G0S2,50486:down|hsa:9989,PPP4R1,9989:down|hsa:2280,FKBP1A,2280:down|hsa:123920,CMTM3,123920:down|hsa:8428,STK24,8428:down|hsa:7071,KLF10,7071:down|hsa:9675,TTI1,9675:down|hsa:64783,RBM15,64783:up|hsa:23367,LARP1,23367:down|hsa:83931,STK…
cellular nitrogen compound biosynthetic process	biological_process	GO:0044271	331	4010	136066	1777537	0.00243264298208	0.00225593053759	0.0992809551406	0.851494473705	1788|64783|81|6615|5716|2034|23511|5604|1613|150094|23361|79744|23648|8548|8019|6142|100533952|10459|90843|6129|3552|8543|10102|6478|7307|694|3251|7050|9831|51442|10664|54556|26097|4869|7691|4862|9569|10745|10957|51082|9060|8433|471|10521|9533|677|23077|4853|64324|4331|262|9826|5993|6158|5468|2618|100293516|5514|23373|4733|10193|390259|149076|2316|9425|11100|7316|57727|1051|25959|51295|6314|55758…	http://amigo.geneontology.org/cgi-bin/amigo/term_details?term=GO:0044271	hsa:1788,DNMT3A,1788:down|hsa:64783,RBM15,64783:up|hsa:81,ACTN4,81:down|hsa:6615,SNAI1,6615:up|hsa:5716,PSMD10,5716:down|hsa:2034,EPAS1,2034:down|hsa:23511,NUP188,23511:down|hsa:5604,MAP2K1,5604:down|hsa:1613,DAPK3,1613:down|hsa:150094,SIK1,150094:down|hsa:23361,ZNF629,23361:down|hsa:79744,ZNF419,79744:down|hsa:23648,SSBP3,23648:down|hsa:8548,BLZF1,8548:down|hsa:8019,BRD3,8019:down|hsa:6142,RPL18…
heterocycle biosynthetic process	biological_process	GO:0018130	329	3947	136066	1777537	0.00241794423295	0.00222048823738	0.0738288207946	0.822628556431	1788|64783|81|6615|5716|2034|23511|5604|1613|150094|23361|79744|23648|8548|8019|6142|100533952|10459|90843|6129|3552|8543|10102|6478|7307|694|3251|7050|9831|51442|10664|54556|26097|4869|7691|4862|9569|10745|10957|51082|9060|8433|471|10521|9533|677|23077|4853|64324|4331|262|9826|5993|6158|5468|2618|100293516|5514|23373|4733|10193|390259|149076|2316|9425|11100|7316|57727|1051|25959|51295|6314|55758…	http://amigo.geneontology.org/cgi-bin/amigo/term_details?term=GO:0018130	hsa:1788,DNMT3A,1788:down|hsa:64783,RBM15,64783:up|hsa:81,ACTN4,81:down|hsa:6615,SNAI1,6615:up|hsa:5716,PSMD10,5716:down|hsa:2034,EPAS1,2034:down|hsa:23511,NUP188,23511:down|hsa:5604,MAP2K1,5604:down|hsa:1613,DAPK3,1613:down|hsa:150094,SIK1,150094:down|hsa:23361,ZNF629,23361:down|hsa:79744,ZNF419,79744:down|hsa:23648,SSBP3,23648:down|hsa:8548,BLZF1,8548:down|hsa:8019,BRD3,8019:down|hsa:6142,RPL18…
positive regulation of cellular process	biological_process	GO:0048522	329	4048	136066	1777537	0.00241794423295	0.00227730843296	0.154576216252	0.920764033912	64783|81|6615|3925|841|50486|84893|123920|7071|55696|23367|3040|10459|7204|121512|8543|10193|150094|5582|3552|694|9833|7050|221477|6477|7057|11117|10664|81566|4869|5906|7424|4862|2020|4860|4790|10954|104|23476|8433|246184|10521|2919|54205|55626|64324|4331|9341|200734|9826|29844|2619|57580|25805|26354|5468|10300|4846|23373|54471|84334|387338|22848|390259|2316|7316|6812|90441|1051|54541|6314|5716|8…	http://amigo.geneontology.org/cgi-bin/amigo/term_details?term=GO:0048522	hsa:64783,RBM15,64783:up|hsa:81,ACTN4,81:down|hsa:6615,SNAI1,6615:up|hsa:3925,STMN1,3925:down|hsa:841,CASP8,841:down|hsa:50486,G0S2,50486:down|hsa:84893,FBXO18,84893:down|hsa:123920,CMTM3,123920:down|hsa:7071,KLF10,7071:down|hsa:55696,RBM22,55696:down|hsa:23367,LARP1,23367:down|hsa:3040,HBA2,3040:up|hsa:10459,MAD2L2,10459:up|hsa:7204,TRIO,7204:down|hsa:121512,FGD4,121512:up|hsa:8543,LMO4,8543:dow…
multicellular organismal development	biological_process	GO:0007275	328	4510	136066	1777537	0.00241059485838	0.00253721863455	0.822085133579	1.0	1788|387733|9203|3925|841|23028|8428|89797|578|2273|51471|83931|10459|10458|27242|8543|8891|6478|5582|3552|694|3251|7050|4146|6477|7057|731220|6324|5906|23237|7424|4862|9569|4860|57580|9060|65082|144455|3939|10521|3206|2919|114990|10726|23077|55626|64324|23760|3207|200734|9826|116150|2295|7128|5468|3339|2618|23371|340665|55905|10300|4733|6569|10193|390259|3321|2316|91768|7453|5307|4485|55715|6311…	http://amigo.geneontology.org/cgi-bin/amigo/term_details?term=GO:0007275	hsa:1788,DNMT3A,1788:down|hsa:387733,IFITM5,387733:up|hsa:9203,ZMYM3,9203:down|hsa:3925,STMN1,3925:down|hsa:841,CASP8,841:down|hsa:23028,KDM1A,23028:down|hsa:8428,STK24,8428:down|hsa:89797,NAV2,89797:down|hsa:578,BAK1,578:up|hsa:2273,FHL1,2273:down|hsa:51471,NAT8B,51471:up|hsa:83931,STK40,83931:down|hsa:10459,MAD2L2,10459:up|hsa:10458,BAIAP2,10458:up|hsa:27242,TNFRSF21,27242:down|hsa:8543,LMO4,85…
regulation of gene expression	biological_process	GO:0010468	327	3902	136066	1777537	0.00240324548381	0.00219517230865	0.0625042553251	0.793429170106	1788|64783|6615|5716|2034|5604|10193|1613|55696|149076|23361|51471|23367|8548|8019|100533952|10459|90843|8543|10102|1051|150094|3552|694|7050|9831|6477|7057|7458|10664|54556|26097|4869|7691|4862|9569|10745|10957|51082|23476|8433|144455|731220|10521|10289|9533|57510|23077|4853|4331|3207|891|9826|5993|26354|5468|100293516|51442|51441|23373|51497|387338|22848|390259|54840|9425|11100|7316|55791|57727…	http://amigo.geneontology.org/cgi-bin/amigo/term_details?term=GO:0010468	hsa:1788,DNMT3A,1788:down|hsa:64783,RBM15,64783:up|hsa:6615,SNAI1,6615:up|hsa:5716,PSMD10,5716:down|hsa:2034,EPAS1,2034:down|hsa:5604,MAP2K1,5604:down|hsa:10193,RNF41,10193:down|hsa:1613,DAPK3,1613:down|hsa:55696,RBM22,55696:down|hsa:149076,ZNF362,149076:down|hsa:23361,ZNF629,23361:down|hsa:51471,NAT8B,51471:up|hsa:23367,LARP1,23367:down|hsa:8548,BLZF1,8548:down|hsa:8019,BRD3,8019:down|hsa:100533…
aromatic compound biosynthetic process	biological_process	GO:0019438	326	3952	136066	1777537	0.00239589610924	0.00222330111835	0.103020415409	0.851494473705	1788|64783|81|6615|5716|2034|23511|5604|1613|150094|23361|79744|23648|8548|8019|6142|100533952|10459|90843|6129|3552|8543|10102|6478|7307|694|3251|7050|9831|51442|10664|54556|26097|4869|7691|4862|9569|10745|10957|51082|9060|8433|471|10521|9533|677|23077|4853|64324|4331|262|9826|5993|6158|5468|2618|100293516|5514|23373|4733|10193|390259|149076|2316|9425|11100|7316|57727|1051|25959|51295|6314|55758…	http://amigo.geneontology.org/cgi-bin/amigo/term_details?term=GO:0019438	hsa:1788,DNMT3A,1788:down|hsa:64783,RBM15,64783:up|hsa:81,ACTN4,81:down|hsa:6615,SNAI1,6615:up|hsa:5716,PSMD10,5716:down|hsa:2034,EPAS1,2034:down|hsa:23511,NUP188,23511:down|hsa:5604,MAP2K1,5604:down|hsa:1613,DAPK3,1613:down|hsa:150094,SIK1,150094:down|hsa:23361,ZNF629,23361:down|hsa:79744,ZNF419,79744:down|hsa:23648,SSBP3,23648:down|hsa:8548,BLZF1,8548:down|hsa:8019,BRD3,8019:down|hsa:6142,RPL18…
nucleobase-containing compound biosynthetic process	biological_process	GO:0034654	322	3880	136066	1777537	0.00236649861097	0.00218279563238	0.0872026386378	0.828185499371	1788|64783|81|6615|5716|2034|23511|5604|1613|150094|23361|79744|23648|8548|8019|6142|100533952|10459|90843|6129|3552|8543|10102|6478|7307|694|3251|7050|9831|51442|10664|54556|26097|4869|7691|4862|9569|10745|10957|51082|9060|8433|471|10521|9533|677|23077|4853|64324|4331|262|9826|5993|6158|5468|2618|100293516|5514|23373|4733|10193|390259|149076|2316|9425|11100|7316|57727|1051|25959|6314|55758|4792|…	http://amigo.geneontology.org/cgi-bin/amigo/term_details?term=GO:0034654	hsa:1788,DNMT3A,1788:down|hsa:64783,RBM15,64783:up|hsa:81,ACTN4,81:down|hsa:6615,SNAI1,6615:up|hsa:5716,PSMD10,5716:down|hsa:2034,EPAS1,2034:down|hsa:23511,NUP188,23511:down|hsa:5604,MAP2K1,5604:down|hsa:1613,DAPK3,1613:down|hsa:150094,SIK1,150094:down|hsa:23361,ZNF629,23361:down|hsa:79744,ZNF419,79744:down|hsa:23648,SSBP3,23648:down|hsa:8548,BLZF1,8548:down|hsa:8019,BRD3,8019:down|hsa:6142,RPL18…
negative regulation of cellular process	biological_process	GO:0048523	315	3799	136066	1777537	0.00231505298899	0.00213722696068	0.0920594062726	0.84490982518	1788|3397|1718|81|7128|3925|841|662|8428|1613|2273|51471|83931|100533952|10459|25805|11252|8543|6478|5582|3552|694|7050|7057|5016|10664|4869|5906|7424|4862|23476|595|246184|2919|114990|55626|64324|4331|9341|8539|200734|9826|2295|5993|84365|1482|5468|2294|23371|340665|10193|10300|8891|51497|5719|9425|7316|7453|3033|29901|1051|25959|829|65979|6314|29934|891|147138|4846|10049|708|80196|597|56180|798…	http://amigo.geneontology.org/cgi-bin/amigo/term_details?term=GO:0048523	hsa:1788,DNMT3A,1788:down|hsa:3397,ID1,3397:down|hsa:1718,DHCR24,1718:down|hsa:81,ACTN4,81:down|hsa:7128,TNFAIP3,7128:down|hsa:3925,STMN1,3925:down|hsa:841,CASP8,841:down|hsa:662,BNIP1,662:down|hsa:8428,STK24,8428:down|hsa:1613,DAPK3,1613:down|hsa:2273,FHL1,2273:down|hsa:51471,NAT8B,51471:up|hsa:83931,STK40,83931:down|hsa:100533952,RBAK,100533952:up|hsa:10459,MAD2L2,10459:up|hsa:25805,BAMBI,25805…
regulation of nitrogen compound metabolic process	biological_process	GO:0051171	313	3830	136066	1777537	0.00230035423985	0.00215466682269	0.139463453445	0.911974471174	1788|64783|81|6615|5716|2034|5604|10193|1613|55696|150094|23361|23648|8548|8019|100533952|10459|90843|8543|10102|1051|6478|5582|3552|694|3251|7050|9831|7057|10664|54556|26097|4869|7691|4862|9569|10745|10957|10954|23476|8433|144455|10521|677|23077|4853|64324|4331|891|9826|5993|25805|26354|5468|100293516|51442|23373|5719|390259|149076|2316|9425|11100|7316|57727|6907|25959|6314|55758|4792|5089|57645…	http://amigo.geneontology.org/cgi-bin/amigo/term_details?term=GO:0051171	hsa:1788,DNMT3A,1788:down|hsa:64783,RBM15,64783:up|hsa:81,ACTN4,81:down|hsa:6615,SNAI1,6615:up|hsa:5716,PSMD10,5716:down|hsa:2034,EPAS1,2034:down|hsa:5604,MAP2K1,5604:down|hsa:10193,RNF41,10193:down|hsa:1613,DAPK3,1613:down|hsa:55696,RBM22,55696:down|hsa:150094,SIK1,150094:down|hsa:23361,ZNF629,23361:down|hsa:23648,SSBP3,23648:down|hsa:8548,BLZF1,8548:down|hsa:8019,BRD3,8019:down|hsa:100533952,RB…
regulation of cellular biosynthetic process	biological_process	GO:0031326	308	3864	136066	1777537	0.00226360736701	0.00217379441328	0.254840542844	0.973022692292	1788|64783|81|6615|5716|2034|5604|1613|150094|23361|23367|8548|8019|100533952|10459|90843|8543|10102|6478|3552|694|7050|9831|7057|7458|10664|54556|26097|4869|7691|4862|9569|10745|10957|23476|8433|144455|10521|10289|677|23077|4853|64324|4331|9826|5993|1482|5468|100293516|51442|23373|51497|387338|10193|390259|149076|2316|9425|11100|7316|57727|1051|25959|6314|55758|4792|5089|57645|3665|5013|708|2704…	http://amigo.geneontology.org/cgi-bin/amigo/term_details?term=GO:0031326	hsa:1788,DNMT3A,1788:down|hsa:64783,RBM15,64783:up|hsa:81,ACTN4,81:down|hsa:6615,SNAI1,6615:up|hsa:5716,PSMD10,5716:down|hsa:2034,EPAS1,2034:down|hsa:5604,MAP2K1,5604:down|hsa:1613,DAPK3,1613:down|hsa:150094,SIK1,150094:down|hsa:23361,ZNF629,23361:down|hsa:23367,LARP1,23367:down|hsa:8548,BLZF1,8548:down|hsa:8019,BRD3,8019:down|hsa:100533952,RBAK,100533952:up|hsa:10459,MAD2L2,10459:up|hsa:90843,TC…
regulation of biosynthetic process	biological_process	GO:0009889	308	3912	136066	1777537	0.00226360736701	0.00220079807059	0.325324201914	0.973022692292	1788|64783|81|6615|5716|2034|5604|1613|150094|23361|23367|8548|8019|100533952|10459|90843|8543|10102|6478|3552|694|7050|9831|7057|7458|10664|54556|26097|4869|7691|4862|9569|10745|10957|23476|8433|144455|10521|10289|677|23077|4853|64324|4331|9826|5993|1482|5468|100293516|51442|23373|51497|387338|10193|390259|149076|2316|9425|11100|7316|57727|1051|25959|6314|55758|4792|5089|57645|3665|5013|708|2704…	http://amigo.geneontology.org/cgi-bin/amigo/term_details?term=GO:0009889	hsa:1788,DNMT3A,1788:down|hsa:64783,RBM15,64783:up|hsa:81,ACTN4,81:down|hsa:6615,SNAI1,6615:up|hsa:5716,PSMD10,5716:down|hsa:2034,EPAS1,2034:down|hsa:5604,MAP2K1,5604:down|hsa:1613,DAPK3,1613:down|hsa:150094,SIK1,150094:down|hsa:23361,ZNF629,23361:down|hsa:23367,LARP1,23367:down|hsa:8548,BLZF1,8548:down|hsa:8019,BRD3,8019:down|hsa:100533952,RBAK,100533952:up|hsa:10459,MAD2L2,10459:up|hsa:90843,TC…
establishment of localization	biological_process	GO:0051234	302	4267	136066	1777537	0.0022195111196	0.00240051261943	0.912185814041	1.0	55850|2040|10061|23204|23049|23511|662|55696|215|8548|113235|3040|10458|6129|11252|6949|6990|150094|7307|5580|338557|10440|80145|4869|5906|18|7424|2752|4860|9419|4790|65082|90007|3831|51304|7809|57127|54205|9375|23760|63916|9827|58477|116150|10449|7128|25805|6158|5468|10300|55914|5514|11004|10966|80230|6569|22848|79139|51271|51272|7316|6396|3033|2316|6311|11060|55585|147138|7057|10553|147798|1482…	http://amigo.geneontology.org/cgi-bin/amigo/term_details?term=GO:0051234	hsa:55850,USE1,55850:up|hsa:2040,STOM,2040:down|hsa:10061,ABCF2,10061:down|hsa:23204,ARL6IP1,23204:down|hsa:23049,SMG1,23049:up|hsa:23511,NUP188,23511:down|hsa:662,BNIP1,662:down|hsa:55696,RBM22,55696:down|hsa:215,ABCD1,215:up|hsa:8548,BLZF1,8548:down|hsa:113235,SLC46A1,113235:down|hsa:3040,HBA2,3040:up|hsa:10458,BAIAP2,10458:up|hsa:6129,RPL7,6129:up|hsa:11252,PACSIN2,11252:down|hsa:6949,TCOF1,69…
regulation of macromolecule biosynthetic process	biological_process	GO:0010556	300	3712	136066	1777537	0.00220481237047	0.00208828283181	0.190219915151	0.971329758752	1788|64783|81|6615|5716|2034|81566|1613|150094|23361|23367|8548|8019|100533952|10459|90843|8543|10102|6478|3552|694|7050|9831|7057|7458|10664|54556|26097|4869|7691|4862|9569|10745|10957|23476|8433|144455|10521|10289|677|23077|4853|4331|9826|5993|1482|5468|100293516|51442|23373|51497|387338|10193|390259|149076|2316|9425|11100|7316|57727|1051|25959|6314|55758|4792|5089|57645|3665|5013|708|27044|561…	http://amigo.geneontology.org/cgi-bin/amigo/term_details?term=GO:0010556	hsa:1788,DNMT3A,1788:down|hsa:64783,RBM15,64783:up|hsa:81,ACTN4,81:down|hsa:6615,SNAI1,6615:up|hsa:5716,PSMD10,5716:down|hsa:2034,EPAS1,2034:down|hsa:81566,CSRNP2,81566:down|hsa:1613,DAPK3,1613:down|hsa:150094,SIK1,150094:down|hsa:23361,ZNF629,23361:down|hsa:23367,LARP1,23367:down|hsa:8548,BLZF1,8548:down|hsa:8019,BRD3,8019:down|hsa:100533952,RBAK,100533952:up|hsa:10459,MAD2L2,10459:up|hsa:90843,…
regulation of nucleobase-containing compound metabolic process	biological_process	GO:0019219	297	3730	136066	1777537	0.00218276424676	0.0020984092033	0.264651489483	0.973022692292	1788|64783|81|6615|5716|2034|81566|1613|55696|150094|23361|23648|8548|8019|100533952|10459|90843|8543|10102|6478|5582|3552|694|7050|9831|7057|10664|54556|26097|4869|7691|4862|9569|10745|10957|10954|23476|8433|144455|10521|677|23077|4853|64324|4331|891|9826|5993|26354|5468|100293516|51442|23373|10193|390259|149076|2316|9425|11100|7316|57727|1051|25959|6314|55758|4792|5089|57645|3665|5013|708|27044…	http://amigo.geneontology.org/cgi-bin/amigo/term_details?term=GO:0019219	hsa:1788,DNMT3A,1788:down|hsa:64783,RBM15,64783:up|hsa:81,ACTN4,81:down|hsa:6615,SNAI1,6615:up|hsa:5716,PSMD10,5716:down|hsa:2034,EPAS1,2034:down|hsa:81566,CSRNP2,81566:down|hsa:1613,DAPK3,1613:down|hsa:55696,RBM22,55696:down|hsa:150094,SIK1,150094:down|hsa:23361,ZNF629,23361:down|hsa:23648,SSBP3,23648:down|hsa:8548,BLZF1,8548:down|hsa:8019,BRD3,8019:down|hsa:100533952,RBAK,100533952:up|hsa:10459…
RNA biosynthetic process	biological_process	GO:0032774	296	3535	136066	1777537	0.00217541487219	0.00198870684548	0.0743585400376	0.823924257682	1788|64783|81|6615|5716|2034|23511|5604|1613|150094|23361|23648|8548|8019|6142|100533952|10459|90843|6129|3552|8543|10102|6478|7307|694|7050|9831|51442|10664|54556|26097|4869|7691|4862|9569|10745|10957|51082|23476|8433|144455|10521|9533|677|23077|4853|4331|9826|5993|6158|5468|100293516|5514|23373|4733|10193|390259|149076|2316|9425|11100|7316|57727|1051|25959|6314|55758|4792|5089|57645|3665|5013|7…	http://amigo.geneontology.org/cgi-bin/amigo/term_details?term=GO:0032774	hsa:1788,DNMT3A,1788:down|hsa:64783,RBM15,64783:up|hsa:81,ACTN4,81:down|hsa:6615,SNAI1,6615:up|hsa:5716,PSMD10,5716:down|hsa:2034,EPAS1,2034:down|hsa:23511,NUP188,23511:down|hsa:5604,MAP2K1,5604:down|hsa:1613,DAPK3,1613:down|hsa:150094,SIK1,150094:down|hsa:23361,ZNF629,23361:down|hsa:23648,SSBP3,23648:down|hsa:8548,BLZF1,8548:down|hsa:8019,BRD3,8019:down|hsa:6142,RPL18A,6142:up|hsa:100533952,RBAK…
regulation of cellular macromolecule biosynthetic process	biological_process	GO:2000112	294	3600	136066	1777537	0.00216071612306	0.00202527429809	0.149921384492	0.920764033912	1788|64783|6615|5716|2034|81566|1613|149076|23361|23367|8548|8019|100533952|10459|90843|8543|10102|150094|3552|694|7050|9831|7057|7458|10664|54556|26097|4869|7691|4862|9569|10745|10957|23476|8433|144455|10521|10289|677|23077|4853|4331|9826|5993|1482|5468|100293516|51442|23373|51497|387338|10193|390259|2316|9425|11100|7316|57727|1051|25959|6314|55758|4792|5089|57645|3665|5013|708|27044|56180|55323…	http://amigo.geneontology.org/cgi-bin/amigo/term_details?term=GO:2000112	hsa:1788,DNMT3A,1788:down|hsa:64783,RBM15,64783:up|hsa:6615,SNAI1,6615:up|hsa:5716,PSMD10,5716:down|hsa:2034,EPAS1,2034:down|hsa:81566,CSRNP2,81566:down|hsa:1613,DAPK3,1613:down|hsa:149076,ZNF362,149076:down|hsa:23361,ZNF629,23361:down|hsa:23367,LARP1,23367:down|hsa:8548,BLZF1,8548:down|hsa:8019,BRD3,8019:down|hsa:100533952,RBAK,100533952:up|hsa:10459,MAD2L2,10459:up|hsa:90843,TCEAL8,90843:down|h…
transport	biological_process	GO:0006810	289	4168	136066	1777537	0.00212396925022	0.00234481757623	0.952860285554	1.0	55850|2040|10061|23204|23049|23511|662|55696|215|8548|3040|10458|6129|11252|6949|6990|150094|7307|5580|338557|10440|80145|4869|5906|18|7424|2752|4860|4601|4790|65082|90007|3831|51304|7809|57127|54205|9375|23760|9341|9827|58477|116150|10449|25805|6158|5468|10300|55914|5514|10966|80230|6569|22848|79139|51271|51272|7316|6396|3033|2316|6311|11060|55585|147138|7057|10553|147798|1482|595|10550|23677|51…	http://amigo.geneontology.org/cgi-bin/amigo/term_details?term=GO:0006810	hsa:55850,USE1,55850:up|hsa:2040,STOM,2040:down|hsa:10061,ABCF2,10061:down|hsa:23204,ARL6IP1,23204:down|hsa:23049,SMG1,23049:up|hsa:23511,NUP188,23511:down|hsa:662,BNIP1,662:down|hsa:55696,RBM22,55696:down|hsa:215,ABCD1,215:up|hsa:8548,BLZF1,8548:down|hsa:3040,HBA2,3040:up|hsa:10458,BAIAP2,10458:up|hsa:6129,RPL7,6129:up|hsa:11252,PACSIN2,11252:down|hsa:6949,TCOF1,6949:down|hsa:6990,DYNLT3,6990:do…
nucleic acid-templated transcription	biological_process	GO:0097659	286	3415	136066	1777537	0.00210192112651	0.00192119770221	0.077610073041	0.824837070476	1788|64783|81|6615|5716|2034|5604|1613|150094|23361|23648|8548|8019|100533952|10459|90843|3552|8543|10102|6478|7307|694|7050|9831|51442|10664|54556|26097|4869|7691|4862|9569|10745|10957|51082|23476|8433|144455|10521|9533|677|23077|4853|4331|9826|5993|1482|5468|100293516|5514|23373|4733|10193|390259|149076|2316|9425|11100|7316|57727|1051|25959|6314|55758|4792|5089|57645|3665|5013|708|27044|56180|5…	http://amigo.geneontology.org/cgi-bin/amigo/term_details?term=GO:0097659	hsa:1788,DNMT3A,1788:down|hsa:64783,RBM15,64783:up|hsa:81,ACTN4,81:down|hsa:6615,SNAI1,6615:up|hsa:5716,PSMD10,5716:down|hsa:2034,EPAS1,2034:down|hsa:5604,MAP2K1,5604:down|hsa:1613,DAPK3,1613:down|hsa:150094,SIK1,150094:down|hsa:23361,ZNF629,23361:down|hsa:23648,SSBP3,23648:down|hsa:8548,BLZF1,8548:down|hsa:8019,BRD3,8019:down|hsa:100533952,RBAK,100533952:up|hsa:10459,MAD2L2,10459:up|hsa:90843,TC…
transcription, DNA-templated	biological_process	GO:0006351	283	3396	136066	1777537	0.00207987300281	0.00191050875453	0.0908553692969	0.843341374117	1788|64783|6615|5716|2034|5604|1613|149076|23361|23648|8548|8019|100533952|10459|90843|3552|8543|10102|150094|7307|694|7050|9831|51442|10664|54556|26097|4869|7691|4862|9569|10745|10957|51082|23476|8433|144455|10521|9533|677|23077|4853|4331|9826|5993|1482|5468|100293516|5514|23373|4733|10193|390259|2316|9425|11100|7316|57727|1051|25959|6314|55758|4792|5089|57645|3665|5013|708|27044|56180|55734|942…	http://amigo.geneontology.org/cgi-bin/amigo/term_details?term=GO:0006351	hsa:1788,DNMT3A,1788:down|hsa:64783,RBM15,64783:up|hsa:6615,SNAI1,6615:up|hsa:5716,PSMD10,5716:down|hsa:2034,EPAS1,2034:down|hsa:5604,MAP2K1,5604:down|hsa:1613,DAPK3,1613:down|hsa:149076,ZNF362,149076:down|hsa:23361,ZNF629,23361:down|hsa:23648,SSBP3,23648:down|hsa:8548,BLZF1,8548:down|hsa:8019,BRD3,8019:down|hsa:100533952,RBAK,100533952:up|hsa:10459,MAD2L2,10459:up|hsa:90843,TCEAL8,90843:down|hsa…
organelle organization	biological_process	GO:0006996	282	3094	136066	1777537	0.00207252362824	0.00174061074397	0.00327568526405	0.362396966006	55850|1788|215|9203|3925|23511|5604|84893|662|1613|578|8548|8019|10459|10458|121512|55914|10102|79867|3552|5580|56270|5982|4676|387893|51263|5984|5558|10664|4869|9564|9927|9419|65979|4134|8724|246184|3831|993|2919|10726|6990|55626|64324|22920|9826|148479|137682|1482|10440|26100|340665|11004|54471|79133|84334|387338|3183|118487|2491|64969|6396|7259|29901|2316|93323|6311|829|5697|6314|259173|6929|5…	http://amigo.geneontology.org/cgi-bin/amigo/term_details?term=GO:0006996	hsa:55850,USE1,55850:up|hsa:1788,DNMT3A,1788:down|hsa:215,ABCD1,215:up|hsa:9203,ZMYM3,9203:down|hsa:3925,STMN1,3925:down|hsa:23511,NUP188,23511:down|hsa:5604,MAP2K1,5604:down|hsa:84893,FBXO18,84893:down|hsa:662,BNIP1,662:down|hsa:1613,DAPK3,1613:down|hsa:578,BAK1,578:up|hsa:8548,BLZF1,8548:down|hsa:8019,BRD3,8019:down|hsa:10459,MAD2L2,10459:up|hsa:10458,BAIAP2,10458:up|hsa:121512,FGD4,121512:up|h…
regulation of RNA metabolic process	biological_process	GO:0051252	279	3435	136066	1777537	0.00205047550453	0.00193244922609	0.178035480695	0.959760379845	1788|64783|81|6615|5716|2034|81566|1613|55696|150094|23361|23648|8548|8019|100533952|10459|90843|8543|10102|6478|3552|694|7050|9831|10664|54556|26097|4869|7691|4862|9569|10745|10957|23476|8433|144455|10521|677|23077|4853|4331|891|9826|5993|26354|5468|100293516|51442|23373|10193|390259|149076|2316|9425|11100|7316|57727|1051|25959|6314|55758|4792|5089|57645|3665|5013|708|27044|56180|55734|94234|754…	http://amigo.geneontology.org/cgi-bin/amigo/term_details?term=GO:0051252	hsa:1788,DNMT3A,1788:down|hsa:64783,RBM15,64783:up|hsa:81,ACTN4,81:down|hsa:6615,SNAI1,6615:up|hsa:5716,PSMD10,5716:down|hsa:2034,EPAS1,2034:down|hsa:81566,CSRNP2,81566:down|hsa:1613,DAPK3,1613:down|hsa:55696,RBM22,55696:down|hsa:150094,SIK1,150094:down|hsa:23361,ZNF629,23361:down|hsa:23648,SSBP3,23648:down|hsa:8548,BLZF1,8548:down|hsa:8019,BRD3,8019:down|hsa:100533952,RBAK,100533952:up|hsa:10459…
system development	biological_process	GO:0048731	279	3954	136066	1777537	0.00205047550453	0.00222442627073	0.912064391033	1.0	387733|1302|3925|23028|8428|89797|578|3321|64783|83931|10459|10458|27242|8543|6478|5582|3552|694|9833|7050|4146|6477|7057|731220|6324|5906|7424|4862|4860|57580|9060|65082|144455|3939|10521|3206|2919|114990|677|23077|55626|4331|3207|9826|116150|2295|7128|5468|3339|2618|23371|340665|5954|10300|6569|10193|390259|2316|91768|7453|5307|1051|55715|6311|56125|65979|10552|55585|1827|4846|5154|3665|5013|59…	http://amigo.geneontology.org/cgi-bin/amigo/term_details?term=GO:0048731	hsa:387733,IFITM5,387733:up|hsa:1302,COL11A2,1302:up|hsa:3925,STMN1,3925:down|hsa:23028,KDM1A,23028:down|hsa:8428,STK24,8428:down|hsa:89797,NAV2,89797:down|hsa:578,BAK1,578:up|hsa:3321,IGSF3,3321:down|hsa:64783,RBM15,64783:up|hsa:83931,STK40,83931:down|hsa:10459,MAD2L2,10459:up|hsa:10458,BAIAP2,10458:up|hsa:27242,TNFRSF21,27242:down|hsa:8543,LMO4,8543:down|hsa:6478,SIAH2,6478:down|hsa:5582,PRKCG,…
regulation of RNA biosynthetic process	biological_process	GO:2001141	269	3339	136066	1777537	0.00197698175885	0.00187844191148	0.218033729955	0.973022692292	1788|64783|81|6615|5716|2034|81566|1613|150094|23361|23648|8548|8019|100533952|10459|90843|8543|10102|6478|3552|694|7050|9831|10664|54556|26097|4869|7691|4862|9569|10745|10957|23476|8433|144455|10521|677|23077|4853|4331|9826|5993|1482|5468|100293516|51442|23373|10193|390259|149076|2316|9425|11100|7316|57727|1051|25959|6314|55758|4792|5089|57645|3665|5013|708|27044|56180|55734|94234|7546|10046|690…	http://amigo.geneontology.org/cgi-bin/amigo/term_details?term=GO:2001141	hsa:1788,DNMT3A,1788:down|hsa:64783,RBM15,64783:up|hsa:81,ACTN4,81:down|hsa:6615,SNAI1,6615:up|hsa:5716,PSMD10,5716:down|hsa:2034,EPAS1,2034:down|hsa:81566,CSRNP2,81566:down|hsa:1613,DAPK3,1613:down|hsa:150094,SIK1,150094:down|hsa:23361,ZNF629,23361:down|hsa:23648,SSBP3,23648:down|hsa:8548,BLZF1,8548:down|hsa:8019,BRD3,8019:down|hsa:100533952,RBAK,100533952:up|hsa:10459,MAD2L2,10459:up|hsa:90843,…
regulation of nucleic acid-templated transcription	biological_process	GO:1903506	267	3320	136066	1777537	0.00196228300972	0.00186775296379	0.227052351882	0.973022692292	1788|64783|81|6615|5716|2034|81566|1613|150094|23361|23648|8548|8019|100533952|10459|90843|8543|10102|6478|3552|694|7050|9831|10664|54556|26097|4869|7691|4862|9569|10745|10957|23476|8433|144455|10521|677|23077|4853|4331|9826|5993|1482|5468|100293516|51442|23373|10193|390259|149076|2316|9425|11100|7316|57727|1051|25959|6314|55758|4792|5089|57645|3665|5013|708|27044|56180|55734|94234|7546|10046|690…	http://amigo.geneontology.org/cgi-bin/amigo/term_details?term=GO:1903506	hsa:1788,DNMT3A,1788:down|hsa:64783,RBM15,64783:up|hsa:81,ACTN4,81:down|hsa:6615,SNAI1,6615:up|hsa:5716,PSMD10,5716:down|hsa:2034,EPAS1,2034:down|hsa:81566,CSRNP2,81566:down|hsa:1613,DAPK3,1613:down|hsa:150094,SIK1,150094:down|hsa:23361,ZNF629,23361:down|hsa:23648,SSBP3,23648:down|hsa:8548,BLZF1,8548:down|hsa:8019,BRD3,8019:down|hsa:100533952,RBAK,100533952:up|hsa:10459,MAD2L2,10459:up|hsa:90843,…
response to stress	biological_process	GO:0006950	266	3427	136066	1777537	0.00195493363515	0.00192794861654	0.422562006532	0.973022692292	1718|51082|23049|8428|5796|104|5742|578|23367|3040|10459|10458|2188|5582|3552|9214|338557|5982|9833|387893|221477|7057|5984|84557|4869|5906|51526|147179|4862|2316|4790|55540|10954|9891|9060|144455|3831|716|9373|54205|10721|55626|4331|200734|28985|267|1495|7128|5468|5366|29844|8891|5686|90441|54840|27345|91768|7316|9564|79139|829|5716|4792|3665|51295|708|80196|597|891|310|5154|3140|5604|10550|7979…	http://amigo.geneontology.org/cgi-bin/amigo/term_details?term=GO:0006950	hsa:1718,DHCR24,1718:down|hsa:51082,POLR1D,51082:down|hsa:23049,SMG1,23049:up|hsa:8428,STK24,8428:down|hsa:5796,PTPRK,5796:up|hsa:104,ADARB1,104:down|hsa:5742,PTGS1,5742:down|hsa:578,BAK1,578:up|hsa:23367,LARP1,23367:down|hsa:3040,HBA2,3040:up|hsa:10459,MAD2L2,10459:up|hsa:10458,BAIAP2,10458:up|hsa:2188,FANCF,2188:down|hsa:5582,PRKCG,5582:up|hsa:3552,IL1A,3552:down|hsa:9214,FAIM3,9214:up|hsa:3385…
regulation of transcription, DNA-templated	biological_process	GO:0006355	264	3297	136066	1777537	0.00194023488601	0.00185481371133	0.249168339966	0.973022692292	1788|64783|6615|5716|2034|81566|1613|149076|23361|23648|8548|8019|100533952|10459|90843|8543|10102|150094|3552|694|7050|9831|10664|54556|26097|4869|7691|4862|9569|10745|10957|23476|8433|144455|10521|677|23077|4853|4331|9826|5993|1482|5468|100293516|51442|23373|10193|390259|2316|9425|11100|7316|57727|1051|25959|6314|55758|4792|5089|57645|3665|5013|708|27044|56180|55734|94234|7546|10046|6907|112869…	http://amigo.geneontology.org/cgi-bin/amigo/term_details?term=GO:0006355	hsa:1788,DNMT3A,1788:down|hsa:64783,RBM15,64783:up|hsa:6615,SNAI1,6615:up|hsa:5716,PSMD10,5716:down|hsa:2034,EPAS1,2034:down|hsa:81566,CSRNP2,81566:down|hsa:1613,DAPK3,1613:down|hsa:149076,ZNF362,149076:down|hsa:23361,ZNF629,23361:down|hsa:23648,SSBP3,23648:down|hsa:8548,BLZF1,8548:down|hsa:8019,BRD3,8019:down|hsa:100533952,RBAK,100533952:up|hsa:10459,MAD2L2,10459:up|hsa:90843,TCEAL8,90843:down|h…
macromolecule modification	biological_process	GO:0043412	252	3227	136066	1777537	0.00185204239119	0.00181543337776	0.38928160344	0.973022692292	1788|5310|23049|55181|8428|56937|1911|51471|83931|339287|2534|10459|10193|51304|6478|5582|150094|5580|1848|4247|9833|387893|6477|7057|10664|4869|5906|7424|114971|25778|10954|23476|7803|246184|993|23077|55625|4331|891|267|112858|7128|9989|55905|10966|387338|22848|7316|6396|6314|5716|79823|55585|54926|91445|55819|51400|595|80196|64769|65264|219333|23774|5154|8444|112869|3275|7164|9491|9140|10238|10…	http://amigo.geneontology.org/cgi-bin/amigo/term_details?term=GO:0043412	hsa:1788,DNMT3A,1788:down|hsa:5310,PKD1,5310:up|hsa:23049,SMG1,23049:up|hsa:55181,SMG8,55181:down|hsa:8428,STK24,8428:down|hsa:56937,PMEPA1,56937:down|hsa:1911,PHC1,1911:down|hsa:51471,NAT8B,51471:up|hsa:83931,STK40,83931:down|hsa:339287,MSL1,339287:down|hsa:2534,FYN,2534:down|hsa:10459,MAD2L2,10459:up|hsa:10193,RNF41,10193:down|hsa:51304,ZDHHC3,51304:down|hsa:6478,SIAH2,6478:down|hsa:5582,PRKCG,…
single-organism localization	biological_process	GO:1902578	251	3695	136066	1777537	0.00184469301662	0.00207871903651	0.970504283259	1.0	55850|2040|215|23204|23511|55696|578|8548|3040|10458|6129|55914|51304|150094|3552|5580|338557|7057|7514|5906|2752|4860|9419|4790|65082|3831|7809|57127|54205|4884|23760|9827|58477|116150|10449|25805|6158|5468|10300|10440|5514|11004|10966|6569|79139|27345|51272|7316|6396|3033|2316|6311|11060|55585|147138|147798|1482|595|10550|1176|4134|5154|6142|3049|142|81|10434|10971|4129|84879|9919|3576|22853|18…	http://amigo.geneontology.org/cgi-bin/amigo/term_details?term=GO:1902578	hsa:55850,USE1,55850:up|hsa:2040,STOM,2040:down|hsa:215,ABCD1,215:up|hsa:23204,ARL6IP1,23204:down|hsa:23511,NUP188,23511:down|hsa:55696,RBM22,55696:down|hsa:578,BAK1,578:up|hsa:8548,BLZF1,8548:down|hsa:3040,HBA2,3040:up|hsa:10458,BAIAP2,10458:up|hsa:6129,RPL7,6129:up|hsa:55914,ERBB2IP,55914:up|hsa:51304,ZDHHC3,51304:down|hsa:150094,SIK1,150094:down|hsa:3552,IL1A,3552:down|hsa:5580,PRKCD,5580:down…
cellular protein modification process	biological_process	GO:0006464	245	3082	136066	1777537	0.00180059676921	0.00173385982964	0.29370563761	0.973022692292	5310|23049|55181|8428|56937|1911|51471|83931|339287|2534|10459|10193|51304|6478|5582|150094|5580|1848|4247|9833|387893|6477|7057|10664|4869|5906|7424|114971|25778|10954|23476|7803|246184|993|23077|55625|4331|891|267|112858|7128|9989|55905|10966|22848|7316|6396|6314|5716|79823|55585|54926|91445|55819|595|80196|64769|65264|219333|23774|5154|8444|112869|3275|7164|9491|9140|10238|10434|3300|5165|5493…	http://amigo.geneontology.org/cgi-bin/amigo/term_details?term=GO:0006464	hsa:5310,PKD1,5310:up|hsa:23049,SMG1,23049:up|hsa:55181,SMG8,55181:down|hsa:8428,STK24,8428:down|hsa:56937,PMEPA1,56937:down|hsa:1911,PHC1,1911:down|hsa:51471,NAT8B,51471:up|hsa:83931,STK40,83931:down|hsa:339287,MSL1,339287:down|hsa:2534,FYN,2534:down|hsa:10459,MAD2L2,10459:up|hsa:10193,RNF41,10193:down|hsa:51304,ZDHHC3,51304:down|hsa:6478,SIAH2,6478:down|hsa:5582,PRKCG,5582:up|hsa:150094,SIK1,15…
protein modification process	biological_process	GO:0036211	245	3082	136066	1777537	0.00180059676921	0.00173385982964	0.29370563761	0.973022692292	5310|23049|55181|8428|56937|1911|51471|83931|339287|2534|10459|10193|51304|6478|5582|150094|5580|1848|4247|9833|387893|6477|7057|10664|4869|5906|7424|114971|25778|10954|23476|7803|246184|993|23077|55625|4331|891|267|112858|7128|9989|55905|10966|22848|7316|6396|6314|5716|79823|55585|54926|91445|55819|595|80196|64769|65264|219333|23774|5154|8444|112869|3275|7164|9491|9140|10238|10434|3300|5165|5493…	http://amigo.geneontology.org/cgi-bin/amigo/term_details?term=GO:0036211	hsa:5310,PKD1,5310:up|hsa:23049,SMG1,23049:up|hsa:55181,SMG8,55181:down|hsa:8428,STK24,8428:down|hsa:56937,PMEPA1,56937:down|hsa:1911,PHC1,1911:down|hsa:51471,NAT8B,51471:up|hsa:83931,STK40,83931:down|hsa:339287,MSL1,339287:down|hsa:2534,FYN,2534:down|hsa:10459,MAD2L2,10459:up|hsa:10193,RNF41,10193:down|hsa:51304,ZDHHC3,51304:down|hsa:6478,SIAH2,6478:down|hsa:5582,PRKCG,5582:up|hsa:150094,SIK1,15…
cellular developmental process	biological_process	GO:0048869	244	3631	136066	1777537	0.00179324739465	0.0020427141601	0.978959724627	1.0	8724|9203|3925|8428|7071|578|2273|64783|27044|10459|10458|121512|11252|8543|6478|79867|3552|694|3251|7050|4146|6477|6324|5906|23237|7424|4860|84229|57580|65082|144455|10521|114990|677|23077|55626|9341|9826|116150|2619|5468|3339|10300|4975|340665|55905|10193|2316|56912|5307|1051|6311|65979|10552|4329|3665|708|891|310|4091|10439|5604|3275|9308|4072|222894|3148|4201|10124|832|4690|5134|84879|23028|1…	http://amigo.geneontology.org/cgi-bin/amigo/term_details?term=GO:0048869	hsa:8724,SNX3,8724:down|hsa:9203,ZMYM3,9203:down|hsa:3925,STMN1,3925:down|hsa:8428,STK24,8428:down|hsa:7071,KLF10,7071:down|hsa:578,BAK1,578:up|hsa:2273,FHL1,2273:down|hsa:64783,RBM15,64783:up|hsa:27044,SND1,27044:down|hsa:10459,MAD2L2,10459:up|hsa:10458,BAIAP2,10458:up|hsa:121512,FGD4,121512:up|hsa:11252,PACSIN2,11252:down|hsa:8543,LMO4,8543:down|hsa:6478,SIAH2,6478:down|hsa:79867,TCTN2,79867:do…
positive regulation of metabolic process	biological_process	GO:0009893	242	2921	136066	1777537	0.00177854864551	0.00164328506242	0.125842589614	0.890895827595	64783|22807|84893|55696|51471|23367|10459|121512|54431|8543|10193|5582|55114|5580|3251|7057|10664|4869|5906|7424|4862|25778|4790|10954|23476|8433|246184|3552|10521|2919|9373|54205|55626|4331|9341|891|9826|7128|25805|1482|5468|4846|23373|8891|84334|387338|90441|390259|7316|5307|1051|65979|6314|84280|10049|5013|708|23677|56180|55734|81566|5154|6907|5604|64207|3275|5136|3148|9491|3300|3660|5253|4129…	http://amigo.geneontology.org/cgi-bin/amigo/term_details?term=GO:0009893	hsa:64783,RBM15,64783:up|hsa:22807,IKZF2,22807:up|hsa:84893,FBXO18,84893:down|hsa:55696,RBM22,55696:down|hsa:51471,NAT8B,51471:up|hsa:23367,LARP1,23367:down|hsa:10459,MAD2L2,10459:up|hsa:121512,FGD4,121512:up|hsa:54431,DNAJC10,54431:down|hsa:8543,LMO4,8543:down|hsa:10193,RNF41,10193:down|hsa:5582,PRKCG,5582:up|hsa:55114,ARHGAP17,55114:down|hsa:5580,PRKCD,5580:down|hsa:3251,HPRT1,3251:down|hsa:705…
response to chemical	biological_process	GO:0042221	237	3721	136066	1777537	0.00174180177267	0.00209334601755	0.997786831977	1.0	216|1788|1718|7128|23511|2280|123920|8428|7071|55696|5742|3040|10458|121512|6478|5582|3552|5580|338557|9833|7050|6477|7057|4869|5906|7424|4860|219447|10954|9060|471|2919|114990|54205|23077|1511|5141|9826|267|1495|57580|54834|5468|2294|4846|340665|6569|90441|54840|27345|7316|3033|79139|25959|10552|2902|708|23677|891|310|4091|6709|5604|9308|5136|3148|57727|3300|5165|4129|1545|3576|56937|114609|1525…	http://amigo.geneontology.org/cgi-bin/amigo/term_details?term=GO:0042221	hsa:216,ALDH1A1,216:down|hsa:1788,DNMT3A,1788:down|hsa:1718,DHCR24,1718:down|hsa:7128,TNFAIP3,7128:down|hsa:23511,NUP188,23511:down|hsa:2280,FKBP1A,2280:down|hsa:123920,CMTM3,123920:down|hsa:8428,STK24,8428:down|hsa:7071,KLF10,7071:down|hsa:55696,RBM22,55696:down|hsa:5742,PTGS1,5742:down|hsa:3040,HBA2,3040:up|hsa:10458,BAIAP2,10458:up|hsa:121512,FGD4,121512:up|hsa:6478,SIAH2,6478:down|hsa:5582,PR…
single-organism transport	biological_process	GO:0044765	235	3510	136066	1777537	0.00172710302353	0.00197464244064	0.979959320315	1.0	55850|2040|215|23204|23511|55696|578|8548|3040|10458|6129|55914|51304|150094|3552|5580|338557|7057|7514|5906|2752|4860|4790|65082|3831|7809|57127|54205|4884|23760|9827|58477|116150|10449|25805|6158|5468|10300|10440|5514|3049|6569|79139|27345|51272|7316|6396|3033|2316|6311|11060|55585|147138|147798|1482|595|10550|5154|6142|142|81|10434|10971|4129|84879|9919|3576|22853|18|1525|57510|9789|25807|528|…	http://amigo.geneontology.org/cgi-bin/amigo/term_details?term=GO:0044765	hsa:55850,USE1,55850:up|hsa:2040,STOM,2040:down|hsa:215,ABCD1,215:up|hsa:23204,ARL6IP1,23204:down|hsa:23511,NUP188,23511:down|hsa:55696,RBM22,55696:down|hsa:578,BAK1,578:up|hsa:8548,BLZF1,8548:down|hsa:3040,HBA2,3040:up|hsa:10458,BAIAP2,10458:up|hsa:6129,RPL7,6129:up|hsa:55914,ERBB2IP,55914:up|hsa:51304,ZDHHC3,51304:down|hsa:150094,SIK1,150094:down|hsa:3552,IL1A,3552:down|hsa:5580,PRKCD,5580:down…
regulation of response to stimulus	biological_process	GO:0048583	232	3142	136066	1777537	0.00170505489983	0.00176761440128	0.711276559469	0.986983241206	10140|50486|123920|8428|1613|9675|578|23367|83931|10459|10458|121512|10193|6478|5582|55114|5580|338557|7050|6477|7057|4869|5906|147179|4862|9569|25778|9891|23476|595|10521|716|114990|55626|5141|200734|9826|1495|7128|25805|1482|5468|2294|4846|340665|90441|8891|84334|79971|22848|2316|7316|57727|29901|25959|65979|6314|5716|147138|3665|708|80196|23677|23401|5154|3140|5604|10550|3275|221002|3148|9491|…	http://amigo.geneontology.org/cgi-bin/amigo/term_details?term=GO:0048583	hsa:10140,TOB1,10140:down|hsa:50486,G0S2,50486:down|hsa:123920,CMTM3,123920:down|hsa:8428,STK24,8428:down|hsa:1613,DAPK3,1613:down|hsa:9675,TTI1,9675:down|hsa:578,BAK1,578:up|hsa:23367,LARP1,23367:down|hsa:83931,STK40,83931:down|hsa:10459,MAD2L2,10459:up|hsa:10458,BAIAP2,10458:up|hsa:121512,FGD4,121512:up|hsa:10193,RNF41,10193:down|hsa:6478,SIAH2,6478:down|hsa:5582,PRKCG,5582:up|hsa:55114,ARHGAP1…
cell differentiation	biological_process	GO:0030154	231	3415	136066	1777537	0.00169770552526	0.00192119770221	0.969812420147	1.0	8724|1302|3925|8428|7071|578|2273|64783|27044|10459|10458|8543|6478|3552|694|3251|7050|4146|6477|6324|5906|7424|4860|84229|57580|65082|144455|10521|114990|677|23077|55626|9341|9826|116150|2295|5468|3339|10300|4975|340665|55905|10193|2316|5307|1051|6311|65979|10552|4329|3665|708|891|310|4091|10439|5604|3275|9308|4072|222894|3148|4201|10124|832|4690|5134|84879|23028|114609|1525|103|7431|25805|55742…	http://amigo.geneontology.org/cgi-bin/amigo/term_details?term=GO:0030154	hsa:8724,SNX3,8724:down|hsa:1302,COL11A2,1302:up|hsa:3925,STMN1,3925:down|hsa:8428,STK24,8428:down|hsa:7071,KLF10,7071:down|hsa:578,BAK1,578:up|hsa:2273,FHL1,2273:down|hsa:64783,RBM15,64783:up|hsa:27044,SND1,27044:down|hsa:10459,MAD2L2,10459:up|hsa:10458,BAIAP2,10458:up|hsa:8543,LMO4,8543:down|hsa:6478,SIAH2,6478:down|hsa:3552,IL1A,3552:down|hsa:694,BTG1,694:down|hsa:3251,HPRT1,3251:down|hsa:7050…
phosphorus metabolic process	biological_process	GO:0006793	226	2768	136066	1777537	0.00166095865242	0.00155721090475	0.184144735624	0.959760379845	84280|23049|55181|8428|56937|55697|9677|22934|23597|10459|114609|10193|150094|5582|3552|5580|3251|7057|4869|5906|114971|4860|10954|9060|7803|993|4337|9373|54205|55626|5141|200734|6774|112858|7128|9989|22928|23371|22848|9833|54840|7316|3032|90441|4331|55715|6314|55750|595|64768|891|79888|81566|3945|8444|5604|7164|9858|5297|5165|5796|1850|3576|1854|22853|80201|91624|338557|9467|8802|25807|64170|915…	http://amigo.geneontology.org/cgi-bin/amigo/term_details?term=GO:0006793	hsa:84280,BTBD10,84280:down|hsa:23049,SMG1,23049:up|hsa:55181,SMG8,55181:down|hsa:8428,STK24,8428:down|hsa:56937,PMEPA1,56937:down|hsa:55697,VAC14,55697:up|hsa:9677,PPIP5K1,9677:down|hsa:22934,RPIA,22934:down|hsa:23597,ACOT9,23597:down|hsa:10459,MAD2L2,10459:up|hsa:114609,TIRAP,114609:down|hsa:10193,RNF41,10193:down|hsa:150094,SIK1,150094:down|hsa:5582,PRKCG,5582:up|hsa:3552,IL1A,3552:down|hsa:55…
phosphate-containing compound metabolic process	biological_process	GO:0006796	221	2726	136066	1777537	0.00162421177958	0.00153358270461	0.214836119288	0.973022692292	84280|23049|55181|8428|56937|55697|9677|22934|10459|114609|10193|150094|5582|3552|5580|3251|7057|4869|5906|114971|4860|10954|9060|7803|993|4337|9373|54205|55626|5141|200734|6774|112858|7128|9989|22928|23371|22848|9833|54840|7316|3032|90441|4331|6314|83931|595|64768|891|79888|81566|3945|8444|5604|7164|9858|5297|5165|5796|1850|3576|1854|22853|80201|91624|338557|9467|25807|64170|9150|2280|255189|603…	http://amigo.geneontology.org/cgi-bin/amigo/term_details?term=GO:0006796	hsa:84280,BTBD10,84280:down|hsa:23049,SMG1,23049:up|hsa:55181,SMG8,55181:down|hsa:8428,STK24,8428:down|hsa:56937,PMEPA1,56937:down|hsa:55697,VAC14,55697:up|hsa:9677,PPIP5K1,9677:down|hsa:22934,RPIA,22934:down|hsa:10459,MAD2L2,10459:up|hsa:114609,TIRAP,114609:down|hsa:10193,RNF41,10193:down|hsa:150094,SIK1,150094:down|hsa:5582,PRKCG,5582:up|hsa:3552,IL1A,3552:down|hsa:5580,PRKCD,5580:down|hsa:3251…
cellular localization	biological_process	GO:0051641	219	2632	136066	1777537	0.00160951303044	0.00148070054238	0.125531271616	0.890895827595	55850|215|23204|23049|55696|578|8548|26100|6129|55914|51304|7307|26263|80145|4869|5906|9927|2752|4860|9419|65082|90007|3831|2746|4884|9827|58477|116150|1495|7128|25805|6158|10300|10440|5514|11004|10966|79139|27345|51272|7316|6396|23404|3033|2316|18|55585|7057|22920|23677|891|4134|5154|112869|142|81|10434|10971|4129|84324|9919|26097|5310|22853|338557|1176|51010|57510|9789|25807|7533|55920|2280|150…	http://amigo.geneontology.org/cgi-bin/amigo/term_details?term=GO:0051641	hsa:55850,USE1,55850:up|hsa:215,ABCD1,215:up|hsa:23204,ARL6IP1,23204:down|hsa:23049,SMG1,23049:up|hsa:55696,RBM22,55696:down|hsa:578,BAK1,578:up|hsa:8548,BLZF1,8548:down|hsa:26100,WIPI2,26100:down|hsa:6129,RPL7,6129:up|hsa:55914,ERBB2IP,55914:up|hsa:51304,ZDHHC3,51304:down|hsa:7307,U2AF1,7307:down|hsa:26263,FBXO22,26263:down|hsa:80145,THOC7,80145:down|hsa:4869,NPM1,4869:down|hsa:5906,RAP1A,5906:d…
regulation of biological quality	biological_process	GO:0065008	218	3139	136066	1777537	0.00160216365587	0.00176592667269	0.924402059448	1.0	216|1302|89797|2273|5742|578|51478|10458|121512|1545|5582|3552|5580|338557|5982|6477|7057|5984|5558|6324|5906|51441|2316|4790|51060|10954|9060|90007|3831|2746|4884|9341|22920|116150|10449|7128|25805|5468|23371|340665|23373|6569|22848|54840|27345|91768|6812|3033|79139|6311|829|5697|11060|6929|55585|147138|51218|708|10550|891|79888|310|5154|8444|5604|5136|3148|57727|5165|832|10971|5310|2304|80201|1…	http://amigo.geneontology.org/cgi-bin/amigo/term_details?term=GO:0065008	hsa:216,ALDH1A1,216:down|hsa:1302,COL11A2,1302:up|hsa:89797,NAV2,89797:down|hsa:2273,FHL1,2273:down|hsa:5742,PTGS1,5742:down|hsa:578,BAK1,578:up|hsa:51478,HSD17B7,51478:down|hsa:10458,BAIAP2,10458:up|hsa:121512,FGD4,121512:up|hsa:1545,CYP1B1,1545:up|hsa:5582,PRKCG,5582:up|hsa:3552,IL1A,3552:down|hsa:5580,PRKCD,5580:down|hsa:338557,FFAR4,338557:down|hsa:5982,RFC2,5982:down|hsa:6477,SIAH1,6477:down…
positive regulation of cellular metabolic process	biological_process	GO:0031325	216	2500	136066	1777537	0.00158746490674	0.00140644048478	0.0490480855088	0.735361785017	64783|6615|84893|55696|23367|10459|8543|10193|5582|3552|5580|3251|7057|10664|4869|5906|7424|4862|25778|10954|23476|8433|246184|10521|54205|55626|4331|891|9826|7128|25805|1482|5468|5366|23373|84334|387338|90441|390259|7316|5307|1051|6314|84280|2902|5013|708|23677|56180|55734|81566|5154|6907|5604|64207|3275|3148|9491|3300|3660|5253|4129|5134|3576|2304|114609|338557|5689|51010|10605|5685|5684|5687|5…	http://amigo.geneontology.org/cgi-bin/amigo/term_details?term=GO:0031325	hsa:64783,RBM15,64783:up|hsa:6615,SNAI1,6615:up|hsa:84893,FBXO18,84893:down|hsa:55696,RBM22,55696:down|hsa:23367,LARP1,23367:down|hsa:10459,MAD2L2,10459:up|hsa:8543,LMO4,8543:down|hsa:10193,RNF41,10193:down|hsa:5582,PRKCG,5582:up|hsa:3552,IL1A,3552:down|hsa:5580,PRKCD,5580:down|hsa:3251,HPRT1,3251:down|hsa:7057,THBS1,7057:up|hsa:10664,CTCF,10664:down|hsa:4869,NPM1,4869:down|hsa:5906,RAP1A,5906:do…
single-organism organelle organization	biological_process	GO:1902589	211	2157	136066	1777537	0.0015507180339	0.00121347685027	0.000549569271369	0.19999500001	1788|3925|662|578|339287|10459|10458|121512|55914|10102|79867|3552|5580|56270|5982|387893|51263|5984|10664|4869|9564|4134|246184|3831|993|2919|10726|6990|55626|64324|9826|1495|9927|1482|26100|11004|387338|118487|2316|64969|6396|29901|829|65979|6314|6929|93323|51073|10049|708|64769|136647|23774|5154|4070|6709|112869|3275|3148|9140|81|54934|10971|22992|9919|9918|5310|11200|1525|7431|55920|55742|650…	http://amigo.geneontology.org/cgi-bin/amigo/term_details?term=GO:1902589	hsa:1788,DNMT3A,1788:down|hsa:3925,STMN1,3925:down|hsa:662,BNIP1,662:down|hsa:578,BAK1,578:up|hsa:339287,MSL1,339287:down|hsa:10459,MAD2L2,10459:up|hsa:10458,BAIAP2,10458:up|hsa:121512,FGD4,121512:up|hsa:55914,ERBB2IP,55914:up|hsa:10102,TSFM,10102:down|hsa:79867,TCTN2,79867:down|hsa:3552,IL1A,3552:down|hsa:5580,PRKCD,5580:down|hsa:56270,WDR45B,56270:down|hsa:5982,RFC2,5982:down|hsa:387893,SETD8,3…
organ development	biological_process	GO:0048513	210	2869	136066	1777537	0.00154336865933	0.00161403110034	0.744166459792	0.993038542568	387733|1302|3925|23028|3321|64783|83931|10459|8543|2188|9833|7050|4146|7057|731220|7424|4860|57580|9060|65082|144455|3939|10521|114990|677|4331|55909|2619|7128|5468|3339|2618|23371|340665|5954|6569|10193|390259|2316|5307|1051|6311|65979|51493|3665|5013|595|891|79888|94234|4091|10046|8444|5604|9308|3148|4201|5493|10971|4129|5134|1545|9919|2300|1718|2304|114609|1525|103|7431|25805|55742|25807|7533|…	http://amigo.geneontology.org/cgi-bin/amigo/term_details?term=GO:0048513	hsa:387733,IFITM5,387733:up|hsa:1302,COL11A2,1302:up|hsa:3925,STMN1,3925:down|hsa:23028,KDM1A,23028:down|hsa:3321,IGSF3,3321:down|hsa:64783,RBM15,64783:up|hsa:83931,STK40,83931:down|hsa:10459,MAD2L2,10459:up|hsa:8543,LMO4,8543:down|hsa:2188,FANCF,2188:down|hsa:9833,MELK,9833:down|hsa:7050,TGIF1,7050:down|hsa:4146,MATN1,4146:up|hsa:7057,THBS1,7057:up|hsa:731220,RFX8,731220:up|hsa:7424,VEGFC,7424:d…
macromolecular complex subunit organization	biological_process	GO:0043933	208	2280	136066	1777537	0.00152866991019	0.00128267372212	0.00965325519122	0.483110642631	1788|9425|55856|3925|10713|339287|3040|10459|10458|6129|10694|8543|1545|1302|5580|3251|387893|4146|51263|10664|4869|9564|23476|3831|3183|23648|4331|9341|22920|28985|267|148479|7128|137682|6158|6569|23373|79133|387338|118487|2491|64969|6396|7259|29901|2316|6311|829|84545|6314|6929|147138|51073|10049|1482|708|8019|64769|4134|23774|4070|10439|112869|3275|3148|81|54934|5253|22992|9919|401541|5310|569…	http://amigo.geneontology.org/cgi-bin/amigo/term_details?term=GO:0043933	hsa:1788,DNMT3A,1788:down|hsa:9425,CDYL,9425:down|hsa:55856,ACOT13,55856:down|hsa:3925,STMN1,3925:down|hsa:10713,USP39,10713:down|hsa:339287,MSL1,339287:down|hsa:3040,HBA2,3040:up|hsa:10459,MAD2L2,10459:up|hsa:10458,BAIAP2,10458:up|hsa:6129,RPL7,6129:up|hsa:10694,CCT8,10694:down|hsa:8543,LMO4,8543:down|hsa:1545,CYP1B1,1545:up|hsa:1302,COL11A2,1302:up|hsa:5580,PRKCD,5580:down|hsa:3251,HPRT1,3251:d…
regulation of signaling	biological_process	GO:0023051	208	2699	136066	1777537	0.00152866991019	0.00151839314737	0.472910118817	0.973022692292	10140|50486|123920|1613|9675|578|83931|10459|10458|121512|10193|6478|55114|5580|7050|6477|7057|7514|5906|25778|25805|23476|595|10521|114990|5141|200734|9826|1495|7128|5684|1482|5468|4846|340665|90441|84334|79971|22848|2316|7316|3033|29901|25959|65979|6314|5716|147138|55920|708|80196|23677|23401|5154|5604|10550|3275|3148|9491|57727|832|10971|1545|1850|2300|3576|22853|114609|338557|387893|5689|5685…	http://amigo.geneontology.org/cgi-bin/amigo/term_details?term=GO:0023051	hsa:10140,TOB1,10140:down|hsa:50486,G0S2,50486:down|hsa:123920,CMTM3,123920:down|hsa:1613,DAPK3,1613:down|hsa:9675,TTI1,9675:down|hsa:578,BAK1,578:up|hsa:83931,STK40,83931:down|hsa:10459,MAD2L2,10459:up|hsa:10458,BAIAP2,10458:up|hsa:121512,FGD4,121512:up|hsa:10193,RNF41,10193:down|hsa:6478,SIAH2,6478:down|hsa:55114,ARHGAP17,55114:down|hsa:5580,PRKCD,5580:down|hsa:7050,TGIF1,7050:down|hsa:6477,SIA…
regulation of cell communication	biological_process	GO:0010646	208	2708	136066	1777537	0.00152866991019	0.00152345633312	0.491326290348	0.974537777814	10140|50486|123920|1613|9675|578|23367|83931|10459|10458|121512|10193|6478|55114|5580|7050|6477|7057|7514|5906|25778|25805|23476|595|10521|114990|55626|5141|200734|9826|1495|7128|5684|1482|5468|4846|340665|90441|84334|79971|22848|2316|7316|3033|29901|25959|65979|6314|5716|147138|55920|708|80196|23677|23401|5154|5604|10550|3275|3148|9491|57727|832|10971|1545|1850|2300|3576|56937|114609|338557|3878…	http://amigo.geneontology.org/cgi-bin/amigo/term_details?term=GO:0010646	hsa:10140,TOB1,10140:down|hsa:50486,G0S2,50486:down|hsa:123920,CMTM3,123920:down|hsa:1613,DAPK3,1613:down|hsa:9675,TTI1,9675:down|hsa:578,BAK1,578:up|hsa:23367,LARP1,23367:down|hsa:83931,STK40,83931:down|hsa:10459,MAD2L2,10459:up|hsa:10458,BAIAP2,10458:up|hsa:121512,FGD4,121512:up|hsa:10193,RNF41,10193:down|hsa:6478,SIAH2,6478:down|hsa:55114,ARHGAP17,55114:down|hsa:5580,PRKCD,5580:down|hsa:7050,T…
macromolecule localization	biological_process	GO:0033036	206	2421	136066	1777537	0.00151397116105	0.00136199696546	0.0791397596961	0.824837070476	55850|215|23204|23049|23511|55696|90411|8548|6129|55914|51304|4092|7307|5580|80145|4869|5906|4860|9419|4790|65082|90007|3831|2746|23077|23760|22920|55909|116150|1495|7128|25805|6158|5468|3339|10300|10440|5514|10966|80230|22848|79139|51271|51272|6396|3033|2316|6311|11060|55585|55920|23677|891|112869|142|81|10434|10971|84324|84879|9919|26097|1718|22853|338557|1176|51010|57510|85406|9789|25807|528|7…	http://amigo.geneontology.org/cgi-bin/amigo/term_details?term=GO:0033036	hsa:55850,USE1,55850:up|hsa:215,ABCD1,215:up|hsa:23204,ARL6IP1,23204:down|hsa:23049,SMG1,23049:up|hsa:23511,NUP188,23511:down|hsa:55696,RBM22,55696:down|hsa:90411,MCFD2,90411:down|hsa:8548,BLZF1,8548:down|hsa:6129,RPL7,6129:up|hsa:55914,ERBB2IP,55914:up|hsa:51304,ZDHHC3,51304:down|hsa:4092,SMAD7,4092:down|hsa:7307,U2AF1,7307:down|hsa:5580,PRKCD,5580:down|hsa:80145,THOC7,80145:down|hsa:4869,NPM1,4…
negative regulation of metabolic process	biological_process	GO:0009892	204	2276	136066	1777537	0.00149927241192	0.00128042341735	0.0184369442522	0.516126916152	1788|7128|2304|27044|100533952|10459|54431|6478|5582|5580|7050|7057|10664|81566|4869|1469|51082|246184|9533|23077|64324|4331|200734|2619|5993|84365|1482|5468|5514|8891|51497|57649|2316|9425|7316|1051|25959|6314|29934|891|4846|10049|708|80196|23677|56180|79888|310|5154|10439|25885|64207|3275|3148|9491|9711|3300|10971|1850|1718|22853|11200|9467|6311|5689|57510|5685|5684|5687|5686|387893|3665|3660|2…	http://amigo.geneontology.org/cgi-bin/amigo/term_details?term=GO:0009892	hsa:1788,DNMT3A,1788:down|hsa:7128,TNFAIP3,7128:down|hsa:2304,FOXE1,2304:down|hsa:27044,SND1,27044:down|hsa:100533952,RBAK,100533952:up|hsa:10459,MAD2L2,10459:up|hsa:54431,DNAJC10,54431:down|hsa:6478,SIAH2,6478:down|hsa:5582,PRKCG,5582:up|hsa:5580,PRKCD,5580:down|hsa:7050,TGIF1,7050:down|hsa:7057,THBS1,7057:up|hsa:10664,CTCF,10664:down|hsa:81566,CSRNP2,81566:down|hsa:4869,NPM1,4869:down|hsa:1469,…
positive regulation of macromolecule metabolic process	biological_process	GO:0010604	204	2383	136066	1777537	0.00149927241192	0.0013406190701	0.0688920937288	0.809150514226	64783|6615|84893|55696|51471|23367|10459|8543|5582|3552|5580|7057|10664|4869|5906|7424|4862|10954|23476|8433|246184|10521|54205|51497|4331|891|9826|7128|25805|1482|5468|5366|23373|84334|387338|390259|7316|5307|1051|6314|2902|5013|708|56180|55734|81566|5154|6907|5604|64207|3275|3148|9491|3300|3660|5253|5134|3576|2304|114609|5689|7431|10605|5685|5684|5687|25807|7533|3665|9150|2280|150684|5008|56829…	http://amigo.geneontology.org/cgi-bin/amigo/term_details?term=GO:0010604	hsa:64783,RBM15,64783:up|hsa:6615,SNAI1,6615:up|hsa:84893,FBXO18,84893:down|hsa:55696,RBM22,55696:down|hsa:51471,NAT8B,51471:up|hsa:23367,LARP1,23367:down|hsa:10459,MAD2L2,10459:up|hsa:8543,LMO4,8543:down|hsa:5582,PRKCG,5582:up|hsa:3552,IL1A,3552:down|hsa:5580,PRKCD,5580:down|hsa:7057,THBS1,7057:up|hsa:10664,CTCF,10664:down|hsa:4869,NPM1,4869:down|hsa:5906,RAP1A,5906:down|hsa:7424,VEGFC,7424:down…
cell surface receptor signaling pathway	biological_process	GO:0007166	193	3308	136066	1777537	0.00141842929167	0.00186100204947	0.999940622893	1.0	64783|23511|50486|2280|123920|1613|10459|10458|121512|55914|6478|5582|3552|5580|7050|7057|7514|5906|147179|25778|219447|57580|2919|114990|57121|9826|1495|7128|25805|1482|5468|2294|4846|10193|79971|22848|29121|2316|7316|57727|55715|65979|6314|147138|55750|55920|51295|595|80196|597|1176|23401|4091|165829|6907|5604|3148|9491|5796|2300|3576|56937|114609|338557|5689|7431|5685|5684|5687|5686|528|9445|5…	http://amigo.geneontology.org/cgi-bin/amigo/term_details?term=GO:0007166	hsa:64783,RBM15,64783:up|hsa:23511,NUP188,23511:down|hsa:50486,G0S2,50486:down|hsa:2280,FKBP1A,2280:down|hsa:123920,CMTM3,123920:down|hsa:1613,DAPK3,1613:down|hsa:10459,MAD2L2,10459:up|hsa:10458,BAIAP2,10458:up|hsa:121512,FGD4,121512:up|hsa:55914,ERBB2IP,55914:up|hsa:6478,SIAH2,6478:down|hsa:5582,PRKCG,5582:up|hsa:3552,IL1A,3552:down|hsa:5580,PRKCD,5580:down|hsa:7050,TGIF1,7050:down|hsa:7057,THBS…
establishment of localization in cell	biological_process	GO:0051649	190	2289	136066	1777537	0.00139638116796	0.00128773690787	0.150532189673	0.920764033912	55850|215|23204|23049|55696|578|8548|6129|55914|51304|7307|26263|80145|4869|5906|2752|4860|65082|90007|3831|2746|4884|9827|58477|116150|10449|25805|6158|10300|10440|5514|11004|10966|79139|51272|7316|6396|3033|2316|18|55585|7057|22920|1176|4134|5154|6142|142|81|10434|10971|4129|84324|9919|26097|5310|22853|338557|57510|9789|25807|7533|2280|150684|5008|7027|23255|4627|103|6170|3552|1644|1432|90427|8…	http://amigo.geneontology.org/cgi-bin/amigo/term_details?term=GO:0051649	hsa:55850,USE1,55850:up|hsa:215,ABCD1,215:up|hsa:23204,ARL6IP1,23204:down|hsa:23049,SMG1,23049:up|hsa:55696,RBM22,55696:down|hsa:578,BAK1,578:up|hsa:8548,BLZF1,8548:down|hsa:6129,RPL7,6129:up|hsa:55914,ERBB2IP,55914:up|hsa:51304,ZDHHC3,51304:down|hsa:7307,U2AF1,7307:down|hsa:26263,FBXO22,26263:down|hsa:80145,THOC7,80145:down|hsa:4869,NPM1,4869:down|hsa:5906,RAP1A,5906:down|hsa:2752,GLUL,2752:down…
regulation of signal transduction	biological_process	GO:0009966	188	2404	136066	1777537	0.00138168241883	0.00135243317017	0.399469489406	0.973022692292	10140|50486|123920|1613|9675|578|83931|10459|121512|10193|6478|55114|5580|7050|6477|7057|7514|5906|25778|23476|10521|114990|5141|200734|9826|1495|7128|25805|1482|5468|4846|340665|90441|84334|79971|22848|2316|7316|57727|29901|25959|65979|6314|5716|147138|55920|708|80196|23677|23401|5154|5604|10550|3275|3148|9491|832|10971|1545|1850|2300|3576|56937|114609|338557|387893|5689|5685|5684|5687|221002|75…	http://amigo.geneontology.org/cgi-bin/amigo/term_details?term=GO:0009966	hsa:10140,TOB1,10140:down|hsa:50486,G0S2,50486:down|hsa:123920,CMTM3,123920:down|hsa:1613,DAPK3,1613:down|hsa:9675,TTI1,9675:down|hsa:578,BAK1,578:up|hsa:83931,STK40,83931:down|hsa:10459,MAD2L2,10459:up|hsa:121512,FGD4,121512:up|hsa:10193,RNF41,10193:down|hsa:6478,SIAH2,6478:down|hsa:55114,ARHGAP17,55114:down|hsa:5580,PRKCD,5580:down|hsa:7050,TGIF1,7050:down|hsa:6477,SIAH1,6477:down|hsa:7057,THBS…
intracellular signal transduction	biological_process	GO:0035556	186	2252	136066	1777537	0.00136698366969	0.00126692158869	0.168797731126	0.953486530233	1718|3925|8428|9675|23367|83931|10459|121512|6478|5582|55114|5580|9833|387893|6477|7057|5906|25778|23476|144455|2919|10010|54205|5141|10207|200734|9826|7128|23371|10193|10966|84334|79971|90441|2316|1827|7316|29901|65979|5716|4846|708|80196|23677|5154|5604|7164|23576|9491|5297|221002|832|10971|1545|1850|3576|114609|338557|9467|5689|5685|5684|5687|25807|7533|64170|3665|2768|2280|60370|5008|54541|56…	http://amigo.geneontology.org/cgi-bin/amigo/term_details?term=GO:0035556	hsa:1718,DHCR24,1718:down|hsa:3925,STMN1,3925:down|hsa:8428,STK24,8428:down|hsa:9675,TTI1,9675:down|hsa:23367,LARP1,23367:down|hsa:83931,STK40,83931:down|hsa:10459,MAD2L2,10459:up|hsa:121512,FGD4,121512:up|hsa:6478,SIAH2,6478:down|hsa:5582,PRKCG,5582:up|hsa:55114,ARHGAP17,55114:down|hsa:5580,PRKCD,5580:down|hsa:9833,MELK,9833:down|hsa:387893,SETD8,387893:down|hsa:6477,SIAH1,6477:down|hsa:7057,THB…
regulation of protein metabolic process	biological_process	GO:0051246	183	2110	136066	1777537	0.00134493554599	0.00118703576916	0.0587090551834	0.775207168542	1718|84893|55181|1613|23367|10459|6478|5582|3552|56893|26263|7057|7458|10664|4869|5906|10954|23476|246184|993|10289|54205|23077|4331|200734|7128|5468|8891|84334|387338|79888|2316|7316|1051|6311|10049|708|80196|4092|55323|5154|10439|5604|9491|3300|5770|84324|1850|3576|56937|114609|9467|5689|10605|5685|5684|5687|25807|64170|2768|2280|150684|5008|54541|64754|10783|8567|11211|10541|136319|104|7272|90…	http://amigo.geneontology.org/cgi-bin/amigo/term_details?term=GO:0051246	hsa:1718,DHCR24,1718:down|hsa:84893,FBXO18,84893:down|hsa:55181,SMG8,55181:down|hsa:1613,DAPK3,1613:down|hsa:23367,LARP1,23367:down|hsa:10459,MAD2L2,10459:up|hsa:6478,SIAH2,6478:down|hsa:5582,PRKCG,5582:up|hsa:3552,IL1A,3552:down|hsa:56893,UBQLN4,56893:down|hsa:26263,FBXO22,26263:down|hsa:7057,THBS1,7057:up|hsa:7458,EIF4H,7458:down|hsa:10664,CTCF,10664:down|hsa:4869,NPM1,4869:down|hsa:5906,RAP1A,…
small molecule metabolic process	biological_process	GO:0044281	181	2312	136066	1777537	0.00133023679685	0.00130067616033	0.396372498246	0.973022692292	216|1788|215|23511|50486|55697|5742|9677|22934|10455|3040|51478|22928|8309|23438|7453|5580|3251|7057|5906|4862|114971|50640|9060|3939|4337|54205|5141|262|112858|5468|3339|6307|340665|5264|6569|6392|55066|3032|3033|5716|4329|7316|64768|79888|3945|6907|275|23576|9491|10434|5165|79966|4129|1545|1718|1854|80201|5689|8802|5685|5684|5687|5686|55256|255189|54541|64428|4190|150094|4541|4540|55809|1645|16…	http://amigo.geneontology.org/cgi-bin/amigo/term_details?term=GO:0044281	hsa:216,ALDH1A1,216:down|hsa:1788,DNMT3A,1788:down|hsa:215,ABCD1,215:up|hsa:23511,NUP188,23511:down|hsa:50486,G0S2,50486:down|hsa:55697,VAC14,55697:up|hsa:5742,PTGS1,5742:down|hsa:9677,PPIP5K1,9677:down|hsa:22934,RPIA,22934:down|hsa:10455,ECI2,10455:down|hsa:3040,HBA2,3040:up|hsa:51478,HSD17B7,51478:down|hsa:22928,SEPHS2,22928:down|hsa:8309,ACOX2,8309:up|hsa:23438,HARS2,23438:down|hsa:7453,WARS,7…
anatomical structure morphogenesis	biological_process	GO:0009653	181	2428	136066	1777537	0.00133023679685	0.00136593499882	0.645325794532	0.979874189759	387733|9203|3925|51471|83931|10459|10458|121512|11252|8543|6478|79867|3552|694|3251|7050|4146|6477|7057|6324|5906|23237|57580|1545|65082|144455|114990|677|23077|9826|116150|2619|7128|79971|3339|4846|6569|390259|2316|64221|5307|6311|65979|2902|7453|5013|708|310|5154|4070|6709|5604|23576|832|2300|3576|2304|23580|25805|55742|7533|55920|2768|2280|9253|64783|11123|59277|136319|3221|8289|900|9394|1432|…	http://amigo.geneontology.org/cgi-bin/amigo/term_details?term=GO:0009653	hsa:387733,IFITM5,387733:up|hsa:9203,ZMYM3,9203:down|hsa:3925,STMN1,3925:down|hsa:51471,NAT8B,51471:up|hsa:83931,STK40,83931:down|hsa:10459,MAD2L2,10459:up|hsa:10458,BAIAP2,10458:up|hsa:121512,FGD4,121512:up|hsa:11252,PACSIN2,11252:down|hsa:8543,LMO4,8543:down|hsa:6478,SIAH2,6478:down|hsa:79867,TCTN2,79867:down|hsa:3552,IL1A,3552:down|hsa:694,BTG1,694:down|hsa:3251,HPRT1,3251:down|hsa:7050,TGIF1,…
cellular component biogenesis	biological_process	GO:0044085	180	2194	136066	1777537	0.00132288742228	0.00123429216945	0.195447136599	0.973022692292	55856|3925|26100|3040|10458|121512|10694|8543|79867|5580|3251|4146|7057|10664|4869|5906|2752|6129|10285|55626|4331|9341|10207|22920|28985|267|1495|7128|137682|1482|6569|79047|23373|79133|387338|81689|2491|50848|6396|56912|10969|29901|2316|6311|56125|55759|11103|147138|5393|10049|708|891|5154|7259|10439|5604|3148|9140|81|3300|832|50632|9919|401541|56937|23710|55920|829|55742|51118|93323|2288|2280|…	http://amigo.geneontology.org/cgi-bin/amigo/term_details?term=GO:0044085	hsa:55856,ACOT13,55856:down|hsa:3925,STMN1,3925:down|hsa:26100,WIPI2,26100:down|hsa:3040,HBA2,3040:up|hsa:10458,BAIAP2,10458:up|hsa:121512,FGD4,121512:up|hsa:10694,CCT8,10694:down|hsa:8543,LMO4,8543:down|hsa:79867,TCTN2,79867:down|hsa:5580,PRKCD,5580:down|hsa:3251,HPRT1,3251:down|hsa:4146,MATN1,4146:up|hsa:7057,THBS1,7057:up|hsa:10664,CTCF,10664:down|hsa:4869,NPM1,4869:down|hsa:5906,RAP1A,5906:do…
cell death	biological_process	GO:0008219	179	1845	136066	1777537	0.00131553804771	0.00103795307777	0.00184200385259	0.312432441579	84280|50486|662|8428|1613|51471|83931|3040|7073|121512|6478|5582|3552|694|26017|9833|6477|7057|4869|9564|4862|50640|1545|54205|4884|55626|4331|8539|22920|9826|1495|7128|1482|5468|4846|10193|84334|90441|7316|25959|147138|55819|10049|708|80196|597|65264|6709|83879|10550|3275|3148|9491|81|10971|10285|5134|1718|338557|5689|7431|5685|5684|5687|5686|51118|7533|64170|3665|54541|5008|5580|10783|150094|70…	http://amigo.geneontology.org/cgi-bin/amigo/term_details?term=GO:0008219	hsa:84280,BTBD10,84280:down|hsa:50486,G0S2,50486:down|hsa:662,BNIP1,662:down|hsa:8428,STK24,8428:down|hsa:1613,DAPK3,1613:down|hsa:51471,NAT8B,51471:up|hsa:83931,STK40,83931:down|hsa:3040,HBA2,3040:up|hsa:7073,TIAL1,7073:down|hsa:121512,FGD4,121512:up|hsa:6478,SIAH2,6478:down|hsa:5582,PRKCG,5582:up|hsa:3552,IL1A,3552:down|hsa:694,BTG1,694:down|hsa:26017,FAM32A,26017:down|hsa:9833,MELK,9833:down|h…
death	biological_process	GO:0016265	179	1849	136066	1777537	0.00131553804771	0.00104020338255	0.0019989350226	0.312432441579	84280|50486|662|8428|1613|51471|83931|3040|7073|121512|6478|5582|3552|694|26017|9833|6477|7057|4869|9564|4862|50640|1545|54205|4884|55626|4331|8539|22920|9826|1495|7128|1482|5468|4846|10193|84334|90441|7316|25959|147138|55819|10049|708|80196|597|65264|6709|83879|10550|3275|3148|9491|81|10971|10285|5134|1718|338557|5689|7431|5685|5684|5687|5686|51118|7533|64170|3665|54541|5008|5580|10783|150094|70…	http://amigo.geneontology.org/cgi-bin/amigo/term_details?term=GO:0016265	hsa:84280,BTBD10,84280:down|hsa:50486,G0S2,50486:down|hsa:662,BNIP1,662:down|hsa:8428,STK24,8428:down|hsa:1613,DAPK3,1613:down|hsa:51471,NAT8B,51471:up|hsa:83931,STK40,83931:down|hsa:3040,HBA2,3040:up|hsa:7073,TIAL1,7073:down|hsa:121512,FGD4,121512:up|hsa:6478,SIAH2,6478:down|hsa:5582,PRKCG,5582:up|hsa:3552,IL1A,3552:down|hsa:694,BTG1,694:down|hsa:26017,FAM32A,26017:down|hsa:9833,MELK,9833:down|h…
regulation of molecular function	biological_process	GO:0065009	179	2286	136066	1777537	0.00131553804771	0.00128604917929	0.39607543286	0.973022692292	2040|1718|55181|150094|578|10459|121512|10193|6478|5582|55114|5580|7057|10664|4869|5906|25778|4790|10954|9891|23476|246184|993|2919|9373|54205|55626|4331|200734|7128|25805|1482|5468|5514|23373|8891|84334|90441|55697|2316|7316|65979|5716|147138|4846|10049|51295|595|80196|23677|4092|81566|5154|5604|3275|3148|9491|81|10434|1545|1850|26097|3576|22853|114609|9467|5689|5685|5684|5687|5686|7533|55920|22…	http://amigo.geneontology.org/cgi-bin/amigo/term_details?term=GO:0065009	hsa:2040,STOM,2040:down|hsa:1718,DHCR24,1718:down|hsa:55181,SMG8,55181:down|hsa:150094,SIK1,150094:down|hsa:578,BAK1,578:up|hsa:10459,MAD2L2,10459:up|hsa:121512,FGD4,121512:up|hsa:10193,RNF41,10193:down|hsa:6478,SIAH2,6478:down|hsa:5582,PRKCG,5582:up|hsa:55114,ARHGAP17,55114:down|hsa:5580,PRKCD,5580:down|hsa:7057,THBS1,7057:up|hsa:10664,CTCF,10664:down|hsa:4869,NPM1,4869:down|hsa:5906,RAP1A,5906:…
negative regulation of cellular metabolic process	biological_process	GO:0031324	178	2022	136066	1777537	0.00130818867314	0.00113752906409	0.0421570090284	0.706528173444	1788|7128|1613|100533952|10459|54431|6478|5582|5580|7050|7057|10664|4869|1469|246184|64324|200734|5993|84365|1482|5468|8891|51497|57649|7316|1051|6311|6314|5716|891|10049|708|80196|56180|79888|81566|5154|10439|11200|64207|3275|3148|9491|9711|3300|10971|1850|1718|2304|9467|25959|5689|5685|5684|5687|5686|3665|3660|2280|54541|64754|8359|150094|103|104|8289|284996|1848|3397|1843|79813|1847|6429|1845|…	http://amigo.geneontology.org/cgi-bin/amigo/term_details?term=GO:0031324	hsa:1788,DNMT3A,1788:down|hsa:7128,TNFAIP3,7128:down|hsa:1613,DAPK3,1613:down|hsa:100533952,RBAK,100533952:up|hsa:10459,MAD2L2,10459:up|hsa:54431,DNAJC10,54431:down|hsa:6478,SIAH2,6478:down|hsa:5582,PRKCG,5582:up|hsa:5580,PRKCD,5580:down|hsa:7050,TGIF1,7050:down|hsa:7057,THBS1,7057:up|hsa:10664,CTCF,10664:down|hsa:4869,NPM1,4869:down|hsa:1469,CST1,1469:up|hsa:246184,CDC26,246184:down|hsa:64324,NS…
protein localization	biological_process	GO:0008104	178	2098	136066	1777537	0.00130818867314	0.00118028485483	0.101750479707	0.851494473705	55850|84932|23204|23511|55696|90411|8548|6129|55914|51304|4092|3552|4869|5906|4860|9419|65082|90007|3831|2746|23077|22920|55909|1495|7128|25805|6158|5468|3339|10440|5514|10966|80230|22848|79139|51271|51272|6396|3033|2316|11060|55585|55920|23677|891|112869|142|81|10434|10971|9919|1718|22853|338557|1176|57510|85406|9789|25807|528|7533|2288|2280|150684|64754|7027|23255|4627|103|1605|22906|55297|1432…	http://amigo.geneontology.org/cgi-bin/amigo/term_details?term=GO:0008104	hsa:55850,USE1,55850:up|hsa:84932,RAB2B,84932:down|hsa:23204,ARL6IP1,23204:down|hsa:23511,NUP188,23511:down|hsa:55696,RBM22,55696:down|hsa:90411,MCFD2,90411:down|hsa:8548,BLZF1,8548:down|hsa:6129,RPL7,6129:up|hsa:55914,ERBB2IP,55914:up|hsa:51304,ZDHHC3,51304:down|hsa:4092,SMAD7,4092:down|hsa:3552,IL1A,3552:down|hsa:4869,NPM1,4869:down|hsa:5906,RAP1A,5906:down|hsa:4860,PNP,4860:down|hsa:9419,CRIPT…
organic substance transport	biological_process	GO:0071702	178	2298	136066	1777537	0.00130818867314	0.00129280009361	0.450628942129	0.973022692292	55850|215|23204|23049|23511|55696|90411|8548|3040|6129|55914|51304|7307|5580|80145|4869|5906|4860|65082|90007|3831|2746|23760|116150|25805|6158|5468|10300|10440|5514|10966|80230|79139|51271|51272|6396|3033|2316|6311|4074|55585|6533|6142|142|81|10434|10971|4129|84324|84879|9919|26097|5310|22853|338557|57510|85406|9789|25807|528|7533|5002|255189|150684|27242|10541|23255|4627|103|22906|3552|1645|164…	http://amigo.geneontology.org/cgi-bin/amigo/term_details?term=GO:0071702	hsa:55850,USE1,55850:up|hsa:215,ABCD1,215:up|hsa:23204,ARL6IP1,23204:down|hsa:23049,SMG1,23049:up|hsa:23511,NUP188,23511:down|hsa:55696,RBM22,55696:down|hsa:90411,MCFD2,90411:down|hsa:8548,BLZF1,8548:down|hsa:3040,HBA2,3040:up|hsa:6129,RPL7,6129:up|hsa:55914,ERBB2IP,55914:up|hsa:51304,ZDHHC3,51304:down|hsa:7307,U2AF1,7307:down|hsa:5580,PRKCD,5580:down|hsa:80145,THOC7,80145:down|hsa:4869,NPM1,4869…
negative regulation of macromolecule metabolic process	biological_process	GO:0010605	177	1966	136066	1777537	0.00130083929858	0.00110602479723	0.0230708846803	0.553830570041	1788|7128|1613|27044|100533952|10459|54431|6478|5582|5580|7050|7057|10664|4869|1469|51082|246184|54880|23077|64324|4331|200734|2619|5993|1482|5468|51497|57649|2316|9425|7316|1051|6311|29934|891|10049|708|80196|56180|310|10439|25885|64207|3275|3148|9491|3300|10971|1850|1718|2304|11200|9467|25959|5689|57510|5685|5684|5687|5686|387893|3665|3660|2280|54541|64754|8359|103|104|8289|7272|1848|3397|1843|…	http://amigo.geneontology.org/cgi-bin/amigo/term_details?term=GO:0010605	hsa:1788,DNMT3A,1788:down|hsa:7128,TNFAIP3,7128:down|hsa:1613,DAPK3,1613:down|hsa:27044,SND1,27044:down|hsa:100533952,RBAK,100533952:up|hsa:10459,MAD2L2,10459:up|hsa:54431,DNAJC10,54431:down|hsa:6478,SIAH2,6478:down|hsa:5582,PRKCG,5582:up|hsa:5580,PRKCD,5580:down|hsa:7050,TGIF1,7050:down|hsa:7057,THBS1,7057:up|hsa:10664,CTCF,10664:down|hsa:4869,NPM1,4869:down|hsa:1469,CST1,1469:up|hsa:51082,POLR1…
catabolic process	biological_process	GO:0009056	173	1956	136066	1777537	0.0012714418003	0.00110039903529	0.0394149312415	0.682424460611	55850|215|1302|23049|1854|55181|662|23367|22934|10455|3040|10459|6129|8309|6478|5582|56893|3251|6477|84557|4869|7511|114971|4860|246184|3939|2747|54205|23077|55626|5141|9827|267|7128|6158|3339|340665|5264|10193|54840|51271|7316|3032|3033|79139|18|54926|91445|5393|80196|23677|891|79888|310|6907|6142|275|3148|9491|9140|10434|3300|4129|5310|5094|2316|5689|10605|5685|5684|5687|25807|7533|2768|150684|…	http://amigo.geneontology.org/cgi-bin/amigo/term_details?term=GO:0009056	hsa:55850,USE1,55850:up|hsa:215,ABCD1,215:up|hsa:1302,COL11A2,1302:up|hsa:23049,SMG1,23049:up|hsa:1854,DUT,1854:down|hsa:55181,SMG8,55181:down|hsa:662,BNIP1,662:down|hsa:23367,LARP1,23367:down|hsa:22934,RPIA,22934:down|hsa:10455,ECI2,10455:down|hsa:3040,HBA2,3040:up|hsa:10459,MAD2L2,10459:up|hsa:6129,RPL7,6129:up|hsa:8309,ACOX2,8309:up|hsa:6478,SIAH2,6478:down|hsa:5582,PRKCG,5582:up|hsa:56893,UBQ…
response to organic substance	biological_process	GO:0010033	173	2440	136066	1777537	0.0012714418003	0.00137268591315	0.844536113467	1.0	1788|1718|23511|7071|10458|121512|1545|5582|3552|5580|3251|7050|7057|4869|5906|25778|10954|2919|114990|4884|9826|267|1495|7128|54834|5468|2294|4846|6569|79139|7316|3033|25959|2902|595|23677|4092|310|5154|5604|9308|3148|57727|3300|5165|4129|3576|56937|114609|2280|1176|25805|528|64170|3665|3660|3588|5008|54541|9253|64754|11211|7027|3310|9315|1645|1644|900|1848|1432|1728|1729|1843|1845|27316|10906|5…	http://amigo.geneontology.org/cgi-bin/amigo/term_details?term=GO:0010033	hsa:1788,DNMT3A,1788:down|hsa:1718,DHCR24,1718:down|hsa:23511,NUP188,23511:down|hsa:7071,KLF10,7071:down|hsa:10458,BAIAP2,10458:up|hsa:121512,FGD4,121512:up|hsa:1545,CYP1B1,1545:up|hsa:5582,PRKCG,5582:up|hsa:3552,IL1A,3552:down|hsa:5580,PRKCD,5580:down|hsa:3251,HPRT1,3251:down|hsa:7050,TGIF1,7050:down|hsa:7057,THBS1,7057:up|hsa:4869,NPM1,4869:down|hsa:5906,RAP1A,5906:down|hsa:25778,DSTYK,25778:do…
multi-organism process	biological_process	GO:0051704	170	2312	136066	1777537	0.0012493936766	0.00130067616033	0.704633890509	0.986983241206	1788|64783|5716|3925|23511|578|55697|23557|22934|27044|10458|6129|10694|5580|6477|80145|7458|23234|4869|23373|84229|9060|3831|2919|4331|7128|6158|3339|55905|79139|9425|11100|7316|4485|18|55585|3665|708|5016|310|3140|6142|3148|9491|4201|4690|4129|3576|5094|114609|1525|5689|7431|5685|5684|5687|5686|528|64170|2288|9150|3588|54541|56829|4190|9080|11128|103|6170|9394|1432|841|55120|7372|9898|3014|2354…	http://amigo.geneontology.org/cgi-bin/amigo/term_details?term=GO:0051704	hsa:1788,DNMT3A,1788:down|hsa:64783,RBM15,64783:up|hsa:5716,PSMD10,5716:down|hsa:3925,STMN1,3925:down|hsa:23511,NUP188,23511:down|hsa:578,BAK1,578:up|hsa:55697,VAC14,55697:up|hsa:23557,SNAPIN,23557:down|hsa:22934,RPIA,22934:down|hsa:27044,SND1,27044:down|hsa:10458,BAIAP2,10458:up|hsa:6129,RPL7,6129:up|hsa:10694,CCT8,10694:down|hsa:5580,PRKCD,5580:down|hsa:6477,SIAH1,6477:down|hsa:80145,THOC7,8014…
cellular response to chemical stimulus	biological_process	GO:0070887	169	2321	136066	1777537	0.00124204430203	0.00130573934607	0.745691601075	0.993038542568	216|1788|7128|23511|2280|8428|1613|55696|5742|10458|121512|1545|5582|3552|5580|9833|7050|7057|4869|5906|25778|10954|9060|2919|114990|4884|5141|9826|267|1495|57580|5468|4846|340665|6569|90441|79139|7316|57727|25959|2902|708|23677|891|5154|5604|5136|3148|4129|3576|56937|114609|1525|1176|4494|4490|25805|55742|528|3665|3660|3588|5008|54541|9253|64754|11211|7027|4354|103|9315|284996|1644|1848|1432|172…	http://amigo.geneontology.org/cgi-bin/amigo/term_details?term=GO:0070887	hsa:216,ALDH1A1,216:down|hsa:1788,DNMT3A,1788:down|hsa:7128,TNFAIP3,7128:down|hsa:23511,NUP188,23511:down|hsa:2280,FKBP1A,2280:down|hsa:8428,STK24,8428:down|hsa:1613,DAPK3,1613:down|hsa:55696,RBM22,55696:down|hsa:5742,PTGS1,5742:down|hsa:10458,BAIAP2,10458:up|hsa:121512,FGD4,121512:up|hsa:1545,CYP1B1,1545:up|hsa:5582,PRKCG,5582:up|hsa:3552,IL1A,3552:down|hsa:5580,PRKCD,5580:down|hsa:9833,MELK,983…
programmed cell death	biological_process	GO:0012501	168	1759	136066	1777537	0.00123469492746	0.000989571525093	0.00426005532527	0.405330585123	50486|662|8428|1613|51471|83931|7073|121512|6478|5582|3552|694|26017|9833|6477|7057|4869|9564|1545|54205|4884|55626|4331|8539|22920|9826|1495|7128|1482|5468|4846|10193|84334|90441|7316|25959|147138|55819|10049|708|80196|597|65264|6709|83879|10550|3275|3148|9491|81|10971|10285|5134|1718|338557|5689|7431|5685|5684|5687|5686|51118|7533|64170|3665|5008|54541|10783|150094|7027|197259|11083|103|900|184…	http://amigo.geneontology.org/cgi-bin/amigo/term_details?term=GO:0012501	hsa:50486,G0S2,50486:down|hsa:662,BNIP1,662:down|hsa:8428,STK24,8428:down|hsa:1613,DAPK3,1613:down|hsa:51471,NAT8B,51471:up|hsa:83931,STK40,83931:down|hsa:7073,TIAL1,7073:down|hsa:121512,FGD4,121512:up|hsa:6478,SIAH2,6478:down|hsa:5582,PRKCG,5582:up|hsa:3552,IL1A,3552:down|hsa:694,BTG1,694:down|hsa:26017,FAM32A,26017:down|hsa:9833,MELK,9833:down|hsa:6477,SIAH1,6477:down|hsa:7057,THBS1,7057:up|hsa…
apoptotic process	biological_process	GO:0006915	167	1741	136066	1777537	0.00122734555289	0.000979445153603	0.0037658151849	0.382513373427	50486|662|8428|1613|51471|83931|7073|121512|6478|5582|3552|694|26017|9833|6477|7057|4869|9564|1545|54205|4884|55626|4331|8539|22920|9826|1495|7128|1482|5468|4846|10193|84334|90441|7316|25959|147138|55819|10049|708|80196|597|65264|6709|83879|10550|3275|3148|9491|81|10971|10285|5134|1718|338557|5689|7431|5685|5684|5687|5686|51118|7533|64170|3665|5008|54541|10783|150094|7027|11083|103|900|1848|1432|…	http://amigo.geneontology.org/cgi-bin/amigo/term_details?term=GO:0006915	hsa:50486,G0S2,50486:down|hsa:662,BNIP1,662:down|hsa:8428,STK24,8428:down|hsa:1613,DAPK3,1613:down|hsa:51471,NAT8B,51471:up|hsa:83931,STK40,83931:down|hsa:7073,TIAL1,7073:down|hsa:121512,FGD4,121512:up|hsa:6478,SIAH2,6478:down|hsa:5582,PRKCG,5582:up|hsa:3552,IL1A,3552:down|hsa:694,BTG1,694:down|hsa:26017,FAM32A,26017:down|hsa:9833,MELK,9833:down|hsa:6477,SIAH1,6477:down|hsa:7057,THBS1,7057:up|hsa…
phosphorylation	biological_process	GO:0016310	165	1900	136066	1777537	0.00121264680376	0.00106889476844	0.0669307575892	0.806167687348	84280|23049|55181|8428|56937|55697|9677|83931|10459|10193|150094|5582|3552|5580|9833|7057|4869|5906|25778|10954|9060|993|54205|55626|4331|200734|112858|7128|9989|22928|90441|22848|7316|6314|55750|595|64768|4092|5154|8444|5604|83903|5165|1850|3576|22853|80201|114609|338557|9467|25807|64170|2280|5008|54541|64754|10783|8567|11211|197259|4354|103|65061|104|284996|900|22868|1432|3397|1843|1847|1845|54…	http://amigo.geneontology.org/cgi-bin/amigo/term_details?term=GO:0016310	hsa:84280,BTBD10,84280:down|hsa:23049,SMG1,23049:up|hsa:55181,SMG8,55181:down|hsa:8428,STK24,8428:down|hsa:56937,PMEPA1,56937:down|hsa:55697,VAC14,55697:up|hsa:9677,PPIP5K1,9677:down|hsa:83931,STK40,83931:down|hsa:10459,MAD2L2,10459:up|hsa:10193,RNF41,10193:down|hsa:150094,SIK1,150094:down|hsa:5582,PRKCG,5582:up|hsa:3552,IL1A,3552:down|hsa:5580,PRKCD,5580:down|hsa:9833,MELK,9833:down|hsa:7057,THB…
regulation of cellular protein metabolic process	biological_process	GO:0032268	163	1916	136066	1777537	0.00119794805462	0.00107789598754	0.106291755869	0.851494473705	1718|84893|55181|1613|23367|10459|6478|5582|56893|26263|7057|7458|10664|4869|5906|10954|23476|246184|993|10289|54205|4331|200734|58477|7128|5468|8891|84334|387338|7316|6311|10049|708|80196|4092|55323|5154|5604|9491|3300|84324|1850|3576|56937|9467|5689|10605|5685|5684|5687|5686|2768|2280|150684|5008|54541|64754|10783|8567|11211|10541|136319|104|7272|900|1848|1432|5580|841|1843|1847|1845|54431|8034…	http://amigo.geneontology.org/cgi-bin/amigo/term_details?term=GO:0032268	hsa:1718,DHCR24,1718:down|hsa:84893,FBXO18,84893:down|hsa:55181,SMG8,55181:down|hsa:1613,DAPK3,1613:down|hsa:23367,LARP1,23367:down|hsa:10459,MAD2L2,10459:up|hsa:6478,SIAH2,6478:down|hsa:5582,PRKCG,5582:up|hsa:56893,UBQLN4,56893:down|hsa:26263,FBXO22,26263:down|hsa:7057,THBS1,7057:up|hsa:7458,EIF4H,7458:down|hsa:10664,CTCF,10664:down|hsa:4869,NPM1,4869:down|hsa:5906,RAP1A,5906:down|hsa:10954,PDIA…
cellular component assembly	biological_process	GO:0022607	162	2032	136066	1777537	0.00119059868005	0.00114315482603	0.320533911116	0.973022692292	55856|3925|26100|3040|10458|121512|10694|8543|79867|5580|3251|4146|7057|10664|4869|5906|2752|9080|10285|55626|4331|9341|10207|22920|28985|267|1495|7128|137682|1482|6569|79047|23373|79133|387338|81689|2491|50848|6396|7259|29901|2316|6311|56125|5716|147138|10049|708|891|5154|10439|5604|3148|9140|81|3300|832|50632|9919|401541|56937|23710|55920|829|55742|93323|2288|2280|10713|64428|122961|10783|8359|…	http://amigo.geneontology.org/cgi-bin/amigo/term_details?term=GO:0022607	hsa:55856,ACOT13,55856:down|hsa:3925,STMN1,3925:down|hsa:26100,WIPI2,26100:down|hsa:3040,HBA2,3040:up|hsa:10458,BAIAP2,10458:up|hsa:121512,FGD4,121512:up|hsa:10694,CCT8,10694:down|hsa:8543,LMO4,8543:down|hsa:79867,TCTN2,79867:down|hsa:5580,PRKCD,5580:down|hsa:3251,HPRT1,3251:down|hsa:4146,MATN1,4146:up|hsa:7057,THBS1,7057:up|hsa:10664,CTCF,10664:down|hsa:4869,NPM1,4869:down|hsa:5906,RAP1A,5906:do…
transcription from RNA polymerase II promoter	biological_process	GO:0006366	161	1768	136066	1777537	0.00118324930548	0.000994634710839	0.0211541829776	0.53837611148	1788|64783|22807|8548|8019|10459|3552|8543|7307|7050|10664|81566|7514|4862|9569|23476|8433|144455|10521|4331|5993|5468|23373|390259|2316|7316|5307|25959|6314|5716|2902|5013|708|56180|94234|10046|6907|5604|64207|6924|3148|731220|3660|2300|5310|2304|898|10363|3665|9150|5008|64754|7027|55809|9643|8289|5089|246243|1432|51621|6774|79813|3213|6429|27316|80349|2354|57506|9794|9555|387893|79595|84667|548…	http://amigo.geneontology.org/cgi-bin/amigo/term_details?term=GO:0006366	hsa:1788,DNMT3A,1788:down|hsa:64783,RBM15,64783:up|hsa:22807,IKZF2,22807:up|hsa:8548,BLZF1,8548:down|hsa:8019,BRD3,8019:down|hsa:10459,MAD2L2,10459:up|hsa:3552,IL1A,3552:down|hsa:8543,LMO4,8543:down|hsa:7307,U2AF1,7307:down|hsa:7050,TGIF1,7050:down|hsa:10664,CTCF,10664:down|hsa:81566,CSRNP2,81566:down|hsa:7514,XPO1,7514:down|hsa:4862,NPAS2,4862:down|hsa:9569,GTF2IRD1,9569:down|hsa:23476,BRD4,2347…
immune system process	biological_process	GO:0002376	159	2285	136066	1777537	0.00116855055635	0.00128548660309	0.886641812234	1.0	64783|2280|123920|1613|104|578|10458|27242|8543|5582|3552|5580|9833|7057|2034|9564|147179|4860|4790|65082|3831|716|677|22920|7128|1482|5468|51441|7424|5686|10193|7316|6396|29901|1051|829|4792|10552|5393|51218|51295|708|5154|8444|5604|9308|3148|9491|9140|2300|3576|5094|2304|114609|1525|5689|5685|5684|5687|25807|64170|3665|3660|3588|5008|54541|64428|56829|8359|84293|11128|103|6170|1848|1432|51621|1…	http://amigo.geneontology.org/cgi-bin/amigo/term_details?term=GO:0002376	hsa:64783,RBM15,64783:up|hsa:2280,FKBP1A,2280:down|hsa:123920,CMTM3,123920:down|hsa:1613,DAPK3,1613:down|hsa:104,ADARB1,104:down|hsa:578,BAK1,578:up|hsa:10458,BAIAP2,10458:up|hsa:27242,TNFRSF21,27242:down|hsa:8543,LMO4,8543:down|hsa:5582,PRKCG,5582:up|hsa:3552,IL1A,3552:down|hsa:5580,PRKCD,5580:down|hsa:9833,MELK,9833:down|hsa:7057,THBS1,7057:up|hsa:2034,EPAS1,2034:down|hsa:9564,BCAR1,9564:up|hsa…
cell cycle	biological_process	GO:0007049	158	1597	136066	1777537	0.00116120118178	0.000898434181679	0.00163157315429	0.297201989657	1718|3925|23511|8548|10459|55914|6478|3552|5580|5982|9833|387893|221477|6477|7057|5984|10664|4869|4134|7803|246184|993|10726|6990|4331|9826|148479|7128|2491|91768|4173|6396|29901|2316|25959|65979|26003|7316|595|136647|5604|3275|7164|9491|401541|3576|11200|26017|5689|5685|5684|5687|5686|93323|55920|55909|9150|5008|65061|10783|8359|150094|7027|4627|104|7272|900|84126|2273|11004|1843|3014|10904|5543…	http://amigo.geneontology.org/cgi-bin/amigo/term_details?term=GO:0007049	hsa:1718,DHCR24,1718:down|hsa:3925,STMN1,3925:down|hsa:23511,NUP188,23511:down|hsa:8548,BLZF1,8548:down|hsa:10459,MAD2L2,10459:up|hsa:55914,ERBB2IP,55914:up|hsa:6478,SIAH2,6478:down|hsa:3552,IL1A,3552:down|hsa:5580,PRKCD,5580:down|hsa:5982,RFC2,5982:down|hsa:9833,MELK,9833:down|hsa:387893,SETD8,387893:down|hsa:221477,C6orf89,221477:down|hsa:6477,SIAH1,6477:down|hsa:7057,THBS1,7057:up|hsa:5984,RFC…
cellular response to stress	biological_process	GO:0033554	157	1514	136066	1777537	0.00115385180721	0.000851740357585	0.000283787480206	0.146170899336	23049|8428|23367|10459|1545|5582|3552|5580|5982|9833|387893|7057|5984|84557|4869|51526|4862|10954|9891|23476|144455|114990|10721|55626|4331|200734|28985|267|1495|7128|5468|8891|90441|54840|7316|79139|2288|595|80196|597|5604|10550|7979|3148|9491|9140|22992|3576|114609|5689|6923|221120|5685|5684|5687|5686|64170|3665|54541|10783|11211|3310|9315|9643|900|1848|84126|1728|55120|3014|54431|55437|10635|9…	http://amigo.geneontology.org/cgi-bin/amigo/term_details?term=GO:0033554	hsa:23049,SMG1,23049:up|hsa:8428,STK24,8428:down|hsa:23367,LARP1,23367:down|hsa:10459,MAD2L2,10459:up|hsa:1545,CYP1B1,1545:up|hsa:5582,PRKCG,5582:up|hsa:3552,IL1A,3552:down|hsa:5580,PRKCD,5580:down|hsa:5982,RFC2,5982:down|hsa:9833,MELK,9833:down|hsa:387893,SETD8,387893:down|hsa:7057,THBS1,7057:up|hsa:5984,RFC4,5984:down|hsa:84557,MAP1LC3A,84557:up|hsa:4869,NPM1,4869:down|hsa:51526,OSER1,51526:dow…
regulation of cellular component organization	biological_process	GO:0051128	154	1783	136066	1777537	0.00113180368351	0.00100307335375	0.0831947080182	0.824837070476	9203|3925|8428|578|8548|2534|10459|10458|121512|8543|3552|694|7057|10664|4869|5906|57580|246184|114990|23077|55626|9826|10449|5468|80230|84334|387338|22848|6311|829|147138|5393|10049|708|23677|4092|310|4091|6709|5604|9711|81|10434|3300|832|10971|50632|5310|56937|91624|7431|55920|25805|55742|7533|2288|2768|5008|5580|9253|10783|6324|11211|7027|23255|4627|136319|7272|1432|90427|2273|1729|54949|80349…	http://amigo.geneontology.org/cgi-bin/amigo/term_details?term=GO:0051128	hsa:9203,ZMYM3,9203:down|hsa:3925,STMN1,3925:down|hsa:8428,STK24,8428:down|hsa:578,BAK1,578:up|hsa:8548,BLZF1,8548:down|hsa:2534,FYN,2534:down|hsa:10459,MAD2L2,10459:up|hsa:10458,BAIAP2,10458:up|hsa:121512,FGD4,121512:up|hsa:8543,LMO4,8543:down|hsa:3552,IL1A,3552:down|hsa:694,BTG1,694:down|hsa:7057,THBS1,7057:up|hsa:10664,CTCF,10664:down|hsa:4869,NPM1,4869:down|hsa:5906,RAP1A,5906:down|hsa:57580,…
regulation of developmental process	biological_process	GO:0050793	153	1946	136066	1777537	0.00112445430894	0.00109477327336	0.3868805837	0.973022692292	387733|9203|8428|1613|64783|2534|10459|10458|121512|8543|150094|3552|694|7050|4146|7057|6324|5906|7424|4860|57580|65082|10521|114990|1495|7128|5468|10300|10193|6311|3665|708|4092|310|5154|10439|5604|9308|3148|832|5134|7431|25805|55742|7533|2288|2768|9253|10783|8359|1545|10541|4627|136319|9315|9643|7453|1848|1432|51621|1729|54949|80349|9794|649|9968|8724|10140|84667|23557|2902|84293|54880|2294|785…	http://amigo.geneontology.org/cgi-bin/amigo/term_details?term=GO:0050793	hsa:387733,IFITM5,387733:up|hsa:9203,ZMYM3,9203:down|hsa:8428,STK24,8428:down|hsa:1613,DAPK3,1613:down|hsa:64783,RBM15,64783:up|hsa:2534,FYN,2534:down|hsa:10459,MAD2L2,10459:up|hsa:10458,BAIAP2,10458:up|hsa:121512,FGD4,121512:up|hsa:8543,LMO4,8543:down|hsa:150094,SIK1,150094:down|hsa:3552,IL1A,3552:down|hsa:694,BTG1,694:down|hsa:7050,TGIF1,7050:down|hsa:4146,MATN1,4146:up|hsa:7057,THBS1,7057:up|h…
regulation of transcription from RNA polymerase II promoter	biological_process	GO:0006357	149	1637	136066	1777537	0.00109505681067	0.000920937229436	0.02584565984	0.579964485988	1788|64783|22807|8548|8019|10459|8543|3552|7050|10664|81566|7514|4862|9569|23476|8433|144455|10521|4331|5993|5468|23373|390259|7316|5307|25959|6314|5716|4792|2902|5013|708|56180|94234|10046|6907|5604|64207|3148|731220|2300|5310|2304|10363|3665|3660|5008|64754|7027|55809|9643|8289|5089|1432|51621|6774|79813|27316|80349|2354|57506|9794|9555|387893|79595|10140|84667|54880|2295|2294|51295|6929|10553|…	http://amigo.geneontology.org/cgi-bin/amigo/term_details?term=GO:0006357	hsa:1788,DNMT3A,1788:down|hsa:64783,RBM15,64783:up|hsa:22807,IKZF2,22807:up|hsa:8548,BLZF1,8548:down|hsa:8019,BRD3,8019:down|hsa:10459,MAD2L2,10459:up|hsa:8543,LMO4,8543:down|hsa:3552,IL1A,3552:down|hsa:7050,TGIF1,7050:down|hsa:10664,CTCF,10664:down|hsa:81566,CSRNP2,81566:down|hsa:7514,XPO1,7514:down|hsa:4862,NPAS2,4862:down|hsa:9569,GTF2IRD1,9569:down|hsa:23476,BRD4,23476:down|hsa:8433,UTF1,8433…
organic substance catabolic process	biological_process	GO:1901575	149	1690	136066	1777537	0.00109505681067	0.000950753767713	0.055787615851	0.775207168542	55850|215|23049|1854|55181|22934|10455|10459|6129|8309|6478|5582|56893|3251|6477|4869|7511|114971|4860|246184|3939|2747|54205|23077|5141|9827|267|7128|6158|3339|340665|5264|10193|54840|51271|7316|3032|3033|79139|11060|54926|5393|80196|5016|891|79888|6907|6142|275|3148|9491|10434|3300|4129|5310|5094|2316|5689|10605|5685|5684|5687|25807|7533|2768|150684|54541|56829|10783|1545|55809|6170|64219|7272|…	http://amigo.geneontology.org/cgi-bin/amigo/term_details?term=GO:1901575	hsa:55850,USE1,55850:up|hsa:215,ABCD1,215:up|hsa:23049,SMG1,23049:up|hsa:1854,DUT,1854:down|hsa:55181,SMG8,55181:down|hsa:22934,RPIA,22934:down|hsa:10455,ECI2,10455:down|hsa:10459,MAD2L2,10459:up|hsa:6129,RPL7,6129:up|hsa:8309,ACOX2,8309:up|hsa:6478,SIAH2,6478:down|hsa:5582,PRKCG,5582:up|hsa:56893,UBQLN4,56893:down|hsa:3251,HPRT1,3251:down|hsa:6477,SIAH1,6477:down|hsa:4869,NPM1,4869:down|hsa:7511…
regulation of localization	biological_process	GO:0032879	148	1993	136066	1777537	0.0010877074361	0.00112121435447	0.651082628639	0.98206351514	55850|2040|5310|3925|23511|8428|55696|578|11252|150094|3552|5580|7057|7514|5906|9419|4790|7803|2919|2746|23077|891|10449|25805|5468|2294|10193|80230|6569|22848|2316|51272|3033|6311|5716|2902|708|4092|5154|10439|5604|9711|81|10434|10971|4129|50632|3576|114609|338557|9789|25807|7533|55920|2768|2280|150684|5008|1545|7027|23255|4354|5770|104|1432|90427|2273|1729|6774|79693|7424|79058|10541|8724|91624…	http://amigo.geneontology.org/cgi-bin/amigo/term_details?term=GO:0032879	hsa:55850,USE1,55850:up|hsa:2040,STOM,2040:down|hsa:5310,PKD1,5310:up|hsa:3925,STMN1,3925:down|hsa:23511,NUP188,23511:down|hsa:8428,STK24,8428:down|hsa:55696,RBM22,55696:down|hsa:578,BAK1,578:up|hsa:11252,PACSIN2,11252:down|hsa:150094,SIK1,150094:down|hsa:3552,IL1A,3552:down|hsa:5580,PRKCD,5580:down|hsa:7057,THBS1,7057:up|hsa:7514,XPO1,7514:down|hsa:5906,RAP1A,5906:down|hsa:9419,CRIPT,9419:down|h…
cellular catabolic process	biological_process	GO:0044248	146	1603	136066	1777537	0.00107300868696	0.000901809638843	0.0266512963296	0.585488636636	215|23049|1854|55181|662|23367|10455|3040|10459|6129|8309|6478|5582|56893|3251|6477|84557|4869|7511|2752|4860|246184|2747|54205|55626|5141|9827|267|7128|6158|340665|5264|10193|54840|51271|7316|3032|3033|79139|11060|54926|91445|5393|80196|23677|891|310|6907|6142|275|3148|9491|9140|3300|4129|5310|5094|5689|10605|5685|5684|5687|5686|2768|150684|54541|56829|10783|1545|23255|6170|7272|246243|5580|841|…	http://amigo.geneontology.org/cgi-bin/amigo/term_details?term=GO:0044248	hsa:215,ABCD1,215:up|hsa:23049,SMG1,23049:up|hsa:1854,DUT,1854:down|hsa:55181,SMG8,55181:down|hsa:662,BNIP1,662:down|hsa:23367,LARP1,23367:down|hsa:10455,ECI2,10455:down|hsa:3040,HBA2,3040:up|hsa:10459,MAD2L2,10459:up|hsa:6129,RPL7,6129:up|hsa:8309,ACOX2,8309:up|hsa:6478,SIAH2,6478:down|hsa:5582,PRKCG,5582:up|hsa:56893,UBQLN4,56893:down|hsa:3251,HPRT1,3251:down|hsa:6477,SIAH1,6477:down|hsa:84557,…
intracellular transport	biological_process	GO:0046907	145	1576	136066	1777537	0.00106565931239	0.000886620081607	0.0208862618358	0.536640524655	55850|215|23204|23049|55696|578|8548|6129|55914|51304|7307|26263|80145|4869|3831|4884|9827|58477|116150|10449|9789|6158|10300|10440|5514|10966|6809|79139|51272|7316|6396|2316|4074|6142|142|10434|10971|84324|9919|26097|5310|22853|57510|25805|7533|2280|150684|7027|23255|103|6170|1432|90427|841|1729|6774|55013|6429|518|55437|57506|29927|10541|515|8724|516|10140|23557|2923|353116|2619|2294|56912|1055…	http://amigo.geneontology.org/cgi-bin/amigo/term_details?term=GO:0046907	hsa:55850,USE1,55850:up|hsa:215,ABCD1,215:up|hsa:23204,ARL6IP1,23204:down|hsa:23049,SMG1,23049:up|hsa:55696,RBM22,55696:down|hsa:578,BAK1,578:up|hsa:8548,BLZF1,8548:down|hsa:6129,RPL7,6129:up|hsa:55914,ERBB2IP,55914:up|hsa:51304,ZDHHC3,51304:down|hsa:7307,U2AF1,7307:down|hsa:26263,FBXO22,26263:down|hsa:80145,THOC7,80145:down|hsa:4869,NPM1,4869:down|hsa:3831,KLC1,3831:down|hsa:4884,NPTX1,4884:down…
establishment of protein localization	biological_process	GO:0045184	145	1709	136066	1777537	0.00106565931239	0.000961442715398	0.12670588256	0.890895827595	55850|84932|23204|23511|55696|8548|6129|55914|51304|3552|4869|5906|4860|9419|65082|90007|3831|2746|58477|7128|9789|6158|5468|10440|5514|10966|80230|79139|51271|51272|6396|3033|2316|5716|55585|112869|142|81|10434|10971|9919|5310|22853|338557|57510|85406|25805|25807|528|7533|150684|64754|7027|23255|4627|103|6170|55297|1432|90427|841|6774|81619|7424|55437|57506|11015|29927|10541|9555|8724|10140|2355…	http://amigo.geneontology.org/cgi-bin/amigo/term_details?term=GO:0045184	hsa:55850,USE1,55850:up|hsa:84932,RAB2B,84932:down|hsa:23204,ARL6IP1,23204:down|hsa:23511,NUP188,23511:down|hsa:55696,RBM22,55696:down|hsa:8548,BLZF1,8548:down|hsa:6129,RPL7,6129:up|hsa:55914,ERBB2IP,55914:up|hsa:51304,ZDHHC3,51304:down|hsa:3552,IL1A,3552:down|hsa:4869,NPM1,4869:down|hsa:5906,RAP1A,5906:down|hsa:4860,PNP,4860:down|hsa:9419,CRIPT,9419:down|hsa:65082,VPS33A,65082:down|hsa:90007,MID…
cell proliferation	biological_process	GO:0008283	144	1811	136066	1777537	0.00105830993782	0.00101882548718	0.342396104778	0.973022692292	84280|5742|23367|8548|1545|3552|694|9833|7050|221477|7057|4869|9564|4860|23476|144455|993|2919|10726|55626|4331|22920|28985|1495|7128|5468|23371|10193|1718|25959|5697|55759|50810|595|23677|310|5154|4070|5604|3148|4072|3300|5134|3576|114609|221120|25805|3660|2280|5008|54541|9253|7027|104|7453|7272|5580|51621|11004|55120|7424|3251|55003|4953|10140|578|2920|2619|2294|7852|6929|23401|83879|5136|10253…	http://amigo.geneontology.org/cgi-bin/amigo/term_details?term=GO:0008283	hsa:84280,BTBD10,84280:down|hsa:5742,PTGS1,5742:down|hsa:23367,LARP1,23367:down|hsa:8548,BLZF1,8548:down|hsa:1545,CYP1B1,1545:up|hsa:3552,IL1A,3552:down|hsa:694,BTG1,694:down|hsa:9833,MELK,9833:down|hsa:7050,TGIF1,7050:down|hsa:221477,C6orf89,221477:down|hsa:7057,THBS1,7057:up|hsa:4869,NPM1,4869:down|hsa:9564,BCAR1,9564:up|hsa:4860,PNP,4860:down|hsa:23476,BRD4,23476:down|hsa:144455,E2F7,144455:do…
positive regulation of nitrogen compound metabolic process	biological_process	GO:0051173	143	1520	136066	1777537	0.00105096056326	0.000855115814748	0.0118799817261	0.492002789907	64783|22807|10140|55696|10459|8543|5582|3552|5580|3251|10664|4862|10954|23476|8433|144455|10521|4331|891|9826|1482|5468|23373|390259|7316|5307|1051|6314|2902|5013|56180|55734|81566|5154|6907|5604|64207|3275|3148|3660|5253|4129|3576|2304|25805|7533|3665|9150|5008|56829|64754|7027|5770|55809|9643|8289|5089|1432|51621|6774|3014|27316|80349|57506|9794|9968|7546|4189|23326|578|2295|2294|6929|7494|3169…	http://amigo.geneontology.org/cgi-bin/amigo/term_details?term=GO:0051173	hsa:64783,RBM15,64783:up|hsa:22807,IKZF2,22807:up|hsa:10140,TOB1,10140:down|hsa:55696,RBM22,55696:down|hsa:10459,MAD2L2,10459:up|hsa:8543,LMO4,8543:down|hsa:5582,PRKCG,5582:up|hsa:3552,IL1A,3552:down|hsa:5580,PRKCD,5580:down|hsa:3251,HPRT1,3251:down|hsa:10664,CTCF,10664:down|hsa:4862,NPAS2,4862:down|hsa:10954,PDIA5,10954:down|hsa:23476,BRD4,23476:down|hsa:8433,UTF1,8433:up|hsa:144455,E2F7,144455:…
regulation of catalytic activity	biological_process	GO:0050790	143	1851	136066	1777537	0.00105096056326	0.00104132853493	0.470133800113	0.973022692292	1718|55181|55697|10459|121512|6478|5582|55114|5580|7057|4869|5906|25778|4790|10954|51499|246184|993|2919|9373|54205|55626|4331|200734|7128|9989|5468|5514|8891|84334|90441|7316|65979|4846|10049|51295|595|80196|23677|4092|81566|5154|5604|3148|9491|10434|1850|26097|3576|22853|9467|5689|5685|5684|5687|5686|55920|2280|64754|11211|10541|23255|103|104|900|1848|1432|1728|1843|1847|1845|54431|55437|22974|…	http://amigo.geneontology.org/cgi-bin/amigo/term_details?term=GO:0050790	hsa:1718,DHCR24,1718:down|hsa:55181,SMG8,55181:down|hsa:55697,VAC14,55697:up|hsa:10459,MAD2L2,10459:up|hsa:121512,FGD4,121512:up|hsa:6478,SIAH2,6478:down|hsa:5582,PRKCG,5582:up|hsa:55114,ARHGAP17,55114:down|hsa:5580,PRKCD,5580:down|hsa:7057,THBS1,7057:up|hsa:4869,NPM1,4869:down|hsa:5906,RAP1A,5906:down|hsa:25778,DSTYK,25778:down|hsa:4790,NFKB1,4790:down|hsa:10954,PDIA5,10954:down|hsa:51499,TRIAP1…
protein complex subunit organization	biological_process	GO:0071822	142	1609	136066	1777537	0.00104361118869	0.000905185096006	0.0590636247322	0.775207168542	55856|3925|3040|10459|10458|6129|10694|8543|1545|1302|5580|3251|4146|51263|10664|4869|9564|23648|4331|9341|22920|55909|267|1495|7128|137682|6158|23373|79133|6569|118487|2491|64969|6396|7259|29901|2316|829|84545|147138|51073|10049|1482|4134|10439|6142|3148|81|832|9919|401541|5310|56937|11200|7431|79047|65005|93323|2288|2280|57477|54541|64754|10783|8359|10541|197259|4627|6170|8289|1645|114904|841|1…	http://amigo.geneontology.org/cgi-bin/amigo/term_details?term=GO:0071822	hsa:55856,ACOT13,55856:down|hsa:3925,STMN1,3925:down|hsa:3040,HBA2,3040:up|hsa:10459,MAD2L2,10459:up|hsa:10458,BAIAP2,10458:up|hsa:6129,RPL7,6129:up|hsa:10694,CCT8,10694:down|hsa:8543,LMO4,8543:down|hsa:1545,CYP1B1,1545:up|hsa:1302,COL11A2,1302:up|hsa:5580,PRKCD,5580:down|hsa:3251,HPRT1,3251:down|hsa:4146,MATN1,4146:up|hsa:51263,MRPL30,51263:down|hsa:10664,CTCF,10664:down|hsa:4869,NPM1,4869:down|…
regulation of multicellular organismal process	biological_process	GO:0051239	141	2215	136066	1777537	0.00103626181412	0.00124610626952	0.986569780911	1.0	387733|8428|1613|23557|10459|1545|3552|694|338557|7050|4146|7057|6324|5906|7424|9569|4860|57580|10521|9533|114990|1495|7128|5468|10193|7316|6311|2288|708|5016|4092|5154|10439|5604|9308|3148|9140|5134|5094|114609|1525|7431|25805|7533|64170|3665|56829|9253|64783|8359|59277|11128|136319|9315|7453|1848|1432|5580|51621|54949|80349|57506|649|9968|8724|10140|84667|55718|2902|84293|54880|10300|7852|6929|…	http://amigo.geneontology.org/cgi-bin/amigo/term_details?term=GO:0051239	hsa:387733,IFITM5,387733:up|hsa:8428,STK24,8428:down|hsa:1613,DAPK3,1613:down|hsa:23557,SNAPIN,23557:down|hsa:10459,MAD2L2,10459:up|hsa:1545,CYP1B1,1545:up|hsa:3552,IL1A,3552:down|hsa:694,BTG1,694:down|hsa:338557,FFAR4,338557:down|hsa:7050,TGIF1,7050:down|hsa:4146,MATN1,4146:up|hsa:7057,THBS1,7057:up|hsa:6324,SCN1B,6324:down|hsa:5906,RAP1A,5906:down|hsa:7424,VEGFC,7424:down|hsa:9569,GTF2IRD1,9569…
regulation of cell death	biological_process	GO:0010941	140	1402	136066	1777537	0.00102891243955	0.000788731823866	0.00210662246849	0.312830843624	1718|50486|662|1613|51471|83931|3040|121512|6478|5582|3552|694|9833|6477|7057|4869|9564|4862|1545|54205|55626|4331|8539|22920|9826|10449|7128|5468|4846|84334|90441|7316|25959|4792|147138|10049|708|80196|597|1482|10550|3275|3148|9491|81|10971|5134|84280|338557|5689|5685|5684|5687|5686|51118|7533|64170|3665|54541|5008|5580|150094|7027|103|900|1848|90427|1728|1843|29844|55437|10541|84893|578|2902|54…	http://amigo.geneontology.org/cgi-bin/amigo/term_details?term=GO:0010941	hsa:1718,DHCR24,1718:down|hsa:50486,G0S2,50486:down|hsa:662,BNIP1,662:down|hsa:1613,DAPK3,1613:down|hsa:51471,NAT8B,51471:up|hsa:83931,STK40,83931:down|hsa:3040,HBA2,3040:up|hsa:121512,FGD4,121512:up|hsa:6478,SIAH2,6478:down|hsa:5582,PRKCG,5582:up|hsa:3552,IL1A,3552:down|hsa:694,BTG1,694:down|hsa:9833,MELK,9833:down|hsa:6477,SIAH1,6477:down|hsa:7057,THBS1,7057:up|hsa:4869,NPM1,4869:down|hsa:9564,…
positive regulation of nucleobase-containing compound metabolic process	biological_process	GO:0045935	139	1489	136066	1777537	0.00102156306498	0.000837675952737	0.0159333517964	0.493274313887	64783|22807|10140|55696|10459|8543|5582|3552|10664|4862|10954|23476|8433|144455|10521|4331|891|9826|1482|5468|23373|390259|7316|5307|1051|6314|2902|5013|56180|55734|81566|5154|6907|5604|64207|3275|3148|3660|5253|3576|2304|25805|7533|3665|9150|5008|56829|64754|7027|5770|55809|9643|8289|5089|1432|51621|6774|3014|27316|80349|57506|9794|9968|7546|4189|23326|578|2295|2294|6929|7494|3169|6924|6926|6923…	http://amigo.geneontology.org/cgi-bin/amigo/term_details?term=GO:0045935	hsa:64783,RBM15,64783:up|hsa:22807,IKZF2,22807:up|hsa:10140,TOB1,10140:down|hsa:55696,RBM22,55696:down|hsa:10459,MAD2L2,10459:up|hsa:8543,LMO4,8543:down|hsa:5582,PRKCG,5582:up|hsa:3552,IL1A,3552:down|hsa:10664,CTCF,10664:down|hsa:4862,NPAS2,4862:down|hsa:10954,PDIA5,10954:down|hsa:23476,BRD4,23476:down|hsa:8433,UTF1,8433:up|hsa:144455,E2F7,144455:down|hsa:10521,DDX17,10521:down|hsa:4331,MNAT1,433…
cellular response to organic substance	biological_process	GO:0071310	136	1876	136066	1777537	0.000999514941278	0.00105539293978	0.741927729658	0.992828093595	1788|23511|1613|10458|121512|1545|5582|3552|5580|7050|7057|4869|5906|25778|10954|2919|114990|4884|9826|267|1495|7128|5468|4846|6569|79139|7316|57727|25959|595|23677|4092|5154|5604|3148|3576|56937|2280|1176|25805|528|3665|3660|3588|5008|54541|9253|64754|11211|7027|103|9315|1645|1644|1848|1432|841|1729|1843|1845|27316|7424|55437|57506|255189|1109|4189|578|2920|55540|2619|2294|7852|7494|5770|5136|10…	http://amigo.geneontology.org/cgi-bin/amigo/term_details?term=GO:0071310	hsa:1788,DNMT3A,1788:down|hsa:23511,NUP188,23511:down|hsa:1613,DAPK3,1613:down|hsa:10458,BAIAP2,10458:up|hsa:121512,FGD4,121512:up|hsa:1545,CYP1B1,1545:up|hsa:5582,PRKCG,5582:up|hsa:3552,IL1A,3552:down|hsa:5580,PRKCD,5580:down|hsa:7050,TGIF1,7050:down|hsa:7057,THBS1,7057:up|hsa:4869,NPM1,4869:down|hsa:5906,RAP1A,5906:down|hsa:25778,DSTYK,25778:down|hsa:10954,PDIA5,10954:down|hsa:2919,CXCL1,2919:d…
response to external stimulus	biological_process	GO:0009605	135	2044	136066	1777537	0.00099216556671	0.00114990574036	0.958091106572	1.0	5310|3925|123920|8428|578|23367|10458|6478|5582|5580|1525|6477|7057|84557|6324|9564|23476|3939|2919|23077|55626|9826|7128|5468|3339|55742|23373|6569|11100|25959|5697|6929|4846|2902|708|5154|6709|5604|3148|9140|4129|3576|5094|114609|338557|5687|25807|64170|3665|3588|5008|54541|56829|150094|4627|11128|103|6170|1645|1432|1728|57580|1511|7424|57506|4953|1109|8724|7546|55718|2920|59277|2619|2294|7852|…	http://amigo.geneontology.org/cgi-bin/amigo/term_details?term=GO:0009605	hsa:5310,PKD1,5310:up|hsa:3925,STMN1,3925:down|hsa:123920,CMTM3,123920:down|hsa:8428,STK24,8428:down|hsa:578,BAK1,578:up|hsa:23367,LARP1,23367:down|hsa:10458,BAIAP2,10458:up|hsa:6478,SIAH2,6478:down|hsa:5582,PRKCG,5582:up|hsa:5580,PRKCD,5580:down|hsa:1525,CXADR,1525:down|hsa:6477,SIAH1,6477:down|hsa:7057,THBS1,7057:up|hsa:84557,MAP1LC3A,84557:up|hsa:6324,SCN1B,6324:down|hsa:9564,BCAR1,9564:up|hsa…
positive regulation of gene expression	biological_process	GO:0010628	134	1441	136066	1777537	0.000984816192142	0.000810672295429	0.0194296941516	0.526855217923	64783|22807|10140|55696|51471|23367|10459|8543|3552|7057|10664|4869|4862|23476|8433|144455|10521|4331|891|9826|1482|5468|23373|23034|387338|390259|7316|5307|6314|2902|5013|708|56180|55734|81566|6907|5604|64207|3275|3148|3660|5253|5310|2304|7431|10605|25805|7533|3665|9150|5008|64754|7027|103|55809|9643|8289|5089|1432|51621|6774|27316|80349|57506|9794|9968|7546|23326|2295|2294|6929|3169|6924|10253|…	http://amigo.geneontology.org/cgi-bin/amigo/term_details?term=GO:0010628	hsa:64783,RBM15,64783:up|hsa:22807,IKZF2,22807:up|hsa:10140,TOB1,10140:down|hsa:55696,RBM22,55696:down|hsa:51471,NAT8B,51471:up|hsa:23367,LARP1,23367:down|hsa:10459,MAD2L2,10459:up|hsa:8543,LMO4,8543:down|hsa:3552,IL1A,3552:down|hsa:7057,THBS1,7057:up|hsa:10664,CTCF,10664:down|hsa:4869,NPM1,4869:down|hsa:4862,NPAS2,4862:down|hsa:23476,BRD4,23476:down|hsa:8433,UTF1,8433:up|hsa:144455,E2F7,144455:d…
cell development	biological_process	GO:0048468	134	1919	136066	1777537	0.000984816192142	0.00107958371612	0.858648245763	1.0	3925|8428|578|10459|10458|6478|3552|3251|7050|4146|6477|6324|5906|65082|114990|23077|9826|2295|5468|340665|2316|6311|65979|6929|55920|708|891|10439|5604|3275|3148|832|4690|84879|1525|7431|25805|55742|7533|2288|9253|64754|59277|9315|9394|3397|1729|54949|8891|7424|9794|9968|8724|7546|91624|23557|2902|4627|2619|10300|7852|9639|64221|10552|3169|6926|5433|27242|3213|7494|4957|650|50515|2683|23332|2333…	http://amigo.geneontology.org/cgi-bin/amigo/term_details?term=GO:0048468	hsa:3925,STMN1,3925:down|hsa:8428,STK24,8428:down|hsa:578,BAK1,578:up|hsa:10459,MAD2L2,10459:up|hsa:10458,BAIAP2,10458:up|hsa:6478,SIAH2,6478:down|hsa:3552,IL1A,3552:down|hsa:3251,HPRT1,3251:down|hsa:7050,TGIF1,7050:down|hsa:4146,MATN1,4146:up|hsa:6477,SIAH1,6477:down|hsa:6324,SCN1B,6324:down|hsa:5906,RAP1A,5906:down|hsa:65082,VPS33A,65082:down|hsa:114990,VASN,114990:down|hsa:23077,MYCBP2,23077:d…
nervous system development	biological_process	GO:0007399	134	2020	136066	1777537	0.000984816192142	0.0011364039117	0.95266965138	1.0	3925|8428|578|10458|8543|6478|5582|3251|7050|6477|6324|5906|4862|3939|2919|677|23077|55626|4331|9826|55715|5468|3339|10300|340665|91768|5307|6311|56125|65979|6929|1827|2902|5013|10380|6709|5604|832|10971|4129|9919|5310|89797|7431|51118|7533|2288|57477|5008|54541|9253|11211|10541|4627|136319|9315|8289|900|9394|841|1729|57580|224|8891|7424|515|8724|7546|23557|59277|2619|2618|7852|9639|64221|10552|3…	http://amigo.geneontology.org/cgi-bin/amigo/term_details?term=GO:0007399	hsa:3925,STMN1,3925:down|hsa:8428,STK24,8428:down|hsa:578,BAK1,578:up|hsa:10458,BAIAP2,10458:up|hsa:8543,LMO4,8543:down|hsa:6478,SIAH2,6478:down|hsa:5582,PRKCG,5582:up|hsa:3251,HPRT1,3251:down|hsa:7050,TGIF1,7050:down|hsa:6477,SIAH1,6477:down|hsa:6324,SCN1B,6324:down|hsa:5906,RAP1A,5906:down|hsa:4862,NPAS2,4862:down|hsa:3939,LDHA,3939:down|hsa:2919,CXCL1,2919:down|hsa:677,ZFP36L1,677:down|hsa:230…
positive regulation of biosynthetic process	biological_process	GO:0009891	133	1545	136066	1777537	0.000977466817574	0.000869180219596	0.106371685356	0.851494473705	64783|22807|23367|10459|8543|3552|5580|7057|10664|4869|4862|23476|8433|144455|10521|4331|9826|1482|5468|23373|23034|387338|390259|7316|5307|6314|2902|5013|708|56180|81566|5154|6907|5604|64207|3275|3148|3660|5253|5310|2304|114609|10605|25805|7533|3665|9150|5008|64754|7027|136319|55809|9643|8289|5089|1432|51621|6774|27316|80349|57506|9794|9968|7546|23326|2295|2294|6929|3169|6924|6926|6923|5433|7494…	http://amigo.geneontology.org/cgi-bin/amigo/term_details?term=GO:0009891	hsa:64783,RBM15,64783:up|hsa:22807,IKZF2,22807:up|hsa:23367,LARP1,23367:down|hsa:10459,MAD2L2,10459:up|hsa:8543,LMO4,8543:down|hsa:3552,IL1A,3552:down|hsa:5580,PRKCD,5580:down|hsa:7057,THBS1,7057:up|hsa:10664,CTCF,10664:down|hsa:4869,NPM1,4869:down|hsa:4862,NPAS2,4862:down|hsa:23476,BRD4,23476:down|hsa:8433,UTF1,8433:up|hsa:144455,E2F7,144455:down|hsa:10521,DDX17,10521:down|hsa:4331,MNAT1,4331:do…
protein transport	biological_process	GO:0015031	133	1606	136066	1777537	0.000977466817574	0.000903497367425	0.203158387738	0.973022692292	55850|84932|23204|23511|55696|8548|6129|55914|51304|3552|4869|5906|4860|65082|90007|3831|2746|58477|9789|6158|5468|10440|5514|10966|80230|79139|51271|51272|6396|3033|2316|5716|55585|6142|142|81|10434|10971|9919|5310|22853|338557|57510|85406|25805|25807|528|7533|150684|10541|23255|4627|103|6170|55297|1432|6774|7424|55437|79058|11015|29927|8724|10140|23557|2923|353116|53371|10300|7494|399687|27242|…	http://amigo.geneontology.org/cgi-bin/amigo/term_details?term=GO:0015031	hsa:55850,USE1,55850:up|hsa:84932,RAB2B,84932:down|hsa:23204,ARL6IP1,23204:down|hsa:23511,NUP188,23511:down|hsa:55696,RBM22,55696:down|hsa:8548,BLZF1,8548:down|hsa:6129,RPL7,6129:up|hsa:55914,ERBB2IP,55914:up|hsa:51304,ZDHHC3,51304:down|hsa:3552,IL1A,3552:down|hsa:4869,NPM1,4869:down|hsa:5906,RAP1A,5906:down|hsa:4860,PNP,4860:down|hsa:65082,VPS33A,65082:down|hsa:90007,MIDN,90007:down|hsa:3831,KLC…
positive regulation of cellular biosynthetic process	biological_process	GO:0031328	131	1519	136066	1777537	0.000962768068437	0.000854553238554	0.104667140478	0.851494473705	64783|22807|23367|10459|8543|3552|5580|7057|10664|4869|4862|23476|8433|144455|10521|4331|9826|1482|5468|23373|23034|387338|390259|7316|5307|6314|2902|5013|708|56180|81566|5154|6907|5604|64207|3275|3148|9150|5253|5310|2304|114609|10605|25805|7533|3665|3660|5008|64754|7027|55809|9643|8289|5089|1432|51621|6774|27316|80349|57506|9794|9968|7546|23326|2295|2294|6929|3169|6924|6926|6923|5433|7494|4792|6…	http://amigo.geneontology.org/cgi-bin/amigo/term_details?term=GO:0031328	hsa:64783,RBM15,64783:up|hsa:22807,IKZF2,22807:up|hsa:23367,LARP1,23367:down|hsa:10459,MAD2L2,10459:up|hsa:8543,LMO4,8543:down|hsa:3552,IL1A,3552:down|hsa:5580,PRKCD,5580:down|hsa:7057,THBS1,7057:up|hsa:10664,CTCF,10664:down|hsa:4869,NPM1,4869:down|hsa:4862,NPAS2,4862:down|hsa:23476,BRD4,23476:down|hsa:8433,UTF1,8433:up|hsa:144455,E2F7,144455:down|hsa:10521,DDX17,10521:down|hsa:4331,MNAT1,4331:do…
regulation of programmed cell death	biological_process	GO:0043067	130	1335	136066	1777537	0.000955418693869	0.000751039218874	0.00616459212911	0.437897157336	50486|662|1613|51471|83931|121512|6478|5582|3552|694|9833|6477|7057|4869|9564|1545|54205|55626|4331|8539|22920|9826|10449|7128|5468|4846|84334|90441|7316|25959|4792|147138|10049|708|80196|597|1482|10550|3275|3148|9491|81|10971|5134|1718|338557|5689|5685|5684|5687|5686|51118|7533|64170|3665|5008|150094|7027|103|900|1848|90427|1728|1843|29844|55437|10541|84893|578|2902|54556|2923|5580|2619|10553|81…	http://amigo.geneontology.org/cgi-bin/amigo/term_details?term=GO:0043067	hsa:50486,G0S2,50486:down|hsa:662,BNIP1,662:down|hsa:1613,DAPK3,1613:down|hsa:51471,NAT8B,51471:up|hsa:83931,STK40,83931:down|hsa:121512,FGD4,121512:up|hsa:6478,SIAH2,6478:down|hsa:5582,PRKCG,5582:up|hsa:3552,IL1A,3552:down|hsa:694,BTG1,694:down|hsa:9833,MELK,9833:down|hsa:6477,SIAH1,6477:down|hsa:7057,THBS1,7057:up|hsa:4869,NPM1,4869:down|hsa:9564,BCAR1,9564:up|hsa:1545,CYP1B1,1545:up|hsa:54205,…
positive regulation of response to stimulus	biological_process	GO:0048584	130	1731	136066	1777537	0.000955418693869	0.000973819391664	0.595956810116	0.976888829714	10140|50486|123920|1613|23367|10458|51523|5582|3552|5580|6477|7057|5906|147179|4862|25778|23476|10521|716|200734|1495|7128|25805|90441|84334|79971|22848|2316|7316|5716|708|23401|5154|3140|5604|9491|10971|1545|3576|114609|338557|5689|5685|5684|5687|221002|7533|64170|3665|2280|5008|56829|10783|11211|7027|7272|1848|1432|90427|841|6774|3014|7424|57506|84893|578|2920|2923|2619|7852|5686|10552|10550|31…	http://amigo.geneontology.org/cgi-bin/amigo/term_details?term=GO:0048584	hsa:10140,TOB1,10140:down|hsa:50486,G0S2,50486:down|hsa:123920,CMTM3,123920:down|hsa:1613,DAPK3,1613:down|hsa:23367,LARP1,23367:down|hsa:10458,BAIAP2,10458:up|hsa:51523,CXXC5,51523:down|hsa:5582,PRKCG,5582:up|hsa:3552,IL1A,3552:down|hsa:5580,PRKCD,5580:down|hsa:6477,SIAH1,6477:down|hsa:7057,THBS1,7057:up|hsa:5906,RAP1A,5906:down|hsa:147179,WIPF2,147179:down|hsa:4862,NPAS2,4862:down|hsa:25778,DSTY…
regulation of apoptotic process	biological_process	GO:0042981	129	1326	136066	1777537	0.000948069319301	0.000745976033129	0.00651331197924	0.453352741857	50486|662|1613|51471|83931|121512|6478|5582|3552|694|9833|6477|7057|4869|9564|1545|54205|55626|4331|8539|22920|9826|10449|7128|5468|4846|84334|90441|7316|4792|147138|10049|708|80196|597|1482|10550|3275|3148|9491|81|10971|5134|1718|338557|5689|5685|5684|5687|5686|51118|7533|64170|3665|5008|150094|7027|103|900|1848|90427|1728|1843|29844|55437|10541|84893|578|2902|54556|2923|5580|2619|10553|81567|51…	http://amigo.geneontology.org/cgi-bin/amigo/term_details?term=GO:0042981	hsa:50486,G0S2,50486:down|hsa:662,BNIP1,662:down|hsa:1613,DAPK3,1613:down|hsa:51471,NAT8B,51471:up|hsa:83931,STK40,83931:down|hsa:121512,FGD4,121512:up|hsa:6478,SIAH2,6478:down|hsa:5582,PRKCG,5582:up|hsa:3552,IL1A,3552:down|hsa:694,BTG1,694:down|hsa:9833,MELK,9833:down|hsa:6477,SIAH1,6477:down|hsa:7057,THBS1,7057:up|hsa:4869,NPM1,4869:down|hsa:9564,BCAR1,9564:up|hsa:1545,CYP1B1,1545:up|hsa:54205,…
positive regulation of macromolecule biosynthetic process	biological_process	GO:0010557	128	1415	136066	1777537	0.000940719944733	0.000796045314387	0.0413630087908	0.704654892534	64783|22807|23367|10459|8543|3552|7057|10664|4869|4862|23476|8433|144455|10521|4331|9826|1482|5468|23373|23034|387338|390259|7316|5307|6314|2902|5013|708|56180|81566|5154|6907|5604|64207|3275|3148|9150|5253|5310|2304|114609|10605|25805|7533|3665|3660|5008|64754|7027|136319|55809|9643|8289|5089|1432|51621|6774|27316|80349|57506|9794|9968|7546|23326|2295|2294|6929|3169|6924|6926|6923|5433|7494|4792…	http://amigo.geneontology.org/cgi-bin/amigo/term_details?term=GO:0010557	hsa:64783,RBM15,64783:up|hsa:22807,IKZF2,22807:up|hsa:23367,LARP1,23367:down|hsa:10459,MAD2L2,10459:up|hsa:8543,LMO4,8543:down|hsa:3552,IL1A,3552:down|hsa:7057,THBS1,7057:up|hsa:10664,CTCF,10664:down|hsa:4869,NPM1,4869:down|hsa:4862,NPAS2,4862:down|hsa:23476,BRD4,23476:down|hsa:8433,UTF1,8433:up|hsa:144455,E2F7,144455:down|hsa:10521,DDX17,10521:down|hsa:4331,MNAT1,4331:down|hsa:9826,ARHGEF11,9826…
tissue development	biological_process	GO:0009888	125	1692	136066	1777537	0.000918671821028	0.000951878920101	0.662123115557	0.98206351514	387733|1302|873|64783|10459|8543|9620|694|7050|4146|7057|5906|23237|1545|144455|10521|114990|677|55626|55909|2619|5468|3339|340665|79971|2316|5307|65979|51295|595|4092|79888|310|79784|5604|5493|2300|1718|2304|1525|7431|25805|2280|150094|7027|59277|136319|3221|8289|1645|1848|1432|841|1843|1847|7424|9794|649|9968|7546|91624|84667|578|54880|2295|2294|7852|6929|3169|10253|6926|3217|3213|5230|7494|741…	http://amigo.geneontology.org/cgi-bin/amigo/term_details?term=GO:0009888	hsa:387733,IFITM5,387733:up|hsa:1302,COL11A2,1302:up|hsa:873,CBR1,873:down|hsa:64783,RBM15,64783:up|hsa:10459,MAD2L2,10459:up|hsa:8543,LMO4,8543:down|hsa:9620,CELSR1,9620:down|hsa:694,BTG1,694:down|hsa:7050,TGIF1,7050:down|hsa:4146,MATN1,4146:up|hsa:7057,THBS1,7057:up|hsa:5906,RAP1A,5906:down|hsa:23237,ARC,23237:up|hsa:1545,CYP1B1,1545:up|hsa:144455,E2F7,144455:down|hsa:10521,DDX17,10521:down|hsa…
positive regulation of RNA metabolic process	biological_process	GO:0051254	123	1285	136066	1777537	0.000903973071892	0.000722910409179	0.0118102373401	0.492002789907	64783|22807|10140|55696|10459|8543|3552|10664|4862|23476|8433|144455|10521|4331|891|9826|1482|5468|23373|390259|7316|5307|1051|6314|2902|5013|56180|55734|81566|6907|5604|64207|3275|3148|9150|5253|5310|2304|25805|7533|3665|3660|5008|56829|64754|7027|55809|9643|8289|5089|1432|51621|6774|27316|80349|57506|9794|9968|7546|23326|2295|2294|6929|3169|6924|6926|6923|5433|7494|4792|650|2114|10318|9337|6049…	http://amigo.geneontology.org/cgi-bin/amigo/term_details?term=GO:0051254	hsa:64783,RBM15,64783:up|hsa:22807,IKZF2,22807:up|hsa:10140,TOB1,10140:down|hsa:55696,RBM22,55696:down|hsa:10459,MAD2L2,10459:up|hsa:8543,LMO4,8543:down|hsa:3552,IL1A,3552:down|hsa:10664,CTCF,10664:down|hsa:4862,NPAS2,4862:down|hsa:23476,BRD4,23476:down|hsa:8433,UTF1,8433:up|hsa:144455,E2F7,144455:down|hsa:10521,DDX17,10521:down|hsa:4331,MNAT1,4331:down|hsa:891,CCNB1,891:down|hsa:9826,ARHGEF11,98…
single-organism intracellular transport	biological_process	GO:1902582	123	1309	136066	1777537	0.000903973071892	0.000736412237832	0.0187662654161	0.51745822444	55850|215|23204|55696|578|8548|6129|55914|51304|7514|3831|4884|9827|116150|10449|9789|6158|10300|10440|5514|79139|51272|7316|6396|2316|4074|5604|142|10434|10971|9919|5310|22853|57510|25805|7533|2280|150684|7027|23255|103|6170|1432|90427|841|1729|6774|518|55437|57506|29927|10541|515|8724|516|10140|23557|2923|2619|2294|56912|58477|81567|2802|399687|5433|51025|55013|81609|3692|7494|55317|5869|22906|…	http://amigo.geneontology.org/cgi-bin/amigo/term_details?term=GO:1902582	hsa:55850,USE1,55850:up|hsa:215,ABCD1,215:up|hsa:23204,ARL6IP1,23204:down|hsa:55696,RBM22,55696:down|hsa:578,BAK1,578:up|hsa:8548,BLZF1,8548:down|hsa:6129,RPL7,6129:up|hsa:55914,ERBB2IP,55914:up|hsa:51304,ZDHHC3,51304:down|hsa:7514,XPO1,7514:down|hsa:3831,KLC1,3831:down|hsa:4884,NPTX1,4884:down|hsa:9827,RGP1,9827:down|hsa:116150,NUS1,116150:up|hsa:10449,ACAA2,10449:down|hsa:9789,SPCS2,9789:down|h…
cellular macromolecule localization	biological_process	GO:0070727	120	1325	136066	1777537	0.000881924948187	0.000745413456935	0.0455615693603	0.730323084753	84932|23204|55696|8548|6129|55914|51304|4869|9419|3831|1495|7128|25805|6158|10440|5514|10966|79139|6396|2316|23677|4092|112869|142|10434|10971|5310|1176|57510|9789|7533|55920|150684|7027|23255|103|1605|6170|1432|90427|841|1729|6774|81619|55437|79058|11015|29927|10541|9555|8724|10140|23557|2923|353116|10300|23404|58477|6812|51025|11014|81609|7494|83593|7514|5869|22906|6203|23332|10403|754|6612|265…	http://amigo.geneontology.org/cgi-bin/amigo/term_details?term=GO:0070727	hsa:84932,RAB2B,84932:down|hsa:23204,ARL6IP1,23204:down|hsa:55696,RBM22,55696:down|hsa:8548,BLZF1,8548:down|hsa:6129,RPL7,6129:up|hsa:55914,ERBB2IP,55914:up|hsa:51304,ZDHHC3,51304:down|hsa:4869,NPM1,4869:down|hsa:9419,CRIPT,9419:down|hsa:3831,KLC1,3831:down|hsa:1495,CTNNA1,1495:down|hsa:7128,TNFAIP3,7128:down|hsa:25805,BAMBI,25805:down|hsa:6158,RPL28,6158:up|hsa:10440,TIMM17A,10440:down|hsa:5514,…
single-organism biosynthetic process	biological_process	GO:0044711	120	1521	136066	1777537	0.000881924948187	0.000855678390942	0.388434899426	0.973022692292	55697|5742|51478|22928|8309|10102|150094|5580|5982|3251|51263|5984|6487|114971|387787|9060|144455|23760|262|10449|5468|3339|387338|118487|64969|7316|3032|84545|51073|55750|708|79888|5154|11200|204|79966|1718|1854|6307|65005|55256|4190|50640|55809|8644|9394|7372|64983|518|4953|255189|515|516|3612|60481|2618|4247|11222|5230|7494|650|25902|55157|50515|2683|10400|171546|7298|64132|467|8776|2182|6615|…	http://amigo.geneontology.org/cgi-bin/amigo/term_details?term=GO:0044711	hsa:55697,VAC14,55697:up|hsa:5742,PTGS1,5742:down|hsa:51478,HSD17B7,51478:down|hsa:22928,SEPHS2,22928:down|hsa:8309,ACOX2,8309:up|hsa:10102,TSFM,10102:down|hsa:150094,SIK1,150094:down|hsa:5580,PRKCD,5580:down|hsa:5982,RFC2,5982:down|hsa:3251,HPRT1,3251:down|hsa:51263,MRPL30,51263:down|hsa:5984,RFC4,5984:down|hsa:6487,ST3GAL3,6487:up|hsa:114971,PTPMT1,114971:down|hsa:387787,LIPT2,387787:up|hsa:906…
cell cycle process	biological_process	GO:0022402	118	1192	136066	1777537	0.00086722619905	0.000670590823145	0.0055647553205	0.423672688629	1718|3925|23511|10459|3552|5982|9833|387893|7057|5984|10664|4869|23476|246184|993|10726|6990|4331|9826|148479|2316|4173|4134|29901|25959|7316|595|136647|5604|3275|7164|9491|9918|3576|11200|5689|5685|5684|5687|5686|93323|55920|9150|5008|10783|7027|4627|7272|900|1432|2273|11004|1843|3014|55437|9555|4957|100130958|2619|10300|9639|55957|6929|10253|22974|348995|7514|55159|23157|23332|10403|9134|7298|2…	http://amigo.geneontology.org/cgi-bin/amigo/term_details?term=GO:0022402	hsa:1718,DHCR24,1718:down|hsa:3925,STMN1,3925:down|hsa:23511,NUP188,23511:down|hsa:10459,MAD2L2,10459:up|hsa:3552,IL1A,3552:down|hsa:5982,RFC2,5982:down|hsa:9833,MELK,9833:down|hsa:387893,SETD8,387893:down|hsa:7057,THBS1,7057:up|hsa:5984,RFC4,5984:down|hsa:10664,CTCF,10664:down|hsa:4869,NPM1,4869:down|hsa:23476,BRD4,23476:down|hsa:246184,CDC26,246184:down|hsa:993,CDC25A,993:down|hsa:10726,NUDC,10…
cellular protein localization	biological_process	GO:0034613	118	1317	136066	1777537	0.00086722619905	0.000740912847384	0.0583772432268	0.775207168542	84932|23204|55696|8548|6129|55914|51304|4869|9419|3831|1495|7128|25805|6158|10440|5514|10966|79139|6396|2316|23677|4092|112869|142|10434|10971|5310|1176|57510|9789|7533|55920|150684|7027|23255|103|1605|6170|1432|90427|841|1729|6774|81619|55437|79058|11015|29927|10541|9555|8724|10140|23557|2923|353116|10300|58477|6812|51025|11014|81609|7494|83593|7514|5869|22906|6203|23332|10403|754|6612|26520|962…	http://amigo.geneontology.org/cgi-bin/amigo/term_details?term=GO:0034613	hsa:84932,RAB2B,84932:down|hsa:23204,ARL6IP1,23204:down|hsa:55696,RBM22,55696:down|hsa:8548,BLZF1,8548:down|hsa:6129,RPL7,6129:up|hsa:55914,ERBB2IP,55914:up|hsa:51304,ZDHHC3,51304:down|hsa:4869,NPM1,4869:down|hsa:9419,CRIPT,9419:down|hsa:3831,KLC1,3831:down|hsa:1495,CTNNA1,1495:down|hsa:7128,TNFAIP3,7128:down|hsa:25805,BAMBI,25805:down|hsa:6158,RPL28,6158:up|hsa:10440,TIMM17A,10440:down|hsa:5514,…
negative regulation of gene expression	biological_process	GO:0010629	117	1246	136066	1777537	0.000859876824482	0.000700969937616	0.0216835506761	0.53837611148	1788|1613|27044|100533952|10459|7050|10664|7514|144455|54880|4331|891|5993|5468|51497|7316|1051|25959|11060|708|56180|310|6907|25885|64207|3275|3148|10971|2304|57510|3665|3660|8359|103|8289|3397|6774|79813|6429|8891|27316|9555|387893|79595|8726|10140|84667|578|9533|2295|2294|6929|3169|595|6926|7712|3213|7546|7494|4690|650|29934|7554|9337|3609|10642|23133|463|9869|6615|4609|3281|4601|57649|1482|21…	http://amigo.geneontology.org/cgi-bin/amigo/term_details?term=GO:0010629	hsa:1788,DNMT3A,1788:down|hsa:1613,DAPK3,1613:down|hsa:27044,SND1,27044:down|hsa:100533952,RBAK,100533952:up|hsa:10459,MAD2L2,10459:up|hsa:7050,TGIF1,7050:down|hsa:10664,CTCF,10664:down|hsa:7514,XPO1,7514:down|hsa:144455,E2F7,144455:down|hsa:54880,BCOR,54880:down|hsa:4331,MNAT1,4331:down|hsa:891,CCNB1,891:down|hsa:5993,RFX5,5993:down|hsa:5468,PPARG,5468:down|hsa:51497,NELFCD,51497:down|hsa:7316,U…
macromolecular complex assembly	biological_process	GO:0065003	116	1331	136066	1777537	0.000852527449914	0.000748788914099	0.0999766873794	0.851494473705	55856|3925|3040|10694|8543|5580|3251|4146|10664|4869|10285|4331|22920|28985|267|1495|7128|137682|1482|387338|23373|79133|6569|2491|6396|7259|29901|2316|6311|829|147138|2902|708|6709|5604|3148|832|9919|401541|56937|79047|93323|2288|2280|10713|64754|10783|8359|10541|197259|103|1645|90427|841|1729|57580|89122|3014|27316|9416|4676|9555|130951|9341|9639|10552|6923|5433|6430|1429|3692|158|90550|23648|2…	http://amigo.geneontology.org/cgi-bin/amigo/term_details?term=GO:0065003	hsa:55856,ACOT13,55856:down|hsa:3925,STMN1,3925:down|hsa:3040,HBA2,3040:up|hsa:10694,CCT8,10694:down|hsa:8543,LMO4,8543:down|hsa:5580,PRKCD,5580:down|hsa:3251,HPRT1,3251:down|hsa:4146,MATN1,4146:up|hsa:10664,CTCF,10664:down|hsa:4869,NPM1,4869:down|hsa:10285,SMNDC1,10285:down|hsa:4331,MNAT1,4331:down|hsa:22920,KIFAP3,22920:down|hsa:28985,MCTS1,28985:down|hsa:267,AMFR,267:down|hsa:1495,CTNNA1,1495:…
positive regulation of RNA biosynthetic process	biological_process	GO:1902680	115	1248	136066	1777537	0.000845178075346	0.000702095090004	0.0343457113572	0.654963583243	64783|22807|10459|8543|3552|10664|4862|23476|8433|144455|10521|4331|9826|1482|5468|23373|390259|7316|5307|6314|2902|5013|56180|81566|6907|5604|64207|3275|3148|9150|5253|5310|2304|25805|7533|3665|3660|5008|64754|7027|55809|9643|8289|5089|1432|51621|6774|27316|80349|57506|9794|9968|7546|23326|2295|2294|6929|3169|6924|6926|6923|5433|7494|4792|650|2114|10318|60491|3609|23133|2958|6615|4609|3207|3206|…	http://amigo.geneontology.org/cgi-bin/amigo/term_details?term=GO:1902680	hsa:64783,RBM15,64783:up|hsa:22807,IKZF2,22807:up|hsa:10459,MAD2L2,10459:up|hsa:8543,LMO4,8543:down|hsa:3552,IL1A,3552:down|hsa:10664,CTCF,10664:down|hsa:4862,NPAS2,4862:down|hsa:23476,BRD4,23476:down|hsa:8433,UTF1,8433:up|hsa:144455,E2F7,144455:down|hsa:10521,DDX17,10521:down|hsa:4331,MNAT1,4331:down|hsa:9826,ARHGEF11,9826:down|hsa:1482,NKX2,1482:up|hsa:5468,PPARG,5468:down|hsa:23373,CRTC1,23373…
organonitrogen compound metabolic process	biological_process	GO:1901564	115	1472	136066	1777537	0.000845178075346	0.00082811215744	0.430355248303	0.973022692292	1788|51471|22934|22928|2746|5580|3251|7057|6487|7511|4860|9060|4337|54205|5141|262|112858|5684|3339|6569|5716|55750|4329|5016|79888|3945|10439|275|23576|9491|4129|136319|1854|5689|5685|9789|5687|5686|55256|4190|4540|7453|1644|9394|1728|54949|7372|518|4953|255189|515|516|2618|6533|10380|5136|4538|4539|4535|4536|55316|25902|55157|50515|2683|10400|171546|7298|60491|23395|6611|23438|50640|27068|5719|…	http://amigo.geneontology.org/cgi-bin/amigo/term_details?term=GO:1901564	hsa:1788,DNMT3A,1788:down|hsa:51471,NAT8B,51471:up|hsa:22934,RPIA,22934:down|hsa:22928,SEPHS2,22928:down|hsa:2746,GLUD1,2746:down|hsa:5580,PRKCD,5580:down|hsa:3251,HPRT1,3251:down|hsa:7057,THBS1,7057:up|hsa:6487,ST3GAL3,6487:up|hsa:7511,XPNPEP1,7511:down|hsa:4860,PNP,4860:down|hsa:9060,PAPSS2,9060:down|hsa:4337,MOCS1,4337:up|hsa:54205,CYCS,54205:down|hsa:5141,PDE4A,5141:down|hsa:262,AMD1,262:down…
movement of cell or subcellular component	biological_process	GO:0006928	113	1667	136066	1777537	0.000830479326209	0.000937814515253	0.904513209988	1.0	3925|8428|1545|694|6477|7057|6324|9564|7803|3831|2919|23077|22920|9826|267|1495|2294|4846|10300|10193|4134|64221|4485|829|65979|2902|708|1176|5154|6709|5604|3148|81|832|3576|2304|114609|1525|7431|25805|55742|221002|5697|55920|2768|54541|6478|4627|4354|104|1432|3397|1729|57580|7424|7546|91624|23557|2920|59277|2619|57406|7852|56912|10552|23080|399687|650|63916|2683|23332|22800|6615|9620|6774|23237|…	http://amigo.geneontology.org/cgi-bin/amigo/term_details?term=GO:0006928	hsa:3925,STMN1,3925:down|hsa:8428,STK24,8428:down|hsa:1545,CYP1B1,1545:up|hsa:694,BTG1,694:down|hsa:6477,SIAH1,6477:down|hsa:7057,THBS1,7057:up|hsa:6324,SCN1B,6324:down|hsa:9564,BCAR1,9564:up|hsa:7803,PTP4A1,7803:down|hsa:3831,KLC1,3831:down|hsa:2919,CXCL1,2919:down|hsa:23077,MYCBP2,23077:down|hsa:22920,KIFAP3,22920:down|hsa:9826,ARHGEF11,9826:down|hsa:267,AMFR,267:down|hsa:1495,CTNNA1,1495:down|…
protein phosphorylation	biological_process	GO:0006468	112	1434	136066	1777537	0.000823129951641	0.000806734262072	0.432732023826	0.973022692292	5310|23049|55181|8428|56937|83931|10459|150094|5582|5580|9833|7057|4869|5906|25778|10954|23476|993|4331|200734|112858|7128|9989|22848|7316|595|891|5154|8444|5604|83903|1850|3576|22853|9467|2280|5008|54541|64754|10783|11211|197259|5770|65061|104|7272|900|22868|1432|1843|1847|1845|54431|7424|55437|57506|11015|9555|91624|4189|84893|578|7852|58477|103|10253|22974|7494|60370|650|26973|9134|3609|1848|2…	http://amigo.geneontology.org/cgi-bin/amigo/term_details?term=GO:0006468	hsa:5310,PKD1,5310:up|hsa:23049,SMG1,23049:up|hsa:55181,SMG8,55181:down|hsa:8428,STK24,8428:down|hsa:56937,PMEPA1,56937:down|hsa:83931,STK40,83931:down|hsa:10459,MAD2L2,10459:up|hsa:150094,SIK1,150094:down|hsa:5582,PRKCG,5582:up|hsa:5580,PRKCD,5580:down|hsa:9833,MELK,9833:down|hsa:7057,THBS1,7057:up|hsa:4869,NPM1,4869:down|hsa:5906,RAP1A,5906:down|hsa:25778,DSTYK,25778:down|hsa:10954,PDIA5,10954:…
negative regulation of cellular biosynthetic process	biological_process	GO:0031327	111	1251	136066	1777537	0.000815780577073	0.000703782818585	0.0770130838633	0.824837070476	1788|1613|100533952|10459|6478|7050|10664|7514|144455|5993|5468|51497|7316|1051|25959|5716|708|56180|79888|5154|6907|11200|64207|3275|3148|5253|2304|3665|3660|8359|150094|8289|3397|1843|79813|8891|9555|387893|79595|8726|10140|84667|54880|2295|2294|6929|3169|595|6926|7712|3213|7546|7494|4690|650|2114|7554|3609|10642|23133|463|9869|6615|4609|6774|3281|4601|57649|1482|11060|863|54962|5796|7767|2354|…	http://amigo.geneontology.org/cgi-bin/amigo/term_details?term=GO:0031327	hsa:1788,DNMT3A,1788:down|hsa:1613,DAPK3,1613:down|hsa:100533952,RBAK,100533952:up|hsa:10459,MAD2L2,10459:up|hsa:6478,SIAH2,6478:down|hsa:7050,TGIF1,7050:down|hsa:10664,CTCF,10664:down|hsa:7514,XPO1,7514:down|hsa:144455,E2F7,144455:down|hsa:5993,RFX5,5993:down|hsa:5468,PPARG,5468:down|hsa:51497,NELFCD,51497:down|hsa:7316,UBC,7316:down|hsa:1051,CEBPB,1051:down|hsa:25959,KANK2,25959:down|hsa:5716,P…
negative regulation of biosynthetic process	biological_process	GO:0009890	111	1269	136066	1777537	0.000815780577073	0.000713909190076	0.0989645416383	0.851494473705	1788|1613|100533952|10459|6478|7050|10664|7514|144455|5993|5468|51497|7316|1051|25959|5716|708|56180|79888|5154|6907|11200|64207|3275|3148|5253|2304|3665|3660|8359|150094|8289|3397|1843|79813|8891|9555|387893|79595|8726|10140|84667|54880|2295|2294|6929|3169|595|6926|7712|3213|7546|7494|4690|650|2114|7554|3609|10642|23133|463|9869|6615|4609|6774|3281|4601|57649|1482|11060|863|54962|5796|7767|2354|…	http://amigo.geneontology.org/cgi-bin/amigo/term_details?term=GO:0009890	hsa:1788,DNMT3A,1788:down|hsa:1613,DAPK3,1613:down|hsa:100533952,RBAK,100533952:up|hsa:10459,MAD2L2,10459:up|hsa:6478,SIAH2,6478:down|hsa:7050,TGIF1,7050:down|hsa:10664,CTCF,10664:down|hsa:7514,XPO1,7514:down|hsa:144455,E2F7,144455:down|hsa:5993,RFX5,5993:down|hsa:5468,PPARG,5468:down|hsa:51497,NELFCD,51497:down|hsa:7316,UBC,7316:down|hsa:1051,CEBPB,1051:down|hsa:25959,KANK2,25959:down|hsa:5716,P…
regulation of phosphorus metabolic process	biological_process	GO:0051174	111	1435	136066	1777537	0.000815780577073	0.000807296838266	0.471801436121	0.973022692292	3576|55181|55697|83931|10459|3552|5580|7057|4869|5906|25778|10954|23476|993|55626|4331|200734|7128|4846|10193|90441|7316|6314|595|4092|79888|81566|5154|5604|9858|1850|84280|56937|114609|338557|9467|64170|2280|5008|54541|64754|11211|5770|104|284996|900|1848|1432|3397|1843|1847|1845|54431|7424|55437|57506|22974|9555|4189|84893|578|90007|7852|58477|10550|103|10253|11015|6764|7494|60370|650|10318|727…	http://amigo.geneontology.org/cgi-bin/amigo/term_details?term=GO:0051174	hsa:3576,CXCL8,3576:down|hsa:55181,SMG8,55181:down|hsa:55697,VAC14,55697:up|hsa:83931,STK40,83931:down|hsa:10459,MAD2L2,10459:up|hsa:3552,IL1A,3552:down|hsa:5580,PRKCD,5580:down|hsa:7057,THBS1,7057:up|hsa:4869,NPM1,4869:down|hsa:5906,RAP1A,5906:down|hsa:25778,DSTYK,25778:down|hsa:10954,PDIA5,10954:down|hsa:23476,BRD4,23476:down|hsa:993,CDC25A,993:down|hsa:55626,AMBRA1,55626:down|hsa:4331,MNAT1,43…
positive regulation of transcription, DNA-templated	biological_process	GO:0045893	110	1221	136066	1777537	0.000808431202505	0.000686905532768	0.0588743531511	0.775207168542	64783|22807|10459|8543|3552|10664|4862|23476|8433|144455|10521|4331|9826|1482|5468|23373|390259|7316|5307|6314|2902|5013|56180|81566|6907|5604|64207|3275|3148|5253|5310|2304|25805|7533|3665|3660|5008|64754|7027|55809|9643|8289|5089|1432|51621|6774|27316|80349|57506|9794|9968|7546|23326|2295|2294|6929|3169|6926|7494|4792|650|2114|10318|60491|3609|23133|2958|6615|4609|3207|3206|11200|863|6294|4072|…	http://amigo.geneontology.org/cgi-bin/amigo/term_details?term=GO:0045893	hsa:64783,RBM15,64783:up|hsa:22807,IKZF2,22807:up|hsa:10459,MAD2L2,10459:up|hsa:8543,LMO4,8543:down|hsa:3552,IL1A,3552:down|hsa:10664,CTCF,10664:down|hsa:4862,NPAS2,4862:down|hsa:23476,BRD4,23476:down|hsa:8433,UTF1,8433:up|hsa:144455,E2F7,144455:down|hsa:10521,DDX17,10521:down|hsa:4331,MNAT1,4331:down|hsa:9826,ARHGEF11,9826:down|hsa:1482,NKX2,1482:up|hsa:5468,PPARG,5468:down|hsa:23373,CRTC1,23373…
positive regulation of nucleic acid-templated transcription	biological_process	GO:1903508	110	1221	136066	1777537	0.000808431202505	0.000686905532768	0.0588743531511	0.775207168542	64783|22807|10459|8543|3552|10664|4862|23476|8433|144455|10521|4331|9826|1482|5468|23373|390259|7316|5307|6314|2902|5013|56180|81566|6907|5604|64207|3275|3148|5253|5310|2304|25805|7533|3665|3660|5008|64754|7027|55809|9643|8289|5089|1432|51621|6774|27316|80349|57506|9794|9968|7546|23326|2295|2294|6929|3169|6926|7494|4792|650|2114|10318|60491|3609|23133|2958|6615|4609|3207|3206|11200|863|6294|4072|…	http://amigo.geneontology.org/cgi-bin/amigo/term_details?term=GO:1903508	hsa:64783,RBM15,64783:up|hsa:22807,IKZF2,22807:up|hsa:10459,MAD2L2,10459:up|hsa:8543,LMO4,8543:down|hsa:3552,IL1A,3552:down|hsa:10664,CTCF,10664:down|hsa:4862,NPAS2,4862:down|hsa:23476,BRD4,23476:down|hsa:8433,UTF1,8433:up|hsa:144455,E2F7,144455:down|hsa:10521,DDX17,10521:down|hsa:4331,MNAT1,4331:down|hsa:9826,ARHGEF11,9826:down|hsa:1482,NKX2,1482:up|hsa:5468,PPARG,5468:down|hsa:23373,CRTC1,23373…
regulation of phosphate metabolic process	biological_process	GO:0019220	109	1422	136066	1777537	0.000801081827936	0.000799983347745	0.508665355449	0.974537777814	3576|55181|55697|83931|10459|3552|5580|7057|4869|5906|25778|10954|23476|993|55626|4331|200734|7128|4846|10193|90441|7316|6314|595|4092|79888|81566|5154|5604|9858|1850|84280|56937|114609|338557|9467|64170|2280|5008|54541|64754|11211|5770|104|7272|900|1848|1432|3397|1843|1847|1845|54431|7424|55437|57506|22974|9555|4189|84893|578|90007|7852|58477|10550|103|10253|11015|6764|7494|60370|650|10318|28499…	http://amigo.geneontology.org/cgi-bin/amigo/term_details?term=GO:0019220	hsa:3576,CXCL8,3576:down|hsa:55181,SMG8,55181:down|hsa:55697,VAC14,55697:up|hsa:83931,STK40,83931:down|hsa:10459,MAD2L2,10459:up|hsa:3552,IL1A,3552:down|hsa:5580,PRKCD,5580:down|hsa:7057,THBS1,7057:up|hsa:4869,NPM1,4869:down|hsa:5906,RAP1A,5906:down|hsa:25778,DSTYK,25778:down|hsa:10954,PDIA5,10954:down|hsa:23476,BRD4,23476:down|hsa:993,CDC25A,993:down|hsa:55626,AMBRA1,55626:down|hsa:4331,MNAT1,43…
regulation of intracellular signal transduction	biological_process	GO:1902531	109	1454	136066	1777537	0.000801081827936	0.00081798578595	0.597319556286	0.976888829714	9675|83931|121512|1545|3552|5580|387893|6477|7057|5906|25778|23476|5141|200734|9826|7128|10193|79971|90441|2316|7316|29901|5716|708|80196|23677|5154|5604|832|1850|114609|338557|221002|64170|55920|2768|2280|5008|54541|56829|10783|11211|5770|55114|284996|1848|1432|90427|841|1843|1847|8891|57506|84893|7852|10550|10253|79109|597|6764|7494|60370|650|10318|7009|6615|4609|116987|5366|51523|3397|27032|71…	http://amigo.geneontology.org/cgi-bin/amigo/term_details?term=GO:1902531	hsa:9675,TTI1,9675:down|hsa:83931,STK40,83931:down|hsa:121512,FGD4,121512:up|hsa:1545,CYP1B1,1545:up|hsa:3552,IL1A,3552:down|hsa:5580,PRKCD,5580:down|hsa:387893,SETD8,387893:down|hsa:6477,SIAH1,6477:down|hsa:7057,THBS1,7057:up|hsa:5906,RAP1A,5906:down|hsa:25778,DSTYK,25778:down|hsa:23476,BRD4,23476:down|hsa:5141,PDE4A,5141:down|hsa:200734,SPRED2,200734:down|hsa:9826,ARHGEF11,9826:down|hsa:7128,TN…
positive regulation of cell communication	biological_process	GO:0010647	108	1373	136066	1777537	0.000793732453368	0.000772417114243	0.406864528334	0.973022692292	10140|50486|123920|1613|23367|1545|3552|5580|6477|7057|5906|25778|23476|10521|200734|84334|1495|5684|90441|221002|79971|22848|2316|7316|5716|708|23401|5154|5604|9491|10971|114609|338557|5689|5685|25805|5687|5686|7533|64170|3665|2280|5008|56829|10783|11211|7027|7272|1432|90427|841|6774|81619|57506|84893|578|2923|2619|7852|10550|3169|10253|6764|7494|60370|650|90550|6809|51523|5719|5718|27032|7164|1…	http://amigo.geneontology.org/cgi-bin/amigo/term_details?term=GO:0010647	hsa:10140,TOB1,10140:down|hsa:50486,G0S2,50486:down|hsa:123920,CMTM3,123920:down|hsa:1613,DAPK3,1613:down|hsa:23367,LARP1,23367:down|hsa:1545,CYP1B1,1545:up|hsa:3552,IL1A,3552:down|hsa:5580,PRKCD,5580:down|hsa:6477,SIAH1,6477:down|hsa:7057,THBS1,7057:up|hsa:5906,RAP1A,5906:down|hsa:25778,DSTYK,25778:down|hsa:23476,BRD4,23476:down|hsa:10521,DDX17,10521:down|hsa:200734,SPRED2,200734:down|hsa:84334,…
positive regulation of signaling	biological_process	GO:0023056	107	1365	136066	1777537	0.0007863830788	0.000767916504692	0.420730442447	0.973022692292	10140|50486|123920|1613|1545|3552|5580|6477|7057|5906|25778|23476|10521|200734|84334|1495|5684|90441|221002|79971|22848|2316|7316|5716|708|23401|5154|5604|9491|10971|114609|338557|5689|5685|25805|5687|5686|7533|64170|3665|2280|5008|56829|10783|11211|7027|7272|1432|90427|841|6774|81619|57506|84893|578|2923|2619|7852|10550|3169|10253|6764|7494|60370|650|90550|6809|51523|5719|5718|27032|7164|149041|…	http://amigo.geneontology.org/cgi-bin/amigo/term_details?term=GO:0023056	hsa:10140,TOB1,10140:down|hsa:50486,G0S2,50486:down|hsa:123920,CMTM3,123920:down|hsa:1613,DAPK3,1613:down|hsa:1545,CYP1B1,1545:up|hsa:3552,IL1A,3552:down|hsa:5580,PRKCD,5580:down|hsa:6477,SIAH1,6477:down|hsa:7057,THBS1,7057:up|hsa:5906,RAP1A,5906:down|hsa:25778,DSTYK,25778:down|hsa:23476,BRD4,23476:down|hsa:10521,DDX17,10521:down|hsa:200734,SPRED2,200734:down|hsa:84334,APOPT1,84334:down|hsa:1495,…
regulation of transport	biological_process	GO:0051049	107	1484	136066	1777537	0.0007863830788	0.000834863071767	0.738475122954	0.991466960085	55850|23511|55696|2273|578|150094|3552|5580|7057|7514|5906|4790|2746|10449|25805|5468|80230|6569|22848|2316|51272|3033|6311|5716|2902|5604|9711|81|10434|10971|4129|5310|338557|9789|25807|7533|2280|150684|5008|7027|23255|5770|1432|90427|2040|1729|79693|7424|79058|10541|8724|23557|2923|90007|53371|2619|2294|10550|399687|27242|11014|11015|348995|7494|6324|7416|5869|29934|90550|2683|2182|4601|841|148…	http://amigo.geneontology.org/cgi-bin/amigo/term_details?term=GO:0051049	hsa:55850,USE1,55850:up|hsa:23511,NUP188,23511:down|hsa:55696,RBM22,55696:down|hsa:2273,FHL1,2273:down|hsa:578,BAK1,578:up|hsa:150094,SIK1,150094:down|hsa:3552,IL1A,3552:down|hsa:5580,PRKCD,5580:down|hsa:7057,THBS1,7057:up|hsa:7514,XPO1,7514:down|hsa:5906,RAP1A,5906:down|hsa:4790,NFKB1,4790:down|hsa:2746,GLUD1,2746:down|hsa:10449,ACAA2,10449:down|hsa:25805,BAMBI,25805:down|hsa:5468,PPARG,5468:dow…
negative regulation of response to stimulus	biological_process	GO:0048585	106	1213	136066	1777537	0.000779033704232	0.000682404923217	0.106125662148	0.851494473705	10459|6478|3552|5580|7050|7057|7514|23476|595|114990|200734|9826|1495|7128|25805|5468|4846|340665|7316|57727|29901|25959|65979|6314|2902|708|80196|23677|5154|1482|3148|9491|1850|3576|5094|56937|338557|5689|5685|5684|5687|5686|54541|10449|4627|5770|284996|1848|1432|90427|841|1843|1847|1845|10906|55437|55003|9968|10140|2619|2294|103|122706|10253|79109|597|7494|650|50515|10318|7009|6615|4609|5719|57…	http://amigo.geneontology.org/cgi-bin/amigo/term_details?term=GO:0048585	hsa:10459,MAD2L2,10459:up|hsa:6478,SIAH2,6478:down|hsa:3552,IL1A,3552:down|hsa:5580,PRKCD,5580:down|hsa:7050,TGIF1,7050:down|hsa:7057,THBS1,7057:up|hsa:7514,XPO1,7514:down|hsa:23476,BRD4,23476:down|hsa:595,CCND1,595:down|hsa:114990,VASN,114990:down|hsa:200734,SPRED2,200734:down|hsa:9826,ARHGEF11,9826:down|hsa:1495,CTNNA1,1495:down|hsa:7128,TNFAIP3,7128:down|hsa:25805,BAMBI,25805:down|hsa:5468,PPA…
regulation of cell proliferation	biological_process	GO:0042127	106	1392	136066	1777537	0.000779033704232	0.000783106061927	0.534983242205	0.976888829714	1718|5742|1545|3552|694|7050|7057|4869|4860|144455|2919|55626|4331|22920|28985|1495|7128|5468|23371|10193|25959|595|23677|5154|4070|5604|3148|149041|3300|5134|3576|114609|25805|5008|104|7453|7272|51621|55120|7424|4953|10140|578|2920|2619|2294|6929|83879|5136|10253|6926|27242|7494|83593|650|6203|50515|2683|23648|9337|6809|467|4609|6774|4601|7564|1482|54962|4072|5796|2752|57178|2355|23532|4089|6745…	http://amigo.geneontology.org/cgi-bin/amigo/term_details?term=GO:0042127	hsa:1718,DHCR24,1718:down|hsa:5742,PTGS1,5742:down|hsa:1545,CYP1B1,1545:up|hsa:3552,IL1A,3552:down|hsa:694,BTG1,694:down|hsa:7050,TGIF1,7050:down|hsa:7057,THBS1,7057:up|hsa:4869,NPM1,4869:down|hsa:4860,PNP,4860:down|hsa:144455,E2F7,144455:down|hsa:2919,CXCL1,2919:down|hsa:55626,AMBRA1,55626:down|hsa:4331,MNAT1,4331:down|hsa:22920,KIFAP3,22920:down|hsa:28985,MCTS1,28985:down|hsa:1495,CTNNA1,1495:d…
negative regulation of macromolecule biosynthetic process	biological_process	GO:0010558	105	1194	136066	1777537	0.000771684329664	0.000671715975532	0.0967124452443	0.851494473705	1788|1613|100533952|10459|6478|7050|10664|7514|144455|5993|5468|51497|7316|1051|25959|5716|708|56180|6907|11200|64207|3275|3148|10971|2304|3665|3660|8359|8289|3397|1843|79813|8891|9555|387893|79595|8726|10140|84667|54880|2295|2294|6929|3169|595|6926|7712|3213|7546|7494|4690|650|2114|7554|467|10642|23133|463|9869|6615|4609|6774|3281|4601|57649|1482|11060|863|54962|5796|7767|2354|23532|8360|4089|57…	http://amigo.geneontology.org/cgi-bin/amigo/term_details?term=GO:0010558	hsa:1788,DNMT3A,1788:down|hsa:1613,DAPK3,1613:down|hsa:100533952,RBAK,100533952:up|hsa:10459,MAD2L2,10459:up|hsa:6478,SIAH2,6478:down|hsa:7050,TGIF1,7050:down|hsa:10664,CTCF,10664:down|hsa:7514,XPO1,7514:down|hsa:144455,E2F7,144455:down|hsa:5993,RFX5,5993:down|hsa:5468,PPARG,5468:down|hsa:51497,NELFCD,51497:down|hsa:7316,UBC,7316:down|hsa:1051,CEBPB,1051:down|hsa:25959,KANK2,25959:down|hsa:5716,P…
regulation of protein modification process	biological_process	GO:0031399	105	1292	136066	1777537	0.000771684329664	0.000726848442536	0.291635108416	0.973022692292	3576|55181|10459|6478|5582|5580|7057|10664|4869|5906|10954|23476|246184|993|4331|200734|7128|7316|595|4092|5154|5604|9491|3300|1850|5310|56937|9467|5689|5685|5684|5687|5686|2280|150684|5008|54541|64754|11211|5770|104|7272|900|1848|1432|1843|1847|1845|54431|80349|55437|57506|22974|9555|8726|4189|84893|578|54880|7852|58477|103|10253|11015|7494|60370|650|83593|26973|9134|467|6612|10393|8567|5719|571…	http://amigo.geneontology.org/cgi-bin/amigo/term_details?term=GO:0031399	hsa:3576,CXCL8,3576:down|hsa:55181,SMG8,55181:down|hsa:10459,MAD2L2,10459:up|hsa:6478,SIAH2,6478:down|hsa:5582,PRKCG,5582:up|hsa:5580,PRKCD,5580:down|hsa:7057,THBS1,7057:up|hsa:10664,CTCF,10664:down|hsa:4869,NPM1,4869:down|hsa:5906,RAP1A,5906:down|hsa:10954,PDIA5,10954:down|hsa:23476,BRD4,23476:down|hsa:246184,CDC26,246184:down|hsa:993,CDC25A,993:down|hsa:4331,MNAT1,4331:down|hsa:200734,SPRED2,20…
positive regulation of molecular function	biological_process	GO:0044093	104	1372	136066	1777537	0.000764334955095	0.000771854538049	0.552803955815	0.976888829714	5310|121512|10193|5582|55114|5580|7057|4869|5906|25778|4790|10954|23476|246184|2919|9373|54205|55626|25805|1482|5468|4846|23373|84334|90441|7316|65979|10049|595|5154|5604|3148|9491|81|136319|26097|3576|114609|5689|5685|5684|5687|5686|2280|11211|10541|23255|5770|1432|841|8891|54431|55437|57506|22974|7546|4189|578|7852|6929|7494|10550|3169|5136|10253|5134|11015|58477|8795|650|5292|467|10393|2958|46…	http://amigo.geneontology.org/cgi-bin/amigo/term_details?term=GO:0044093	hsa:5310,PKD1,5310:up|hsa:121512,FGD4,121512:up|hsa:10193,RNF41,10193:down|hsa:5582,PRKCG,5582:up|hsa:55114,ARHGAP17,55114:down|hsa:5580,PRKCD,5580:down|hsa:7057,THBS1,7057:up|hsa:4869,NPM1,4869:down|hsa:5906,RAP1A,5906:down|hsa:25778,DSTYK,25778:down|hsa:4790,NFKB1,4790:down|hsa:10954,PDIA5,10954:down|hsa:23476,BRD4,23476:down|hsa:246184,CDC26,246184:down|hsa:2919,CXCL1,2919:down|hsa:9373,PLAA,9…
macromolecule catabolic process	biological_process	GO:0009057	103	1094	136066	1777537	0.000756985580527	0.000615458356141	0.0277473936825	0.595793415904	55850|23049|55181|54840|10459|6129|6478|5582|56893|6477|4869|246184|54205|23077|4331|9827|267|7128|6158|3339|5686|10193|2316|51271|7316|79139|5716|54926|5393|80196|5016|891|79888|6907|6142|3148|9491|10434|3300|5310|5094|5689|10605|5685|5684|5687|25807|2768|150684|56829|10783|6170|64219|7272|246243|841|54431|4953|8724|4189|84893|23404|219333|5433|1981|10140|7494|7514|389856|6203|29934|9337|115426|…	http://amigo.geneontology.org/cgi-bin/amigo/term_details?term=GO:0009057	hsa:55850,USE1,55850:up|hsa:23049,SMG1,23049:up|hsa:55181,SMG8,55181:down|hsa:54840,APTX,54840:down|hsa:10459,MAD2L2,10459:up|hsa:6129,RPL7,6129:up|hsa:6478,SIAH2,6478:down|hsa:5582,PRKCG,5582:up|hsa:56893,UBQLN4,56893:down|hsa:6477,SIAH1,6477:down|hsa:4869,NPM1,4869:down|hsa:246184,CDC26,246184:down|hsa:54205,CYCS,54205:down|hsa:23077,MYCBP2,23077:down|hsa:4331,MNAT1,4331:down|hsa:9827,RGP1,9827…
negative regulation of cellular macromolecule biosynthetic process	biological_process	GO:2000113	103	1119	136066	1777537	0.000756985580527	0.000629522760989	0.0437411143947	0.722183306654	1788|1613|100533952|10459|7050|10664|7514|144455|5993|5468|51497|7316|1051|25959|5716|708|56180|6907|11200|64207|3275|3148|10971|2304|3665|3660|8359|8289|3397|1843|79813|8891|9555|387893|79595|8726|10140|84667|54880|2295|2294|6929|3169|595|6926|7712|3213|7546|7494|4690|650|2114|7554|467|10642|23133|463|9869|6615|4609|6774|3281|4601|57649|1482|11060|863|54962|5796|7767|2354|23532|8360|4089|57786|6…	http://amigo.geneontology.org/cgi-bin/amigo/term_details?term=GO:2000113	hsa:1788,DNMT3A,1788:down|hsa:1613,DAPK3,1613:down|hsa:100533952,RBAK,100533952:up|hsa:10459,MAD2L2,10459:up|hsa:7050,TGIF1,7050:down|hsa:10664,CTCF,10664:down|hsa:7514,XPO1,7514:down|hsa:144455,E2F7,144455:down|hsa:5993,RFX5,5993:down|hsa:5468,PPARG,5468:down|hsa:51497,NELFCD,51497:down|hsa:7316,UBC,7316:down|hsa:1051,CEBPB,1051:down|hsa:25959,KANK2,25959:down|hsa:5716,PSMD10,5716:down|hsa:708,C…
mitotic cell cycle	biological_process	GO:0000278	102	946	136066	1777537	0.000749636205959	0.000532197079442	0.000958471767466	0.261587123694	3925|23511|8548|10459|6396|150094|3552|5982|9833|387893|5984|7514|23476|246184|993|10726|6990|4331|55909|148479|2316|7316|4134|2491|25959|26003|595|136647|5604|3275|83903|9491|401541|5310|11200|5689|5685|5684|5687|5686|93323|55920|9150|10783|8359|7027|7272|900|2273|11004|1843|1845|4957|23326|2619|10300|9639|55957|6929|3169|10253|22974|348995|55159|23332|10403|9134|7298|23133|10393|5558|4173|5719|…	http://amigo.geneontology.org/cgi-bin/amigo/term_details?term=GO:0000278	hsa:3925,STMN1,3925:down|hsa:23511,NUP188,23511:down|hsa:8548,BLZF1,8548:down|hsa:10459,MAD2L2,10459:up|hsa:6396,SEC13,6396:down|hsa:150094,SIK1,150094:down|hsa:3552,IL1A,3552:down|hsa:5982,RFC2,5982:down|hsa:9833,MELK,9833:down|hsa:387893,SETD8,387893:down|hsa:5984,RFC4,5984:down|hsa:7514,XPO1,7514:down|hsa:23476,BRD4,23476:down|hsa:246184,CDC26,246184:down|hsa:993,CDC25A,993:down|hsa:10726,NUDC…
negative regulation of signaling	biological_process	GO:0023057	102	1079	136066	1777537	0.000749636205959	0.000607019713232	0.0260753008116	0.579964485988	10459|6478|3552|5580|7050|7057|7514|5906|595|114990|200734|9826|1495|7128|25805|5468|4846|340665|7316|57727|29901|25959|65979|6314|708|80196|23677|1482|3148|9491|3033|1850|3576|56937|5689|5685|5684|5687|5686|5008|54541|10449|4627|5770|284996|1848|1432|90427|841|1843|1847|1845|55437|55003|9968|10140|90007|2619|57406|103|122706|10253|79109|597|7494|650|50515|10318|7009|6615|4609|5719|5718|5716|5494…	http://amigo.geneontology.org/cgi-bin/amigo/term_details?term=GO:0023057	hsa:10459,MAD2L2,10459:up|hsa:6478,SIAH2,6478:down|hsa:3552,IL1A,3552:down|hsa:5580,PRKCD,5580:down|hsa:7050,TGIF1,7050:down|hsa:7057,THBS1,7057:up|hsa:7514,XPO1,7514:down|hsa:5906,RAP1A,5906:down|hsa:595,CCND1,595:down|hsa:114990,VASN,114990:down|hsa:200734,SPRED2,200734:down|hsa:9826,ARHGEF11,9826:down|hsa:1495,CTNNA1,1495:down|hsa:7128,TNFAIP3,7128:down|hsa:25805,BAMBI,25805:down|hsa:5468,PPAR…
negative regulation of cell communication	biological_process	GO:0010648	102	1085	136066	1777537	0.000749636205959	0.000610395170396	0.0292612648497	0.596945646369	10459|6478|3552|5580|7050|7057|7514|5906|595|114990|200734|9826|1495|7128|25805|5468|4846|340665|7316|57727|29901|25959|65979|6314|708|80196|23677|1482|3148|9491|3033|1850|3576|56937|5689|5685|5684|5687|5686|5008|54541|10449|4627|5770|284996|1848|1432|90427|841|1843|1847|1845|55437|55003|9968|10140|90007|2619|57406|103|122706|10253|79109|597|7494|650|50515|10318|7009|6615|4609|5719|5718|5716|5494…	http://amigo.geneontology.org/cgi-bin/amigo/term_details?term=GO:0010648	hsa:10459,MAD2L2,10459:up|hsa:6478,SIAH2,6478:down|hsa:3552,IL1A,3552:down|hsa:5580,PRKCD,5580:down|hsa:7050,TGIF1,7050:down|hsa:7057,THBS1,7057:up|hsa:7514,XPO1,7514:down|hsa:5906,RAP1A,5906:down|hsa:595,CCND1,595:down|hsa:114990,VASN,114990:down|hsa:200734,SPRED2,200734:down|hsa:9826,ARHGEF11,9826:down|hsa:1495,CTNNA1,1495:down|hsa:7128,TNFAIP3,7128:down|hsa:25805,BAMBI,25805:down|hsa:5468,PPAR…
negative regulation of nitrogen compound metabolic process	biological_process	GO:0051172	102	1206	136066	1777537	0.000749636205959	0.000678466889859	0.179560334704	0.959760379845	1788|100533952|10459|6478|7050|10664|7514|144455|5993|5468|7316|1051|25959|5716|708|56180|79888|10439|11200|64207|3275|3148|10971|2304|3665|3660|8359|8289|3397|1843|79813|6429|27316|9555|387893|79595|8726|10140|84667|54880|2295|2294|6929|3169|595|6926|7712|3213|7546|7494|650|2114|7554|467|23133|463|9869|6615|4609|6774|3281|4601|6907|57649|1482|11060|863|54962|5796|7767|2354|23532|8360|4089|57786|…	http://amigo.geneontology.org/cgi-bin/amigo/term_details?term=GO:0051172	hsa:1788,DNMT3A,1788:down|hsa:100533952,RBAK,100533952:up|hsa:10459,MAD2L2,10459:up|hsa:6478,SIAH2,6478:down|hsa:7050,TGIF1,7050:down|hsa:10664,CTCF,10664:down|hsa:7514,XPO1,7514:down|hsa:144455,E2F7,144455:down|hsa:5993,RFX5,5993:down|hsa:5468,PPARG,5468:down|hsa:7316,UBC,7316:down|hsa:1051,CEBPB,1051:down|hsa:25959,KANK2,25959:down|hsa:5716,PSMD10,5716:down|hsa:708,C1QBP,708:down|hsa:56180,MOSP…
regulation of multicellular organismal development	biological_process	GO:2000026	102	1403	136066	1777537	0.000749636205959	0.00078929440006	0.706471716803	0.986983241206	387733|8428|64783|10459|1545|3552|694|7050|4146|7057|6324|5906|4860|10521|114990|1495|7128|5468|10193|2288|708|4092|5154|10439|1482|9308|3148|5134|7431|25805|7533|3665|9253|8359|59277|136319|9315|7453|1848|1432|841|54949|7424|649|9968|8724|84667|23557|2902|84293|54880|10300|7852|6929|10553|3169|595|6926|27242|3217|3213|7494|10370|650|2683|463|6615|4609|9620|6774|3207|7564|51621|4070|149041|57580|…	http://amigo.geneontology.org/cgi-bin/amigo/term_details?term=GO:2000026	hsa:387733,IFITM5,387733:up|hsa:8428,STK24,8428:down|hsa:64783,RBM15,64783:up|hsa:10459,MAD2L2,10459:up|hsa:1545,CYP1B1,1545:up|hsa:3552,IL1A,3552:down|hsa:694,BTG1,694:down|hsa:7050,TGIF1,7050:down|hsa:4146,MATN1,4146:up|hsa:7057,THBS1,7057:up|hsa:6324,SCN1B,6324:down|hsa:5906,RAP1A,5906:down|hsa:4860,PNP,4860:down|hsa:10521,DDX17,10521:down|hsa:114990,VASN,114990:down|hsa:1495,CTNNA1,1495:down|…
regulation of phosphorylation	biological_process	GO:0042325	101	1231	136066	1777537	0.000742286831391	0.000692531294707	0.265402066766	0.973022692292	3576|55181|55697|83931|10459|3552|5580|7057|4869|5906|25778|10954|23476|993|55626|4331|200734|7128|10193|90441|7316|6314|595|4092|5154|5604|1850|84280|56937|114609|338557|9467|64170|2280|5008|54541|64754|11211|5770|104|7272|900|1848|1432|3397|1843|1847|1845|54431|7424|55437|57506|22974|9555|4189|84893|578|90007|7852|58477|10550|103|10253|11015|6764|7494|8795|650|10318|284996|26973|9134|467|4609|6…	http://amigo.geneontology.org/cgi-bin/amigo/term_details?term=GO:0042325	hsa:3576,CXCL8,3576:down|hsa:55181,SMG8,55181:down|hsa:55697,VAC14,55697:up|hsa:83931,STK40,83931:down|hsa:10459,MAD2L2,10459:up|hsa:3552,IL1A,3552:down|hsa:5580,PRKCD,5580:down|hsa:7057,THBS1,7057:up|hsa:4869,NPM1,4869:down|hsa:5906,RAP1A,5906:down|hsa:25778,DSTYK,25778:down|hsa:10954,PDIA5,10954:down|hsa:23476,BRD4,23476:down|hsa:993,CDC25A,993:down|hsa:55626,AMBRA1,55626:down|hsa:4331,MNAT1,43…
regulation of cell differentiation	biological_process	GO:0045595	101	1370	136066	1777537	0.000742286831391	0.000770729385661	0.656717563547	0.98206351514	64783|841|8428|10459|8543|150094|694|7050|6324|5906|7424|4860|10521|114990|1495|5468|10300|10193|55920|708|10439|5604|9308|3148|5134|7431|25805|7533|3665|9253|8359|10541|84293|9315|9643|1848|1432|51621|54949|80349|9794|9968|8724|10140|23557|2902|2294|7852|6929|3169|595|6926|2288|5433|27242|3213|7494|650|2683|463|6615|4609|9619|6774|3207|7564|1994|1482|4070|149041|57580|23532|8360|607|558|3638|408…	http://amigo.geneontology.org/cgi-bin/amigo/term_details?term=GO:0045595	hsa:64783,RBM15,64783:up|hsa:841,CASP8,841:down|hsa:8428,STK24,8428:down|hsa:10459,MAD2L2,10459:up|hsa:8543,LMO4,8543:down|hsa:150094,SIK1,150094:down|hsa:694,BTG1,694:down|hsa:7050,TGIF1,7050:down|hsa:6324,SCN1B,6324:down|hsa:5906,RAP1A,5906:down|hsa:7424,VEGFC,7424:down|hsa:4860,PNP,4860:down|hsa:10521,DDX17,10521:down|hsa:114990,VASN,114990:down|hsa:1495,CTNNA1,1495:down|hsa:5468,PPARG,5468:do…
negative regulation of nucleobase-containing compound metabolic process	biological_process	GO:0045934	100	1183	136066	1777537	0.000734937456822	0.000665527637399	0.183481929906	0.959760379845	1788|100533952|10459|6478|7050|10664|7514|144455|5993|5468|7316|1051|25959|11060|708|56180|6907|11200|64207|3275|3148|10971|2304|3665|3660|8359|8289|3397|1843|79813|6429|27316|9555|387893|79595|8726|10140|84667|54880|2295|2294|6929|3169|595|6926|7712|3213|7546|7494|650|2114|7554|467|23133|463|9869|6615|4609|6774|3281|4601|57649|1482|5716|863|54962|5796|7767|2354|23532|8360|4089|57786|64412|7175|6…	http://amigo.geneontology.org/cgi-bin/amigo/term_details?term=GO:0045934	hsa:1788,DNMT3A,1788:down|hsa:100533952,RBAK,100533952:up|hsa:10459,MAD2L2,10459:up|hsa:6478,SIAH2,6478:down|hsa:7050,TGIF1,7050:down|hsa:10664,CTCF,10664:down|hsa:7514,XPO1,7514:down|hsa:144455,E2F7,144455:down|hsa:5993,RFX5,5993:down|hsa:5468,PPARG,5468:down|hsa:7316,UBC,7316:down|hsa:1051,CEBPB,1051:down|hsa:25959,KANK2,25959:down|hsa:11060,WWP2,11060:down|hsa:708,C1QBP,708:down|hsa:56180,MOSP…
response to endogenous stimulus	biological_process	GO:0009719	100	1380	136066	1777537	0.000734937456822	0.0007763551476	0.715872596339	0.988064239637	1788|1718|10081|10458|5582|5580|3251|7050|7057|7514|9564|25778|114990|1495|7128|5468|6569|7316|3033|2902|595|23677|4092|5154|5604|3148|57727|4129|3576|56937|25805|528|64170|2280|64754|7027|5770|9315|1645|1644|900|1848|1432|3397|1729|1843|8891|55437|2355|84893|3169|5136|10253|79109|1981|7494|10370|650|5906|50515|7298|4609|23235|6774|1728|841|18|5796|2354|1109|4089|10670|5293|9619|7175|9181|1051|73…	http://amigo.geneontology.org/cgi-bin/amigo/term_details?term=GO:0009719	hsa:1788,DNMT3A,1788:down|hsa:1718,DHCR24,1718:down|hsa:10081,PDCD7,10081:down|hsa:10458,BAIAP2,10458:up|hsa:5582,PRKCG,5582:up|hsa:5580,PRKCD,5580:down|hsa:3251,HPRT1,3251:down|hsa:7050,TGIF1,7050:down|hsa:7057,THBS1,7057:up|hsa:7514,XPO1,7514:down|hsa:9564,BCAR1,9564:up|hsa:25778,DSTYK,25778:down|hsa:114990,VASN,114990:down|hsa:1495,CTNNA1,1495:down|hsa:7128,TNFAIP3,7128:down|hsa:5468,PPARG,546…
positive regulation of signal transduction	biological_process	GO:0009967	98	1246	136066	1777537	0.000720238707686	0.000700969937616	0.412945843166	0.973022692292	10140|50486|123920|1613|1545|3552|5580|6477|7057|5906|25778|23476|10521|200734|84334|1495|5684|90441|221002|79971|22848|2316|7316|27032|708|23401|5154|5604|9491|10971|114609|338557|5689|5685|25805|5687|5686|7533|64170|3665|2280|5008|56829|10783|11211|7027|7272|1432|90427|841|6774|81619|57506|84893|578|2923|2619|7852|10550|3169|10253|6764|7494|8795|650|51523|5719|5718|5716|7164|149041|122706|558|4…	http://amigo.geneontology.org/cgi-bin/amigo/term_details?term=GO:0009967	hsa:10140,TOB1,10140:down|hsa:50486,G0S2,50486:down|hsa:123920,CMTM3,123920:down|hsa:1613,DAPK3,1613:down|hsa:1545,CYP1B1,1545:up|hsa:3552,IL1A,3552:down|hsa:5580,PRKCD,5580:down|hsa:6477,SIAH1,6477:down|hsa:7057,THBS1,7057:up|hsa:5906,RAP1A,5906:down|hsa:25778,DSTYK,25778:down|hsa:23476,BRD4,23476:down|hsa:10521,DDX17,10521:down|hsa:200734,SPRED2,200734:down|hsa:84334,APOPT1,84334:down|hsa:1495,…
locomotion	biological_process	GO:0040011	98	1539	136066	1777537	0.000720238707686	0.000865804762433	0.968049691066	1.0	123920|8428|1545|694|6477|7057|6324|9564|7803|2919|23077|55909|1495|2294|4846|10193|4485|65979|2902|708|5154|6709|5604|3148|3576|2304|114609|1525|25805|55742|221002|55920|2768|54541|6478|4627|4354|104|1432|3397|1729|57580|7424|8724|7546|91624|2920|59277|2619|57406|7852|64221|10552|23080|399687|650|63916|2683|23332|6809|22800|6615|9620|6774|23237|10439|11060|4070|5796|2519|22885|558|4089|255626|52…	http://amigo.geneontology.org/cgi-bin/amigo/term_details?term=GO:0040011	hsa:123920,CMTM3,123920:down|hsa:8428,STK24,8428:down|hsa:1545,CYP1B1,1545:up|hsa:694,BTG1,694:down|hsa:6477,SIAH1,6477:down|hsa:7057,THBS1,7057:up|hsa:6324,SCN1B,6324:down|hsa:9564,BCAR1,9564:up|hsa:7803,PTP4A1,7803:down|hsa:2919,CXCL1,2919:down|hsa:23077,MYCBP2,23077:down|hsa:55909,BIN3,55909:down|hsa:1495,CTNNA1,1495:down|hsa:2294,FOXF1,2294:down|hsa:4846,NOS3,4846:up|hsa:10193,RNF41,10193:dow…
organic acid metabolic process	biological_process	GO:0006082	97	1021	136066	1777537	0.000712889333118	0.000574390293985	0.0264539758848	0.583732306172	1788|215|5742|10455|22928|8309|1545|7453|6487|4860|9060|3939|10449|5468|3339|6307|340665|5264|6569|6392|55066|3032|3033|18|4329|3945|27068|275|23576|9491|10434|79966|80201|5689|8802|5685|5684|5687|5686|55256|54541|4190|50640|1645|1644|9394|1432|1728|6774|4953|3098|60481|2618|6533|10380|145482|5230|7494|23395|55157|50515|2683|7298|64132|25902|2182|6611|23438|223|387787|5719|5718|5716|2752|9945|228…	http://amigo.geneontology.org/cgi-bin/amigo/term_details?term=GO:0006082	hsa:1788,DNMT3A,1788:down|hsa:215,ABCD1,215:up|hsa:5742,PTGS1,5742:down|hsa:10455,ECI2,10455:down|hsa:22928,SEPHS2,22928:down|hsa:8309,ACOX2,8309:up|hsa:1545,CYP1B1,1545:up|hsa:7453,WARS,7453:down|hsa:6487,ST3GAL3,6487:up|hsa:4860,PNP,4860:down|hsa:9060,PAPSS2,9060:down|hsa:3939,LDHA,3939:down|hsa:10449,ACAA2,10449:down|hsa:5468,PPARG,5468:down|hsa:3339,HSPG2,3339:up|hsa:6307,MSMO1,6307:down|hsa:…
negative regulation of RNA metabolic process	biological_process	GO:0051253	97	1081	136066	1777537	0.000712889333118	0.00060814486562	0.0765571564267	0.824837070476	1788|100533952|10459|6478|7050|10664|7514|144455|5993|5468|7316|1051|25959|11060|708|56180|6907|1482|64207|3275|3148|10971|2304|3665|3660|8359|8289|3397|6774|79813|6429|27316|9555|387893|79595|8726|10140|84667|54880|2295|2294|6929|3169|595|6926|7712|3213|7546|7494|650|2114|7554|467|23133|463|9869|6615|4609|3281|4601|57649|5716|863|5796|7767|2354|23532|8360|4089|57786|64412|7175|64324|10363|4690|1…	http://amigo.geneontology.org/cgi-bin/amigo/term_details?term=GO:0051253	hsa:1788,DNMT3A,1788:down|hsa:100533952,RBAK,100533952:up|hsa:10459,MAD2L2,10459:up|hsa:6478,SIAH2,6478:down|hsa:7050,TGIF1,7050:down|hsa:10664,CTCF,10664:down|hsa:7514,XPO1,7514:down|hsa:144455,E2F7,144455:down|hsa:5993,RFX5,5993:down|hsa:5468,PPARG,5468:down|hsa:7316,UBC,7316:down|hsa:1051,CEBPB,1051:down|hsa:25959,KANK2,25959:down|hsa:11060,WWP2,11060:down|hsa:708,C1QBP,708:down|hsa:56180,MOSP…
protein complex assembly	biological_process	GO:0006461	97	1141	136066	1777537	0.000712889333118	0.000641899437255	0.173749295906	0.959760379845	55856|3925|3040|10694|8543|5580|3251|4146|4869|4331|22920|267|1495|7128|137682|1482|23373|79133|6569|2316|6396|7259|29901|2491|829|147138|2902|6709|5604|3148|832|9919|401541|56937|79047|93323|2288|2280|64754|10783|8359|10541|197259|1645|90427|2040|1729|57580|89122|3014|27316|51100|4676|9555|9341|9639|10552|6923|1429|158|90550|23648|23332|388951|114904|10439|841|11200|5716|50632|2752|80274|55142|1…	http://amigo.geneontology.org/cgi-bin/amigo/term_details?term=GO:0006461	hsa:55856,ACOT13,55856:down|hsa:3925,STMN1,3925:down|hsa:3040,HBA2,3040:up|hsa:10694,CCT8,10694:down|hsa:8543,LMO4,8543:down|hsa:5580,PRKCD,5580:down|hsa:3251,HPRT1,3251:down|hsa:4146,MATN1,4146:up|hsa:4869,NPM1,4869:down|hsa:4331,MNAT1,4331:down|hsa:22920,KIFAP3,22920:down|hsa:267,AMFR,267:down|hsa:1495,CTNNA1,1495:down|hsa:7128,TNFAIP3,7128:down|hsa:137682,NDUFAF6,137682:down|hsa:1482,NKX2,1482…
protein complex biogenesis	biological_process	GO:0070271	97	1143	136066	1777537	0.000712889333118	0.000643024589643	0.17789001201	0.959760379845	55856|3925|3040|10694|8543|5580|3251|4146|4869|4331|22920|267|1495|7128|137682|1482|23373|79133|6569|2316|6396|7259|29901|2491|829|147138|2902|6709|5604|3148|832|9919|401541|56937|79047|93323|2288|2280|64754|10783|8359|10541|197259|1645|90427|2040|1729|57580|89122|3014|27316|51100|4676|9555|9341|9639|10552|6923|1429|158|90550|23648|23332|388951|114904|10439|841|11200|5716|50632|2752|80274|55142|1…	http://amigo.geneontology.org/cgi-bin/amigo/term_details?term=GO:0070271	hsa:55856,ACOT13,55856:down|hsa:3925,STMN1,3925:down|hsa:3040,HBA2,3040:up|hsa:10694,CCT8,10694:down|hsa:8543,LMO4,8543:down|hsa:5580,PRKCD,5580:down|hsa:3251,HPRT1,3251:down|hsa:4146,MATN1,4146:up|hsa:4869,NPM1,4869:down|hsa:4331,MNAT1,4331:down|hsa:22920,KIFAP3,22920:down|hsa:267,AMFR,267:down|hsa:1495,CTNNA1,1495:down|hsa:7128,TNFAIP3,7128:down|hsa:137682,NDUFAF6,137682:down|hsa:1482,NKX2,1482…
proteolysis	biological_process	GO:0006508	96	1373	136066	1777537	0.00070553995855	0.000772417114243	0.817773156297	1.0	5310|161725|10459|6478|5582|56893|6477|7057|1469|7511|402682|246184|203102|716|54205|267|7128|9789|5468|84334|10193|79139|51271|7316|4485|11060|63929|54926|10049|80196|4092|6907|9491|3300|1718|5094|5689|5685|5684|5687|25807|2768|150684|10783|10541|4627|7272|841|54431|649|4189|23326|578|2923|4185|10550|219333|5134|51633|7494|89932|389856|115426|6612|7353|10393|4609|5719|5718|5716|7164|10713|1511|1…	http://amigo.geneontology.org/cgi-bin/amigo/term_details?term=GO:0006508	hsa:5310,PKD1,5310:up|hsa:161725,OTUD7A,161725:down|hsa:10459,MAD2L2,10459:up|hsa:6478,SIAH2,6478:down|hsa:5582,PRKCG,5582:up|hsa:56893,UBQLN4,56893:down|hsa:6477,SIAH1,6477:down|hsa:7057,THBS1,7057:up|hsa:1469,CST1,1469:up|hsa:7511,XPNPEP1,7511:down|hsa:402682,UFSP1,402682:up|hsa:246184,CDC26,246184:down|hsa:203102,ADAM32,203102:up|hsa:716,C1S,716:down|hsa:54205,CYCS,54205:down|hsa:267,AMFR,267:…
cytoskeleton organization	biological_process	GO:0007010	95	979	136066	1777537	0.000698190583981	0.000550762093841	0.017939836313	0.515385159009	9203|3925|10459|10458|121512|55914|5580|4869|9564|2288|2919|23077|9826|1495|2316|4134|29901|829|65979|6314|93323|10049|5154|6709|11200|81|832|5310|1525|7431|55742|5697|55920|57477|10783|11211|23255|4627|5770|7272|1729|57580|55142|9419|91624|10300|9639|10552|10253|399687|22974|7514|57553|26973|10403|9620|23237|1482|27032|11004|4070|22885|1108|11252|23332|7175|4763|9181|81788|4690|85440|5195|11076|…	http://amigo.geneontology.org/cgi-bin/amigo/term_details?term=GO:0007010	hsa:9203,ZMYM3,9203:down|hsa:3925,STMN1,3925:down|hsa:10459,MAD2L2,10459:up|hsa:10458,BAIAP2,10458:up|hsa:121512,FGD4,121512:up|hsa:55914,ERBB2IP,55914:up|hsa:5580,PRKCD,5580:down|hsa:4869,NPM1,4869:down|hsa:9564,BCAR1,9564:up|hsa:2288,FKBP4,2288:down|hsa:2919,CXCL1,2919:down|hsa:23077,MYCBP2,23077:down|hsa:9826,ARHGEF11,9826:down|hsa:1495,CTNNA1,1495:down|hsa:2316,FLNA,2316:up|hsa:4134,MAP4,4134…
negative regulation of signal transduction	biological_process	GO:0009968	95	988	136066	1777537	0.000698190583981	0.000555825279586	0.021736084314	0.53837611148	10459|6478|3552|5580|7050|7057|7514|114990|200734|9826|1495|7128|25805|5468|4846|340665|7316|57727|29901|25959|65979|6314|708|80196|23677|1482|3148|9491|1850|3576|56937|5689|5685|5684|5687|5686|54541|10449|4627|5770|284996|1848|1432|90427|841|1843|1847|1845|55437|55003|9968|10140|2619|103|595|10253|79109|597|7494|650|50515|10318|7009|6615|4609|5719|5718|5716|54949|23532|122706|8567|4763|9181|5587…	http://amigo.geneontology.org/cgi-bin/amigo/term_details?term=GO:0009968	hsa:10459,MAD2L2,10459:up|hsa:6478,SIAH2,6478:down|hsa:3552,IL1A,3552:down|hsa:5580,PRKCD,5580:down|hsa:7050,TGIF1,7050:down|hsa:7057,THBS1,7057:up|hsa:7514,XPO1,7514:down|hsa:114990,VASN,114990:down|hsa:200734,SPRED2,200734:down|hsa:9826,ARHGEF11,9826:down|hsa:1495,CTNNA1,1495:down|hsa:7128,TNFAIP3,7128:down|hsa:25805,BAMBI,25805:down|hsa:5468,PPARG,5468:down|hsa:4846,NOS3,4846:up|hsa:340665,CYP…
oxoacid metabolic process	biological_process	GO:0043436	95	1002	136066	1777537	0.000698190583981	0.000563701346301	0.0289168494121	0.596945646369	1788|215|5742|10455|22928|8309|1545|7453|6487|387787|9060|3939|10449|5468|3339|6307|340665|5264|6569|6392|55066|3032|3033|18|4329|3945|27068|275|23576|9491|10434|79966|80201|5689|8802|5685|5684|5687|5686|55256|54541|4190|1645|1644|9394|1432|1728|6774|4953|3098|60481|2618|6533|10380|145482|5230|7494|23395|55157|50515|2683|7298|64132|25902|2182|6611|23438|223|50640|5719|5718|5716|2752|9945|22880|10…	http://amigo.geneontology.org/cgi-bin/amigo/term_details?term=GO:0043436	hsa:1788,DNMT3A,1788:down|hsa:215,ABCD1,215:up|hsa:5742,PTGS1,5742:down|hsa:10455,ECI2,10455:down|hsa:22928,SEPHS2,22928:down|hsa:8309,ACOX2,8309:up|hsa:1545,CYP1B1,1545:up|hsa:7453,WARS,7453:down|hsa:6487,ST3GAL3,6487:up|hsa:387787,LIPT2,387787:up|hsa:9060,PAPSS2,9060:down|hsa:3939,LDHA,3939:down|hsa:10449,ACAA2,10449:down|hsa:5468,PPARG,5468:down|hsa:3339,HSPG2,3339:up|hsa:6307,MSMO1,6307:down|…
positive regulation of protein metabolic process	biological_process	GO:0051247	95	1228	136066	1777537	0.000698190583981	0.000690843566125	0.475632491961	0.973022692292	3576|23367|10459|3552|5580|7057|4869|5906|10954|246184|54205|7128|5468|84334|387338|7316|708|4092|79888|5154|5604|9491|3300|5310|114609|5689|10605|5685|5684|5687|25807|2280|150684|5008|64754|11211|10541|136319|7272|1432|841|80349|55437|57506|22974|8726|4189|84893|578|7852|58477|10550|5770|595|10253|5134|5433|11015|7494|8795|83593|650|6203|467|6612|10393|4609|5366|6745|1994|5719|5718|5716|7164|568…	http://amigo.geneontology.org/cgi-bin/amigo/term_details?term=GO:0051247	hsa:3576,CXCL8,3576:down|hsa:23367,LARP1,23367:down|hsa:10459,MAD2L2,10459:up|hsa:3552,IL1A,3552:down|hsa:5580,PRKCD,5580:down|hsa:7057,THBS1,7057:up|hsa:4869,NPM1,4869:down|hsa:5906,RAP1A,5906:down|hsa:10954,PDIA5,10954:down|hsa:246184,CDC26,246184:down|hsa:54205,CYCS,54205:down|hsa:7128,TNFAIP3,7128:down|hsa:5468,PPARG,5468:down|hsa:84334,APOPT1,84334:down|hsa:387338,NSUN4,387338:down|hsa:7316,…
defense response	biological_process	GO:0006952	95	1469	136066	1777537	0.000698190583981	0.000826424428859	0.952606634827	1.0	5742|10458|5582|3552|5580|1525|7057|147179|23476|716|9373|7128|5468|7316|829|51295|708|5154|3140|5604|9308|9140|3576|5094|114609|338557|5687|25807|64170|3665|3660|3588|5008|54541|56829|11128|5770|104|1848|1432|841|6774|89122|1845|10906|57506|29927|55718|2920|55540|9533|2294|7852|10552|103|5136|79109|3459|6170|7416|4792|650|63916|2683|10318|3609|10010|80274|1511|558|255626|5293|9181|55872|4690|732…	http://amigo.geneontology.org/cgi-bin/amigo/term_details?term=GO:0006952	hsa:5742,PTGS1,5742:down|hsa:10458,BAIAP2,10458:up|hsa:5582,PRKCG,5582:up|hsa:3552,IL1A,3552:down|hsa:5580,PRKCD,5580:down|hsa:1525,CXADR,1525:down|hsa:7057,THBS1,7057:up|hsa:147179,WIPF2,147179:down|hsa:23476,BRD4,23476:down|hsa:716,C1S,716:down|hsa:9373,PLAA,9373:down|hsa:7128,TNFAIP3,7128:down|hsa:5468,PPARG,5468:down|hsa:7316,UBC,7316:down|hsa:829,CAPZA1,829:down|hsa:51295,ECSIT,51295:up|hsa:…
single-organism cellular localization	biological_process	GO:1902580	94	1000	136066	1777537	0.000690841209413	0.000562576193913	0.0349869660704	0.654963583243	23204|55696|8548|6129|7514|5906|22920|9789|6158|10300|10440|5514|10966|2316|4134|891|6396|6142|10434|10971|9919|5310|25805|7533|7027|23255|4627|103|6170|1644|1432|90427|841|11004|6774|81619|57506|29927|9419|8724|10140|23557|2923|2294|7494|10253|399687|51025|3692|58477|6203|23332|10403|754|26520|4601|6745|5604|5716|5189|6747|9341|3638|4089|6812|54471|5293|91782|7175|4763|5525|9181|23633|5195|6809|…	http://amigo.geneontology.org/cgi-bin/amigo/term_details?term=GO:1902580	hsa:23204,ARL6IP1,23204:down|hsa:55696,RBM22,55696:down|hsa:8548,BLZF1,8548:down|hsa:6129,RPL7,6129:up|hsa:7514,XPO1,7514:down|hsa:5906,RAP1A,5906:down|hsa:22920,KIFAP3,22920:down|hsa:9789,SPCS2,9789:down|hsa:6158,RPL28,6158:up|hsa:10300,KATNB1,10300:up|hsa:10440,TIMM17A,10440:down|hsa:5514,PPP1R10,5514:down|hsa:10966,RAB40B,10966:down|hsa:2316,FLNA,2316:up|hsa:4134,MAP4,4134:down|hsa:891,CCNB1,8…
negative regulation of nucleic acid-templated transcription	biological_process	GO:1903507	94	1028	136066	1777537	0.000690841209413	0.000578328327343	0.0580852362328	0.775207168542	1788|100533952|10459|6478|7050|10664|7514|144455|5993|5468|7316|1051|25959|11060|708|56180|6907|1482|64207|3275|3148|10971|2304|3665|3660|8359|8289|3397|6774|79813|9555|387893|79595|8726|10140|84667|54880|2295|2294|6929|3169|595|6926|7712|3213|7546|7494|650|2114|7554|467|23133|463|9869|6615|4609|3281|4601|57649|5716|863|5796|7767|2354|23532|8360|4089|57786|64412|7175|64324|10363|4690|11176|7323|5…	http://amigo.geneontology.org/cgi-bin/amigo/term_details?term=GO:1903507	hsa:1788,DNMT3A,1788:down|hsa:100533952,RBAK,100533952:up|hsa:10459,MAD2L2,10459:up|hsa:6478,SIAH2,6478:down|hsa:7050,TGIF1,7050:down|hsa:10664,CTCF,10664:down|hsa:7514,XPO1,7514:down|hsa:144455,E2F7,144455:down|hsa:5993,RFX5,5993:down|hsa:5468,PPARG,5468:down|hsa:7316,UBC,7316:down|hsa:1051,CEBPB,1051:down|hsa:25959,KANK2,25959:down|hsa:11060,WWP2,11060:down|hsa:708,C1QBP,708:down|hsa:56180,MOSP…
negative regulation of RNA biosynthetic process	biological_process	GO:1902679	94	1043	136066	1777537	0.000690841209413	0.000586766970252	0.0744151133453	0.823924257682	1788|100533952|10459|6478|7050|10664|7514|144455|5993|5468|7316|1051|25959|11060|708|56180|6907|1482|64207|3275|3148|10971|2304|3665|3660|8359|8289|3397|6774|79813|9555|387893|79595|8726|10140|84667|54880|2295|2294|6929|3169|595|6926|7712|3213|7546|7494|650|2114|7554|467|23133|463|9869|6615|4609|3281|4601|57649|5716|863|5796|7767|2354|23532|8360|4089|57786|64412|7175|64324|10363|4690|11176|7323|5…	http://amigo.geneontology.org/cgi-bin/amigo/term_details?term=GO:1902679	hsa:1788,DNMT3A,1788:down|hsa:100533952,RBAK,100533952:up|hsa:10459,MAD2L2,10459:up|hsa:6478,SIAH2,6478:down|hsa:7050,TGIF1,7050:down|hsa:10664,CTCF,10664:down|hsa:7514,XPO1,7514:down|hsa:144455,E2F7,144455:down|hsa:5993,RFX5,5993:down|hsa:5468,PPARG,5468:down|hsa:7316,UBC,7316:down|hsa:1051,CEBPB,1051:down|hsa:25959,KANK2,25959:down|hsa:11060,WWP2,11060:down|hsa:708,C1QBP,708:down|hsa:56180,MOSP…
cytoplasmic transport	biological_process	GO:0016482	91	918	136066	1777537	0.000668793085708	0.000516444946012	0.0128276210066	0.493274313887	55850|23049|55696|578|8548|6129|7307|80145|4869|58477|25805|6158|10440|5514|2316|6396|4074|6142|10434|84324|9919|26097|5310|22853|57510|9789|2280|150684|10541|103|6170|1432|1729|6774|6429|55437|57506|29927|8724|10140|23557|2923|2619|10553|10250|5433|51025|6430|81609|3692|7494|7514|5869|22906|6203|29934|90550|754|26520|4601|6745|5604|5716|5189|4763|9341|53371|3638|2733|4089|91782|7175|6747|23633|5…	http://amigo.geneontology.org/cgi-bin/amigo/term_details?term=GO:0016482	hsa:55850,USE1,55850:up|hsa:23049,SMG1,23049:up|hsa:55696,RBM22,55696:down|hsa:578,BAK1,578:up|hsa:8548,BLZF1,8548:down|hsa:6129,RPL7,6129:up|hsa:7307,U2AF1,7307:down|hsa:80145,THOC7,80145:down|hsa:4869,NPM1,4869:down|hsa:58477,SRPRB,58477:down|hsa:25805,BAMBI,25805:down|hsa:6158,RPL28,6158:up|hsa:10440,TIMM17A,10440:down|hsa:5514,PPP1R10,5514:down|hsa:2316,FLNA,2316:up|hsa:6396,SEC13,6396:down|h…
negative regulation of transcription, DNA-templated	biological_process	GO:0045892	91	995	136066	1777537	0.000668793085708	0.000559763312944	0.0610337155015	0.78411807713	1788|100533952|10459|7050|10664|7514|144455|5993|5468|7316|1051|25959|11060|708|56180|6907|1482|64207|3275|3148|10971|2304|3665|3660|8359|8289|3397|6774|79813|9555|387893|79595|8726|7546|84667|54880|2295|2294|6929|3169|595|6926|7712|3213|7494|650|2114|7554|467|23133|463|9869|6615|4609|3281|4601|57649|5716|863|5796|7767|2354|23532|8360|4089|57786|64412|7175|64324|10363|4690|11176|7323|5195|7071|34…	http://amigo.geneontology.org/cgi-bin/amigo/term_details?term=GO:0045892	hsa:1788,DNMT3A,1788:down|hsa:100533952,RBAK,100533952:up|hsa:10459,MAD2L2,10459:up|hsa:7050,TGIF1,7050:down|hsa:10664,CTCF,10664:down|hsa:7514,XPO1,7514:down|hsa:144455,E2F7,144455:down|hsa:5993,RFX5,5993:down|hsa:5468,PPARG,5468:down|hsa:7316,UBC,7316:down|hsa:1051,CEBPB,1051:down|hsa:25959,KANK2,25959:down|hsa:11060,WWP2,11060:down|hsa:708,C1QBP,708:down|hsa:56180,MOSPD1,56180:down|hsa:6907,TB…
oxidation-reduction process	biological_process	GO:0055114	91	1005	136066	1777537	0.000668793085708	0.000565389074883	0.0721843992692	0.817937951067	216|215|5742|83931|3040|51478|8309|1545|5906|51060|10954|3939|221120|54205|5468|340665|5264|6392|7316|3032|3033|4329|51295|3945|79966|5253|4129|22992|1718|8802|6307|55256|4190|84293|4541|4540|1645|22868|1432|1728|54949|54431|518|51218|515|516|79676|84816|2923|10553|145482|4538|4539|1429|4535|4536|1735|55316|650|25902|150209|57553|23133|4609|9588|224|223|55066|11062|25912|9945|57179|1109|4082|9194…	http://amigo.geneontology.org/cgi-bin/amigo/term_details?term=GO:0055114	hsa:216,ALDH1A1,216:down|hsa:215,ABCD1,215:up|hsa:5742,PTGS1,5742:down|hsa:83931,STK40,83931:down|hsa:3040,HBA2,3040:up|hsa:51478,HSD17B7,51478:down|hsa:8309,ACOX2,8309:up|hsa:1545,CYP1B1,1545:up|hsa:5906,RAP1A,5906:down|hsa:51060,TXNDC12,51060:down|hsa:10954,PDIA5,10954:down|hsa:3939,LDHA,3939:down|hsa:221120,ALKBH3,221120:down|hsa:54205,CYCS,54205:down|hsa:5468,PPARG,5468:down|hsa:340665,CYP26C…
response to oxygen-containing compound	biological_process	GO:1901700	90	1286	136066	1777537	0.00066144371114	0.000723472985372	0.80833865038	1.0	1788|8428|3040|10458|1545|5580|7057|5906|2919|54205|4884|1495|7128|5468|6569|54840|3033|25959|2902|595|23677|891|5154|5604|3148|57727|4129|3576|114609|54834|528|64170|64754|11211|5770|1645|1432|841|1843|8891|55437|2355|578|2920|57406|6929|3169|1981|7494|9564|23334|7298|1911|9588|23235|6774|51526|7564|1728|18|5796|2752|1511|2354|1109|91942|558|10670|9181|1051|7071|51094|4846|890|1176|142|5165|613|…	http://amigo.geneontology.org/cgi-bin/amigo/term_details?term=GO:1901700	hsa:1788,DNMT3A,1788:down|hsa:8428,STK24,8428:down|hsa:3040,HBA2,3040:up|hsa:10458,BAIAP2,10458:up|hsa:1545,CYP1B1,1545:up|hsa:5580,PRKCD,5580:down|hsa:7057,THBS1,7057:up|hsa:5906,RAP1A,5906:down|hsa:2919,CXCL1,2919:down|hsa:54205,CYCS,54205:down|hsa:4884,NPTX1,4884:down|hsa:1495,CTNNA1,1495:down|hsa:7128,TNFAIP3,7128:down|hsa:5468,PPARG,5468:down|hsa:6569,SLC34A1,6569:up|hsa:54840,APTX,54840:dow…
positive regulation of cellular protein metabolic process	biological_process	GO:0032270	89	1129	136066	1777537	0.000654094336572	0.000635148522928	0.410416793513	0.973022692292	3576|23367|10459|5580|7057|4869|5906|10954|246184|54205|7128|5468|84334|387338|7316|708|4092|5154|5604|9491|3300|5310|5689|10605|5685|5684|5687|5686|2280|150684|5008|64754|11211|10541|5770|7272|1432|841|80349|55437|57506|22974|8726|4189|84893|578|7852|58477|10550|595|10253|5134|5433|11015|7494|8795|83593|650|6203|467|6612|10393|4609|5366|6745|1994|5719|5718|5716|7164|27230|122706|4089|5292|8567|5…	http://amigo.geneontology.org/cgi-bin/amigo/term_details?term=GO:0032270	hsa:3576,CXCL8,3576:down|hsa:23367,LARP1,23367:down|hsa:10459,MAD2L2,10459:up|hsa:5580,PRKCD,5580:down|hsa:7057,THBS1,7057:up|hsa:4869,NPM1,4869:down|hsa:5906,RAP1A,5906:down|hsa:10954,PDIA5,10954:down|hsa:246184,CDC26,246184:down|hsa:54205,CYCS,54205:down|hsa:7128,TNFAIP3,7128:down|hsa:5468,PPARG,5468:down|hsa:84334,APOPT1,84334:down|hsa:387338,NSUN4,387338:down|hsa:7316,UBC,7316:down|hsa:708,C1…
cellular component morphogenesis	biological_process	GO:0032989	89	1258	136066	1777537	0.000654094336572	0.000707720851943	0.778102164533	0.997248495122	9203|3925|10459|10458|121512|11252|6478|79867|3251|4146|6477|6324|65082|114990|4884|55909|2619|2316|56912|6311|2902|708|310|6709|5604|832|59277|25805|55742|7533|55920|2768|9253|4627|1432|3397|1729|54949|55437|4957|7546|353116|2295|7852|64221|10552|3169|650|23332|23334|6615|23237|1482|4070|57580|22885|9341|558|4089|6812|4241|9181|57493|85440|4929|1613|7204|85369|29071|83464|22897|4092|79784|4690|2…	http://amigo.geneontology.org/cgi-bin/amigo/term_details?term=GO:0032989	hsa:9203,ZMYM3,9203:down|hsa:3925,STMN1,3925:down|hsa:10459,MAD2L2,10459:up|hsa:10458,BAIAP2,10458:up|hsa:121512,FGD4,121512:up|hsa:11252,PACSIN2,11252:down|hsa:6478,SIAH2,6478:down|hsa:79867,TCTN2,79867:down|hsa:3251,HPRT1,3251:down|hsa:4146,MATN1,4146:up|hsa:6477,SIAH1,6477:down|hsa:6324,SCN1B,6324:down|hsa:65082,VPS33A,65082:down|hsa:114990,VASN,114990:down|hsa:4884,NPTX1,4884:down|hsa:55909,B…
cellular macromolecule catabolic process	biological_process	GO:0044265	88	888	136066	1777537	0.000646744962004	0.000499567660195	0.0142446716742	0.493274313887	23049|55181|10459|6129|6478|5582|56893|6477|4869|246184|677|4331|9827|267|7128|6158|10193|54840|51271|7316|79139|11060|54926|5393|80196|891|6907|6142|3148|9491|3300|5310|5094|5689|10605|5685|5684|5687|5686|2768|150684|56829|10783|6170|7272|246243|841|54431|4189|84893|23404|219333|5433|1981|10140|7494|389856|6203|9337|115426|6612|7353|10393|5719|11200|5716|149041|1977|5718|10713|5810|122706|7175|5…	http://amigo.geneontology.org/cgi-bin/amigo/term_details?term=GO:0044265	hsa:23049,SMG1,23049:up|hsa:55181,SMG8,55181:down|hsa:10459,MAD2L2,10459:up|hsa:6129,RPL7,6129:up|hsa:6478,SIAH2,6478:down|hsa:5582,PRKCG,5582:up|hsa:56893,UBQLN4,56893:down|hsa:6477,SIAH1,6477:down|hsa:4869,NPM1,4869:down|hsa:246184,CDC26,246184:down|hsa:677,ZFP36L1,677:down|hsa:4331,MNAT1,4331:down|hsa:9827,RGP1,9827:down|hsa:267,AMFR,267:down|hsa:7128,TNFAIP3,7128:down|hsa:6158,RPL28,6158:up|h…
regulation of cell cycle	biological_process	GO:0051726	87	848	136066	1777537	0.000639395587436	0.000477064612438	0.00694499892117	0.458096647668	3576|10459|150094|3552|221477|7057|10664|4869|23476|144455|993|6990|4331|7128|7316|25959|65979|595|5604|3275|9491|1718|5689|5685|5684|5687|5686|55920|5008|65061|10783|104|7272|900|2273|1843|1845|55437|9555|23326|578|2619|55957|6929|3169|6926|6430|22974|7514|55159|650|26973|9134|463|115426|10393|4609|8567|7564|5719|11200|5716|54962|83903|5796|5718|5810|122706|5292|7175|246184|4616|339345|1613|5149…	http://amigo.geneontology.org/cgi-bin/amigo/term_details?term=GO:0051726	hsa:3576,CXCL8,3576:down|hsa:10459,MAD2L2,10459:up|hsa:150094,SIK1,150094:down|hsa:3552,IL1A,3552:down|hsa:221477,C6orf89,221477:down|hsa:7057,THBS1,7057:up|hsa:10664,CTCF,10664:down|hsa:4869,NPM1,4869:down|hsa:23476,BRD4,23476:down|hsa:144455,E2F7,144455:down|hsa:993,CDC25A,993:down|hsa:6990,DYNLT3,6990:down|hsa:4331,MNAT1,4331:down|hsa:7128,TNFAIP3,7128:down|hsa:7316,UBC,7316:down|hsa:25959,KAN…
chromosome organization	biological_process	GO:0051276	87	951	136066	1777537	0.000639395587436	0.000535009960412	0.0652262322986	0.806167687348	1788|23326|339287|10459|5982|4676|387893|5984|10664|4869|23476|246184|148479|2491|9425|7259|6314|595|8019|64769|23774|6907|112869|3275|3148|54934|5253|22992|401541|64754|8359|10541|9643|8289|7272|11004|79813|3014|80349|9555|130951|9557|8726|84893|100130958|54556|54880|10300|6929|3169|7494|10403|23133|9869|10393|4609|1911|5558|11143|4173|6294|83903|1108|8360|255626|91782|7175|64324|10363|11176|161…	http://amigo.geneontology.org/cgi-bin/amigo/term_details?term=GO:0051276	hsa:1788,DNMT3A,1788:down|hsa:23326,USP22,23326:down|hsa:339287,MSL1,339287:down|hsa:10459,MAD2L2,10459:up|hsa:5982,RFC2,5982:down|hsa:4676,NAP1L4,4676:down|hsa:387893,SETD8,387893:down|hsa:5984,RFC4,5984:down|hsa:10664,CTCF,10664:down|hsa:4869,NPM1,4869:down|hsa:23476,BRD4,23476:down|hsa:246184,CDC26,246184:down|hsa:148479,PHF13,148479:down|hsa:2491,CENPI,2491:up|hsa:9425,CDYL,9425:down|hsa:7259…
cell morphogenesis	biological_process	GO:0000902	87	1175	136066	1777537	0.000639395587436	0.000661027027848	0.633282428687	0.979567891931	9203|3925|10459|10458|121512|11252|6478|79867|3251|4146|6477|6324|65082|114990|4884|55909|2619|2316|56912|6311|2902|708|310|6709|5604|832|59277|25805|55742|7533|55920|2768|9253|4627|1432|3397|1729|54949|55437|4957|7546|353116|2295|7852|64221|10552|3169|650|23332|23334|6615|23237|4070|57580|22885|9341|558|4089|6812|4241|9181|57493|85440|4929|1613|7204|85369|29071|83464|22897|4092|79784|4690|23077|…	http://amigo.geneontology.org/cgi-bin/amigo/term_details?term=GO:0000902	hsa:9203,ZMYM3,9203:down|hsa:3925,STMN1,3925:down|hsa:10459,MAD2L2,10459:up|hsa:10458,BAIAP2,10458:up|hsa:121512,FGD4,121512:up|hsa:11252,PACSIN2,11252:down|hsa:6478,SIAH2,6478:down|hsa:79867,TCTN2,79867:down|hsa:3251,HPRT1,3251:down|hsa:4146,MATN1,4146:up|hsa:6477,SIAH1,6477:down|hsa:6324,SCN1B,6324:down|hsa:65082,VPS33A,65082:down|hsa:114990,VASN,114990:down|hsa:4884,NPTX1,4884:down|hsa:55909,B…
mitotic cell cycle process	biological_process	GO:1903047	86	815	136066	1777537	0.000632046212867	0.000458499598039	0.0037819074713	0.382513373427	3925|23511|10459|3552|9833|387893|23476|144455|993|10726|6990|4331|55909|148479|2316|7316|4134|25959|595|136647|5604|3275|83903|9491|9918|5310|5689|5685|5684|5687|5686|93323|55920|9150|10783|7027|7272|900|2273|11004|1843|4957|10300|9639|55957|6929|10253|22974|348995|55159|23332|10403|9134|7298|23133|10393|5558|4173|5719|11200|5716|54962|7164|5718|55142|53371|122706|5292|91782|7175|246184|9181|558…	http://amigo.geneontology.org/cgi-bin/amigo/term_details?term=GO:1903047	hsa:3925,STMN1,3925:down|hsa:23511,NUP188,23511:down|hsa:10459,MAD2L2,10459:up|hsa:3552,IL1A,3552:down|hsa:9833,MELK,9833:down|hsa:387893,SETD8,387893:down|hsa:23476,BRD4,23476:down|hsa:144455,E2F7,144455:down|hsa:993,CDC25A,993:down|hsa:10726,NUDC,10726:down|hsa:6990,DYNLT3,6990:down|hsa:4331,MNAT1,4331:down|hsa:55909,BIN3,55909:down|hsa:148479,PHF13,148479:down|hsa:2316,FLNA,2316:up|hsa:7316,UB…
carboxylic acid metabolic process	biological_process	GO:0019752	86	886	136066	1777537	0.000632046212867	0.000498442507807	0.023032521438	0.553830570041	1788|215|5742|10455|8309|1545|7453|387787|3939|10449|5468|22928|5687|340665|5264|6569|6392|55066|3032|3033|18|4329|3945|27068|275|23576|9491|10434|79966|80201|5689|8802|5685|5684|6307|5686|55256|54541|4190|1645|1644|1432|1728|6774|4953|255189|60481|2618|6533|145482|5230|7494|23395|55157|7298|25902|2182|6611|23438|223|50640|5719|5718|5716|2752|9945|22880|10491|1109|29968|122706|3638|113235|47|873|…	http://amigo.geneontology.org/cgi-bin/amigo/term_details?term=GO:0019752	hsa:1788,DNMT3A,1788:down|hsa:215,ABCD1,215:up|hsa:5742,PTGS1,5742:down|hsa:10455,ECI2,10455:down|hsa:8309,ACOX2,8309:up|hsa:1545,CYP1B1,1545:up|hsa:7453,WARS,7453:down|hsa:387787,LIPT2,387787:up|hsa:3939,LDHA,3939:down|hsa:10449,ACAA2,10449:down|hsa:5468,PPARG,5468:down|hsa:22928,SEPHS2,22928:down|hsa:5687,PSMA6,5687:down|hsa:340665,CYP26C1,340665:up|hsa:5264,PHYH,5264:down|hsa:6569,SLC34A1,6569…
neurogenesis	biological_process	GO:0022008	86	1382	136066	1777537	0.000632046212867	0.000777480299988	0.975068271288	1.0	3925|8428|10458|8543|6478|3251|7050|6477|6324|5906|4884|9826|1495|5468|6311|4975|2902|6709|5604|832|7431|7533|2288|54541|9253|11211|4627|136319|9315|9394|1729|6774|8891|7424|6929|9968|8724|7546|23557|59277|2619|10300|7852|9639|64221|10552|3169|27242|3213|7494|650|23332|23334|6809|463|2182|9620|10439|1482|57580|2020|22885|558|4089|6812|4763|9181|1808|10363|4690|85440|4929|1613|7204|83464|79784|105…	http://amigo.geneontology.org/cgi-bin/amigo/term_details?term=GO:0022008	hsa:3925,STMN1,3925:down|hsa:8428,STK24,8428:down|hsa:10458,BAIAP2,10458:up|hsa:8543,LMO4,8543:down|hsa:6478,SIAH2,6478:down|hsa:3251,HPRT1,3251:down|hsa:7050,TGIF1,7050:down|hsa:6477,SIAH1,6477:down|hsa:6324,SCN1B,6324:down|hsa:5906,RAP1A,5906:down|hsa:4884,NPTX1,4884:down|hsa:9826,ARHGEF11,9826:down|hsa:1495,CTNNA1,1495:down|hsa:5468,PPARG,5468:down|hsa:6311,ATXN2,6311:down|hsa:4975,OMP,4975:up…
negative regulation of cell death	biological_process	GO:0060548	85	854	136066	1777537	0.000624696838299	0.000480440069602	0.0143837657741	0.493274313887	23532|10049|3397|84280|122706|80196|597|2902|4089|6812|5292|662|2619|8567|81788|51471|10553|81567|9181|3148|9491|10253|6926|399687|558|4690|6478|5582|3552|5580|4790|4929|1718|7057|7494|338557|55179|4869|5689|51499|5685|5684|5687|50515|4846|3665|4091|1051|9214|4862|3622|57535|55626|10449|4331|7009|8539|22920|6774|1495|6615|4609|1482|103|3055|7128|7564|10370|900|5686|90427|5719|5718|1843|5716|7316|…	http://amigo.geneontology.org/cgi-bin/amigo/term_details?term=GO:0060548	hsa:23532,PRAME,23532:down|hsa:10049,DNAJB6,10049:down|hsa:3397,ID1,3397:down|hsa:84280,BTBD10,84280:down|hsa:122706,PSMB11,122706:up|hsa:80196,RNF34,80196:down|hsa:597,BCL2A1,597:up|hsa:2902,GRIN1,2902:up|hsa:4089,SMAD4,4089:down|hsa:6812,STXBP1,6812:down|hsa:5292,PIM1,5292:down|hsa:662,BNIP1,662:down|hsa:2619,GAS1,2619:down|hsa:8567,MADD,8567:down|hsa:81788,NUAK2,81788:down|hsa:51471,NAT8B,5147…
positive regulation of transcription from RNA polymerase II promoter	biological_process	GO:0045944	85	918	136066	1777537	0.000624696838299	0.000516444946012	0.0554432816701	0.775207168542	3665|607|64783|390259|3638|56180|4089|3169|2295|2294|6907|5604|64207|5013|6929|1432|9181|3148|22885|5307|3552|8543|3660|23028|10521|4929|5310|7494|57178|81566|2034|9643|650|23476|4862|2114|171017|51499|10318|4092|8433|144455|142|57506|5534|4690|467|5008|23648|4331|7027|22807|4609|2958|5468|64754|4790|10370|23373|1482|3206|5089|7316|3229|4157|51621|2902|6774|282991|863|6294|4072|27316|1051|8767|80…	http://amigo.geneontology.org/cgi-bin/amigo/term_details?term=GO:0045944	hsa:3665,IRF7,3665:up|hsa:607,BCL9,607:down|hsa:64783,RBM15,64783:up|hsa:390259,BSX,390259:up|hsa:3638,INSIG1,3638:down|hsa:56180,MOSPD1,56180:down|hsa:4089,SMAD4,4089:down|hsa:3169,FOXA1,3169:down|hsa:2295,FOXF2,2295:down|hsa:2294,FOXF1,2294:down|hsa:6907,TBL1X,6907:down|hsa:5604,MAP2K1,5604:down|hsa:64207,IRF2BPL,64207:down|hsa:5013,OTX1,5013:down|hsa:6929,TCF3,6929:down|hsa:1432,MAPK14,1432:do…
immune response	biological_process	GO:0006955	85	1377	136066	1777537	0.000624696838299	0.000774667419019	0.978695513111	1.0	5393|3665|3459|55718|708|7128|2920|9533|5293|2294|3140|5604|51295|9308|9181|147179|9140|10458|5154|3660|79109|27242|10010|5582|3552|5580|7323|558|5770|7316|3576|5094|7057|7494|114609|1525|4690|9564|4792|51441|613|4860|63916|51082|10318|4091|84659|1613|57817|3588|716|5008|56829|10175|2919|5534|11128|5468|3055|4790|6170|104|1848|1432|841|5136|51010|1511|89122|64170|1845|149041|29901|1051|8767|10906…	http://amigo.geneontology.org/cgi-bin/amigo/term_details?term=GO:0006955	hsa:5393,EXOSC9,5393:down|hsa:3665,IRF7,3665:up|hsa:3459,IFNGR1,3459:down|hsa:55718,POLR3E,55718:down|hsa:708,C1QBP,708:down|hsa:7128,TNFAIP3,7128:down|hsa:2920,CXCL2,2920:down|hsa:9533,POLR1C,9533:down|hsa:5293,PIK3CD,5293:down|hsa:2294,FOXF1,2294:down|hsa:3140,MR1,3140:down|hsa:5604,MAP2K1,5604:down|hsa:51295,ECSIT,51295:up|hsa:9308,CD83,9308:down|hsa:9181,ARHGEF2,9181:down|hsa:147179,WIPF2,147…
enzyme linked receptor protein signaling pathway	biological_process	GO:0007167	84	1090	136066	1777537	0.000617347463731	0.000613208051365	0.492469362707	0.974537777814	10140|7316|558|1176|4089|4627|56937|5293|55715|7057|5604|51295|10552|9181|5136|10253|10458|121512|55914|79109|4920|5582|5580|1981|4790|7050|7071|7494|7204|7514|5906|7431|650|25805|83464|50515|528|63916|7554|4091|4092|79784|8481|142|4690|2280|613|114990|9564|54541|5154|9826|7027|1495|4609|1482|5770|9315|3055|23235|25778|10370|7272|1848|1432|3397|2902|1977|50848|6774|7323|3622|1845|57727|5796|8767|…	http://amigo.geneontology.org/cgi-bin/amigo/term_details?term=GO:0007167	hsa:10140,TOB1,10140:down|hsa:7316,UBC,7316:down|hsa:558,AXL,558:down|hsa:1176,AP3S1,1176:down|hsa:4089,SMAD4,4089:down|hsa:4627,MYH9,4627:down|hsa:56937,PMEPA1,56937:down|hsa:5293,PIK3CD,5293:down|hsa:55715,DOK4,55715:down|hsa:7057,THBS1,7057:up|hsa:5604,MAP2K1,5604:down|hsa:51295,ECSIT,51295:up|hsa:10552,ARPC1A,10552:down|hsa:9181,ARHGEF2,9181:down|hsa:5136,PDE1A,5136:down|hsa:10253,SPRY2,10253…
regulation of transferase activity	biological_process	GO:0051338	83	880	136066	1777537	0.000609998089163	0.000495067050644	0.0422314116466	0.706528173444	4189|5687|5310|122706|25778|891|7564|55181|5292|5154|7852|5604|4763|578|5525|103|9491|10253|29071|10459|4616|5770|11329|5580|1850|11015|3576|7057|7494|60370|6187|9467|4869|5906|650|5685|5684|81848|5686|5689|10954|55437|890|4092|26973|246184|993|9134|898|467|55626|4331|595|200734|10393|7128|90007|5468|64754|8795|104|6745|900|1848|1432|90441|5719|5718|1843|5716|7316|1847|7164|4690|1845|8767|11211|5…	http://amigo.geneontology.org/cgi-bin/amigo/term_details?term=GO:0051338	hsa:4189,DNAJB9,4189:down|hsa:5687,PSMA6,5687:down|hsa:5310,PKD1,5310:up|hsa:122706,PSMB11,122706:up|hsa:25778,DSTYK,25778:down|hsa:891,CCNB1,891:down|hsa:7564,ZNF16,7564:down|hsa:55181,SMG8,55181:down|hsa:5292,PIM1,5292:down|hsa:5154,PDGFA,5154:down|hsa:7852,CXCR4,7852:down|hsa:5604,MAP2K1,5604:down|hsa:4763,NF1,4763:down|hsa:578,BAK1,578:up|hsa:5525,PPP2R5A,5525:down|hsa:103,ADAR,103:down|hsa:9…
carbohydrate derivative metabolic process	biological_process	GO:1901135	83	1112	136066	1777537	0.000609998089163	0.000625584727632	0.603792552346	0.976888829714	29880|1788|515|5016|158|10165|5292|255189|4540|4513|4763|22934|10380|5136|3339|4846|4519|2132|4539|5580|148789|4512|3251|4536|1854|7057|90411|4508|1109|29071|650|4247|4860|50515|2923|2683|10318|9060|54205|142|204|7298|64132|9445|9945|64087|65258|5141|2618|47|9761|116150|112858|4538|7372|26503|4790|6487|22906|1645|8644|221443|9394|6569|4157|2519|54949|2300|6396|5631|80201|518|55650|471|27230|79717…	http://amigo.geneontology.org/cgi-bin/amigo/term_details?term=GO:1901135	hsa:29880,ALG5,29880:down|hsa:1788,DNMT3A,1788:down|hsa:515,ATP5F1,515:down|hsa:5016,OVGP1,5016:up|hsa:158,ADSL,158:down|hsa:10165,SLC25A13,10165:down|hsa:5292,PIM1,5292:down|hsa:255189,PLA2G4F,255189:up|hsa:4540,ND5,4540:down|hsa:4513,COX2,4513:down|hsa:4763,NF1,4763:down|hsa:22934,RPIA,22934:down|hsa:10380,BPNT1,10380:down|hsa:5136,PDE1A,5136:down|hsa:3339,HSPG2,3339:up|hsa:4846,NOS3,4846:up|hs…
positive regulation of catalytic activity	biological_process	GO:0043085	83	1129	136066	1777537	0.000609998089163	0.000635148522928	0.654658041871	0.98206351514	4189|10049|7316|122706|25778|5292|5154|7852|5604|4763|578|58477|10550|8412|3148|9491|10253|29071|121512|55437|4616|60370|5770|5134|5582|55114|5580|11015|4929|3576|7057|7494|7204|6187|26097|8924|5906|650|5685|5684|83464|5686|5689|10954|27230|891|6745|246184|2919|9373|54205|55626|5366|595|8567|10393|10541|23255|4609|116987|5468|483|8795|90441|8891|7564|84334|1432|841|5719|5718|5310|5716|5687|7164|5…	http://amigo.geneontology.org/cgi-bin/amigo/term_details?term=GO:0043085	hsa:4189,DNAJB9,4189:down|hsa:10049,DNAJB6,10049:down|hsa:7316,UBC,7316:down|hsa:122706,PSMB11,122706:up|hsa:25778,DSTYK,25778:down|hsa:5292,PIM1,5292:down|hsa:5154,PDGFA,5154:down|hsa:7852,CXCR4,7852:down|hsa:5604,MAP2K1,5604:down|hsa:4763,NF1,4763:down|hsa:578,BAK1,578:up|hsa:58477,SRPRB,58477:down|hsa:10550,ARL6IP5,10550:down|hsa:8412,BCAR3,8412:down|hsa:3148,HMGB2,3148:down|hsa:9491,PSMF1,949…
generation of neurons	biological_process	GO:0048699	82	1307	136066	1777537	0.000602648714594	0.000735287085445	0.967124007263	1.0	2902|23557|558|3925|4089|6709|3169|6324|23332|8428|10300|10439|5604|4763|10552|9181|10458|8543|832|7050|85440|6478|136319|4627|3251|4929|6477|1613|7494|7204|6311|5906|7431|650|10363|222894|83464|27242|7533|2288|79784|6812|23334|6809|4884|7424|23077|9253|463|114798|2182|9218|9826|2619|59277|1482|5468|9315|9620|23191|7852|9394|54541|1729|57580|282991|6774|3213|1605|64221|1808|4690|1051|11211|2020|7…	http://amigo.geneontology.org/cgi-bin/amigo/term_details?term=GO:0048699	hsa:2902,GRIN1,2902:up|hsa:23557,SNAPIN,23557:down|hsa:558,AXL,558:down|hsa:3925,STMN1,3925:down|hsa:4089,SMAD4,4089:down|hsa:6709,SPTAN1,6709:down|hsa:3169,FOXA1,3169:down|hsa:6324,SCN1B,6324:down|hsa:23332,CLASP1,23332:down|hsa:8428,STK24,8428:down|hsa:10300,KATNB1,10300:up|hsa:10439,OLFM1,10439:down|hsa:5604,MAP2K1,5604:down|hsa:4763,NF1,4763:down|hsa:10552,ARPC1A,10552:down|hsa:9181,ARHGEF2,9…
negative regulation of protein metabolic process	biological_process	GO:0051248	81	835	136066	1777537	0.000595299340026	0.000469751121918	0.0268933771812	0.587425731375	10049|578|80196|891|4089|56937|54880|26973|2619|1613|7175|5689|4763|8891|5770|55872|9491|10253|11329|10459|3300|4616|339345|6478|5582|27102|51247|1850|1718|10140|7057|89932|9467|4869|1469|51499|5685|5684|81848|23034|29934|9445|4092|4091|246184|4690|2280|23077|3609|10642|84651|64754|200734|10393|7128|5686|103|4790|5687|104|7272|10439|1848|54541|5580|5719|5718|1843|5716|7316|1847|9827|1845|54431|23…	http://amigo.geneontology.org/cgi-bin/amigo/term_details?term=GO:0051248	hsa:10049,DNAJB6,10049:down|hsa:578,BAK1,578:up|hsa:80196,RNF34,80196:down|hsa:891,CCNB1,891:down|hsa:4089,SMAD4,4089:down|hsa:56937,PMEPA1,56937:down|hsa:54880,BCOR,54880:down|hsa:26973,CHORDC1,26973:down|hsa:2619,GAS1,2619:down|hsa:1613,DAPK3,1613:down|hsa:7175,TPR,7175:up|hsa:5689,PSMB1,5689:down|hsa:4763,NF1,4763:down|hsa:8891,EIF2B3,8891:down|hsa:5770,PTPN1,5770:down|hsa:55872,PBK,55872:down…
intracellular protein transport	biological_process	GO:0006886	81	881	136066	1777537	0.000595299340026	0.000495629626838	0.0672044886951	0.806458276834	10140|53371|23557|2316|9341|4089|2923|5534|54471|10300|7175|6142|4763|8548|9181|23204|7514|6129|55914|23633|3831|51304|10971|51025|473|11014|81609|754|7494|5514|6187|4869|5869|6170|8924|8674|9789|7533|1176|6745|23214|112936|79058|6809|6203|142|57510|10434|29927|26520|58477|10541|23255|353116|6158|103|10440|1605|22906|4601|55696|1432|5310|10966|79139|25805|6774|5189|6396|6747|84932|5195|9516|55437…	http://amigo.geneontology.org/cgi-bin/amigo/term_details?term=GO:0006886	hsa:10140,TOB1,10140:down|hsa:53371,NUP54,53371:down|hsa:23557,SNAPIN,23557:down|hsa:2316,FLNA,2316:up|hsa:9341,VAMP3,9341:down|hsa:4089,SMAD4,4089:down|hsa:2923,PDIA3,2923:down|hsa:5534,PPP3R1,5534:down|hsa:54471,MIEF1,54471:down|hsa:10300,KATNB1,10300:up|hsa:7175,TPR,7175:up|hsa:6142,RPL18A,6142:up|hsa:4763,NF1,4763:down|hsa:8548,BLZF1,8548:down|hsa:9181,ARHGEF2,9181:down|hsa:23204,ARL6IP1,2320…
embryo development	biological_process	GO:0009790	81	981	136066	1777537	0.000595299340026	0.000551887246229	0.272063366739	0.973022692292	1788|23326|84667|5013|6615|3638|23476|4089|5154|2295|2294|5604|4763|51471|5307|3169|3217|10253|6926|8543|57493|3216|4920|2132|3213|7050|3576|2304|2034|3281|650|4846|50515|51493|23648|891|4091|2768|1051|613|677|5310|55626|23760|9869|2182|9394|2619|1889|4627|144455|103|3339|9620|3221|10370|8289|3207|3206|5089|1848|79971|5954|841|1482|1843|4853|1847|64324|1845|222894|23028|8481|7424|51295|65979|7981…	http://amigo.geneontology.org/cgi-bin/amigo/term_details?term=GO:0009790	hsa:1788,DNMT3A,1788:down|hsa:23326,USP22,23326:down|hsa:84667,HES7,84667:up|hsa:5013,OTX1,5013:down|hsa:6615,SNAI1,6615:up|hsa:3638,INSIG1,3638:down|hsa:23476,BRD4,23476:down|hsa:4089,SMAD4,4089:down|hsa:5154,PDGFA,5154:down|hsa:2295,FOXF2,2295:down|hsa:2294,FOXF1,2294:down|hsa:5604,MAP2K1,5604:down|hsa:4763,NF1,4763:down|hsa:51471,NAT8B,51471:up|hsa:5307,PITX1,5307:down|hsa:3169,FOXA1,3169:down…
peptidyl-amino acid modification	biological_process	GO:0018193	81	1037	136066	1777537	0.000595299340026	0.000583391513088	0.446948894443	0.973022692292	29880|23326|5310|558|64769|54556|4247|2923|54880|5154|8444|112869|64324|3275|6929|339287|9181|2534|10459|10253|54934|4690|85440|4920|11176|5580|9833|387893|23049|22853|90411|10664|2280|23774|23067|23476|7424|25778|9425|2683|2288|4092|9945|5165|578|613|5008|54541|3055|64754|9869|6612|200734|9761|55625|55683|8412|26503|6487|5480|7272|10783|1432|11143|5604|79813|6396|54107|83903|23028|8767|51471|795…	http://amigo.geneontology.org/cgi-bin/amigo/term_details?term=GO:0018193	hsa:29880,ALG5,29880:down|hsa:23326,USP22,23326:down|hsa:5310,PKD1,5310:up|hsa:558,AXL,558:down|hsa:64769,MEAF6,64769:down|hsa:54556,ING3,54556:down|hsa:4247,MGAT2,4247:down|hsa:2923,PDIA3,2923:down|hsa:54880,BCOR,54880:down|hsa:5154,PDGFA,5154:down|hsa:8444,DYRK3,8444:down|hsa:112869,CCDC101,112869:up|hsa:64324,NSD1,64324:down|hsa:3275,PRMT2,3275:down|hsa:6929,TCF3,6929:down|hsa:339287,MSL1,3392…
reproductive process	biological_process	GO:0022414	81	1141	136066	1777537	0.000595299340026	0.000641899437255	0.759167641262	0.994936336499	1788|2902|144455|64783|708|558|5016|6926|255626|2295|7852|10574|64207|578|7458|3169|3148|595|4201|10694|23633|339345|4920|3552|10046|4485|7203|1718|6477|7494|7073|1525|2034|8924|10766|4846|55905|84229|18|2683|2288|891|8433|677|51493|1051|9425|5310|2182|480|1495|6615|5049|5468|2188|6774|10370|8289|3207|3206|9394|51247|841|5604|55120|4853|9898|3622|3014|4957|2491|81671|2354|7372|57178|8644|55585|95…	http://amigo.geneontology.org/cgi-bin/amigo/term_details?term=GO:0022414	hsa:1788,DNMT3A,1788:down|hsa:2902,GRIN1,2902:up|hsa:144455,E2F7,144455:down|hsa:64783,RBM15,64783:up|hsa:708,C1QBP,708:down|hsa:558,AXL,558:down|hsa:5016,OVGP1,5016:up|hsa:6926,TBX3,6926:down|hsa:255626,HIST1H2BA,255626:up|hsa:2295,FOXF2,2295:down|hsa:7852,CXCR4,7852:down|hsa:10574,CCT7,10574:down|hsa:64207,IRF2BPL,64207:down|hsa:578,BAK1,578:up|hsa:7458,EIF4H,7458:down|hsa:3169,FOXA1,3169:down|…
vesicle-mediated transport	biological_process	GO:0016192	81	1213	136066	1777537	0.000595299340026	0.000682404923217	0.895230181908	1.0	55850|9341|55275|23557|81|558|23677|11252|6812|5293|2619|2294|7424|5604|10552|8548|81567|5770|2802|3040|9711|10458|399687|10434|5154|4074|84879|4690|3055|3638|5580|11014|11015|3576|662|22853|90411|55707|5906|8674|738|23025|29934|63916|2683|57553|1176|65082|112936|6809|613|150684|10313|10175|65258|84826|9218|5869|5468|9919|23237|22848|1644|9827|51622|2316|282991|51272|7057|6396|84932|1808|50632|63…	http://amigo.geneontology.org/cgi-bin/amigo/term_details?term=GO:0016192	hsa:55850,USE1,55850:up|hsa:9341,VAMP3,9341:down|hsa:55275,VPS53,55275:down|hsa:23557,SNAPIN,23557:down|hsa:81,ACTN4,81:down|hsa:558,AXL,558:down|hsa:23677,SH3BP4,23677:down|hsa:11252,PACSIN2,11252:down|hsa:6812,STXBP1,6812:down|hsa:5293,PIK3CD,5293:down|hsa:2619,GAS1,2619:down|hsa:2294,FOXF1,2294:down|hsa:7424,VEGFC,7424:down|hsa:5604,MAP2K1,5604:down|hsa:10552,ARPC1A,10552:down|hsa:8548,BLZF1,8…
homeostatic process	biological_process	GO:0042592	81	1394	136066	1777537	0.000595299340026	0.000784231214315	0.994677136976	1.0	1432|8360|578|91942|558|1302|2902|79888|2923|310|6324|5293|4241|7852|3148|4763|80201|5984|81567|3169|119559|57727|7009|5165|6341|56262|3216|3552|55013|5982|5310|2034|7494|5558|1525|103|23028|150209|528|51060|90550|4092|142|79058|57817|2280|150684|4884|64428|5366|114798|8359|116150|7128|4609|5468|55809|9619|483|23371|480|1645|8444|7564|6569|2273|51621|1729|79139|27032|113235|2237|149041|54431|6774…	http://amigo.geneontology.org/cgi-bin/amigo/term_details?term=GO:0042592	hsa:1432,MAPK14,1432:down|hsa:8360,HIST1H4D,8360:up|hsa:578,BAK1,578:up|hsa:91942,NDUFAF2,91942:down|hsa:558,AXL,558:down|hsa:1302,COL11A2,1302:up|hsa:2902,GRIN1,2902:up|hsa:79888,LPCAT1,79888:down|hsa:2923,PDIA3,2923:down|hsa:310,ANXA7,310:down|hsa:6324,SCN1B,6324:down|hsa:5293,PIK3CD,5293:down|hsa:4241,MFI2,4241:up|hsa:7852,CXCR4,7852:down|hsa:3148,HMGB2,3148:down|hsa:4763,NF1,4763:down|hsa:802…
negative regulation of programmed cell death	biological_process	GO:0043069	80	805	136066	1777537	0.000587949965458	0.0004528738361	0.0175697308728	0.513937724301	23532|10049|3397|122706|80196|597|2902|6812|5292|662|2619|8567|81788|51471|10553|81567|9181|3148|9491|10253|6926|399687|558|1051|6478|5582|3552|5580|4790|4929|1718|7057|7494|338557|55179|4869|5689|51499|5685|5684|5687|50515|3665|4091|4846|9214|3622|57535|55626|10449|4331|7009|8539|22920|1495|6615|4609|1482|103|3055|7128|7564|10370|900|5686|90427|5719|5718|1843|5716|7316|23028|841|8767|25959|55437…	http://amigo.geneontology.org/cgi-bin/amigo/term_details?term=GO:0043069	hsa:23532,PRAME,23532:down|hsa:10049,DNAJB6,10049:down|hsa:3397,ID1,3397:down|hsa:122706,PSMB11,122706:up|hsa:80196,RNF34,80196:down|hsa:597,BCL2A1,597:up|hsa:2902,GRIN1,2902:up|hsa:6812,STXBP1,6812:down|hsa:5292,PIM1,5292:down|hsa:662,BNIP1,662:down|hsa:2619,GAS1,2619:down|hsa:8567,MADD,8567:down|hsa:81788,NUAK2,81788:down|hsa:51471,NAT8B,51471:up|hsa:10553,HTATIP2,10553:down|hsa:81567,TXNDC5,81…
regulation of response to stress	biological_process	GO:0080134	80	1029	136066	1777537	0.000587949965458	0.000578890903537	0.463357451555	0.973022692292	2288|578|708|7128|84893|5154|8428|2294|5604|23367|3014|10550|9181|55872|103|3665|4616|5770|10010|5582|27102|5580|7323|387893|3459|5094|7057|7494|114609|338557|4869|55159|51499|650|4862|5687|25807|9891|10318|23476|26973|3622|23334|4690|3281|613|5008|57535|56829|5366|55626|10783|200734|11211|6615|4609|5049|5468|3055|4790|4846|4792|3552|7009|1848|1432|90441|841|5716|7316|7164|23028|1845|8767|10906|6…	http://amigo.geneontology.org/cgi-bin/amigo/term_details?term=GO:0080134	hsa:2288,FKBP4,2288:down|hsa:578,BAK1,578:up|hsa:708,C1QBP,708:down|hsa:7128,TNFAIP3,7128:down|hsa:84893,FBXO18,84893:down|hsa:5154,PDGFA,5154:down|hsa:8428,STK24,8428:down|hsa:2294,FOXF1,2294:down|hsa:5604,MAP2K1,5604:down|hsa:23367,LARP1,23367:down|hsa:3014,H2AFX,3014:up|hsa:10550,ARL6IP5,10550:down|hsa:9181,ARHGEF2,9181:down|hsa:55872,PBK,55872:down|hsa:103,ADAR,103:down|hsa:3665,IRF7,3665:up|…
symbiosis, encompassing mutualism through parasitism	biological_process	GO:0044403	79	784	136066	1777537	0.00058060059089	0.000441059736028	0.013871795484	0.493274313887	3665|53371|23557|708|348995|10670|91782|3831|7852|6142|64783|10553|27044|103|6924|114609|6129|6923|104|5433|1981|122706|3576|10992|80145|7458|5716|6187|1525|4869|7416|7431|23511|5685|5684|5687|51497|528|9080|23157|10318|23476|7514|5689|9150|7298|3609|6203|56829|4331|9218|2958|6158|9213|3055|6774|6170|23373|7175|5686|841|5719|5718|1977|50848|7316|1605|9491|79139|55697|2519|57506|11060|4792|10313|1…	http://amigo.geneontology.org/cgi-bin/amigo/term_details?term=GO:0044403	hsa:3665,IRF7,3665:up|hsa:53371,NUP54,53371:down|hsa:23557,SNAPIN,23557:down|hsa:708,C1QBP,708:down|hsa:348995,NUP43,348995:down|hsa:10670,RRAGA,10670:down|hsa:91782,CHMP7,91782:down|hsa:3831,KLC1,3831:down|hsa:7852,CXCR4,7852:down|hsa:6142,RPL18A,6142:up|hsa:64783,RBM15,64783:up|hsa:10553,HTATIP2,10553:down|hsa:27044,SND1,27044:down|hsa:103,ADAR,103:down|hsa:6924,TCEB3,6924:down|hsa:114609,TIRAP…
interspecies interaction between organisms	biological_process	GO:0044419	79	784	136066	1777537	0.00058060059089	0.000441059736028	0.013871795484	0.493274313887	3665|53371|23557|708|348995|10670|91782|3831|7852|6142|64783|10553|27044|103|6924|114609|6129|6923|104|5433|1981|122706|3576|10992|80145|7458|5716|6187|1525|4869|7416|7431|23511|5685|5684|5687|51497|528|9080|23157|10318|23476|7514|5689|9150|7298|3609|6203|56829|4331|9218|2958|6158|9213|3055|6774|6170|23373|7175|5686|841|5719|5718|1977|50848|7316|1605|9491|79139|55697|2519|57506|11060|4792|10313|1…	http://amigo.geneontology.org/cgi-bin/amigo/term_details?term=GO:0044419	hsa:3665,IRF7,3665:up|hsa:53371,NUP54,53371:down|hsa:23557,SNAPIN,23557:down|hsa:708,C1QBP,708:down|hsa:348995,NUP43,348995:down|hsa:10670,RRAGA,10670:down|hsa:91782,CHMP7,91782:down|hsa:3831,KLC1,3831:down|hsa:7852,CXCR4,7852:down|hsa:6142,RPL18A,6142:up|hsa:64783,RBM15,64783:up|hsa:10553,HTATIP2,10553:down|hsa:27044,SND1,27044:down|hsa:103,ADAR,103:down|hsa:6924,TCEB3,6924:down|hsa:114609,TIRAP…
regulation of organelle organization	biological_process	GO:0033043	79	810	136066	1777537	0.00058060059089	0.00045568671707	0.0258295659765	0.579964485988	5154|55920|578|708|3638|3925|5534|54880|23332|1613|7175|9639|10552|9181|4690|10459|10458|10300|7514|832|10971|3055|3552|5580|22974|5310|51256|7494|91624|10664|80349|51499|23580|5253|50848|7272|7533|2288|891|26973|246184|339345|57535|5008|23077|55626|5366|23133|10783|4869|10393|7027|10449|4609|136319|9620|23191|54471|6709|84334|387338|90427|841|5604|1843|5716|6812|4070|23028|57580|11211|829|57506|…	http://amigo.geneontology.org/cgi-bin/amigo/term_details?term=GO:0033043	hsa:5154,PDGFA,5154:down|hsa:55920,RCC2,55920:down|hsa:578,BAK1,578:up|hsa:708,C1QBP,708:down|hsa:3638,INSIG1,3638:down|hsa:3925,STMN1,3925:down|hsa:5534,PPP3R1,5534:down|hsa:54880,BCOR,54880:down|hsa:23332,CLASP1,23332:down|hsa:1613,DAPK3,1613:down|hsa:7175,TPR,7175:up|hsa:9639,ARHGEF10,9639:down|hsa:10552,ARPC1A,10552:down|hsa:9181,ARHGEF2,9181:down|hsa:4690,NCK1,4690:down|hsa:10459,MAD2L2,1045…
negative regulation of molecular function	biological_process	GO:0044092	79	936	136066	1777537	0.00058060059089	0.000526571317503	0.21760904875	0.973022692292	10049|7316|80196|23677|90007|5292|7057|104|150094|4763|3275|5525|103|9858|9491|10253|11329|10459|4616|5770|6478|51025|5580|1545|5195|4790|1718|22853|2316|5716|89932|81566|4869|1469|51499|5685|5684|81848|5686|5689|55920|4092|26973|246184|1850|4690|2280|5147|150684|9814|84651|64754|7009|3397|200734|10393|7128|84365|5468|147138|5514|4792|1848|5719|1728|5718|1843|11060|5636|51400|1847|1845|23028|1295…	http://amigo.geneontology.org/cgi-bin/amigo/term_details?term=GO:0044092	hsa:10049,DNAJB6,10049:down|hsa:7316,UBC,7316:down|hsa:80196,RNF34,80196:down|hsa:23677,SH3BP4,23677:down|hsa:90007,MIDN,90007:down|hsa:5292,PIM1,5292:down|hsa:7057,THBS1,7057:up|hsa:104,ADARB1,104:down|hsa:150094,SIK1,150094:down|hsa:4763,NF1,4763:down|hsa:3275,PRMT2,3275:down|hsa:5525,PPP2R5A,5525:down|hsa:103,ADAR,103:down|hsa:9858,PPP1R26,9858:down|hsa:9491,PSMF1,9491:down|hsa:10253,SPRY2,102…
regulation of protein phosphorylation	biological_process	GO:0001932	79	1015	136066	1777537	0.00058060059089	0.000571014836822	0.460007199611	0.973022692292	4189|84893|5310|595|891|4089|55181|5292|26973|56937|7852|5604|4763|578|58477|9181|55872|10253|11329|8567|10459|5154|4616|4690|5770|85440|27102|5580|1850|11015|3576|7057|7494|60370|2280|9467|4869|5906|650|23476|81848|10954|55437|890|4092|4091|993|9134|898|467|5008|54541|4331|200734|11211|7128|8412|64754|8795|104|7272|6745|900|1848|1432|1843|5716|7316|1847|7164|54431|1845|8767|7424|27230|57506|2297…	http://amigo.geneontology.org/cgi-bin/amigo/term_details?term=GO:0001932	hsa:4189,DNAJB9,4189:down|hsa:84893,FBXO18,84893:down|hsa:5310,PKD1,5310:up|hsa:595,CCND1,595:down|hsa:891,CCNB1,891:down|hsa:4089,SMAD4,4089:down|hsa:55181,SMG8,55181:down|hsa:5292,PIM1,5292:down|hsa:26973,CHORDC1,26973:down|hsa:56937,PMEPA1,56937:down|hsa:7852,CXCR4,7852:down|hsa:5604,MAP2K1,5604:down|hsa:4763,NF1,4763:down|hsa:578,BAK1,578:up|hsa:58477,SRPRB,58477:down|hsa:9181,ARHGEF2,9181:do…
regulation of immune system process	biological_process	GO:0002682	79	1173	136066	1777537	0.00058060059089	0.00065990187546	0.87771372853	1.0	5154|8360|64783|708|7128|2920|5534|5293|2294|3140|5604|4763|9308|342371|103|3148|3459|10458|3665|558|79109|27242|10010|5580|7323|5770|3576|5094|7071|7494|114609|1525|84293|80349|9564|23028|613|5134|4860|25807|63916|64170|10318|4690|2280|716|10766|56829|123920|8359|10552|4609|4354|5468|3055|4790|4792|10193|7424|7564|1848|1432|841|51621|51010|1511|7316|2919|1845|149041|29901|8767|10906|57506|6929|5…	http://amigo.geneontology.org/cgi-bin/amigo/term_details?term=GO:0002682	hsa:5154,PDGFA,5154:down|hsa:8360,HIST1H4D,8360:up|hsa:64783,RBM15,64783:up|hsa:708,C1QBP,708:down|hsa:7128,TNFAIP3,7128:down|hsa:2920,CXCL2,2920:down|hsa:5534,PPP3R1,5534:down|hsa:5293,PIK3CD,5293:down|hsa:2294,FOXF1,2294:down|hsa:3140,MR1,3140:down|hsa:5604,MAP2K1,5604:down|hsa:4763,NF1,4763:down|hsa:9308,CD83,9308:down|hsa:342371,ATXN1L,342371:down|hsa:103,ADAR,103:down|hsa:3148,HMGB2,3148:dow…
lipid metabolic process	biological_process	GO:0006629	79	1206	136066	1777537	0.00058060059089	0.000678466889859	0.921269763983	1.0	216|3612|215|5049|3638|23049|5297|50486|3632|5293|60481|57406|6907|55697|5742|387787|3631|5525|10455|10380|145482|51478|10434|8309|79966|27242|150094|5580|5154|47|1718|9588|873|7494|650|79888|4862|476|6307|8396|7533|10400|1545|5165|171546|255189|9373|8776|55626|23760|2182|9218|1109|3339|10449|6615|114971|5468|55809|224|4790|50640|340665|1645|5264|1432|55066|65258|11161|3032|3033|9619|55650|51094|…	http://amigo.geneontology.org/cgi-bin/amigo/term_details?term=GO:0006629	hsa:216,ALDH1A1,216:down|hsa:3612,IMPA1,3612:down|hsa:215,ABCD1,215:up|hsa:5049,PAFAH1B2,5049:down|hsa:3638,INSIG1,3638:down|hsa:23049,SMG1,23049:up|hsa:5297,PI4KA,5297:up|hsa:50486,G0S2,50486:down|hsa:3632,INPP5A,3632:down|hsa:5293,PIK3CD,5293:down|hsa:60481,ELOVL5,60481:down|hsa:57406,ABHD6,57406:down|hsa:6907,TBL1X,6907:down|hsa:55697,VAC14,55697:up|hsa:5742,PTGS1,5742:down|hsa:387787,LIPT2,38…
ion transport	biological_process	GO:0006811	79	1434	136066	1777537	0.00058060059089	0.000806734262072	0.998787568517	1.0	147798|215|10550|5002|348932|10165|6812|6324|9619|4241|483|1482|578|7494|27345|119559|3040|81|2040|6341|4846|4129|4519|84879|206358|55013|4512|4513|5310|22853|4514|2280|1109|7416|51499|5580|50640|528|90550|54407|2288|147138|7922|7809|57127|150684|10864|7057|23760|2182|150094|340024|5468|26503|26504|4508|480|1645|6569|2273|6541|1729|27032|113235|7316|1808|56262|518|51660|476|7533|11060|2902|255189…	http://amigo.geneontology.org/cgi-bin/amigo/term_details?term=GO:0006811	hsa:147798,TMC4,147798:up|hsa:215,ABCD1,215:up|hsa:10550,ARL6IP5,10550:down|hsa:5002,SLC22A18,5002:up|hsa:348932,SLC6A18,348932:up|hsa:10165,SLC25A13,10165:down|hsa:6812,STXBP1,6812:down|hsa:6324,SCN1B,6324:down|hsa:9619,ABCG1,9619:down|hsa:4241,MFI2,4241:up|hsa:483,ATP1B3,483:down|hsa:1482,NKX2,1482:up|hsa:578,BAK1,578:up|hsa:7494,XBP1,7494:down|hsa:27345,KCNMB4,27345:down|hsa:119559,SFXN4,11955…
negative regulation of apoptotic process	biological_process	GO:0043066	78	796	136066	1777537	0.000573251216321	0.000447810650355	0.0244368101878	0.572656605321	23532|10049|3397|122706|80196|597|2902|6812|5292|662|2619|8567|81788|51471|10553|81567|9181|3148|9491|10253|6926|399687|558|1051|6478|5582|3552|5580|4790|4929|1718|7057|7494|338557|55179|4869|5689|51499|5685|5684|5687|50515|3665|4091|4846|9214|3622|57535|55626|10449|4331|7009|8539|22920|1495|6615|4609|1482|103|3055|7128|7564|10370|900|5686|90427|5719|5718|1843|5716|7316|23028|8767|55437|4792|4853…	http://amigo.geneontology.org/cgi-bin/amigo/term_details?term=GO:0043066	hsa:23532,PRAME,23532:down|hsa:10049,DNAJB6,10049:down|hsa:3397,ID1,3397:down|hsa:122706,PSMB11,122706:up|hsa:80196,RNF34,80196:down|hsa:597,BCL2A1,597:up|hsa:2902,GRIN1,2902:up|hsa:6812,STXBP1,6812:down|hsa:5292,PIM1,5292:down|hsa:662,BNIP1,662:down|hsa:2619,GAS1,2619:down|hsa:8567,MADD,8567:down|hsa:81788,NUAK2,81788:down|hsa:51471,NAT8B,51471:up|hsa:10553,HTATIP2,10553:down|hsa:81567,TXNDC5,81…
response to abiotic stimulus	biological_process	GO:0009628	77	1018	136066	1777537	0.000565901841753	0.000572702565404	0.557037545458	0.976888829714	2902|578|595|80196|4089|310|5154|7175|55872|4763|8994|9181|58493|81|9768|6923|5433|150094|3281|3552|6769|7323|84328|8891|4929|5310|7057|7494|2354|2034|55159|51499|650|3014|4846|50848|2288|891|26973|5165|993|54541|114990|5008|8644|64428|5366|5810|10449|4609|6738|5468|3339|4790|8795|10370|23373|1645|7852|1432|4157|841|11200|1843|18|7316|54962|2237|56262|5796|476|2534|4792|10635|1109|3310|2355	http://amigo.geneontology.org/cgi-bin/amigo/term_details?term=GO:0009628	hsa:2902,GRIN1,2902:up|hsa:578,BAK1,578:up|hsa:595,CCND1,595:down|hsa:80196,RNF34,80196:down|hsa:4089,SMAD4,4089:down|hsa:310,ANXA7,310:down|hsa:5154,PDGFA,5154:down|hsa:7175,TPR,7175:up|hsa:55872,PBK,55872:down|hsa:4763,NF1,4763:down|hsa:8994,LIMD1,8994:down|hsa:9181,ARHGEF2,9181:down|hsa:58493,INIP,58493:down|hsa:81,ACTN4,81:down|hsa:9768,NS5ATP9,9768:down|hsa:6923,TCEB2,6923:up|hsa:5433,POLR2D…
membrane organization	biological_process	GO:0061024	76	899	136066	1777537	0.000558552467185	0.000505755998328	0.218635432171	0.973022692292	6203|84557|23557|23204|3638|891|11252|310|54471|53371|91782|7852|6142|6747|578|5525|81567|10458|399687|10434|23710|10971|22920|5580|9919|6129|1718|348995|7057|58477|6187|51499|23511|79188|9789|9341|50848|7533|23216|6745|6812|9698|6809|8674|10449|662|10783|9218|7027|23353|23255|5534|6158|5468|483|6170|7175|5366|90427|841|10966|2316|282991|51272|7316|6396|26520|81619|50632|27230|79058|29927|9419|99…	http://amigo.geneontology.org/cgi-bin/amigo/term_details?term=GO:0061024	hsa:6203,RPS9,6203:up|hsa:84557,MAP1LC3A,84557:up|hsa:23557,SNAPIN,23557:down|hsa:23204,ARL6IP1,23204:down|hsa:3638,INSIG1,3638:down|hsa:891,CCNB1,891:down|hsa:11252,PACSIN2,11252:down|hsa:310,ANXA7,310:down|hsa:54471,MIEF1,54471:down|hsa:53371,NUP54,53371:down|hsa:91782,CHMP7,91782:down|hsa:7852,CXCR4,7852:down|hsa:6142,RPL18A,6142:up|hsa:6747,SSR3,6747:down|hsa:578,BAK1,578:up|hsa:5525,PPP2R5A,…
organophosphate metabolic process	biological_process	GO:0019637	76	939	136066	1777537	0.000558552467185	0.000528259046085	0.33681942961	0.973022692292	5154|255189|3612|64768|23049|158|10165|3632|5293|2618|4513|4763|9677|3631|22934|10380|79888|5136|65258|4519|4538|4539|5580|4512|3251|4536|1854|7057|7494|4508|3945|5297|114971|4860|4846|9373|10400|9060|54205|204|4337|7298|60491|8396|9945|8776|55626|4190|5141|47|7372|4354|4540|9588|23760|50640|79717|4157|102157402|54949|515|5636|5631|3032|80201|518|55650|471|55697|8760|4535|64087|3098|8818|9519|516	http://amigo.geneontology.org/cgi-bin/amigo/term_details?term=GO:0019637	hsa:5154,PDGFA,5154:down|hsa:255189,PLA2G4F,255189:up|hsa:3612,IMPA1,3612:down|hsa:64768,IPPK,64768:down|hsa:23049,SMG1,23049:up|hsa:158,ADSL,158:down|hsa:10165,SLC25A13,10165:down|hsa:3632,INPP5A,3632:down|hsa:5293,PIK3CD,5293:down|hsa:2618,GART,2618:down|hsa:4513,COX2,4513:down|hsa:4763,NF1,4763:down|hsa:9677,PPIP5K1,9677:down|hsa:3631,INPP4A,3631:down|hsa:22934,RPIA,22934:down|hsa:10380,BPNT1,…
epithelium development	biological_process	GO:0060429	76	1043	136066	1777537	0.000558552467185	0.000586766970252	0.677274225132	0.983800386989	7546|84667|64783|595|4089|310|3866|2295|2294|7852|5604|4763|578|3169|3217|10253|6926|8543|5493|57493|224|694|5230|7050|5310|2304|7494|5906|7431|650|222894|7416|50848|688|23648|4092|4091|94234|1051|7298|677|55626|5154|3207|55686|7027|2619|6615|353116|144455|5468|9620|64412|4920|10370|8289|1645|8644|3229|3397|841|1482|27032|1605|4070|4072|4609|7424|6239|65979|4853|873|80274|2683|9968|59277	http://amigo.geneontology.org/cgi-bin/amigo/term_details?term=GO:0060429	hsa:7546,ZIC2,7546:down|hsa:84667,HES7,84667:up|hsa:64783,RBM15,64783:up|hsa:595,CCND1,595:down|hsa:4089,SMAD4,4089:down|hsa:310,ANXA7,310:down|hsa:3866,KRT15,3866:down|hsa:2295,FOXF2,2295:down|hsa:2294,FOXF1,2294:down|hsa:7852,CXCR4,7852:down|hsa:5604,MAP2K1,5604:down|hsa:4763,NF1,4763:down|hsa:578,BAK1,578:up|hsa:3169,FOXA1,3169:down|hsa:3217,HOXB7,3217:down|hsa:10253,SPRY2,10253:down|hsa:6926,…
regulation of cellular localization	biological_process	GO:0060341	75	974	136066	1777537	0.000551203092617	0.000547949212872	0.497395482146	0.974537777814	55850|55920|4082|23557|91942|3638|9341|4089|6812|54471|2619|2294|7175|5604|4763|578|5525|3033|399687|10434|7514|10971|27242|7533|8674|84932|7494|5716|338557|7424|5906|83593|9789|25807|27345|171017|90550|2683|9419|891|90007|142|6809|613|150684|5008|5310|4129|7027|10449|23255|5534|5366|4792|3552|55696|4601|1432|90427|841|1729|2316|25805|51272|2746|1808|9516|2752|27230|57506|29934|10541|23025|8724|2…	http://amigo.geneontology.org/cgi-bin/amigo/term_details?term=GO:0060341	hsa:55850,USE1,55850:up|hsa:55920,RCC2,55920:down|hsa:4082,MARCKS,4082:down|hsa:23557,SNAPIN,23557:down|hsa:91942,NDUFAF2,91942:down|hsa:3638,INSIG1,3638:down|hsa:9341,VAMP3,9341:down|hsa:4089,SMAD4,4089:down|hsa:6812,STXBP1,6812:down|hsa:54471,MIEF1,54471:down|hsa:2619,GAS1,2619:down|hsa:2294,FOXF1,2294:down|hsa:7175,TPR,7175:up|hsa:5604,MAP2K1,5604:down|hsa:4763,NF1,4763:down|hsa:578,BAK1,578:u…
cellular response to endogenous stimulus	biological_process	GO:0071495	75	1013	136066	1777537	0.000551203092617	0.000569889684434	0.626516015359	0.977523333126	1788|84893|7316|2354|23677|1176|4089|10670|56937|5293|9564|5796|5604|4790|9181|5136|10253|10458|5154|79109|5582|5580|1981|5770|4929|3576|7071|7494|7514|5906|650|476|25778|50515|528|55437|25805|4092|4091|8481|142|1051|2280|114990|3622|7057|64754|7027|1495|4609|5468|9315|3055|23235|6774|10370|1645|1644|1848|6569|3397|1729|1843|50848|7323|57727|1977|8767|51094|688|8644|1109|7050|2534|2355	http://amigo.geneontology.org/cgi-bin/amigo/term_details?term=GO:0071495	hsa:1788,DNMT3A,1788:down|hsa:84893,FBXO18,84893:down|hsa:7316,UBC,7316:down|hsa:2354,FOSB,2354:up|hsa:23677,SH3BP4,23677:down|hsa:1176,AP3S1,1176:down|hsa:4089,SMAD4,4089:down|hsa:10670,RRAGA,10670:down|hsa:56937,PMEPA1,56937:down|hsa:5293,PIK3CD,5293:down|hsa:9564,BCAR1,9564:up|hsa:5796,PTPRK,5796:up|hsa:5604,MAP2K1,5604:down|hsa:4790,NFKB1,4790:down|hsa:9181,ARHGEF2,9181:down|hsa:5136,PDE1A,51…
viral process	biological_process	GO:0016032	74	722	136066	1777537	0.000543853718049	0.000406180012005	0.0120763544581	0.492002789907	3665|53371|23557|708|348995|10670|91782|3831|7852|6142|64783|10553|27044|103|6924|7514|6129|6923|104|5433|1981|122706|3576|10992|80145|7458|6187|1525|4869|7416|7431|23511|5685|5684|5687|51497|50848|9080|23157|10318|23476|5689|9150|7298|3609|6203|56829|4331|9218|2958|6158|9213|3055|6774|6170|23373|7175|5686|841|5719|5718|1977|11060|7316|1605|9491|79139|55697|57506|5716|4792|10313|8724|2534	http://amigo.geneontology.org/cgi-bin/amigo/term_details?term=GO:0016032	hsa:3665,IRF7,3665:up|hsa:53371,NUP54,53371:down|hsa:23557,SNAPIN,23557:down|hsa:708,C1QBP,708:down|hsa:348995,NUP43,348995:down|hsa:10670,RRAGA,10670:down|hsa:91782,CHMP7,91782:down|hsa:3831,KLC1,3831:down|hsa:7852,CXCR4,7852:down|hsa:6142,RPL18A,6142:up|hsa:64783,RBM15,64783:up|hsa:10553,HTATIP2,10553:down|hsa:27044,SND1,27044:down|hsa:103,ADAR,103:down|hsa:6924,TCEB3,6924:down|hsa:7514,XPO1,75…
multi-organism cellular process	biological_process	GO:0044764	74	732	136066	1777537	0.000543853718049	0.000411805773945	0.0157131635903	0.493274313887	3665|53371|23557|708|348995|10670|91782|3831|7852|6142|64783|10553|27044|103|6924|7514|6129|6923|104|5433|1981|122706|3576|10992|80145|7458|6187|1525|4869|7416|7431|23511|5685|5684|5687|51497|50848|9080|23157|10318|23476|5689|9150|7298|3609|6203|56829|4331|9218|2958|6158|9213|3055|6774|6170|23373|7175|5686|841|5719|5718|1977|11060|7316|1605|9491|79139|55697|57506|5716|4792|10313|8724|2534	http://amigo.geneontology.org/cgi-bin/amigo/term_details?term=GO:0044764	hsa:3665,IRF7,3665:up|hsa:53371,NUP54,53371:down|hsa:23557,SNAPIN,23557:down|hsa:708,C1QBP,708:down|hsa:348995,NUP43,348995:down|hsa:10670,RRAGA,10670:down|hsa:91782,CHMP7,91782:down|hsa:3831,KLC1,3831:down|hsa:7852,CXCR4,7852:down|hsa:6142,RPL18A,6142:up|hsa:64783,RBM15,64783:up|hsa:10553,HTATIP2,10553:down|hsa:27044,SND1,27044:down|hsa:103,ADAR,103:down|hsa:6924,TCEB3,6924:down|hsa:7514,XPO1,75…
DNA metabolic process	biological_process	GO:0006259	74	875	136066	1777537	0.000543853718049	0.000492254169674	0.221097310936	0.973022692292	1788|8360|23049|11143|255626|5154|7175|3148|144455|7979|3014|58493|54840|10459|399687|8924|5433|5582|22992|7323|116028|9918|3576|1854|5984|55317|4869|55159|51010|221120|5982|4862|5928|22897|891|54205|142|993|9134|898|11200|10638|10721|4331|8359|54107|11044|7027|148479|4609|5468|9768|2188|5558|9643|11176|197342|246243|84126|4157|4173|55120|79813|7316|84893|54962|2237|29844|1843|10664|5810|6929|106…	http://amigo.geneontology.org/cgi-bin/amigo/term_details?term=GO:0006259	hsa:1788,DNMT3A,1788:down|hsa:8360,HIST1H4D,8360:up|hsa:23049,SMG1,23049:up|hsa:11143,KAT7,11143:down|hsa:255626,HIST1H2BA,255626:up|hsa:5154,PDGFA,5154:down|hsa:7175,TPR,7175:up|hsa:3148,HMGB2,3148:down|hsa:144455,E2F7,144455:down|hsa:7979,SHFM1,7979:down|hsa:3014,H2AFX,3014:up|hsa:58493,INIP,58493:down|hsa:54840,APTX,54840:down|hsa:10459,MAD2L2,10459:up|hsa:399687,MYO18A,399687:down|hsa:8924,HE…
cell motility	biological_process	GO:0048870	73	1153	136066	1777537	0.00053650434348	0.000648650351582	0.951578662429	1.0	55909|708|558|2920|255626|5293|8428|57406|7852|5604|4763|4070|3148|23080|399687|1545|104|9620|694|4485|4929|3576|2304|114609|1525|9564|23237|650|2919|4846|25805|55742|221002|50848|63916|2683|55920|4092|7803|2768|4690|613|3622|54541|3055|5154|22800|4920|1495|6615|4627|4354|2294|483|6774|10370|480|10439|10193|3397|1729|57580|1613|1605|64221|8994|5796|7424|6239|65979|7057|2534|91624	http://amigo.geneontology.org/cgi-bin/amigo/term_details?term=GO:0048870	hsa:55909,BIN3,55909:down|hsa:708,C1QBP,708:down|hsa:558,AXL,558:down|hsa:2920,CXCL2,2920:down|hsa:255626,HIST1H2BA,255626:up|hsa:5293,PIK3CD,5293:down|hsa:8428,STK24,8428:down|hsa:57406,ABHD6,57406:down|hsa:7852,CXCR4,7852:down|hsa:5604,MAP2K1,5604:down|hsa:4763,NF1,4763:down|hsa:4070,TACSTD2,4070:down|hsa:3148,HMGB2,3148:down|hsa:23080,AVL9,23080:down|hsa:399687,MYO18A,399687:down|hsa:1545,CYP1…
localization of cell	biological_process	GO:0051674	73	1153	136066	1777537	0.00053650434348	0.000648650351582	0.951578662429	1.0	55909|708|558|2920|255626|5293|8428|57406|7852|5604|4763|4070|3148|23080|399687|1545|104|9620|694|4485|4929|3576|2304|114609|1525|9564|23237|650|2919|4846|25805|55742|221002|50848|63916|2683|55920|4092|7803|2768|4690|613|3622|54541|3055|5154|22800|4920|1495|6615|4627|4354|2294|483|6774|10370|480|10439|10193|3397|1729|57580|1613|1605|64221|8994|5796|7424|6239|65979|7057|2534|91624	http://amigo.geneontology.org/cgi-bin/amigo/term_details?term=GO:0051674	hsa:55909,BIN3,55909:down|hsa:708,C1QBP,708:down|hsa:558,AXL,558:down|hsa:2920,CXCL2,2920:down|hsa:255626,HIST1H2BA,255626:up|hsa:5293,PIK3CD,5293:down|hsa:8428,STK24,8428:down|hsa:57406,ABHD6,57406:down|hsa:7852,CXCR4,7852:down|hsa:5604,MAP2K1,5604:down|hsa:4763,NF1,4763:down|hsa:4070,TACSTD2,4070:down|hsa:3148,HMGB2,3148:down|hsa:23080,AVL9,23080:down|hsa:399687,MYO18A,399687:down|hsa:1545,CYP1…
cell projection organization	biological_process	GO:0030030	73	1179	136066	1777537	0.00053650434348	0.000663277332624	0.968394663001	1.0	2902|23557|3925|4089|4627|7546|23332|8428|10300|7852|5604|64221|10552|4070|10458|121512|6324|832|4690|85440|6478|79867|5580|8481|3251|4929|6477|23191|4957|5906|7431|23580|2316|83464|22897|7533|2288|79784|6812|23334|55909|6809|4884|23077|9253|5154|114798|2182|9218|9826|2619|59277|6738|9315|1605|6709|51256|1729|7204|282991|11252|56912|1808|57580|6311|6239|688|55742|9696|22885|8724|2534|1495	http://amigo.geneontology.org/cgi-bin/amigo/term_details?term=GO:0030030	hsa:2902,GRIN1,2902:up|hsa:23557,SNAPIN,23557:down|hsa:3925,STMN1,3925:down|hsa:4089,SMAD4,4089:down|hsa:4627,MYH9,4627:down|hsa:7546,ZIC2,7546:down|hsa:23332,CLASP1,23332:down|hsa:8428,STK24,8428:down|hsa:10300,KATNB1,10300:up|hsa:7852,CXCR4,7852:down|hsa:5604,MAP2K1,5604:down|hsa:64221,ROBO3,64221:up|hsa:10552,ARPC1A,10552:down|hsa:4070,TACSTD2,4070:down|hsa:10458,BAIAP2,10458:up|hsa:121512,FGD…
cellular response to DNA damage stimulus	biological_process	GO:0006974	72	710	136066	1777537	0.000529154968912	0.000399429097678	0.0160087402639	0.493274313887	890|578|122706|597|23049|197342|3148|144455|7979|3014|58493|9491|10459|8924|5433|5582|22992|5580|7323|5982|387893|5984|55317|4869|55159|51499|221120|5685|5684|5687|5686|22897|9891|3665|23476|595|5689|142|54541|11200|3622|10721|4331|10783|4862|200734|28985|6615|4609|1432|9768|2188|5366|9643|900|84126|4157|5719|5718|55120|5716|7316|84893|54962|2237|23028|54840|11044|5810|10635|29844|9557	http://amigo.geneontology.org/cgi-bin/amigo/term_details?term=GO:0006974	hsa:890,CCNA2,890:down|hsa:578,BAK1,578:up|hsa:122706,PSMB11,122706:up|hsa:597,BCL2A1,597:up|hsa:23049,SMG1,23049:up|hsa:197342,EME2,197342:up|hsa:3148,HMGB2,3148:down|hsa:144455,E2F7,144455:down|hsa:7979,SHFM1,7979:down|hsa:3014,H2AFX,3014:up|hsa:58493,INIP,58493:down|hsa:9491,PSMF1,9491:down|hsa:10459,MAD2L2,10459:up|hsa:8924,HERC2,8924:down|hsa:5433,POLR2D,5433:down|hsa:5582,PRKCG,5582:up|hsa:…
negative regulation of cellular protein metabolic process	biological_process	GO:0032269	72	766	136066	1777537	0.000529154968912	0.000430933364538	0.0576439215933	0.775207168542	10049|578|80196|891|56937|54880|26973|1613|7175|4763|8891|5770|55872|9491|10459|11329|10253|3300|4616|339345|6478|5582|27102|51247|1850|1718|10140|7057|89932|9467|4869|1469|51499|5685|5684|81848|23034|5689|4092|4091|246184|4690|2280|54541|3609|10642|84651|64754|200734|10393|7128|5686|103|4790|5687|104|7272|1848|5580|5719|5718|1843|5716|7316|1847|9827|1845|54431|1470|23028|9555|10491	http://amigo.geneontology.org/cgi-bin/amigo/term_details?term=GO:0032269	hsa:10049,DNAJB6,10049:down|hsa:578,BAK1,578:up|hsa:80196,RNF34,80196:down|hsa:891,CCNB1,891:down|hsa:56937,PMEPA1,56937:down|hsa:54880,BCOR,54880:down|hsa:26973,CHORDC1,26973:down|hsa:1613,DAPK3,1613:down|hsa:7175,TPR,7175:up|hsa:4763,NF1,4763:down|hsa:8891,EIF2B3,8891:down|hsa:5770,PTPN1,5770:down|hsa:55872,PBK,55872:down|hsa:9491,PSMF1,9491:down|hsa:10459,MAD2L2,10459:up|hsa:11329,STK38,11329:…
neuron differentiation	biological_process	GO:0030182	72	1199	136066	1777537	0.000529154968912	0.000674528856502	0.982878317743	1.0	2902|23557|3925|4089|4627|6324|23332|8428|10300|7852|5604|64221|10552|3169|10458|8543|832|7050|85440|6478|3251|4929|6477|1613|7494|7204|6311|5906|7431|650|10363|83464|7533|2288|79784|6812|23334|6809|4884|23077|9253|463|114798|2182|9218|9826|2619|59277|1482|136319|9315|23191|6709|9394|54541|1729|57580|282991|6774|1605|1808|4690|1051|11211|2020|7546|1687|6929|22885|8724|2534|1495	http://amigo.geneontology.org/cgi-bin/amigo/term_details?term=GO:0030182	hsa:2902,GRIN1,2902:up|hsa:23557,SNAPIN,23557:down|hsa:3925,STMN1,3925:down|hsa:4089,SMAD4,4089:down|hsa:4627,MYH9,4627:down|hsa:6324,SCN1B,6324:down|hsa:23332,CLASP1,23332:down|hsa:8428,STK24,8428:down|hsa:10300,KATNB1,10300:up|hsa:7852,CXCR4,7852:down|hsa:5604,MAP2K1,5604:down|hsa:64221,ROBO3,64221:up|hsa:10552,ARPC1A,10552:down|hsa:3169,FOXA1,3169:down|hsa:10458,BAIAP2,10458:up|hsa:8543,LMO4,8…
system process	biological_process	GO:0003008	72	1761	136066	1777537	0.000529154968912	0.000990696677481	0.999999996753	1.0	2902|5147|1302|5002|1613|6907|5604|4763|7170|5468|23576|10253|6926|57493|27242|1545|5582|51247|1429|7546|89797|4070|338557|2034|7416|7431|7424|9569|4846|50848|219447|1469|4092|79784|1687|2280|613|57477|246329|5141|6324|26520|9826|267|1889|1482|136319|219874|26504|23191|3281|23373|1645|23237|4157|1729|27345|1827|5742|2237|1470|6311|476|2534|6314|18|63929|4975|8644|1511|92170|83931	http://amigo.geneontology.org/cgi-bin/amigo/term_details?term=GO:0003008	hsa:2902,GRIN1,2902:up|hsa:5147,PDE6D,5147:down|hsa:1302,COL11A2,1302:up|hsa:5002,SLC22A18,5002:up|hsa:1613,DAPK3,1613:down|hsa:6907,TBL1X,6907:down|hsa:5604,MAP2K1,5604:down|hsa:4763,NF1,4763:down|hsa:7170,TPM3,7170:down|hsa:5468,PPARG,5468:down|hsa:23576,DDAH1,23576:up|hsa:10253,SPRY2,10253:down|hsa:6926,TBX3,6926:down|hsa:57493,HEG1,57493:down|hsa:27242,TNFRSF21,27242:down|hsa:1545,CYP1B1,1545…
single organism reproductive process	biological_process	GO:0044702	71	1012	136066	1777537	0.000521805594344	0.00056932710824	0.7771704082	0.997248495122	1788|144455|64783|708|558|5016|6926|255626|2295|7852|10574|578|3169|3148|595|4201|10694|23633|339345|4920|3552|10046|7203|1718|6477|3622|7073|1525|2034|8924|10766|4846|55905|84229|2683|2288|891|8433|677|51493|1051|9425|5310|2182|480|1495|6615|5049|5468|2188|10370|8289|3207|3206|9394|51247|841|5604|55120|4853|9898|3014|4957|4485|81671|57178|8644|55585|9519|130951|10491	http://amigo.geneontology.org/cgi-bin/amigo/term_details?term=GO:0044702	hsa:1788,DNMT3A,1788:down|hsa:144455,E2F7,144455:down|hsa:64783,RBM15,64783:up|hsa:708,C1QBP,708:down|hsa:558,AXL,558:down|hsa:5016,OVGP1,5016:up|hsa:6926,TBX3,6926:down|hsa:255626,HIST1H2BA,255626:up|hsa:2295,FOXF2,2295:down|hsa:7852,CXCR4,7852:down|hsa:10574,CCT7,10574:down|hsa:578,BAK1,578:up|hsa:3169,FOXA1,3169:down|hsa:3148,HMGB2,3148:down|hsa:595,CCND1,595:down|hsa:4201,MEA1,4201:up|hsa:106…
cell adhesion	biological_process	GO:0007155	71	1335	136066	1777537	0.000521805594344	0.000751039218874	0.999320965588	1.0	55920|2316|708|558|9341|59339|137075|5293|9564|4241|7852|5604|4763|9308|7494|3169|10459|4072|55914|79109|27242|9620|5580|3576|7057|11117|1525|4690|3671|9891|650|6239|4860|50848|2683|10318|4092|4091|6812|1613|6809|2280|81671|677|3055|9080|6324|22920|1545|1495|4627|2294|55742|10370|5310|841|57580|27032|4070|1605|27036|1845|149041|151887|5796|8767|7424|56125|2534|6929|54749	http://amigo.geneontology.org/cgi-bin/amigo/term_details?term=GO:0007155	hsa:55920,RCC2,55920:down|hsa:2316,FLNA,2316:up|hsa:708,C1QBP,708:down|hsa:558,AXL,558:down|hsa:9341,VAMP3,9341:down|hsa:59339,PLEKHA2,59339:down|hsa:137075,CLDN23,137075:down|hsa:5293,PIK3CD,5293:down|hsa:9564,BCAR1,9564:up|hsa:4241,MFI2,4241:up|hsa:7852,CXCR4,7852:down|hsa:5604,MAP2K1,5604:down|hsa:4763,NF1,4763:down|hsa:9308,CD83,9308:down|hsa:7494,XBP1,7494:down|hsa:3169,FOXA1,3169:down|hsa:1…
biological adhesion	biological_process	GO:0022610	71	1341	136066	1777537	0.000521805594344	0.000754414676038	0.999412755951	1.0	55920|2316|708|558|9341|59339|137075|5293|9564|4241|7852|5604|4763|9308|7494|3169|10459|4072|55914|79109|27242|9620|5580|3576|7057|11117|1525|4690|3671|9891|650|6239|4860|50848|2683|10318|4092|4091|6812|1613|6809|2280|81671|677|3055|9080|6324|22920|1545|1495|4627|2294|55742|10370|5310|841|57580|27032|4070|1605|27036|1845|149041|151887|5796|8767|7424|56125|2534|6929|54749	http://amigo.geneontology.org/cgi-bin/amigo/term_details?term=GO:0022610	hsa:55920,RCC2,55920:down|hsa:2316,FLNA,2316:up|hsa:708,C1QBP,708:down|hsa:558,AXL,558:down|hsa:9341,VAMP3,9341:down|hsa:59339,PLEKHA2,59339:down|hsa:137075,CLDN23,137075:down|hsa:5293,PIK3CD,5293:down|hsa:9564,BCAR1,9564:up|hsa:4241,MFI2,4241:up|hsa:7852,CXCR4,7852:down|hsa:5604,MAP2K1,5604:down|hsa:4763,NF1,4763:down|hsa:9308,CD83,9308:down|hsa:7494,XBP1,7494:down|hsa:3169,FOXA1,3169:down|hsa:1…
protein catabolic process	biological_process	GO:0030163	70	681	136066	1777537	0.000514456219776	0.000383114388055	0.0135038462875	0.493274313887	4189|55850|122706|80196|891|4089|7175|11200|2768|219333|55872|9491|10459|7514|10434|3300|10193|6478|5582|56893|7323|5310|5094|7494|5716|8924|5689|389856|79888|5685|5684|5687|25807|29934|6477|4092|246184|150684|10713|23077|115426|10783|6612|9827|10393|267|7128|64219|7272|6907|5686|5366|841|5719|5718|79139|51271|7316|23326|7353|54926|54431|2316|2534|26263|11060|4953|26268|8724|9690	http://amigo.geneontology.org/cgi-bin/amigo/term_details?term=GO:0030163	hsa:4189,DNAJB9,4189:down|hsa:55850,USE1,55850:up|hsa:122706,PSMB11,122706:up|hsa:80196,RNF34,80196:down|hsa:891,CCNB1,891:down|hsa:4089,SMAD4,4089:down|hsa:7175,TPR,7175:up|hsa:11200,CHEK2,11200:down|hsa:2768,GNA12,2768:down|hsa:219333,USP12,219333:down|hsa:55872,PBK,55872:down|hsa:9491,PSMF1,9491:down|hsa:10459,MAD2L2,10459:up|hsa:7514,XPO1,7514:down|hsa:10434,LYPLA1,10434:down|hsa:3300,DNAJB2,…
protein modification by small protein conjugation or removal	biological_process	GO:0070647	70	779	136066	1777537	0.000514456219776	0.000438246855058	0.112818676768	0.879264524968	23326|7316|122706|80196|891|65264|83593|54880|283450|1911|115426|55819|219333|9491|10459|10238|8924|6923|6478|5582|7323|26263|6477|5716|51130|55159|3300|5685|5684|5687|64219|5689|4092|91445|246184|55148|2280|387521|150684|23077|55884|6612|10393|267|7128|112950|2188|8315|55905|284996|10966|90379|5686|51256|10193|5719|5718|55120|11060|89122|149041|8767|161725|26260|6314|26268|55585|63891|54926|9690	http://amigo.geneontology.org/cgi-bin/amigo/term_details?term=GO:0070647	hsa:23326,USP22,23326:down|hsa:7316,UBC,7316:down|hsa:122706,PSMB11,122706:up|hsa:80196,RNF34,80196:down|hsa:891,CCNB1,891:down|hsa:65264,UBE2Z,65264:down|hsa:83593,RASSF5,83593:down|hsa:54880,BCOR,54880:down|hsa:283450,HECTD4,283450:down|hsa:1911,PHC1,1911:down|hsa:115426,UHRF2,115426:up|hsa:55819,RNF130,55819:down|hsa:219333,USP12,219333:down|hsa:9491,PSMF1,9491:down|hsa:10459,MAD2L2,10459:up|h…
anatomical structure formation involved in morphogenesis	biological_process	GO:0048646	70	1023	136066	1777537	0.000514456219776	0.000575515446373	0.833151949998	1.0	84667|64783|7128|4089|79867|2294|7852|1482|4763|578|10553|3169|23576|22885|6926|8543|79971|4920|2132|3552|694|3213|7050|3576|51256|7494|2034|3281|7424|55742|22897|688|23648|1545|65082|144455|2280|7453|5154|9394|116150|6615|4627|136319|3339|9620|4846|10370|8289|3207|900|1848|1432|3397|841|1843|9968|7057|1847|56912|8481|2316|6311|51295|65979|2683|9519|4957|7546|9927	http://amigo.geneontology.org/cgi-bin/amigo/term_details?term=GO:0048646	hsa:84667,HES7,84667:up|hsa:64783,RBM15,64783:up|hsa:7128,TNFAIP3,7128:down|hsa:4089,SMAD4,4089:down|hsa:79867,TCTN2,79867:down|hsa:2294,FOXF1,2294:down|hsa:7852,CXCR4,7852:down|hsa:1482,NKX2,1482:up|hsa:4763,NF1,4763:down|hsa:578,BAK1,578:up|hsa:10553,HTATIP2,10553:down|hsa:3169,FOXA1,3169:down|hsa:23576,DDAH1,23576:up|hsa:22885,ABLIM3,22885:down|hsa:6926,TBX3,6926:down|hsa:8543,LMO4,8543:down|h…
positive regulation of multicellular organismal process	biological_process	GO:0051240	70	1226	136066	1777537	0.000514456219776	0.000689718413738	0.994404720831	1.0	55718|708|7128|4089|3169|9533|5154|7057|7852|23576|9308|342371|9181|3148|51082|5134|558|57493|3217|3552|694|7050|1735|7071|7494|114609|6324|5906|4792|5468|10766|476|4860|2683|3665|891|595|650|1051|56829|9253|1545|6615|4609|11128|136319|10300|4790|4846|10370|3207|7564|1432|841|1482|51010|25805|7316|9564|23028|8767|7424|6239|27230|57506|649|6929|64170|8724|2534	http://amigo.geneontology.org/cgi-bin/amigo/term_details?term=GO:0051240	hsa:55718,POLR3E,55718:down|hsa:708,C1QBP,708:down|hsa:7128,TNFAIP3,7128:down|hsa:4089,SMAD4,4089:down|hsa:3169,FOXA1,3169:down|hsa:9533,POLR1C,9533:down|hsa:5154,PDGFA,5154:down|hsa:7057,THBS1,7057:up|hsa:7852,CXCR4,7852:down|hsa:23576,DDAH1,23576:up|hsa:9308,CD83,9308:down|hsa:342371,ATXN1L,342371:down|hsa:9181,ARHGEF2,9181:down|hsa:3148,HMGB2,3148:down|hsa:51082,POLR1D,51082:down|hsa:5134,PDCD…
translation	biological_process	GO:0006412	69	537	136066	1777537	0.000507106845207	0.000302103416131	9.09678280595e-05	0.0701077524123	740|6203|708|10140|55323|23107|6745|1613|7175|6142|6747|23367|25983|27068|6129|11222|10102|339345|84324|27102|51247|1981|1964|3692|10289|51263|7057|58477|6187|4869|55571|23395|9789|55157|23034|149986|27230|10318|9337|677|5433|6238|3609|10605|10642|84285|28985|6158|136319|23438|6170|7453|8891|387338|1994|118487|1977|64969|64983|9801|65005|4690|8662|6311|84545|9698|7458|51073|92170	http://amigo.geneontology.org/cgi-bin/amigo/term_details?term=GO:0006412	hsa:740,MRPL49,740:up|hsa:6203,RPS9,6203:up|hsa:708,C1QBP,708:down|hsa:10140,TOB1,10140:down|hsa:55323,LARP6,55323:down|hsa:23107,MRPS27,23107:down|hsa:6745,SSR1,6745:down|hsa:1613,DAPK3,1613:down|hsa:7175,TPR,7175:up|hsa:6142,RPL18A,6142:up|hsa:6747,SSR3,6747:down|hsa:23367,LARP1,23367:down|hsa:25983,NGDN,25983:down|hsa:27068,PPA2,27068:up|hsa:6129,RPL7,6129:up|hsa:11222,MRPL3,11222:down|hsa:101…
chromatin organization	biological_process	GO:0006325	69	690	136066	1777537	0.000507106845207	0.0003881775738	0.0229923735244	0.553830570041	1788|8360|595|339287|64769|54556|54880|7175|112869|64324|3275|6929|3014|8019|3169|3148|6907|10363|54934|5253|23774|22992|4676|387893|1613|7494|10664|80349|1108|23476|3183|5928|891|3622|255626|9425|23133|64754|9869|8359|54107|10541|148479|55683|4609|1911|11176|4869|9643|8289|388951|11143|2491|79813|6294|23326|7259|83903|23028|473|23067|9557|6314|401541|10943|9555|130951|79595|8726	http://amigo.geneontology.org/cgi-bin/amigo/term_details?term=GO:0006325	hsa:1788,DNMT3A,1788:down|hsa:8360,HIST1H4D,8360:up|hsa:595,CCND1,595:down|hsa:339287,MSL1,339287:down|hsa:64769,MEAF6,64769:down|hsa:54556,ING3,54556:down|hsa:54880,BCOR,54880:down|hsa:7175,TPR,7175:up|hsa:112869,CCDC101,112869:up|hsa:64324,NSD1,64324:down|hsa:3275,PRMT2,3275:down|hsa:6929,TCF3,6929:down|hsa:3014,H2AFX,3014:up|hsa:8019,BRD3,8019:down|hsa:3169,FOXA1,3169:down|hsa:3148,HMGB2,3148:…
regulation of anatomical structure morphogenesis	biological_process	GO:0022603	69	790	136066	1777537	0.000507106845207	0.000444435193191	0.161942222113	0.932246057975	2902|84667|708|7128|9203|4089|23580|310|54880|5154|4241|4763|10553|3169|23576|10459|10458|121512|1545|832|4920|3552|694|4627|7050|7057|7494|85369|5906|23237|650|25805|55742|7533|2683|55920|4092|79784|2768|54471|114990|9253|3055|3217|6615|59277|51256|9620|23191|10370|7453|3207|1848|1432|3397|1729|54949|1613|4070|8994|149041|57580|4609|7424|6239|9968|4957|2534|4846	http://amigo.geneontology.org/cgi-bin/amigo/term_details?term=GO:0022603	hsa:2902,GRIN1,2902:up|hsa:84667,HES7,84667:up|hsa:708,C1QBP,708:down|hsa:7128,TNFAIP3,7128:down|hsa:9203,ZMYM3,9203:down|hsa:4089,SMAD4,4089:down|hsa:23580,CDC42EP4,23580:down|hsa:310,ANXA7,310:down|hsa:54880,BCOR,54880:down|hsa:5154,PDGFA,5154:down|hsa:4241,MFI2,4241:up|hsa:4763,NF1,4763:down|hsa:10553,HTATIP2,10553:down|hsa:3169,FOXA1,3169:down|hsa:23576,DDAH1,23576:up|hsa:10459,MAD2L2,10459:u…
cell migration	biological_process	GO:0016477	69	1076	136066	1777537	0.000507106845207	0.000605331984651	0.934154337736	1.0	55909|708|558|2920|255626|5293|8428|57406|7852|5604|4763|4070|3148|23080|399687|104|9620|694|1545|4929|3576|2304|114609|1525|9564|23237|650|2919|4846|25805|55742|221002|50848|63916|2683|55920|4092|7803|2768|4690|613|54541|3055|5154|22800|4920|6615|4627|4354|2294|483|6774|10370|10439|10193|3397|1729|57580|1613|1605|64221|8994|5796|7424|6239|65979|7057|2534|91624	http://amigo.geneontology.org/cgi-bin/amigo/term_details?term=GO:0016477	hsa:55909,BIN3,55909:down|hsa:708,C1QBP,708:down|hsa:558,AXL,558:down|hsa:2920,CXCL2,2920:down|hsa:255626,HIST1H2BA,255626:up|hsa:5293,PIK3CD,5293:down|hsa:8428,STK24,8428:down|hsa:57406,ABHD6,57406:down|hsa:7852,CXCR4,7852:down|hsa:5604,MAP2K1,5604:down|hsa:4763,NF1,4763:down|hsa:4070,TACSTD2,4070:down|hsa:3148,HMGB2,3148:down|hsa:23080,AVL9,23080:down|hsa:399687,MYO18A,399687:down|hsa:104,ADARB…
growth	biological_process	GO:0040007	68	876	136066	1777537	0.000499757470639	0.000492816745868	0.473747792296	0.973022692292	5393|23532|607|23677|23476|54556|4089|55540|2619|1482|23404|3275|8548|136319|10253|114609|10459|3300|57493|3207|694|4146|1735|7057|7494|23371|4494|147138|650|4490|9564|50515|891|55909|677|142|55841|7298|5008|114798|2182|28985|9826|57178|5468|55914|23191|9643|2121|9869|900|1848|1432|2273|6774|4853|6294|83787|3622|6311|51094|27230|5716|29927|1511|7458|9968|83931	http://amigo.geneontology.org/cgi-bin/amigo/term_details?term=GO:0040007	hsa:5393,EXOSC9,5393:down|hsa:23532,PRAME,23532:down|hsa:607,BCL9,607:down|hsa:23677,SH3BP4,23677:down|hsa:23476,BRD4,23476:down|hsa:54556,ING3,54556:down|hsa:4089,SMAD4,4089:down|hsa:55540,IL17RB,55540:down|hsa:2619,GAS1,2619:down|hsa:1482,NKX2,1482:up|hsa:23404,EXOSC2,23404:down|hsa:3275,PRMT2,3275:down|hsa:8548,BLZF1,8548:down|hsa:136319,MTPN,136319:down|hsa:10253,SPRY2,10253:down|hsa:114609,T…
organ morphogenesis	biological_process	GO:0009887	68	895	136066	1777537	0.000499757470639	0.000503505693552	0.541573475047	0.976888829714	1432|387733|7128|1302|4089|4609|54880|5154|2619|2294|1482|4763|64783|83931|3169|10253|6926|57493|3216|4920|3638|7090|3213|2300|4146|2304|7494|2280|9927|650|55742|50515|27230|4092|578|613|3397|3207|3217|5013|2295|6615|59277|8412|3339|9620|64412|3221|10370|8289|2121|6569|3229|2273|390259|5310|4853|1605|4070|6774|7424|65979|649|57178|2683|9968|7057|1495	http://amigo.geneontology.org/cgi-bin/amigo/term_details?term=GO:0009887	hsa:1432,MAPK14,1432:down|hsa:387733,IFITM5,387733:up|hsa:7128,TNFAIP3,7128:down|hsa:1302,COL11A2,1302:up|hsa:4089,SMAD4,4089:down|hsa:4609,MYC,4609:down|hsa:54880,BCOR,54880:down|hsa:5154,PDGFA,5154:down|hsa:2619,GAS1,2619:down|hsa:2294,FOXF1,2294:down|hsa:1482,NKX2,1482:up|hsa:4763,NF1,4763:down|hsa:64783,RBM15,64783:up|hsa:83931,STK40,83931:down|hsa:3169,FOXA1,3169:down|hsa:10253,SPRY2,10253:d…
positive regulation of protein modification process	biological_process	GO:0031401	68	909	136066	1777537	0.000499757470639	0.000511381760267	0.590319476529	0.976888829714	4189|84893|5310|122706|891|4089|5292|5154|7057|7852|5604|578|5525|9181|9491|10459|467|10253|3300|4616|5770|85440|5580|11015|3576|51256|7494|60370|80349|5906|650|83593|5685|5684|5687|5686|5689|10954|55437|4092|595|246184|26263|2280|150684|5008|64754|6612|8567|10393|8412|8795|7272|6745|1432|5719|5718|5716|7316|7164|8767|11211|27230|57506|22974|58477|7424|8726	http://amigo.geneontology.org/cgi-bin/amigo/term_details?term=GO:0031401	hsa:4189,DNAJB9,4189:down|hsa:84893,FBXO18,84893:down|hsa:5310,PKD1,5310:up|hsa:122706,PSMB11,122706:up|hsa:891,CCNB1,891:down|hsa:4089,SMAD4,4089:down|hsa:5292,PIM1,5292:down|hsa:5154,PDGFA,5154:down|hsa:7057,THBS1,7057:up|hsa:7852,CXCR4,7852:down|hsa:5604,MAP2K1,5604:down|hsa:578,BAK1,578:up|hsa:5525,PPP2R5A,5525:down|hsa:9181,ARHGEF2,9181:down|hsa:9491,PSMF1,9491:down|hsa:10459,MAD2L2,10459:up…
cellular lipid metabolic process	biological_process	GO:0044255	68	910	136066	1777537	0.000499757470639	0.000511944336461	0.593739376447	0.976888829714	216|3612|215|3638|23049|5297|50486|3632|5293|60481|57406|6907|55697|5742|387787|3631|9619|10455|10380|145482|10434|8309|79966|27242|150094|5580|47|9588|873|7494|79888|4862|114971|6307|8396|10400|1545|5165|171546|255189|9373|8776|55626|23760|2182|9218|1109|10449|5468|3339|224|50640|340665|1645|5264|1432|55066|65258|5154|3032|3033|55650|51094|8760|22880|8644|8818|55750	http://amigo.geneontology.org/cgi-bin/amigo/term_details?term=GO:0044255	hsa:216,ALDH1A1,216:down|hsa:3612,IMPA1,3612:down|hsa:215,ABCD1,215:up|hsa:3638,INSIG1,3638:down|hsa:23049,SMG1,23049:up|hsa:5297,PI4KA,5297:up|hsa:50486,G0S2,50486:down|hsa:3632,INPP5A,3632:down|hsa:5293,PIK3CD,5293:down|hsa:60481,ELOVL5,60481:down|hsa:57406,ABHD6,57406:down|hsa:6907,TBL1X,6907:down|hsa:55697,VAC14,55697:up|hsa:5742,PTGS1,5742:down|hsa:387787,LIPT2,387787:up|hsa:3631,INPP4A,3631…
protein ubiquitination	biological_process	GO:0016567	67	646	136066	1777537	0.000492408096071	0.000363424221268	0.0130401635841	0.493274313887	23326|7316|122706|80196|891|65264|83593|54880|283450|1911|115426|55819|9491|10459|10238|8924|6923|6478|5582|7323|6477|5716|51130|55159|3300|5685|5684|5687|64219|5689|4092|91445|246184|26263|2280|387521|150684|23077|55884|6612|10393|267|7128|112950|2188|8315|55905|284996|10966|90379|5686|51256|10193|5719|5718|55120|11060|89122|149041|8767|26260|55148|26268|55585|63891|54926|9690	http://amigo.geneontology.org/cgi-bin/amigo/term_details?term=GO:0016567	hsa:23326,USP22,23326:down|hsa:7316,UBC,7316:down|hsa:122706,PSMB11,122706:up|hsa:80196,RNF34,80196:down|hsa:891,CCNB1,891:down|hsa:65264,UBE2Z,65264:down|hsa:83593,RASSF5,83593:down|hsa:54880,BCOR,54880:down|hsa:283450,HECTD4,283450:down|hsa:1911,PHC1,1911:down|hsa:115426,UHRF2,115426:up|hsa:55819,RNF130,55819:down|hsa:9491,PSMF1,9491:down|hsa:10459,MAD2L2,10459:up|hsa:10238,DCAF7,10238:down|hsa…
negative regulation of transcription from RNA polymerase II promoter	biological_process	GO:0000122	67	672	136066	1777537	0.000492408096071	0.00037805120231	0.0259697169093	0.579964485988	1788|84667|7316|708|5993|56180|4089|54880|64412|2294|7175|1482|64324|6929|342371|7071|3169|595|10459|6926|10363|4690|7712|3213|7050|2304|7494|5716|10664|7514|3281|650|4601|2114|7554|3665|4092|144455|142|3660|55841|467|463|9869|6615|4609|5468|79813|4790|10370|8289|6907|3397|57649|2354|6774|4853|7323|64207|23028|25959|6239|688|11060|9555|387893|79595	http://amigo.geneontology.org/cgi-bin/amigo/term_details?term=GO:0000122	hsa:1788,DNMT3A,1788:down|hsa:84667,HES7,84667:up|hsa:7316,UBC,7316:down|hsa:708,C1QBP,708:down|hsa:5993,RFX5,5993:down|hsa:56180,MOSPD1,56180:down|hsa:4089,SMAD4,4089:down|hsa:54880,BCOR,54880:down|hsa:64412,GZF1,64412:down|hsa:2294,FOXF1,2294:down|hsa:7175,TPR,7175:up|hsa:1482,NKX2,1482:up|hsa:64324,NSD1,64324:down|hsa:6929,TCF3,6929:down|hsa:342371,ATXN1L,342371:down|hsa:7071,KLF10,7071:down|h…
protein localization to organelle	biological_process	GO:0033365	67	672	136066	1777537	0.000492408096071	0.00037805120231	0.0259697169093	0.579964485988	10140|23677|1729|4089|2923|7175|112869|4763|58477|6129|23633|10971|51025|26520|473|11014|11015|5310|7494|5514|6187|7514|4792|83593|9789|7533|55920|6745|142|754|6203|29927|5366|6612|9218|6774|7027|23353|7128|5534|6158|103|10440|1605|6170|4601|55696|1432|90427|841|6142|2316|25805|5189|11252|6747|83903|5195|9516|57506|5716|9696|9419|8644|9555|2534|9927	http://amigo.geneontology.org/cgi-bin/amigo/term_details?term=GO:0033365	hsa:10140,TOB1,10140:down|hsa:23677,SH3BP4,23677:down|hsa:1729,DIAPH1,1729:down|hsa:4089,SMAD4,4089:down|hsa:2923,PDIA3,2923:down|hsa:7175,TPR,7175:up|hsa:112869,CCDC101,112869:up|hsa:4763,NF1,4763:down|hsa:58477,SRPRB,58477:down|hsa:6129,RPL7,6129:up|hsa:23633,KPNA6,23633:down|hsa:10971,YWHAQ,10971:down|hsa:51025,PAM16,51025:up|hsa:26520,TIMM9,26520:down|hsa:473,RERE,473:down|hsa:11014,KDELR2,11…
protein modification by small protein conjugation	biological_process	GO:0032446	67	689	136066	1777537	0.000492408096071	0.000387614997606	0.0389114412988	0.682424460611	23326|7316|122706|80196|891|65264|83593|54880|283450|1911|115426|55819|9491|10459|10238|8924|6923|6478|5582|7323|6477|5716|51130|55159|3300|5685|5684|5687|64219|5689|4092|91445|246184|26263|2280|387521|150684|23077|55884|6612|10393|267|7128|112950|2188|8315|55905|284996|10966|90379|5686|51256|10193|5719|5718|55120|11060|89122|149041|8767|26260|55148|26268|55585|63891|54926|9690	http://amigo.geneontology.org/cgi-bin/amigo/term_details?term=GO:0032446	hsa:23326,USP22,23326:down|hsa:7316,UBC,7316:down|hsa:122706,PSMB11,122706:up|hsa:80196,RNF34,80196:down|hsa:891,CCNB1,891:down|hsa:65264,UBE2Z,65264:down|hsa:83593,RASSF5,83593:down|hsa:54880,BCOR,54880:down|hsa:283450,HECTD4,283450:down|hsa:1911,PHC1,1911:down|hsa:115426,UHRF2,115426:up|hsa:55819,RNF130,55819:down|hsa:9491,PSMF1,9491:down|hsa:10459,MAD2L2,10459:up|hsa:10238,DCAF7,10238:down|hsa…
regulation of kinase activity	biological_process	GO:0043549	67	764	136066	1777537	0.000492408096071	0.00042980821215	0.158360720633	0.927886459708	4189|5310|595|58477|7564|55181|5292|5154|7852|5604|4763|578|5525|5770|10253|11329|4616|4690|5580|1850|11015|3576|7057|7494|60370|9467|4869|5906|650|81848|10954|55437|890|891|26973|25778|993|9134|898|467|55626|4331|200734|11211|7128|90007|103|64754|8795|104|6745|900|1848|1432|90441|55697|1843|5716|7316|1847|7164|1845|8767|27230|22974|8567|9555	http://amigo.geneontology.org/cgi-bin/amigo/term_details?term=GO:0043549	hsa:4189,DNAJB9,4189:down|hsa:5310,PKD1,5310:up|hsa:595,CCND1,595:down|hsa:58477,SRPRB,58477:down|hsa:7564,ZNF16,7564:down|hsa:55181,SMG8,55181:down|hsa:5292,PIM1,5292:down|hsa:5154,PDGFA,5154:down|hsa:7852,CXCR4,7852:down|hsa:5604,MAP2K1,5604:down|hsa:4763,NF1,4763:down|hsa:578,BAK1,578:up|hsa:5525,PPP2R5A,5525:down|hsa:5770,PTPN1,5770:down|hsa:10253,SPRY2,10253:down|hsa:11329,STK38,11329:down|h…
apoptotic signaling pathway	biological_process	GO:0097190	66	605	136066	1777537	0.000485058721503	0.000340358597318	0.00523829052506	0.422774821007	84893|578|80196|597|50486|2619|7057|8567|11200|4763|9812|10550|9181|3148|121512|10193|10971|6478|3552|5580|9833|6477|10081|7494|7204|51499|83464|4846|2923|7533|1545|54205|1613|4690|54541|9445|5008|57535|10449|7009|9826|7027|8428|6615|5534|11083|7128|8795|23028|90441|84334|5366|90427|841|282991|7316|3622|7164|54431|55437|1687|5716|147138|29844|2534|1495	http://amigo.geneontology.org/cgi-bin/amigo/term_details?term=GO:0097190	hsa:84893,FBXO18,84893:down|hsa:578,BAK1,578:up|hsa:80196,RNF34,80196:down|hsa:597,BCL2A1,597:up|hsa:50486,G0S2,50486:down|hsa:2619,GAS1,2619:down|hsa:7057,THBS1,7057:up|hsa:8567,MADD,8567:down|hsa:11200,CHEK2,11200:down|hsa:4763,NF1,4763:down|hsa:9812,DELE,9812:down|hsa:10550,ARL6IP5,10550:down|hsa:9181,ARHGEF2,9181:down|hsa:3148,HMGB2,3148:down|hsa:121512,FGD4,121512:up|hsa:10193,RNF41,10193:do…
negative regulation of catalytic activity	biological_process	GO:0043086	66	735	136066	1777537	0.000485058721503	0.000413493502526	0.121264357126	0.890895827595	10049|7316|80196|23677|90007|7057|4763|5525|103|9858|9491|10459|11329|10253|4616|5770|6478|51025|5580|1850|1718|22853|89932|9467|4869|1469|51499|5685|5684|81848|5686|5689|55920|4092|26973|246184|4690|2280|5147|84651|64754|7009|200734|10393|7128|84365|5468|4790|5514|104|1848|5719|1728|5718|1843|5716|5636|51400|1847|1845|81566|9814|1470|5687|9555|4846	http://amigo.geneontology.org/cgi-bin/amigo/term_details?term=GO:0043086	hsa:10049,DNAJB6,10049:down|hsa:7316,UBC,7316:down|hsa:80196,RNF34,80196:down|hsa:23677,SH3BP4,23677:down|hsa:90007,MIDN,90007:down|hsa:7057,THBS1,7057:up|hsa:4763,NF1,4763:down|hsa:5525,PPP2R5A,5525:down|hsa:103,ADAR,103:down|hsa:9858,PPP1R26,9858:down|hsa:9491,PSMF1,9491:down|hsa:10459,MAD2L2,10459:up|hsa:11329,STK38,11329:down|hsa:10253,SPRY2,10253:down|hsa:4616,GADD45B,4616:up|hsa:5770,PTPN1,…
central nervous system development	biological_process	GO:0007417	65	839	136066	1777537	0.000477709346935	0.000472001426693	0.481192804931	0.973022692292	2902|5013|558|3925|2619|2618|7852|4129|4763|578|5307|5468|3939|6926|8543|10971|85440|224|3213|9919|3251|4929|5310|89797|471|7431|650|2746|4862|27242|7533|23648|23334|204|79109|613|57477|23077|9253|463|23133|4884|6324|10541|5049|136319|3339|9620|340665|8289|900|54541|6774|515|1827|8891|1808|23028|6311|2020|7546|5810|4331|9968|2534	http://amigo.geneontology.org/cgi-bin/amigo/term_details?term=GO:0007417	hsa:2902,GRIN1,2902:up|hsa:5013,OTX1,5013:down|hsa:558,AXL,558:down|hsa:3925,STMN1,3925:down|hsa:2619,GAS1,2619:down|hsa:2618,GART,2618:down|hsa:7852,CXCR4,7852:down|hsa:4129,MAOB,4129:down|hsa:4763,NF1,4763:down|hsa:578,BAK1,578:up|hsa:5307,PITX1,5307:down|hsa:5468,PPARG,5468:down|hsa:3939,LDHA,3939:down|hsa:6926,TBX3,6926:down|hsa:8543,LMO4,8543:down|hsa:10971,YWHAQ,10971:down|hsa:85440,DOCK7,8…
response to wounding	biological_process	GO:0009611	65	978	136066	1777537	0.000477709346935	0.000550199517647	0.879293240584	1.0	607|708|558|891|6812|5154|8428|2294|5604|4763|5468|55872|5136|81|3831|832|5770|3055|5582|3552|5580|338557|4790|221477|7057|2316|1525|29071|23476|5906|5687|25807|50848|2683|10318|9060|2768|3660|613|5008|22920|55909|1495|7128|4627|136319|9315|9620|483|4846|1432|11004|829|27345|91768|6430|9564|23028|26127|7424|6239|2677|80274|2534|9927	http://amigo.geneontology.org/cgi-bin/amigo/term_details?term=GO:0009611	hsa:607,BCL9,607:down|hsa:708,C1QBP,708:down|hsa:558,AXL,558:down|hsa:891,CCNB1,891:down|hsa:6812,STXBP1,6812:down|hsa:5154,PDGFA,5154:down|hsa:8428,STK24,8428:down|hsa:2294,FOXF1,2294:down|hsa:5604,MAP2K1,5604:down|hsa:4763,NF1,4763:down|hsa:5468,PPARG,5468:down|hsa:55872,PBK,55872:down|hsa:5136,PDE1A,5136:down|hsa:81,ACTN4,81:down|hsa:3831,KLC1,3831:down|hsa:832,CAPZB,832:down|hsa:5770,PTPN1,57…
regulation of protein localization	biological_process	GO:0032880	64	722	136066	1777537	0.000470359972366	0.000406180012005	0.145695602799	0.920764033912	55920|4082|91942|891|4089|2923|6812|54471|7175|4763|5525|25805|399687|10434|7514|10971|27242|7533|3552|11014|11015|5310|7494|22848|338557|7424|5906|83593|9789|25807|29934|171017|90550|2746|9419|23216|90007|142|6809|2280|150684|8674|23077|7027|23255|5534|5366|4792|4601|55696|1432|90427|841|2316|11060|3033|9516|2752|27230|57506|5716|10541|8724|2534	http://amigo.geneontology.org/cgi-bin/amigo/term_details?term=GO:0032880	hsa:55920,RCC2,55920:down|hsa:4082,MARCKS,4082:down|hsa:91942,NDUFAF2,91942:down|hsa:891,CCNB1,891:down|hsa:4089,SMAD4,4089:down|hsa:2923,PDIA3,2923:down|hsa:6812,STXBP1,6812:down|hsa:54471,MIEF1,54471:down|hsa:7175,TPR,7175:up|hsa:4763,NF1,4763:down|hsa:5525,PPP2R5A,5525:down|hsa:25805,BAMBI,25805:down|hsa:399687,MYO18A,399687:down|hsa:10434,LYPLA1,10434:down|hsa:7514,XPO1,7514:down|hsa:10971,YW…
posttranscriptional regulation of gene expression	biological_process	GO:0010608	63	470	136066	1777537	0.000463010597798	0.000264410811139	6.16151904953e-05	0.0555396324355	1432|6203|708|10140|55323|6812|1613|7175|3183|56912|6929|25983|103|79139|5433|84324|27102|51247|1981|10289|6477|7057|7494|114609|4869|650|23395|2316|23034|149986|4092|9337|677|55571|339345|92170|3609|10605|10642|5580|136319|483|51441|22848|284996|8891|387338|1994|3397|11200|1977|8994|149041|4690|54840|8662|6311|27230|9698|23367|7458|10491|8818	http://amigo.geneontology.org/cgi-bin/amigo/term_details?term=GO:0010608	hsa:1432,MAPK14,1432:down|hsa:6203,RPS9,6203:up|hsa:708,C1QBP,708:down|hsa:10140,TOB1,10140:down|hsa:55323,LARP6,55323:down|hsa:6812,STXBP1,6812:down|hsa:1613,DAPK3,1613:down|hsa:7175,TPR,7175:up|hsa:3183,HNRNPC,3183:down|hsa:56912,IFT46,56912:down|hsa:6929,TCF3,6929:down|hsa:25983,NGDN,25983:down|hsa:103,ADAR,103:down|hsa:79139,DERL1,79139:down|hsa:5433,POLR2D,5433:down|hsa:84324,SARNP,84324:dow…
circulatory system development	biological_process	GO:0072359	63	867	136066	1777537	0.000463010597798	0.000487753560123	0.67309071392	0.983800386989	64783|6615|891|4089|54880|5154|2294|7852|5604|4763|578|10553|23576|6926|8543|1545|57493|150094|3552|694|3213|2300|3576|7057|7494|1525|2034|5906|650|55742|2683|4092|144455|2280|677|4331|3397|57178|9394|10541|1889|4627|5468|3339|7128|4846|10370|8289|1848|1432|5310|841|1482|4853|7453|282996|7424|688|9794|116150|80274|9968|91624	http://amigo.geneontology.org/cgi-bin/amigo/term_details?term=GO:0072359	hsa:64783,RBM15,64783:up|hsa:6615,SNAI1,6615:up|hsa:891,CCNB1,891:down|hsa:4089,SMAD4,4089:down|hsa:54880,BCOR,54880:down|hsa:5154,PDGFA,5154:down|hsa:2294,FOXF1,2294:down|hsa:7852,CXCR4,7852:down|hsa:5604,MAP2K1,5604:down|hsa:4763,NF1,4763:down|hsa:578,BAK1,578:up|hsa:10553,HTATIP2,10553:down|hsa:23576,DDAH1,23576:up|hsa:6926,TBX3,6926:down|hsa:8543,LMO4,8543:down|hsa:1545,CYP1B1,1545:up|hsa:574…
cardiovascular system development	biological_process	GO:0072358	63	867	136066	1777537	0.000463010597798	0.000487753560123	0.67309071392	0.983800386989	64783|6615|891|4089|54880|5154|2294|7852|5604|4763|578|10553|23576|6926|8543|1545|57493|150094|3552|694|3213|2300|3576|7057|7494|1525|2034|5906|650|55742|2683|4092|144455|2280|677|4331|3397|57178|9394|10541|1889|4627|5468|3339|7128|4846|10370|8289|1848|1432|5310|841|1482|4853|7453|282996|7424|688|9794|116150|80274|9968|91624	http://amigo.geneontology.org/cgi-bin/amigo/term_details?term=GO:0072358	hsa:64783,RBM15,64783:up|hsa:6615,SNAI1,6615:up|hsa:891,CCNB1,891:down|hsa:4089,SMAD4,4089:down|hsa:54880,BCOR,54880:down|hsa:5154,PDGFA,5154:down|hsa:2294,FOXF1,2294:down|hsa:7852,CXCR4,7852:down|hsa:5604,MAP2K1,5604:down|hsa:4763,NF1,4763:down|hsa:578,BAK1,578:up|hsa:10553,HTATIP2,10553:down|hsa:23576,DDAH1,23576:up|hsa:6926,TBX3,6926:down|hsa:8543,LMO4,8543:down|hsa:1545,CYP1B1,1545:up|hsa:574…
positive regulation of developmental process	biological_process	GO:0051094	63	983	136066	1777537	0.000463010597798	0.000553012398617	0.926338157037	1.0	708|7128|4089|23576|54471|5154|7057|7852|5604|9308|342371|3169|3148|595|5134|558|1051|3217|3552|694|7050|1735|7071|7494|6324|5906|9643|650|25805|4860|688|23648|891|9253|463|1545|1495|6615|4609|5468|10300|4790|4846|10370|3207|7564|1432|841|1482|57580|4070|23028|51010|8767|7424|6239|27230|9794|649|6929|2683|8724|2534	http://amigo.geneontology.org/cgi-bin/amigo/term_details?term=GO:0051094	hsa:708,C1QBP,708:down|hsa:7128,TNFAIP3,7128:down|hsa:4089,SMAD4,4089:down|hsa:23576,DDAH1,23576:up|hsa:54471,MIEF1,54471:down|hsa:5154,PDGFA,5154:down|hsa:7057,THBS1,7057:up|hsa:7852,CXCR4,7852:down|hsa:5604,MAP2K1,5604:down|hsa:9308,CD83,9308:down|hsa:342371,ATXN1L,342371:down|hsa:3169,FOXA1,3169:down|hsa:3148,HMGB2,3148:down|hsa:595,CCND1,595:down|hsa:5134,PDCD2,5134:down|hsa:558,AXL,558:down|…
regulation of catabolic process	biological_process	GO:0009894	62	569	136066	1777537	0.00045566122323	0.000320105854337	0.00675491337041	0.457877167088	23326|122706|7128|23677|891|4089|10670|7175|11200|2768|23367|55872|9491|10459|7514|9711|3300|339345|5582|56893|5310|10140|1613|7494|4869|5689|79888|5685|5684|5687|25807|29934|4092|9337|246184|57535|150684|23077|56829|55626|10783|6612|9827|10393|23255|5049|6774|7272|5686|54541|5580|5719|5718|1843|5716|7316|2316|81671|26263|4953|8724|2534	http://amigo.geneontology.org/cgi-bin/amigo/term_details?term=GO:0009894	hsa:23326,USP22,23326:down|hsa:122706,PSMB11,122706:up|hsa:7128,TNFAIP3,7128:down|hsa:23677,SH3BP4,23677:down|hsa:891,CCNB1,891:down|hsa:4089,SMAD4,4089:down|hsa:10670,RRAGA,10670:down|hsa:7175,TPR,7175:up|hsa:11200,CHEK2,11200:down|hsa:2768,GNA12,2768:down|hsa:23367,LARP1,23367:down|hsa:55872,PBK,55872:down|hsa:9491,PSMF1,9491:down|hsa:10459,MAD2L2,10459:up|hsa:7514,XPO1,7514:down|hsa:9711,RUBIC…
positive regulation of cell death	biological_process	GO:0010942	62	573	136066	1777537	0.00045566122323	0.000322356159112	0.0076947887982	0.458096647668	84893|578|708|2902|54556|50486|5534|7057|4763|3275|10550|9181|3040|5134|121512|4616|10971|54205|150094|694|9833|2923|6477|10081|7494|7204|650|83464|51118|7533|2683|1545|10670|4690|54541|5008|5580|9826|7027|1495|4609|5468|10300|8795|90441|1848|5366|90427|1728|1843|1613|7316|3622|7164|29844|841|8767|84334|1687|10541|8644|4853	http://amigo.geneontology.org/cgi-bin/amigo/term_details?term=GO:0010942	hsa:84893,FBXO18,84893:down|hsa:578,BAK1,578:up|hsa:708,C1QBP,708:down|hsa:2902,GRIN1,2902:up|hsa:54556,ING3,54556:down|hsa:50486,G0S2,50486:down|hsa:5534,PPP3R1,5534:down|hsa:7057,THBS1,7057:up|hsa:4763,NF1,4763:down|hsa:3275,PRMT2,3275:down|hsa:10550,ARL6IP5,10550:down|hsa:9181,ARHGEF2,9181:down|hsa:3040,HBA2,3040:up|hsa:5134,PDCD2,5134:down|hsa:121512,FGD4,121512:up|hsa:4616,GADD45B,4616:up|hs…
cell morphogenesis involved in differentiation	biological_process	GO:0000904	62	832	136066	1777537	0.00045566122323	0.000468063393336	0.599378391648	0.976888829714	2902|708|558|3925|4089|353116|65082|2295|4241|7852|5604|64221|10552|3169|10459|10458|23332|57493|85440|6478|3251|4929|4146|6477|2316|7204|6324|29071|650|25805|83464|7533|55920|4092|79784|6812|23334|4690|4884|114990|23077|9253|4627|114798|9826|9341|2619|6615|59277|23191|6709|3397|54949|1605|4070|1808|57580|6239|7546|55742|22885|2534	http://amigo.geneontology.org/cgi-bin/amigo/term_details?term=GO:0000904	hsa:2902,GRIN1,2902:up|hsa:708,C1QBP,708:down|hsa:558,AXL,558:down|hsa:3925,STMN1,3925:down|hsa:4089,SMAD4,4089:down|hsa:353116,RILPL1,353116:down|hsa:65082,VPS33A,65082:down|hsa:2295,FOXF2,2295:down|hsa:4241,MFI2,4241:up|hsa:7852,CXCR4,7852:down|hsa:5604,MAP2K1,5604:down|hsa:64221,ROBO3,64221:up|hsa:10552,ARPC1A,10552:down|hsa:3169,FOXA1,3169:down|hsa:10459,MAD2L2,10459:up|hsa:10458,BAIAP2,10458…
regulation of hydrolase activity	biological_process	GO:0051336	62	907	136066	1777537	0.00045566122323	0.000510256607879	0.8220006229	1.0	4189|10049|1718|80196|23677|81566|6745|9858|578|7494|10550|8412|3148|9491|5134|121512|8924|6478|51025|55114|5580|9814|11015|3576|7057|9812|7204|89932|4869|1469|51499|5468|84365|5770|10954|9891|55920|650|2280|467|54205|84651|7009|58477|10541|23255|4609|116987|5582|483|8795|8891|84334|5366|841|7164|54431|1470|27230|26097|5136|4846	http://amigo.geneontology.org/cgi-bin/amigo/term_details?term=GO:0051336	hsa:4189,DNAJB9,4189:down|hsa:10049,DNAJB6,10049:down|hsa:1718,DHCR24,1718:down|hsa:80196,RNF34,80196:down|hsa:23677,SH3BP4,23677:down|hsa:81566,CSRNP2,81566:down|hsa:6745,SSR1,6745:down|hsa:9858,PPP1R26,9858:down|hsa:578,BAK1,578:up|hsa:7494,XBP1,7494:down|hsa:10550,ARL6IP5,10550:down|hsa:8412,BCAR3,8412:down|hsa:3148,HMGB2,3148:down|hsa:9491,PSMF1,9491:down|hsa:5134,PDCD2,5134:down|hsa:121512,F…
transmembrane transport	biological_process	GO:0055085	62	1264	136066	1777537	0.00045566122323	0.000711096309106	0.999896384585	1.0	2040|53371|215|2902|23511|10165|9619|7175|1482|578|6533|27345|119559|81|4519|51025|84879|206358|518|5195|4513|5310|348995|7057|4514|2280|6324|7416|348932|528|90550|54407|5002|7922|7809|57127|150684|54205|483|26520|340024|26503|10440|4508|480|7316|6569|2273|6541|27032|113235|5189|56262|4512|51660|476|7533|11060|3098|515|10864|516	http://amigo.geneontology.org/cgi-bin/amigo/term_details?term=GO:0055085	hsa:2040,STOM,2040:down|hsa:53371,NUP54,53371:down|hsa:215,ABCD1,215:up|hsa:2902,GRIN1,2902:up|hsa:23511,NUP188,23511:down|hsa:10165,SLC25A13,10165:down|hsa:9619,ABCG1,9619:down|hsa:7175,TPR,7175:up|hsa:1482,NKX2,1482:up|hsa:578,BAK1,578:up|hsa:6533,SLC6A6,6533:down|hsa:27345,KCNMB4,27345:down|hsa:119559,SFXN4,119559:down|hsa:81,ACTN4,81:down|hsa:4519,CYTB,4519:down|hsa:51025,PAM16,51025:up|hsa:8…
chromatin modification	biological_process	GO:0016568	61	585	136066	1777537	0.000448311848662	0.000329107073439	0.0155878870752	0.493274313887	1788|8360|339287|64769|54556|54880|7175|112869|64324|3275|6929|8019|3169|3148|10363|54934|5253|23774|22992|401541|387893|1613|7494|10664|80349|1108|23476|3183|5928|891|3622|255626|9425|23133|64754|9869|8359|54107|148479|55683|4609|1911|11176|4869|9643|8289|6907|11143|2491|79813|23326|83903|23028|473|23067|9557|6314|10943|9555|79595|8726	http://amigo.geneontology.org/cgi-bin/amigo/term_details?term=GO:0016568	hsa:1788,DNMT3A,1788:down|hsa:8360,HIST1H4D,8360:up|hsa:339287,MSL1,339287:down|hsa:64769,MEAF6,64769:down|hsa:54556,ING3,54556:down|hsa:54880,BCOR,54880:down|hsa:7175,TPR,7175:up|hsa:112869,CCDC101,112869:up|hsa:64324,NSD1,64324:down|hsa:3275,PRMT2,3275:down|hsa:6929,TCF3,6929:down|hsa:8019,BRD3,8019:down|hsa:3169,FOXA1,3169:down|hsa:3148,HMGB2,3148:down|hsa:10363,HMG20A,10363:down|hsa:54934,KAN…
cell division	biological_process	GO:0051301	61	608	136066	1777537	0.000448311848662	0.000342046325899	0.0291792821418	0.596945646369	55920|144455|55909|595|136647|4627|5154|91782|10300|7175|11200|246184|9181|10459|339345|85440|3552|9918|387893|348995|1613|3622|7073|10713|7424|9564|22897|23157|890|891|23332|10403|9150|993|9134|898|10726|6990|9253|11044|10783|9826|148479|5008|4609|10376|7564|7272|900|11004|91768|4134|54962|346288|129531|93323|10393|22974|5810|146691|55142	http://amigo.geneontology.org/cgi-bin/amigo/term_details?term=GO:0051301	hsa:55920,RCC2,55920:down|hsa:144455,E2F7,144455:down|hsa:55909,BIN3,55909:down|hsa:595,CCND1,595:down|hsa:136647,MPLKIP,136647:down|hsa:4627,MYH9,4627:down|hsa:5154,PDGFA,5154:down|hsa:91782,CHMP7,91782:down|hsa:10300,KATNB1,10300:up|hsa:7175,TPR,7175:up|hsa:11200,CHEK2,11200:down|hsa:246184,CDC26,246184:down|hsa:9181,ARHGEF2,9181:down|hsa:10459,MAD2L2,10459:up|hsa:339345,NANOS2,339345:up|hsa:85…
cellular macromolecular complex assembly	biological_process	GO:0034622	61	727	136066	1777537	0.000448311848662	0.000408992892975	0.263740093335	0.973022692292	8360|708|3638|3925|4089|23580|255626|23332|6709|10552|3014|3148|6341|5433|10285|5580|6430|4676|3692|11076|56937|4514|5716|4869|8674|9341|5928|2288|832|4091|6812|4690|2280|401541|10713|57580|64754|388951|8359|28985|10541|137682|10376|103|3055|79133|387338|1729|2491|282991|7259|8994|149041|50632|8662|6311|829|9416|26121|2958|9555	http://amigo.geneontology.org/cgi-bin/amigo/term_details?term=GO:0034622	hsa:8360,HIST1H4D,8360:up|hsa:708,C1QBP,708:down|hsa:3638,INSIG1,3638:down|hsa:3925,STMN1,3925:down|hsa:4089,SMAD4,4089:down|hsa:23580,CDC42EP4,23580:down|hsa:255626,HIST1H2BA,255626:up|hsa:23332,CLASP1,23332:down|hsa:6709,SPTAN1,6709:down|hsa:10552,ARPC1A,10552:down|hsa:3014,H2AFX,3014:up|hsa:3148,HMGB2,3148:down|hsa:6341,SCO1,6341:down|hsa:5433,POLR2D,5433:down|hsa:10285,SMNDC1,10285:down|hsa:5…
single-organism membrane organization	biological_process	GO:0044802	61	753	136066	1777537	0.000448311848662	0.000423619874017	0.354044708556	0.973022692292	6203|53371|23557|23204|3638|9341|11252|6812|54471|662|7852|6142|6747|578|5525|10458|399687|10434|10971|5580|9919|6129|348995|58477|6187|51499|23511|79188|9789|50848|7533|891|6745|6809|8674|10449|10783|9218|7027|23353|23255|5534|6158|483|6170|7175|5366|90427|841|10966|2316|282991|6396|26520|81619|27230|29927|9419|9927|8724|8548	http://amigo.geneontology.org/cgi-bin/amigo/term_details?term=GO:0044802	hsa:6203,RPS9,6203:up|hsa:53371,NUP54,53371:down|hsa:23557,SNAPIN,23557:down|hsa:23204,ARL6IP1,23204:down|hsa:3638,INSIG1,3638:down|hsa:9341,VAMP3,9341:down|hsa:11252,PACSIN2,11252:down|hsa:6812,STXBP1,6812:down|hsa:54471,MIEF1,54471:down|hsa:662,BNIP1,662:down|hsa:7852,CXCR4,7852:down|hsa:6142,RPL18A,6142:up|hsa:6747,SSR3,6747:down|hsa:578,BAK1,578:up|hsa:5525,PPP2R5A,5525:down|hsa:10458,BAIAP2,…
positive regulation of phosphate metabolic process	biological_process	GO:0045937	61	936	136066	1777537	0.000448311848662	0.000526571317503	0.902086264128	1.0	4189|84893|84280|595|58477|4089|5292|5154|7852|5604|4763|578|5525|10550|9181|10459|114609|10253|4616|5770|85440|3552|5580|11015|3576|7057|7494|60370|338557|5906|650|25778|10954|55437|891|6764|467|5008|55626|64754|8567|11211|8412|8795|90441|7272|6745|7564|1432|4157|5310|5716|7316|7164|8767|7424|27230|57506|22974|64170|4846	http://amigo.geneontology.org/cgi-bin/amigo/term_details?term=GO:0045937	hsa:4189,DNAJB9,4189:down|hsa:84893,FBXO18,84893:down|hsa:84280,BTBD10,84280:down|hsa:595,CCND1,595:down|hsa:58477,SRPRB,58477:down|hsa:4089,SMAD4,4089:down|hsa:5292,PIM1,5292:down|hsa:5154,PDGFA,5154:down|hsa:7852,CXCR4,7852:down|hsa:5604,MAP2K1,5604:down|hsa:4763,NF1,4763:down|hsa:578,BAK1,578:up|hsa:5525,PPP2R5A,5525:down|hsa:10550,ARL6IP5,10550:down|hsa:9181,ARHGEF2,9181:down|hsa:10459,MAD2L2…
positive regulation of phosphorus metabolic process	biological_process	GO:0010562	61	936	136066	1777537	0.000448311848662	0.000526571317503	0.902086264128	1.0	4189|84893|84280|595|58477|4089|5292|5154|7852|5604|4763|578|5525|10550|9181|10459|114609|10253|4616|5770|85440|3552|5580|11015|3576|7057|7494|60370|338557|5906|650|25778|10954|55437|891|6764|467|5008|55626|64754|8567|11211|8412|8795|90441|7272|6745|7564|1432|4157|5310|5716|7316|7164|8767|7424|27230|57506|22974|64170|4846	http://amigo.geneontology.org/cgi-bin/amigo/term_details?term=GO:0010562	hsa:4189,DNAJB9,4189:down|hsa:84893,FBXO18,84893:down|hsa:84280,BTBD10,84280:down|hsa:595,CCND1,595:down|hsa:58477,SRPRB,58477:down|hsa:4089,SMAD4,4089:down|hsa:5292,PIM1,5292:down|hsa:5154,PDGFA,5154:down|hsa:7852,CXCR4,7852:down|hsa:5604,MAP2K1,5604:down|hsa:4763,NF1,4763:down|hsa:578,BAK1,578:up|hsa:5525,PPP2R5A,5525:down|hsa:10550,ARL6IP5,10550:down|hsa:9181,ARHGEF2,9181:down|hsa:10459,MAD2L2…
regulation of protein kinase activity	biological_process	GO:0045859	60	719	136066	1777537	0.000440962474093	0.000404492283424	0.278814278247	0.973022692292	4189|5310|595|55181|5292|5154|7852|5604|4763|578|58477|5770|10253|11329|4616|4690|5580|1850|11015|3576|7057|7494|60370|9467|4869|5906|650|81848|10954|55437|890|891|26973|993|9134|898|467|4331|200734|11211|7128|103|64754|8795|104|6745|900|1848|1432|1843|5716|7316|1847|7164|1845|8767|27230|22974|8567|9555	http://amigo.geneontology.org/cgi-bin/amigo/term_details?term=GO:0045859	hsa:4189,DNAJB9,4189:down|hsa:5310,PKD1,5310:up|hsa:595,CCND1,595:down|hsa:55181,SMG8,55181:down|hsa:5292,PIM1,5292:down|hsa:5154,PDGFA,5154:down|hsa:7852,CXCR4,7852:down|hsa:5604,MAP2K1,5604:down|hsa:4763,NF1,4763:down|hsa:578,BAK1,578:up|hsa:58477,SRPRB,58477:down|hsa:5770,PTPN1,5770:down|hsa:10253,SPRY2,10253:down|hsa:11329,STK38,11329:down|hsa:4616,GADD45B,4616:up|hsa:4690,NCK1,4690:down|hsa:…
response to nitrogen compound	biological_process	GO:1901698	59	820	136066	1777537	0.000433613099525	0.000461312479009	0.695499706873	0.984873956556	1788|2902|595|2354|23677|57727|7057|5604|1432|9181|10458|1051|5582|5580|1981|3251|4929|7071|7494|2280|4869|5906|9564|5770|3033|528|55437|890|1176|10670|142|7298|4790|1495|7128|5366|5468|3055|23235|6774|4792|1644|900|6569|1729|1843|18|1605|8891|1808|1977|8767|51094|688|57506|103|64170|2534|2355	http://amigo.geneontology.org/cgi-bin/amigo/term_details?term=GO:1901698	hsa:1788,DNMT3A,1788:down|hsa:2902,GRIN1,2902:up|hsa:595,CCND1,595:down|hsa:2354,FOSB,2354:up|hsa:23677,SH3BP4,23677:down|hsa:57727,NCOA5,57727:down|hsa:7057,THBS1,7057:up|hsa:5604,MAP2K1,5604:down|hsa:1432,MAPK14,1432:down|hsa:9181,ARHGEF2,9181:down|hsa:10458,BAIAP2,10458:up|hsa:1051,CEBPB,1051:down|hsa:5582,PRKCG,5582:up|hsa:5580,PRKCD,5580:down|hsa:1981,EIF4G1,1981:down|hsa:3251,HPRT1,3251:dow…
carbohydrate metabolic process	biological_process	GO:0005975	59	851	136066	1777537	0.000433613099525	0.00047875234102	0.786423951195	0.997248495122	29880|3612|64768|23511|10165|90007|3945|54414|7175|9677|22934|142|130589|80162|150094|2132|5016|148789|5230|47|348995|7057|90411|29071|4247|114971|50515|2923|2683|9060|3939|5165|467|54541|4190|9761|116150|5366|3339|26503|4790|6487|22906|9394|1432|2519|6774|7316|6396|5631|53371|80201|55650|27230|9945|170384|3098|8818|83931	http://amigo.geneontology.org/cgi-bin/amigo/term_details?term=GO:0005975	hsa:29880,ALG5,29880:down|hsa:3612,IMPA1,3612:down|hsa:64768,IPPK,64768:down|hsa:23511,NUP188,23511:down|hsa:10165,SLC25A13,10165:down|hsa:90007,MIDN,90007:down|hsa:3945,LDHB,3945:down|hsa:54414,SIAE,54414:down|hsa:7175,TPR,7175:up|hsa:9677,PPIP5K1,9677:down|hsa:22934,RPIA,22934:down|hsa:142,PARP1,142:down|hsa:130589,GALM,130589:down|hsa:80162,ATHL1,80162:up|hsa:150094,SIK1,150094:down|hsa:2132,E…
single-organism catabolic process	biological_process	GO:0044712	59	916	136066	1777537	0.000433613099525	0.000515319793625	0.914014370601	1.0	4329|255189|3612|215|1302|57406|7175|23367|22934|10455|5136|23576|3040|10459|3033|9140|23710|4846|1545|5580|5230|3251|1854|80201|84557|56270|8309|2747|2746|114971|4860|91522|246184|3939|54541|57535|55626|5141|10783|10393|5049|55809|50640|340665|7272|8644|5264|7533|6774|18|3032|1808|2752|2519|9588|64087|3098|26100|275	http://amigo.geneontology.org/cgi-bin/amigo/term_details?term=GO:0044712	hsa:4329,ALDH6A1,4329:down|hsa:255189,PLA2G4F,255189:up|hsa:3612,IMPA1,3612:down|hsa:215,ABCD1,215:up|hsa:1302,COL11A2,1302:up|hsa:57406,ABHD6,57406:down|hsa:7175,TPR,7175:up|hsa:23367,LARP1,23367:down|hsa:22934,RPIA,22934:down|hsa:10455,ECI2,10455:down|hsa:5136,PDE1A,5136:down|hsa:23576,DDAH1,23576:up|hsa:3040,HBA2,3040:up|hsa:10459,MAD2L2,10459:up|hsa:3033,HADH,3033:down|hsa:9140,ATG12,9140:dow…
positive regulation of apoptotic process	biological_process	GO:0043065	58	547	136066	1777537	0.000426263724957	0.000307729178071	0.0136098626343	0.493274313887	84893|578|708|2902|54556|50486|5534|7057|4763|3275|10550|9181|5134|121512|4616|10971|150094|694|9833|2923|6477|10081|7494|7204|650|83464|51118|7533|2683|1545|54205|4690|5008|5580|9826|7027|1495|4609|5468|8795|90441|1848|5366|90427|1728|1843|1613|7316|3622|7164|29844|841|8767|84334|1687|10541|8644|4853	http://amigo.geneontology.org/cgi-bin/amigo/term_details?term=GO:0043065	hsa:84893,FBXO18,84893:down|hsa:578,BAK1,578:up|hsa:708,C1QBP,708:down|hsa:2902,GRIN1,2902:up|hsa:54556,ING3,54556:down|hsa:50486,G0S2,50486:down|hsa:5534,PPP3R1,5534:down|hsa:7057,THBS1,7057:up|hsa:4763,NF1,4763:down|hsa:3275,PRMT2,3275:down|hsa:10550,ARL6IP5,10550:down|hsa:9181,ARHGEF2,9181:down|hsa:5134,PDCD2,5134:down|hsa:121512,FGD4,121512:up|hsa:4616,GADD45B,4616:up|hsa:10971,YWHAQ,10971:do…
positive regulation of programmed cell death	biological_process	GO:0043068	58	552	136066	1777537	0.000426263724957	0.00031054205904	0.0158261537973	0.493274313887	84893|578|708|2902|54556|50486|5534|7057|4763|3275|10550|9181|5134|121512|4616|10971|150094|694|9833|2923|6477|10081|7494|7204|650|83464|51118|7533|2683|1545|54205|4690|5008|5580|9826|7027|1495|4609|5468|8795|90441|1848|5366|90427|1728|1843|1613|7316|3622|7164|29844|841|8767|84334|1687|10541|8644|4853	http://amigo.geneontology.org/cgi-bin/amigo/term_details?term=GO:0043068	hsa:84893,FBXO18,84893:down|hsa:578,BAK1,578:up|hsa:708,C1QBP,708:down|hsa:2902,GRIN1,2902:up|hsa:54556,ING3,54556:down|hsa:50486,G0S2,50486:down|hsa:5534,PPP3R1,5534:down|hsa:7057,THBS1,7057:up|hsa:4763,NF1,4763:down|hsa:3275,PRMT2,3275:down|hsa:10550,ARL6IP5,10550:down|hsa:9181,ARHGEF2,9181:down|hsa:5134,PDCD2,5134:down|hsa:121512,FGD4,121512:up|hsa:4616,GADD45B,4616:up|hsa:10971,YWHAQ,10971:do…
cellular component disassembly	biological_process	GO:0022411	58	584	136066	1777537	0.000426263724957	0.000328544497245	0.0379042791368	0.677474835089	740|53371|1302|3925|348995|255626|8428|4241|7175|5339|9181|3148|9140|6129|11222|23710|832|6142|5580|5195|51263|6187|56270|7431|23511|65005|91522|57553|891|23332|54205|3831|23107|6203|54541|55626|10783|28985|84557|6158|3339|10300|6170|8289|6709|841|118487|64969|11004|64983|9801|10904|829|84545|649|1511|26100|51073	http://amigo.geneontology.org/cgi-bin/amigo/term_details?term=GO:0022411	hsa:740,MRPL49,740:up|hsa:53371,NUP54,53371:down|hsa:1302,COL11A2,1302:up|hsa:3925,STMN1,3925:down|hsa:348995,NUP43,348995:down|hsa:255626,HIST1H2BA,255626:up|hsa:8428,STK24,8428:down|hsa:4241,MFI2,4241:up|hsa:7175,TPR,7175:up|hsa:5339,PLEC,5339:up|hsa:9181,ARHGEF2,9181:down|hsa:3148,HMGB2,3148:down|hsa:9140,ATG12,9140:down|hsa:6129,RPL7,6129:up|hsa:11222,MRPL3,11222:down|hsa:23710,GABARAPL1,2371…
mRNA metabolic process	biological_process	GO:0016071	58	594	136066	1777537	0.000426263724957	0.000334170259184	0.0482926686717	0.735361785017	5393|6203|9343|708|23049|9128|5094|55181|55696|6142|23404|10713|103|10250|11066|6129|339345|10285|79005|7307|1981|10140|11017|10992|80145|6187|3185|104|55571|10605|55734|80004|891|9337|677|23524|5433|26121|56829|4331|7009|51503|6158|23450|6170|3183|1977|11100|6430|6429|282996|149041|27316|51010|9416|10775|55147|9410	http://amigo.geneontology.org/cgi-bin/amigo/term_details?term=GO:0016071	hsa:5393,EXOSC9,5393:down|hsa:6203,RPS9,6203:up|hsa:9343,EFTUD2,9343:down|hsa:708,C1QBP,708:down|hsa:23049,SMG1,23049:up|hsa:9128,PRPF4,9128:down|hsa:5094,PCBP2,5094:down|hsa:55181,SMG8,55181:down|hsa:55696,RBM22,55696:down|hsa:6142,RPL18A,6142:up|hsa:23404,EXOSC2,23404:down|hsa:10713,USP39,10713:down|hsa:103,ADAR,103:down|hsa:10250,SRRM1,10250:down|hsa:11066,SNRNP35,11066:down|hsa:6129,RPL7,6129…
response to growth factor	biological_process	GO:0070848	58	684	136066	1777537	0.000426263724957	0.000384802116637	0.245613303859	0.973022692292	4089|56937|5293|2619|7057|7175|5604|9181|5136|10253|121512|79109|5582|5580|7323|5770|7050|3576|7071|7494|7204|7514|5906|10370|650|25805|83464|50515|50848|4092|4091|8481|142|2280|114990|3622|54541|5154|9826|7027|4609|51256|9315|4790|25778|4792|1644|1848|1432|3397|6774|7316|1845|9564|5796|8767|7424|2534	http://amigo.geneontology.org/cgi-bin/amigo/term_details?term=GO:0070848	hsa:4089,SMAD4,4089:down|hsa:56937,PMEPA1,56937:down|hsa:5293,PIK3CD,5293:down|hsa:2619,GAS1,2619:down|hsa:7057,THBS1,7057:up|hsa:7175,TPR,7175:up|hsa:5604,MAP2K1,5604:down|hsa:9181,ARHGEF2,9181:down|hsa:5136,PDE1A,5136:down|hsa:10253,SPRY2,10253:down|hsa:121512,FGD4,121512:up|hsa:79109,MAPKAP1,79109:down|hsa:5582,PRKCG,5582:up|hsa:5580,PRKCD,5580:down|hsa:7323,UBE2D3,7323:down|hsa:5770,PTPN1,577…
immune system development	biological_process	GO:0002520	58	770	136066	1777537	0.000426263724957	0.000433183669313	0.566371821347	0.976888829714	8360|64783|558|84293|5293|7071|8444|1482|4763|578|9308|342371|103|3148|5134|8543|23028|85440|3217|3213|9833|2304|7494|114609|2034|4792|10766|4860|3665|65082|142|677|23648|64428|4627|8359|7128|4609|6738|5468|10370|10193|7564|1432|841|51621|57580|863|6429|149041|56262|51010|8767|80349|51218|2300|6929|4853	http://amigo.geneontology.org/cgi-bin/amigo/term_details?term=GO:0002520	hsa:8360,HIST1H4D,8360:up|hsa:64783,RBM15,64783:up|hsa:558,AXL,558:down|hsa:84293,FAM213A,84293:down|hsa:5293,PIK3CD,5293:down|hsa:7071,KLF10,7071:down|hsa:8444,DYRK3,8444:down|hsa:1482,NKX2,1482:up|hsa:4763,NF1,4763:down|hsa:578,BAK1,578:up|hsa:9308,CD83,9308:down|hsa:342371,ATXN1L,342371:down|hsa:103,ADAR,103:down|hsa:3148,HMGB2,3148:down|hsa:5134,PDCD2,5134:down|hsa:8543,LMO4,8543:down|hsa:230…
negative regulation of developmental process	biological_process	GO:0051093	58	803	136066	1777537	0.000426263724957	0.000451748683712	0.684055891598	0.983800386989	23532|8360|607|23557|595|3638|2034|4089|3169|54880|4241|10439|1482|4763|64783|9181|10459|6926|10363|339345|27242|8481|55920|7071|7494|6311|7431|650|10766|7533|2288|4092|10140|55841|5433|114990|3397|463|8359|10541|1495|6615|4609|5468|9619|4792|51256|1994|51621|54949|4853|4070|8994|149041|6774|80349|9968|7057	http://amigo.geneontology.org/cgi-bin/amigo/term_details?term=GO:0051093	hsa:23532,PRAME,23532:down|hsa:8360,HIST1H4D,8360:up|hsa:607,BCL9,607:down|hsa:23557,SNAPIN,23557:down|hsa:595,CCND1,595:down|hsa:3638,INSIG1,3638:down|hsa:2034,EPAS1,2034:down|hsa:4089,SMAD4,4089:down|hsa:3169,FOXA1,3169:down|hsa:54880,BCOR,54880:down|hsa:4241,MFI2,4241:up|hsa:10439,OLFM1,10439:down|hsa:1482,NKX2,1482:up|hsa:4763,NF1,4763:down|hsa:64783,RBM15,64783:up|hsa:9181,ARHGEF2,9181:down|…
innate immune response	biological_process	GO:0045087	58	881	136066	1777537	0.000426263724957	0.000495629626838	0.882007053926	1.0	3665|55718|708|558|147179|9533|5293|3140|5604|51295|10552|9181|5136|9140|10458|3660|79109|10010|5582|5580|7323|7316|3459|5094|1613|114609|6170|5770|63916|51082|10318|84659|4690|716|56829|5154|7128|5534|11128|5468|3055|4790|4792|104|1848|1432|841|89122|1845|8767|10906|829|57506|29927|103|64170|26268|2534	http://amigo.geneontology.org/cgi-bin/amigo/term_details?term=GO:0045087	hsa:3665,IRF7,3665:up|hsa:55718,POLR3E,55718:down|hsa:708,C1QBP,708:down|hsa:558,AXL,558:down|hsa:147179,WIPF2,147179:down|hsa:9533,POLR1C,9533:down|hsa:5293,PIK3CD,5293:down|hsa:3140,MR1,3140:down|hsa:5604,MAP2K1,5604:down|hsa:51295,ECSIT,51295:up|hsa:10552,ARPC1A,10552:down|hsa:9181,ARHGEF2,9181:down|hsa:5136,PDE1A,5136:down|hsa:9140,ATG12,9140:down|hsa:10458,BAIAP2,10458:up|hsa:3660,IRF2,3660:…
cellular protein catabolic process	biological_process	GO:0044257	57	560	136066	1777537	0.000418914350389	0.000315042668591	0.0273332013252	0.590567981133	4189|23326|122706|80196|891|5094|7175|11200|246184|219333|55872|9491|10459|3300|6478|5582|56893|7323|5310|6477|7494|5716|8924|5689|389856|5685|5684|5687|5686|4092|2768|150684|10713|115426|10783|6612|9827|10393|267|7128|10193|7272|6907|5366|841|5719|5718|79139|51271|7316|7353|26268|54431|26263|11060|54926|9690	http://amigo.geneontology.org/cgi-bin/amigo/term_details?term=GO:0044257	hsa:4189,DNAJB9,4189:down|hsa:23326,USP22,23326:down|hsa:122706,PSMB11,122706:up|hsa:80196,RNF34,80196:down|hsa:891,CCNB1,891:down|hsa:5094,PCBP2,5094:down|hsa:7175,TPR,7175:up|hsa:11200,CHEK2,11200:down|hsa:246184,CDC26,246184:down|hsa:219333,USP12,219333:down|hsa:55872,PBK,55872:down|hsa:9491,PSMF1,9491:down|hsa:10459,MAD2L2,10459:up|hsa:3300,DNAJB2,3300:up|hsa:6478,SIAH2,6478:down|hsa:5582,PRK…
cellular response to oxygen-containing compound	biological_process	GO:1901701	57	813	136066	1777537	0.000418914350389	0.000457374445651	0.757397869312	0.994936336499	1788|91942|558|23677|1176|10670|7057|5604|9181|3148|142|10458|1051|1545|5580|1981|4790|3576|7071|7494|114609|9516|5906|51526|9564|5770|4846|528|55437|891|23334|5165|4884|64754|11211|1495|7128|1911|5468|3055|23235|6774|4792|1645|7564|1432|1728|1977|57727|5796|8767|25959|51094|688|8644|2534|1109	http://amigo.geneontology.org/cgi-bin/amigo/term_details?term=GO:1901701	hsa:1788,DNMT3A,1788:down|hsa:91942,NDUFAF2,91942:down|hsa:558,AXL,558:down|hsa:23677,SH3BP4,23677:down|hsa:1176,AP3S1,1176:down|hsa:10670,RRAGA,10670:down|hsa:7057,THBS1,7057:up|hsa:5604,MAP2K1,5604:down|hsa:9181,ARHGEF2,9181:down|hsa:3148,HMGB2,3148:down|hsa:142,PARP1,142:down|hsa:10458,BAIAP2,10458:up|hsa:1051,CEBPB,1051:down|hsa:1545,CYP1B1,1545:up|hsa:5580,PRKCD,5580:down|hsa:1981,EIF4G1,198…
neuron development	biological_process	GO:0048666	57	964	136066	1777537	0.000418914350389	0.000542323450932	0.978134362405	1.0	2902|23557|3925|4089|4627|23332|2619|10300|7852|5604|64221|10552|10458|832|4690|85440|6478|3251|4929|6477|7494|7204|6324|5906|7431|83464|7533|2288|79784|6812|23334|6809|4884|23077|9253|114798|2182|9218|9826|8428|59277|9315|23191|6709|9394|1729|57580|282991|1605|1808|6311|2020|7546|22885|8724|2534|1495	http://amigo.geneontology.org/cgi-bin/amigo/term_details?term=GO:0048666	hsa:2902,GRIN1,2902:up|hsa:23557,SNAPIN,23557:down|hsa:3925,STMN1,3925:down|hsa:4089,SMAD4,4089:down|hsa:4627,MYH9,4627:down|hsa:23332,CLASP1,23332:down|hsa:2619,GAS1,2619:down|hsa:10300,KATNB1,10300:up|hsa:7852,CXCR4,7852:down|hsa:5604,MAP2K1,5604:down|hsa:64221,ROBO3,64221:up|hsa:10552,ARPC1A,10552:down|hsa:10458,BAIAP2,10458:up|hsa:832,CAPZB,832:down|hsa:4690,NCK1,4690:down|hsa:85440,DOCK7,854…
cell cycle phase transition	biological_process	GO:0044770	56	446	136066	1777537	0.000411564975821	0.000250908982485	0.000635258965333	0.205883460296	55920|144455|7316|122706|5689|5292|7175|11200|55957|3275|6929|7164|9491|10459|9814|9833|5310|7298|55159|51499|23476|5685|5684|5687|5686|5928|22897|890|891|23332|246184|993|9134|898|23133|4331|10783|595|10393|7027|5558|7272|7564|2273|5719|5718|1977|55142|4173|54962|83903|8481|25959|5716|9555|4957	http://amigo.geneontology.org/cgi-bin/amigo/term_details?term=GO:0044770	hsa:55920,RCC2,55920:down|hsa:144455,E2F7,144455:down|hsa:7316,UBC,7316:down|hsa:122706,PSMB11,122706:up|hsa:5689,PSMB1,5689:down|hsa:5292,PIM1,5292:down|hsa:7175,TPR,7175:up|hsa:11200,CHEK2,11200:down|hsa:55957,LIN37,55957:up|hsa:3275,PRMT2,3275:down|hsa:6929,TCF3,6929:down|hsa:7164,TPD52L1,7164:down|hsa:9491,PSMF1,9491:down|hsa:10459,MAD2L2,10459:up|hsa:9814,SFI1,9814:up|hsa:9833,MELK,9833:down…
negative regulation of cellular component organization	biological_process	GO:0051129	56	521	136066	1777537	0.000411564975821	0.000293102197029	0.0120559879905	0.492002789907	10049|23557|3638|891|3169|54880|23332|4241|7175|5525|9181|10459|9711|8543|832|339345|5580|5195|3925|55920|7057|10434|4869|7431|56937|7533|51499|2288|4092|4091|246184|5253|114990|5008|23133|10393|10449|136319|10300|3300|7272|6709|51256|1843|147138|11252|4070|23028|54949|6311|829|5716|5810|146691|9555|8724	http://amigo.geneontology.org/cgi-bin/amigo/term_details?term=GO:0051129	hsa:10049,DNAJB6,10049:down|hsa:23557,SNAPIN,23557:down|hsa:3638,INSIG1,3638:down|hsa:891,CCNB1,891:down|hsa:3169,FOXA1,3169:down|hsa:54880,BCOR,54880:down|hsa:23332,CLASP1,23332:down|hsa:4241,MFI2,4241:up|hsa:7175,TPR,7175:up|hsa:5525,PPP2R5A,5525:down|hsa:9181,ARHGEF2,9181:down|hsa:10459,MAD2L2,10459:up|hsa:9711,RUBICON,9711:down|hsa:8543,LMO4,8543:down|hsa:832,CAPZB,832:down|hsa:339345,NANOS2,…
cellular response to growth factor stimulus	biological_process	GO:0071363	56	667	136066	1777537	0.000411564975821	0.00037523832134	0.272400357933	0.973022692292	4089|56937|5293|2619|7057|5604|9181|5136|10253|121512|79109|5582|5580|7323|7050|3576|7071|7494|7204|7514|5906|10370|650|25805|83464|50515|50848|4092|4091|8481|142|2280|114990|3622|54541|5154|9826|7027|4609|5770|9315|4790|25778|4792|1644|1848|1432|3397|6774|7316|1845|9564|5796|8767|7424|2534	http://amigo.geneontology.org/cgi-bin/amigo/term_details?term=GO:0071363	hsa:4089,SMAD4,4089:down|hsa:56937,PMEPA1,56937:down|hsa:5293,PIK3CD,5293:down|hsa:2619,GAS1,2619:down|hsa:7057,THBS1,7057:up|hsa:5604,MAP2K1,5604:down|hsa:9181,ARHGEF2,9181:down|hsa:5136,PDE1A,5136:down|hsa:10253,SPRY2,10253:down|hsa:121512,FGD4,121512:up|hsa:79109,MAPKAP1,79109:down|hsa:5582,PRKCG,5582:up|hsa:5580,PRKCD,5580:down|hsa:7323,UBE2D3,7323:down|hsa:7050,TGIF1,7050:down|hsa:3576,CXCL8…
response to biotic stimulus	biological_process	GO:0009607	56	721	136066	1777537	0.000411564975821	0.000405617435811	0.478032735229	0.973022692292	84893|387733|708|558|3925|2920|7852|55718|6929|103|3148|3459|10458|104|4129|5580|3576|5094|7494|114609|1525|4690|4792|2919|4846|64170|3665|84659|57817|3588|613|3609|54541|56829|578|7128|11128|9213|3055|4790|5366|6170|3140|1432|841|1511|11100|1051|8767|9516|2519|57506|4953|4853|8724|2534	http://amigo.geneontology.org/cgi-bin/amigo/term_details?term=GO:0009607	hsa:84893,FBXO18,84893:down|hsa:387733,IFITM5,387733:up|hsa:708,C1QBP,708:down|hsa:558,AXL,558:down|hsa:3925,STMN1,3925:down|hsa:2920,CXCL2,2920:down|hsa:7852,CXCR4,7852:down|hsa:55718,POLR3E,55718:down|hsa:6929,TCF3,6929:down|hsa:103,ADAR,103:down|hsa:3148,HMGB2,3148:down|hsa:3459,IFNGR1,3459:down|hsa:10458,BAIAP2,10458:up|hsa:104,ADARB1,104:down|hsa:4129,MAOB,4129:down|hsa:5580,PRKCD,5580:down|…
positive regulation of intracellular signal transduction	biological_process	GO:1902533	56	779	136066	1777537	0.000411564975821	0.000438246855058	0.694061693994	0.984873956556	84893|708|558|10670|5154|7852|5604|10550|10253|114609|4616|4690|1545|3552|6764|6477|7057|7494|60370|338557|5906|650|25778|221002|64170|23476|1687|2280|5008|56829|5366|90441|10783|9218|11211|79971|51523|8795|4157|8567|1432|90427|841|2316|27032|7316|200734|7164|149041|8767|9516|51094|57506|8644|4853|2534	http://amigo.geneontology.org/cgi-bin/amigo/term_details?term=GO:1902533	hsa:84893,FBXO18,84893:down|hsa:708,C1QBP,708:down|hsa:558,AXL,558:down|hsa:10670,RRAGA,10670:down|hsa:5154,PDGFA,5154:down|hsa:7852,CXCR4,7852:down|hsa:5604,MAP2K1,5604:down|hsa:10550,ARL6IP5,10550:down|hsa:10253,SPRY2,10253:down|hsa:114609,TIRAP,114609:down|hsa:4616,GADD45B,4616:up|hsa:4690,NCK1,4690:down|hsa:1545,CYP1B1,1545:up|hsa:3552,IL1A,3552:down|hsa:6764,ST5,6764:down|hsa:6477,SIAH1,6477…
transmembrane receptor protein tyrosine kinase signaling pathway	biological_process	GO:0007169	56	795	136066	1777537	0.000411564975821	0.000447248074161	0.744670805517	0.993038542568	2902|558|5293|55715|5604|10552|9181|5136|10253|10458|121512|55914|79109|4920|5582|5580|1981|4790|7057|7494|7204|5906|650|9564|83464|528|63916|1176|79784|8481|4690|613|54541|5154|9826|1495|4627|5770|3055|23235|25778|4792|1848|1432|1977|7316|1845|57727|6774|8767|7424|51094|55437|6314|2534|4846	http://amigo.geneontology.org/cgi-bin/amigo/term_details?term=GO:0007169	hsa:2902,GRIN1,2902:up|hsa:558,AXL,558:down|hsa:5293,PIK3CD,5293:down|hsa:55715,DOK4,55715:down|hsa:5604,MAP2K1,5604:down|hsa:10552,ARPC1A,10552:down|hsa:9181,ARHGEF2,9181:down|hsa:5136,PDE1A,5136:down|hsa:10253,SPRY2,10253:down|hsa:10458,BAIAP2,10458:up|hsa:121512,FGD4,121512:up|hsa:55914,ERBB2IP,55914:up|hsa:79109,MAPKAP1,79109:down|hsa:4920,ROR2,4920:down|hsa:5582,PRKCG,5582:up|hsa:5580,PRKCD,…
positive regulation of phosphorylation	biological_process	GO:0042327	56	836	136066	1777537	0.000411564975821	0.000470313698111	0.849577027254	1.0	4189|84893|84280|595|4089|5292|5154|7852|5604|578|58477|10550|9181|10459|114609|10253|4616|5770|85440|3552|22974|3576|7057|7494|60370|338557|5906|650|25778|10954|55437|891|6764|467|5008|55626|64754|8567|11211|8412|8795|7272|6745|7564|1432|90441|5310|5716|7316|7164|8767|7424|27230|57506|11015|64170	http://amigo.geneontology.org/cgi-bin/amigo/term_details?term=GO:0042327	hsa:4189,DNAJB9,4189:down|hsa:84893,FBXO18,84893:down|hsa:84280,BTBD10,84280:down|hsa:595,CCND1,595:down|hsa:4089,SMAD4,4089:down|hsa:5292,PIM1,5292:down|hsa:5154,PDGFA,5154:down|hsa:7852,CXCR4,7852:down|hsa:5604,MAP2K1,5604:down|hsa:578,BAK1,578:up|hsa:58477,SRPRB,58477:down|hsa:10550,ARL6IP5,10550:down|hsa:9181,ARHGEF2,9181:down|hsa:10459,MAD2L2,10459:up|hsa:114609,TIRAP,114609:down|hsa:10253,S…
secretion	biological_process	GO:0046903	56	982	136066	1777537	0.000411564975821	0.000552449822423	0.988933118449	1.0	55850|9341|4082|23557|91942|558|6812|5293|2294|8938|4763|595|3033|399687|27242|6926|3552|84932|7057|7494|338557|5906|8674|9789|4860|25807|27345|171017|90550|54407|57553|65082|90007|6809|613|5008|4129|5154|2182|2752|3055|50640|81|2316|7372|2746|1808|2683|7424|81671|27230|18|255189|55585|4853|23025	http://amigo.geneontology.org/cgi-bin/amigo/term_details?term=GO:0046903	hsa:55850,USE1,55850:up|hsa:9341,VAMP3,9341:down|hsa:4082,MARCKS,4082:down|hsa:23557,SNAPIN,23557:down|hsa:91942,NDUFAF2,91942:down|hsa:558,AXL,558:down|hsa:6812,STXBP1,6812:down|hsa:5293,PIK3CD,5293:down|hsa:2294,FOXF1,2294:down|hsa:8938,BAIAP3,8938:up|hsa:4763,NF1,4763:down|hsa:595,CCND1,595:down|hsa:3033,HADH,3033:down|hsa:399687,MYO18A,399687:down|hsa:27242,TNFRSF21,27242:down|hsa:6926,TBX3,6…
hematopoietic or lymphoid organ development	biological_process	GO:0048534	55	732	136066	1777537	0.000404215601252	0.000411805773945	0.572722042058	0.976888829714	8360|64783|558|84293|5293|7071|8444|1482|4763|578|9308|342371|103|3148|5134|8543|23028|85440|3217|3213|9833|2304|7494|114609|2034|4792|10766|4860|3665|65082|142|677|23648|64428|4627|8359|4609|5468|10370|10193|7564|1432|841|51621|57580|863|6429|149041|56262|8767|80349|51218|2300|6929|4853	http://amigo.geneontology.org/cgi-bin/amigo/term_details?term=GO:0048534	hsa:8360,HIST1H4D,8360:up|hsa:64783,RBM15,64783:up|hsa:558,AXL,558:down|hsa:84293,FAM213A,84293:down|hsa:5293,PIK3CD,5293:down|hsa:7071,KLF10,7071:down|hsa:8444,DYRK3,8444:down|hsa:1482,NKX2,1482:up|hsa:4763,NF1,4763:down|hsa:578,BAK1,578:up|hsa:9308,CD83,9308:down|hsa:342371,ATXN1L,342371:down|hsa:103,ADAR,103:down|hsa:3148,HMGB2,3148:down|hsa:5134,PDCD2,5134:down|hsa:8543,LMO4,8543:down|hsa:230…
proteolysis involved in cellular protein catabolic process	biological_process	GO:0051603	54	538	136066	1777537	0.000396866226684	0.000302665992325	0.0377209334619	0.677474835089	4189|23326|122706|80196|891|5094|7175|246184|219333|55872|9491|10459|3300|6478|5582|56893|7323|5310|6477|7494|5716|8924|5689|389856|5685|5684|5687|5686|4092|2768|150684|10713|115426|10783|6612|7353|10393|267|10193|7272|6907|5366|841|5719|5718|79139|51271|7316|26268|54431|26263|11060|54926|9690	http://amigo.geneontology.org/cgi-bin/amigo/term_details?term=GO:0051603	hsa:4189,DNAJB9,4189:down|hsa:23326,USP22,23326:down|hsa:122706,PSMB11,122706:up|hsa:80196,RNF34,80196:down|hsa:891,CCNB1,891:down|hsa:5094,PCBP2,5094:down|hsa:7175,TPR,7175:up|hsa:246184,CDC26,246184:down|hsa:219333,USP12,219333:down|hsa:55872,PBK,55872:down|hsa:9491,PSMF1,9491:down|hsa:10459,MAD2L2,10459:up|hsa:3300,DNAJB2,3300:up|hsa:6478,SIAH2,6478:down|hsa:5582,PRKCG,5582:up|hsa:56893,UBQLN4…
negative regulation of cell proliferation	biological_process	GO:0008285	54	600	136066	1777537	0.000396866226684	0.000337545716348	0.143919038033	0.920764033912	10140|1718|23677|4089|4091|2619|7057|5604|4763|578|10253|3300|27242|4920|27102|694|7050|3576|7071|3622|4869|650|83593|4846|4601|5928|2683|9337|144455|2919|5008|55626|22920|1545|1495|7128|4609|5468|10766|23371|104|3552|7424|5366|10193|51621|6774|7453|149041|5796|25959|1687|4853|9927	http://amigo.geneontology.org/cgi-bin/amigo/term_details?term=GO:0008285	hsa:10140,TOB1,10140:down|hsa:1718,DHCR24,1718:down|hsa:23677,SH3BP4,23677:down|hsa:4089,SMAD4,4089:down|hsa:4091,SMAD6,4091:down|hsa:2619,GAS1,2619:down|hsa:7057,THBS1,7057:up|hsa:5604,MAP2K1,5604:down|hsa:4763,NF1,4763:down|hsa:578,BAK1,578:up|hsa:10253,SPRY2,10253:down|hsa:3300,DNAJB2,3300:up|hsa:27242,TNFRSF21,27242:down|hsa:4920,ROR2,4920:down|hsa:27102,EIF2AK1,27102:down|hsa:694,BTG1,694:do…
regulation of proteolysis	biological_process	GO:0030162	54	651	136066	1777537	0.000396866226684	0.000366237102238	0.305067267701	0.973022692292	10049|5310|122706|80196|891|7175|2768|9812|10550|55872|9491|10459|5134|3300|6478|5582|56893|1718|7057|7494|89932|1469|51499|5685|5684|5687|5686|5689|4092|246184|578|150684|54205|84651|10783|6612|10393|10541|4609|5468|8795|7272|84334|5366|841|5719|5718|1843|5716|7316|23326|7164|1470|26263	http://amigo.geneontology.org/cgi-bin/amigo/term_details?term=GO:0030162	hsa:10049,DNAJB6,10049:down|hsa:5310,PKD1,5310:up|hsa:122706,PSMB11,122706:up|hsa:80196,RNF34,80196:down|hsa:891,CCNB1,891:down|hsa:7175,TPR,7175:up|hsa:2768,GNA12,2768:down|hsa:9812,DELE,9812:down|hsa:10550,ARL6IP5,10550:down|hsa:55872,PBK,55872:down|hsa:9491,PSMF1,9491:down|hsa:10459,MAD2L2,10459:up|hsa:5134,PDCD2,5134:down|hsa:3300,DNAJB2,3300:up|hsa:6478,SIAH2,6478:down|hsa:5582,PRKCG,5582:up…
response to other organism	biological_process	GO:0051707	54	690	136066	1777537	0.000396866226684	0.0003881775738	0.457955917147	0.973022692292	55718|708|558|3925|2920|7852|578|6929|103|3148|3459|10458|104|4129|5580|3576|5094|7494|114609|1525|4690|4792|2919|4846|64170|3665|84659|57817|3588|613|3609|54541|56829|7128|11128|9213|3055|4790|5366|6170|3140|1432|841|1511|11100|1051|8767|9516|2519|57506|4953|4853|8724|2534	http://amigo.geneontology.org/cgi-bin/amigo/term_details?term=GO:0051707	hsa:55718,POLR3E,55718:down|hsa:708,C1QBP,708:down|hsa:558,AXL,558:down|hsa:3925,STMN1,3925:down|hsa:2920,CXCL2,2920:down|hsa:7852,CXCR4,7852:down|hsa:578,BAK1,578:up|hsa:6929,TCF3,6929:down|hsa:103,ADAR,103:down|hsa:3148,HMGB2,3148:down|hsa:3459,IFNGR1,3459:down|hsa:10458,BAIAP2,10458:up|hsa:104,ADARB1,104:down|hsa:4129,MAOB,4129:down|hsa:5580,PRKCD,5580:down|hsa:3576,CXCL8,3576:down|hsa:5094,PC…
response to external biotic stimulus	biological_process	GO:0043207	54	690	136066	1777537	0.000396866226684	0.0003881775738	0.457955917147	0.973022692292	55718|708|558|3925|2920|7852|578|6929|103|3148|3459|10458|104|4129|5580|3576|5094|7494|114609|1525|4690|4792|2919|4846|64170|3665|84659|57817|3588|613|3609|54541|56829|7128|11128|9213|3055|4790|5366|6170|3140|1432|841|1511|11100|1051|8767|9516|2519|57506|4953|4853|8724|2534	http://amigo.geneontology.org/cgi-bin/amigo/term_details?term=GO:0043207	hsa:55718,POLR3E,55718:down|hsa:708,C1QBP,708:down|hsa:558,AXL,558:down|hsa:3925,STMN1,3925:down|hsa:2920,CXCL2,2920:down|hsa:7852,CXCR4,7852:down|hsa:578,BAK1,578:up|hsa:6929,TCF3,6929:down|hsa:103,ADAR,103:down|hsa:3148,HMGB2,3148:down|hsa:3459,IFNGR1,3459:down|hsa:10458,BAIAP2,10458:up|hsa:104,ADARB1,104:down|hsa:4129,MAOB,4129:down|hsa:5580,PRKCD,5580:down|hsa:3576,CXCL8,3576:down|hsa:5094,PC…
response to organonitrogen compound	biological_process	GO:0010243	54	754	136066	1777537	0.000396866226684	0.000424182450211	0.700969287136	0.986983241206	1788|2902|595|2354|23677|57727|4790|5604|1432|9181|10458|1051|5582|5580|1981|3251|4929|7071|7494|2280|5906|9564|5770|3033|528|55437|890|1176|10670|142|7298|1495|7128|5468|3055|23235|6774|4792|1644|900|6569|1729|1843|18|1605|8891|1808|1977|8767|51094|688|64170|2534|2355	http://amigo.geneontology.org/cgi-bin/amigo/term_details?term=GO:0010243	hsa:1788,DNMT3A,1788:down|hsa:2902,GRIN1,2902:up|hsa:595,CCND1,595:down|hsa:2354,FOSB,2354:up|hsa:23677,SH3BP4,23677:down|hsa:57727,NCOA5,57727:down|hsa:4790,NFKB1,4790:down|hsa:5604,MAP2K1,5604:down|hsa:1432,MAPK14,1432:down|hsa:9181,ARHGEF2,9181:down|hsa:10458,BAIAP2,10458:up|hsa:1051,CEBPB,1051:down|hsa:5582,PRKCG,5582:up|hsa:5580,PRKCD,5580:down|hsa:1981,EIF4G1,1981:down|hsa:3251,HPRT1,3251:d…
positive regulation of immune system process	biological_process	GO:0002684	54	773	136066	1777537	0.000396866226684	0.000434871397895	0.760644833375	0.994936336499	3665|708|558|2920|5293|2294|3140|5604|10552|342371|3148|10458|79109|27242|10010|5580|7323|3576|7071|7494|114609|9564|2919|5134|4860|63916|64170|10318|9308|4690|716|56829|123920|7128|3055|4790|4792|7564|1848|1432|841|51010|1511|7316|1845|149041|23028|8767|7424|57506|6929|147179|7057|2534	http://amigo.geneontology.org/cgi-bin/amigo/term_details?term=GO:0002684	hsa:3665,IRF7,3665:up|hsa:708,C1QBP,708:down|hsa:558,AXL,558:down|hsa:2920,CXCL2,2920:down|hsa:5293,PIK3CD,5293:down|hsa:2294,FOXF1,2294:down|hsa:3140,MR1,3140:down|hsa:5604,MAP2K1,5604:down|hsa:10552,ARPC1A,10552:down|hsa:342371,ATXN1L,342371:down|hsa:3148,HMGB2,3148:down|hsa:10458,BAIAP2,10458:up|hsa:79109,MAPKAP1,79109:down|hsa:27242,TNFRSF21,27242:down|hsa:10010,TANK,10010:down|hsa:5580,PRKCD…
neuron projection development	biological_process	GO:0031175	54	838	136066	1777537	0.000396866226684	0.000471438850499	0.904485001854	1.0	2902|23557|3925|4089|4627|23332|8428|10300|7852|5604|64221|10552|10458|832|4690|85440|6478|3251|4929|6477|7204|6324|5906|7431|83464|7533|2288|79784|6812|23334|6809|4884|23077|9253|114798|2182|9218|9826|2619|59277|9315|23191|6709|1729|57580|282991|1605|1808|6311|7546|22885|8724|2534|1495	http://amigo.geneontology.org/cgi-bin/amigo/term_details?term=GO:0031175	hsa:2902,GRIN1,2902:up|hsa:23557,SNAPIN,23557:down|hsa:3925,STMN1,3925:down|hsa:4089,SMAD4,4089:down|hsa:4627,MYH9,4627:down|hsa:23332,CLASP1,23332:down|hsa:8428,STK24,8428:down|hsa:10300,KATNB1,10300:up|hsa:7852,CXCR4,7852:down|hsa:5604,MAP2K1,5604:down|hsa:64221,ROBO3,64221:up|hsa:10552,ARPC1A,10552:down|hsa:10458,BAIAP2,10458:up|hsa:832,CAPZB,832:down|hsa:4690,NCK1,4690:down|hsa:85440,DOCK7,85…
mitotic cell cycle phase transition	biological_process	GO:0044772	53	430	136066	1777537	0.000389516852116	0.000241907763383	0.0012530248537	0.275820482958	55920|144455|7316|122706|23476|5292|7175|11200|55957|3275|6929|7164|9491|10459|9814|9833|5310|7298|55159|51499|5685|5684|5687|5686|5928|22897|890|891|23332|246184|993|9134|898|23133|4331|10783|595|10393|7027|5558|7272|2273|5719|5718|1977|5716|4173|5689|83903|8481|25959|55142|4957	http://amigo.geneontology.org/cgi-bin/amigo/term_details?term=GO:0044772	hsa:55920,RCC2,55920:down|hsa:144455,E2F7,144455:down|hsa:7316,UBC,7316:down|hsa:122706,PSMB11,122706:up|hsa:23476,BRD4,23476:down|hsa:5292,PIM1,5292:down|hsa:7175,TPR,7175:up|hsa:11200,CHEK2,11200:down|hsa:55957,LIN37,55957:up|hsa:3275,PRMT2,3275:down|hsa:6929,TCF3,6929:down|hsa:7164,TPD52L1,7164:down|hsa:9491,PSMF1,9491:down|hsa:10459,MAD2L2,10459:up|hsa:9814,SFI1,9814:up|hsa:9833,MELK,9833:dow…
tube development	biological_process	GO:0035295	53	595	136066	1777537	0.000389516852116	0.000334732835378	0.162664913214	0.932246057975	64783|891|4089|5154|2295|2294|7852|1482|4763|578|83931|3169|10253|6926|8543|57493|3217|2300|7050|3576|2304|342371|2034|650|222894|4846|688|23648|4092|4091|3622|7298|677|55626|3397|2619|4609|9620|64412|10370|8289|3207|9394|5310|841|1977|1605|4070|4072|65979|2683|9968|7546	http://amigo.geneontology.org/cgi-bin/amigo/term_details?term=GO:0035295	hsa:64783,RBM15,64783:up|hsa:891,CCNB1,891:down|hsa:4089,SMAD4,4089:down|hsa:5154,PDGFA,5154:down|hsa:2295,FOXF2,2295:down|hsa:2294,FOXF1,2294:down|hsa:7852,CXCR4,7852:down|hsa:1482,NKX2,1482:up|hsa:4763,NF1,4763:down|hsa:578,BAK1,578:up|hsa:83931,STK40,83931:down|hsa:3169,FOXA1,3169:down|hsa:10253,SPRY2,10253:down|hsa:6926,TBX3,6926:down|hsa:8543,LMO4,8543:down|hsa:57493,HEG1,57493:down|hsa:3217…
embryo development ending in birth or egg hatching	biological_process	GO:0009792	53	621	136066	1777537	0.000389516852116	0.00034935981642	0.242813134414	0.973022692292	84667|1889|23476|4089|2619|2294|5604|4763|144455|3169|6926|8543|57493|3216|4920|3213|7050|5310|2034|650|4846|50515|51493|23648|891|2768|1051|677|55626|23760|9869|2182|3217|6615|4627|103|3339|9620|8289|3207|9394|5954|841|1482|9968|1845|222894|23028|65979|57178|4853|7546|9927	http://amigo.geneontology.org/cgi-bin/amigo/term_details?term=GO:0009792	hsa:84667,HES7,84667:up|hsa:1889,ECE1,1889:down|hsa:23476,BRD4,23476:down|hsa:4089,SMAD4,4089:down|hsa:2619,GAS1,2619:down|hsa:2294,FOXF1,2294:down|hsa:5604,MAP2K1,5604:down|hsa:4763,NF1,4763:down|hsa:144455,E2F7,144455:down|hsa:3169,FOXA1,3169:down|hsa:6926,TBX3,6926:down|hsa:8543,LMO4,8543:down|hsa:57493,HEG1,57493:down|hsa:3216,HOXB6,3216:down|hsa:4920,ROR2,4920:down|hsa:3213,HOXB3,3213:down|h…
regulation of establishment of protein localization	biological_process	GO:0070201	53	625	136066	1777537	0.000389516852116	0.000351610121196	0.256578542323	0.973022692292	7514|4082|91942|4089|2923|6812|54471|7175|4763|5525|25805|399687|10434|10971|27242|7533|3552|11014|11015|5310|7494|338557|7424|5906|8674|9789|25807|29934|171017|90550|90007|142|2746|7027|23255|5534|5366|4792|4601|55696|1432|90427|841|2316|11060|3033|9516|2752|27230|57506|5716|10541|8724	http://amigo.geneontology.org/cgi-bin/amigo/term_details?term=GO:0070201	hsa:7514,XPO1,7514:down|hsa:4082,MARCKS,4082:down|hsa:91942,NDUFAF2,91942:down|hsa:4089,SMAD4,4089:down|hsa:2923,PDIA3,2923:down|hsa:6812,STXBP1,6812:down|hsa:54471,MIEF1,54471:down|hsa:7175,TPR,7175:up|hsa:4763,NF1,4763:down|hsa:5525,PPP2R5A,5525:down|hsa:25805,BAMBI,25805:down|hsa:399687,MYO18A,399687:down|hsa:10434,LYPLA1,10434:down|hsa:10971,YWHAQ,10971:down|hsa:27242,TNFRSF21,27242:down|hsa:…
negative regulation of multicellular organismal process	biological_process	GO:0051241	53	873	136066	1777537	0.000389516852116	0.000491129017286	0.95957899821	1.0	8360|23557|708|7128|10140|3169|54880|5154|10439|4763|64783|9308|9181|9140|10459|10363|558|27242|5580|7323|5094|7057|338557|6311|7431|650|10766|4846|7533|2288|4092|8481|55841|114990|3397|8359|1495|6615|4609|5468|4790|4792|4157|51621|54949|7316|4070|8994|149041|6774|80349|476|57506	http://amigo.geneontology.org/cgi-bin/amigo/term_details?term=GO:0051241	hsa:8360,HIST1H4D,8360:up|hsa:23557,SNAPIN,23557:down|hsa:708,C1QBP,708:down|hsa:7128,TNFAIP3,7128:down|hsa:10140,TOB1,10140:down|hsa:3169,FOXA1,3169:down|hsa:54880,BCOR,54880:down|hsa:5154,PDGFA,5154:down|hsa:10439,OLFM1,10439:down|hsa:4763,NF1,4763:down|hsa:64783,RBM15,64783:up|hsa:9308,CD83,9308:down|hsa:9181,ARHGEF2,9181:down|hsa:9140,ATG12,9140:down|hsa:10459,MAD2L2,10459:up|hsa:10363,HMG20A…
reproduction	biological_process	GO:0000003	53	888	136066	1777537	0.000389516852116	0.000499567660195	0.969679284996	1.0	1788|9425|100130958|558|5016|2902|255626|7852|10574|3148|4201|10694|23633|339345|3552|51247|4485|7203|6477|7458|7073|1525|8924|10766|4846|480|84229|2683|891|3622|5008|2182|1495|5049|4627|2188|6774|55905|3207|3206|5719|55120|18|9898|3014|4957|1843|5810|57178|55585|9519|130951|10491	http://amigo.geneontology.org/cgi-bin/amigo/term_details?term=GO:0000003	hsa:1788,DNMT3A,1788:down|hsa:9425,CDYL,9425:down|hsa:100130958,SYCE1L,100130958:up|hsa:558,AXL,558:down|hsa:5016,OVGP1,5016:up|hsa:2902,GRIN1,2902:up|hsa:255626,HIST1H2BA,255626:up|hsa:7852,CXCR4,7852:down|hsa:10574,CCT7,10574:down|hsa:3148,HMGB2,3148:down|hsa:4201,MEA1,4201:up|hsa:10694,CCT8,10694:down|hsa:23633,KPNA6,23633:down|hsa:339345,NANOS2,339345:up|hsa:3552,IL1A,3552:down|hsa:51247,PAIP…
mitochondrion organization	biological_process	GO:0007005	52	457	136066	1777537	0.000382167477548	0.000257097320618	0.00592115082411	0.432452501386	740|578|708|137682|23107|9140|11222|23710|10102|10971|51025|54931|56270|51263|5716|84557|1525|2034|51499|55157|65005|7533|79784|54471|54205|4884|55626|5366|26520|246243|7027|10449|5534|1432|10440|4846|79133|84334|387338|90427|841|118487|282991|64983|9801|51106|84545|64969|26100|51073|92170|9927	http://amigo.geneontology.org/cgi-bin/amigo/term_details?term=GO:0007005	hsa:740,MRPL49,740:up|hsa:578,BAK1,578:up|hsa:708,C1QBP,708:down|hsa:137682,NDUFAF6,137682:down|hsa:23107,MRPS27,23107:down|hsa:9140,ATG12,9140:down|hsa:11222,MRPL3,11222:down|hsa:23710,GABARAPL1,23710:down|hsa:10102,TSFM,10102:down|hsa:10971,YWHAQ,10971:down|hsa:51025,PAM16,51025:up|hsa:54931,TRMT10C,54931:down|hsa:56270,WDR45B,56270:down|hsa:51263,MRPL30,51263:down|hsa:5716,PSMD10,5716:down|hsa…
modification-dependent macromolecule catabolic process	biological_process	GO:0043632	52	502	136066	1777537	0.000382167477548	0.000282413249344	0.0261713797553	0.579964485988	4189|5393|122706|80196|891|5094|7175|23404|2768|219333|55872|9491|10459|3300|6478|56893|7323|6477|7494|5716|8924|5689|389856|5685|5684|5687|5686|4092|246184|150684|10713|115426|10783|6612|7353|10393|267|7272|6907|5719|5718|79139|51271|7316|23326|26268|54431|51010|26263|11060|54926|9690	http://amigo.geneontology.org/cgi-bin/amigo/term_details?term=GO:0043632	hsa:4189,DNAJB9,4189:down|hsa:5393,EXOSC9,5393:down|hsa:122706,PSMB11,122706:up|hsa:80196,RNF34,80196:down|hsa:891,CCNB1,891:down|hsa:5094,PCBP2,5094:down|hsa:7175,TPR,7175:up|hsa:23404,EXOSC2,23404:down|hsa:2768,GNA12,2768:down|hsa:219333,USP12,219333:down|hsa:55872,PBK,55872:down|hsa:9491,PSMF1,9491:down|hsa:10459,MAD2L2,10459:up|hsa:3300,DNAJB2,3300:up|hsa:6478,SIAH2,6478:down|hsa:56893,UBQLN4…
establishment of protein localization to organelle	biological_process	GO:0072594	52	503	136066	1777537	0.000382167477548	0.000282975825538	0.0269348867533	0.587425731375	10140|4089|2923|7175|112869|4763|58477|6129|23633|10971|51025|5195|5310|7494|6187|4792|6203|9789|7533|6745|142|754|5366|26520|6774|7027|7128|5534|6158|103|10440|5514|6170|4601|55696|1432|90427|841|6142|2316|25805|5189|1605|6747|473|9516|57506|5716|29927|8644|9555|9927	http://amigo.geneontology.org/cgi-bin/amigo/term_details?term=GO:0072594	hsa:10140,TOB1,10140:down|hsa:4089,SMAD4,4089:down|hsa:2923,PDIA3,2923:down|hsa:7175,TPR,7175:up|hsa:112869,CCDC101,112869:up|hsa:4763,NF1,4763:down|hsa:58477,SRPRB,58477:down|hsa:6129,RPL7,6129:up|hsa:23633,KPNA6,23633:down|hsa:10971,YWHAQ,10971:down|hsa:51025,PAM16,51025:up|hsa:5195,PEX14,5195:down|hsa:5310,PKD1,5310:up|hsa:7494,XBP1,7494:down|hsa:6187,RPS2,6187:up|hsa:4792,NFKBIA,4792:down|hsa…
protein targeting	biological_process	GO:0006605	52	553	136066	1777537	0.000382167477548	0.000311104635234	0.0923869423882	0.84641782642	10140|53371|23204|4089|2923|54471|10300|7175|6142|4763|58477|6129|55914|23633|51304|10971|51025|5195|5310|7494|6187|6170|6203|9789|6745|142|754|29927|26520|6774|23255|5534|6158|103|10440|5514|22906|4601|55696|1432|2316|25805|5189|1605|6747|473|9516|57506|5716|4792|8644|9927	http://amigo.geneontology.org/cgi-bin/amigo/term_details?term=GO:0006605	hsa:10140,TOB1,10140:down|hsa:53371,NUP54,53371:down|hsa:23204,ARL6IP1,23204:down|hsa:4089,SMAD4,4089:down|hsa:2923,PDIA3,2923:down|hsa:54471,MIEF1,54471:down|hsa:10300,KATNB1,10300:up|hsa:7175,TPR,7175:up|hsa:6142,RPL18A,6142:up|hsa:4763,NF1,4763:down|hsa:58477,SRPRB,58477:down|hsa:6129,RPL7,6129:up|hsa:55914,ERBB2IP,55914:up|hsa:23633,KPNA6,23633:down|hsa:51304,ZDHHC3,51304:down|hsa:10971,YWHAQ…
RNA processing	biological_process	GO:0006396	52	558	136066	1777537	0.000382167477548	0.000313917516204	0.102398608341	0.851494473705	10140|9343|23536|9128|5094|80145|55696|23404|10713|10250|708|5433|79005|7307|1981|11017|10992|10081|55734|3185|9410|55571|10605|55323|80004|51493|891|9337|10285|23524|10521|26121|4331|7009|51503|23450|104|54931|3183|1977|11100|6430|6429|282996|11066|27316|51010|9416|10775|55147|103|130951	http://amigo.geneontology.org/cgi-bin/amigo/term_details?term=GO:0006396	hsa:10140,TOB1,10140:down|hsa:9343,EFTUD2,9343:down|hsa:23536,ADAT1,23536:down|hsa:9128,PRPF4,9128:down|hsa:5094,PCBP2,5094:down|hsa:80145,THOC7,80145:down|hsa:55696,RBM22,55696:down|hsa:23404,EXOSC2,23404:down|hsa:10713,USP39,10713:down|hsa:10250,SRRM1,10250:down|hsa:708,C1QBP,708:down|hsa:5433,POLR2D,5433:down|hsa:79005,SCNM1,79005:up|hsa:7307,U2AF1,7307:down|hsa:1981,EIF4G1,1981:down|hsa:11017…
chordate embryonic development	biological_process	GO:0043009	52	615	136066	1777537	0.000382167477548	0.000345984359257	0.265266697499	0.973022692292	84667|1889|23476|4089|2619|2294|5604|4763|144455|3169|6926|8543|57493|3216|4920|3213|7050|5310|2034|650|4846|50515|51493|23648|891|2768|1051|677|55626|23760|9869|3217|6615|4627|103|3339|9620|8289|3207|9394|5954|841|1482|9968|1845|222894|23028|65979|57178|4853|7546|9927	http://amigo.geneontology.org/cgi-bin/amigo/term_details?term=GO:0043009	hsa:84667,HES7,84667:up|hsa:1889,ECE1,1889:down|hsa:23476,BRD4,23476:down|hsa:4089,SMAD4,4089:down|hsa:2619,GAS1,2619:down|hsa:2294,FOXF1,2294:down|hsa:5604,MAP2K1,5604:down|hsa:4763,NF1,4763:down|hsa:144455,E2F7,144455:down|hsa:3169,FOXA1,3169:down|hsa:6926,TBX3,6926:down|hsa:8543,LMO4,8543:down|hsa:57493,HEG1,57493:down|hsa:3216,HOXB6,3216:down|hsa:4920,ROR2,4920:down|hsa:3213,HOXB3,3213:down|h…
organonitrogen compound biosynthetic process	biological_process	GO:1901566	52	700	136066	1777537	0.000382167477548	0.000393803335739	0.602883115662	0.976888829714	55256|29968|158|10165|5631|4763|79888|22928|2941|4846|2132|2746|5580|3251|4929|1854|4508|55316|2747|64132|4860|50515|2683|10400|9060|204|171546|7298|60491|25902|262|9218|3339|2618|4790|6487|1644|9394|5832|4157|515|4337|6611|518|471|2752|7372|4953|79717|516|9519|55750	http://amigo.geneontology.org/cgi-bin/amigo/term_details?term=GO:1901566	hsa:55256,ADI1,55256:down|hsa:29968,PSAT1,29968:down|hsa:158,ADSL,158:down|hsa:10165,SLC25A13,10165:down|hsa:5631,PRPS1,5631:down|hsa:4763,NF1,4763:down|hsa:79888,LPCAT1,79888:down|hsa:22928,SEPHS2,22928:down|hsa:2941,GSTA4,2941:down|hsa:4846,NOS3,4846:up|hsa:2132,EXT2,2132:down|hsa:2746,GLUD1,2746:down|hsa:5580,PRKCD,5580:down|hsa:3251,HPRT1,3251:down|hsa:4929,NR4A2,4929:down|hsa:1854,DUT,1854:d…
response to organic cyclic compound	biological_process	GO:0014070	52	715	136066	1777537	0.000382167477548	0.000402241978648	0.659174000227	0.98206351514	2902|578|595|2354|310|5154|2294|5604|9308|3169|3148|103|4129|1545|5582|4929|10081|2280|4869|5906|10370|650|64170|890|891|4091|7298|5366|64754|1495|5468|4790|255189|4792|1848|6569|841|1728|1729|1843|18|1808|6774|8767|25959|476|688|57506|8644|7057|10864|2355	http://amigo.geneontology.org/cgi-bin/amigo/term_details?term=GO:0014070	hsa:2902,GRIN1,2902:up|hsa:578,BAK1,578:up|hsa:595,CCND1,595:down|hsa:2354,FOSB,2354:up|hsa:310,ANXA7,310:down|hsa:5154,PDGFA,5154:down|hsa:2294,FOXF1,2294:down|hsa:5604,MAP2K1,5604:down|hsa:9308,CD83,9308:down|hsa:3169,FOXA1,3169:down|hsa:3148,HMGB2,3148:down|hsa:103,ADAR,103:down|hsa:4129,MAOB,4129:down|hsa:1545,CYP1B1,1545:up|hsa:5582,PRKCG,5582:up|hsa:4929,NR4A2,4929:down|hsa:10081,PDCD7,1008…
positive regulation of cell proliferation	biological_process	GO:0008284	52	770	136066	1777537	0.000382167477548	0.000433183669313	0.826757320208	1.0	23532|23648|595|4089|114609|2619|2294|6745|1482|4763|6929|342371|3148|6926|5154|4690|5134|7050|7494|7073|650|6203|25805|4860|2683|890|891|9337|6809|467|5008|4331|2752|28985|7128|4609|3055|57178|7272|7564|282991|54962|4072|23028|8767|7424|6239|688|4953|8644|4853|2355	http://amigo.geneontology.org/cgi-bin/amigo/term_details?term=GO:0008284	hsa:23532,PRAME,23532:down|hsa:23648,SSBP3,23648:down|hsa:595,CCND1,595:down|hsa:4089,SMAD4,4089:down|hsa:114609,TIRAP,114609:down|hsa:2619,GAS1,2619:down|hsa:2294,FOXF1,2294:down|hsa:6745,SSR1,6745:down|hsa:1482,NKX2,1482:up|hsa:4763,NF1,4763:down|hsa:6929,TCF3,6929:down|hsa:342371,ATXN1L,342371:down|hsa:3148,HMGB2,3148:down|hsa:6926,TBX3,6926:down|hsa:5154,PDGFA,5154:down|hsa:4690,NCK1,4690:dow…
negative regulation of cell cycle	biological_process	GO:0045786	51	460	136066	1777537	0.000374818102979	0.0002587850492	0.00975920814971	0.483110642631	144455|1718|122706|23476|2619|7175|5604|3275|9491|10459|339345|11200|3576|7057|4869|55159|51499|650|5685|5684|5687|5686|5689|890|891|595|246184|5008|5310|463|115426|10393|7128|4609|7272|900|2273|5719|5718|1843|4853|7316|54962|83903|5796|25959|55437|5716|5810|146691|9555	http://amigo.geneontology.org/cgi-bin/amigo/term_details?term=GO:0045786	hsa:144455,E2F7,144455:down|hsa:1718,DHCR24,1718:down|hsa:122706,PSMB11,122706:up|hsa:23476,BRD4,23476:down|hsa:2619,GAS1,2619:down|hsa:7175,TPR,7175:up|hsa:5604,MAP2K1,5604:down|hsa:3275,PRMT2,3275:down|hsa:9491,PSMF1,9491:down|hsa:10459,MAD2L2,10459:up|hsa:339345,NANOS2,339345:up|hsa:11200,CHEK2,11200:down|hsa:3576,CXCL8,3576:down|hsa:7057,THBS1,7057:up|hsa:4869,NPM1,4869:down|hsa:55159,RFWD3,5…
regulation of cellular catabolic process	biological_process	GO:0031329	51	482	136066	1777537	0.000374818102979	0.000271161725466	0.0201208532148	0.526855217923	23326|122706|7128|23677|891|10670|7175|2768|23367|55872|9491|10459|9711|3300|339345|5582|56893|5310|10140|1613|7494|4869|5689|5685|5684|5687|5686|4092|9337|246184|54541|150684|57535|55626|56829|10783|6612|9827|10393|23255|5049|7272|5580|5719|5718|1843|5716|7316|6774|81671|26263	http://amigo.geneontology.org/cgi-bin/amigo/term_details?term=GO:0031329	hsa:23326,USP22,23326:down|hsa:122706,PSMB11,122706:up|hsa:7128,TNFAIP3,7128:down|hsa:23677,SH3BP4,23677:down|hsa:891,CCNB1,891:down|hsa:10670,RRAGA,10670:down|hsa:7175,TPR,7175:up|hsa:2768,GNA12,2768:down|hsa:23367,LARP1,23367:down|hsa:55872,PBK,55872:down|hsa:9491,PSMF1,9491:down|hsa:10459,MAD2L2,10459:up|hsa:9711,RUBICON,9711:down|hsa:3300,DNAJB2,3300:up|hsa:339345,NANOS2,339345:up|hsa:5582,PR…
microtubule-based process	biological_process	GO:0007017	51	543	136066	1777537	0.000374818102979	0.000305478873295	0.0959674415138	0.851494473705	55920|23557|3925|4134|23332|10300|7175|9639|56912|9181|10253|7514|3831|832|51072|85440|5195|22974|5310|11076|11200|1176|4869|8674|5604|93323|2288|891|26973|10403|6314|10783|22920|23255|4627|10376|9768|11004|7272|1729|2316|282991|5189|1605|29901|8481|90990|9696|9419|55142|1108	http://amigo.geneontology.org/cgi-bin/amigo/term_details?term=GO:0007017	hsa:55920,RCC2,55920:down|hsa:23557,SNAPIN,23557:down|hsa:3925,STMN1,3925:down|hsa:4134,MAP4,4134:down|hsa:23332,CLASP1,23332:down|hsa:10300,KATNB1,10300:up|hsa:7175,TPR,7175:up|hsa:9639,ARHGEF10,9639:down|hsa:56912,IFT46,56912:down|hsa:9181,ARHGEF2,9181:down|hsa:10253,SPRY2,10253:down|hsa:7514,XPO1,7514:down|hsa:3831,KLC1,3831:down|hsa:832,CAPZB,832:down|hsa:51072,MEMO1,51072:down|hsa:85440,DOCK…
positive regulation of transferase activity	biological_process	GO:0051347	51	603	136066	1777537	0.000374818102979	0.00033923344493	0.266963491772	0.973022692292	4189|5687|5310|122706|5292|5154|7852|5604|578|58477|9491|10253|29071|4616|11015|3576|7057|7494|60370|6187|5906|650|5685|5684|25778|5686|5689|10954|55437|891|595|246184|467|55626|8567|10393|5770|8795|6745|7564|1432|90441|5719|5718|5716|7316|7164|8767|11211|27230|22974	http://amigo.geneontology.org/cgi-bin/amigo/term_details?term=GO:0051347	hsa:4189,DNAJB9,4189:down|hsa:5687,PSMA6,5687:down|hsa:5310,PKD1,5310:up|hsa:122706,PSMB11,122706:up|hsa:5292,PIM1,5292:down|hsa:5154,PDGFA,5154:down|hsa:7852,CXCR4,7852:down|hsa:5604,MAP2K1,5604:down|hsa:578,BAK1,578:up|hsa:58477,SRPRB,58477:down|hsa:9491,PSMF1,9491:down|hsa:10253,SPRY2,10253:down|hsa:29071,C1GALT1C1,29071:down|hsa:4616,GADD45B,4616:up|hsa:11015,KDELR3,11015:down|hsa:3576,CXCL8,…
negative regulation of cell differentiation	biological_process	GO:0045596	51	633	136066	1777537	0.000374818102979	0.000356110730747	0.38323989561	0.973022692292	23532|8360|607|23557|595|3638|10140|4089|3169|4241|10439|1482|4763|64783|9181|10459|6926|10363|339345|55920|7071|7494|2034|7431|650|10766|7533|2288|4092|5433|114990|3397|463|8359|10541|1495|6615|4609|5468|9619|4792|1994|51621|54949|4853|4070|8994|149041|6774|80349|9968	http://amigo.geneontology.org/cgi-bin/amigo/term_details?term=GO:0045596	hsa:23532,PRAME,23532:down|hsa:8360,HIST1H4D,8360:up|hsa:607,BCL9,607:down|hsa:23557,SNAPIN,23557:down|hsa:595,CCND1,595:down|hsa:3638,INSIG1,3638:down|hsa:10140,TOB1,10140:down|hsa:4089,SMAD4,4089:down|hsa:3169,FOXA1,3169:down|hsa:4241,MFI2,4241:up|hsa:10439,OLFM1,10439:down|hsa:1482,NKX2,1482:up|hsa:4763,NF1,4763:down|hsa:64783,RBM15,64783:up|hsa:9181,ARHGEF2,9181:down|hsa:10459,MAD2L2,10459:up…
signal transduction by phosphorylation	biological_process	GO:0023014	51	685	136066	1777537	0.000374818102979	0.000385364692831	0.596269084533	0.976888829714	1605|114609|8428|7175|5604|4763|83931|10550|55872|10253|11329|4616|4920|3552|5580|1850|6764|7057|60370|338557|5906|650|81848|25807|64170|10318|5008|5154|8315|200734|11211|55715|4609|5770|25778|10193|284996|7852|1848|1432|90441|3397|1843|5716|7316|1847|7164|1845|8767|55437|8567	http://amigo.geneontology.org/cgi-bin/amigo/term_details?term=GO:0023014	hsa:1605,DAG1,1605:down|hsa:114609,TIRAP,114609:down|hsa:8428,STK24,8428:down|hsa:7175,TPR,7175:up|hsa:5604,MAP2K1,5604:down|hsa:4763,NF1,4763:down|hsa:83931,STK40,83931:down|hsa:10550,ARL6IP5,10550:down|hsa:55872,PBK,55872:down|hsa:10253,SPRY2,10253:down|hsa:11329,STK38,11329:down|hsa:4616,GADD45B,4616:up|hsa:4920,ROR2,4920:down|hsa:3552,IL1A,3552:down|hsa:5580,PRKCD,5580:down|hsa:1850,DUSP8,185…
hemopoiesis	biological_process	GO:0030097	51	695	136066	1777537	0.000374818102979	0.00039099045477	0.634813297816	0.979567891931	8360|64783|558|84293|5293|8444|1482|4763|578|9308|342371|103|3148|5134|23028|85440|3217|3213|9833|7071|7494|114609|2034|10766|4860|3665|65082|142|677|23648|64428|4627|8359|4609|5468|4792|10193|7564|1432|841|51621|57580|863|6429|149041|56262|8767|80349|51218|6929|4853	http://amigo.geneontology.org/cgi-bin/amigo/term_details?term=GO:0030097	hsa:8360,HIST1H4D,8360:up|hsa:64783,RBM15,64783:up|hsa:558,AXL,558:down|hsa:84293,FAM213A,84293:down|hsa:5293,PIK3CD,5293:down|hsa:8444,DYRK3,8444:down|hsa:1482,NKX2,1482:up|hsa:4763,NF1,4763:down|hsa:578,BAK1,578:up|hsa:9308,CD83,9308:down|hsa:342371,ATXN1L,342371:down|hsa:103,ADAR,103:down|hsa:3148,HMGB2,3148:down|hsa:5134,PDCD2,5134:down|hsa:23028,KDM1A,23028:down|hsa:85440,DOCK7,85440:up|hsa:…
carbohydrate derivative biosynthetic process	biological_process	GO:1901137	51	714	136066	1777537	0.000374818102979	0.000401679402454	0.703279386139	0.986983241206	29880|158|2923|2618|4763|170384|3339|2132|148789|3251|1854|7057|90411|4508|29071|4247|4846|50515|10165|2683|10318|9060|142|204|7298|64132|9445|9945|65258|262|9761|116150|7372|26503|4790|6487|22906|9394|4157|515|6396|5631|518|55650|471|27230|2300|79717|8818|9519|516	http://amigo.geneontology.org/cgi-bin/amigo/term_details?term=GO:1901137	hsa:29880,ALG5,29880:down|hsa:158,ADSL,158:down|hsa:2923,PDIA3,2923:down|hsa:2618,GART,2618:down|hsa:4763,NF1,4763:down|hsa:170384,FUT11,170384:down|hsa:3339,HSPG2,3339:up|hsa:2132,EXT2,2132:down|hsa:148789,B3GALNT2,148789:up|hsa:3251,HPRT1,3251:down|hsa:1854,DUT,1854:down|hsa:7057,THBS1,7057:up|hsa:90411,MCFD2,90411:down|hsa:4508,ATP6,4508:down|hsa:29071,C1GALT1C1,29071:down|hsa:4247,MGAT2,4247:…
positive regulation of cellular component organization	biological_process	GO:0051130	51	789	136066	1777537	0.000374818102979	0.000443872616998	0.894510478056	1.0	578|708|6615|4089|23580|54471|4241|7175|9639|10552|1432|81|10971|3552|5580|11076|7494|4690|5906|650|25805|7533|55920|891|6809|613|57535|55626|5366|9253|6324|7027|23255|5534|5468|3055|23191|10300|84334|387338|90427|841|1482|57580|50632|80349|6239|51100|8724|2534|8726	http://amigo.geneontology.org/cgi-bin/amigo/term_details?term=GO:0051130	hsa:578,BAK1,578:up|hsa:708,C1QBP,708:down|hsa:6615,SNAI1,6615:up|hsa:4089,SMAD4,4089:down|hsa:23580,CDC42EP4,23580:down|hsa:54471,MIEF1,54471:down|hsa:4241,MFI2,4241:up|hsa:7175,TPR,7175:up|hsa:9639,ARHGEF10,9639:down|hsa:10552,ARPC1A,10552:down|hsa:1432,MAPK14,1432:down|hsa:81,ACTN4,81:down|hsa:10971,YWHAQ,10971:down|hsa:3552,IL1A,3552:down|hsa:5580,PRKCD,5580:down|hsa:11076,TPPP,11076:down|hsa…
multi-organism reproductive process	biological_process	GO:0044703	51	853	136066	1777537	0.000374818102979	0.000479877493408	0.966308206381	1.0	1788|2902|708|558|5016|255626|7852|10574|3148|4201|10694|23633|339345|51247|7203|6477|7458|7073|1525|8924|10766|4846|480|84229|2683|2288|891|3622|9425|2182|5049|2188|6774|55905|3207|3206|55120|7372|9898|3014|4957|4485|81671|2354|18|57178|55585|9519|130951|10491|2355	http://amigo.geneontology.org/cgi-bin/amigo/term_details?term=GO:0044703	hsa:1788,DNMT3A,1788:down|hsa:2902,GRIN1,2902:up|hsa:708,C1QBP,708:down|hsa:558,AXL,558:down|hsa:5016,OVGP1,5016:up|hsa:255626,HIST1H2BA,255626:up|hsa:7852,CXCR4,7852:down|hsa:10574,CCT7,10574:down|hsa:3148,HMGB2,3148:down|hsa:4201,MEA1,4201:up|hsa:10694,CCT8,10694:down|hsa:23633,KPNA6,23633:down|hsa:339345,NANOS2,339345:up|hsa:51247,PAIP2,51247:down|hsa:7203,CCT3,7203:down|hsa:6477,SIAH1,6477:do…
secretion by cell	biological_process	GO:0032940	51	859	136066	1777537	0.000374818102979	0.000483252950571	0.97007408786	1.0	55850|9341|4082|23557|91942|558|6812|5293|2294|4763|8938|3033|399687|27242|6926|3552|84932|7057|7494|338557|5906|8674|9789|4860|25807|27345|171017|90550|54407|57553|65082|90007|6809|613|5008|4129|5154|2752|3055|81|2316|18|2746|1808|2683|7424|81671|27230|55585|4853|23025	http://amigo.geneontology.org/cgi-bin/amigo/term_details?term=GO:0032940	hsa:55850,USE1,55850:up|hsa:9341,VAMP3,9341:down|hsa:4082,MARCKS,4082:down|hsa:23557,SNAPIN,23557:down|hsa:91942,NDUFAF2,91942:down|hsa:558,AXL,558:down|hsa:6812,STXBP1,6812:down|hsa:5293,PIK3CD,5293:down|hsa:2294,FOXF1,2294:down|hsa:4763,NF1,4763:down|hsa:8938,BAIAP3,8938:up|hsa:3033,HADH,3033:down|hsa:399687,MYO18A,399687:down|hsa:27242,TNFRSF21,27242:down|hsa:6926,TBX3,6926:down|hsa:3552,IL1A,…
actin filament-based process	biological_process	GO:0030029	50	563	136066	1777537	0.000367468728411	0.000316730397173	0.175409981734	0.959760379845	55909|81|23580|5154|6709|9639|4763|10552|7170|9181|81788|10459|10458|399687|832|4690|3055|5580|2036|121512|1613|1525|85369|9564|7431|2919|829|55742|50848|57553|79784|613|57477|9826|1495|4627|1482|5770|9620|23191|1729|57580|27032|11252|4070|2316|11211|476|65979|22885	http://amigo.geneontology.org/cgi-bin/amigo/term_details?term=GO:0030029	hsa:55909,BIN3,55909:down|hsa:81,ACTN4,81:down|hsa:23580,CDC42EP4,23580:down|hsa:5154,PDGFA,5154:down|hsa:6709,SPTAN1,6709:down|hsa:9639,ARHGEF10,9639:down|hsa:4763,NF1,4763:down|hsa:10552,ARPC1A,10552:down|hsa:7170,TPM3,7170:down|hsa:9181,ARHGEF2,9181:down|hsa:81788,NUAK2,81788:down|hsa:10459,MAD2L2,10459:up|hsa:10458,BAIAP2,10458:up|hsa:399687,MYO18A,399687:down|hsa:832,CAPZB,832:down|hsa:4690,…
nucleobase-containing small molecule metabolic process	biological_process	GO:0055086	50	614	136066	1777537	0.000367468728411	0.000345421783063	0.357838821743	0.973022692292	4329|1788|158|10165|3945|5631|4513|4763|22934|10380|5136|4846|4519|4538|4539|4512|3251|4536|1854|7057|4860|9060|54205|204|7298|7372|4190|5141|47|112858|4354|4540|2618|4508|221443|4157|102157402|54949|515|5636|4535|1808|518|471|262|9945|64087|79717|9519|516	http://amigo.geneontology.org/cgi-bin/amigo/term_details?term=GO:0055086	hsa:4329,ALDH6A1,4329:down|hsa:1788,DNMT3A,1788:down|hsa:158,ADSL,158:down|hsa:10165,SLC25A13,10165:down|hsa:3945,LDHB,3945:down|hsa:5631,PRPS1,5631:down|hsa:4513,COX2,4513:down|hsa:4763,NF1,4763:down|hsa:22934,RPIA,22934:down|hsa:10380,BPNT1,10380:down|hsa:5136,PDE1A,5136:down|hsa:4846,NOS3,4846:up|hsa:4519,CYTB,4519:down|hsa:4538,ND4,4538:down|hsa:4539,ND4L,4539:down|hsa:4512,COX1,4512:down|hsa…
MAPK cascade	biological_process	GO:0000165	50	653	136066	1777537	0.000367468728411	0.000367362254625	0.520122120517	0.974537777814	1605|114609|55715|7175|5604|4763|83931|10550|55872|10253|11329|4616|4920|3552|5580|1850|6764|7057|60370|338557|5906|650|81848|25807|64170|10318|5008|5154|8315|200734|11211|4609|5770|25778|10193|284996|7852|1848|1432|90441|3397|1843|5716|7316|1847|7164|1845|8767|55437|8567	http://amigo.geneontology.org/cgi-bin/amigo/term_details?term=GO:0000165	hsa:1605,DAG1,1605:down|hsa:114609,TIRAP,114609:down|hsa:55715,DOK4,55715:down|hsa:7175,TPR,7175:up|hsa:5604,MAP2K1,5604:down|hsa:4763,NF1,4763:down|hsa:83931,STK40,83931:down|hsa:10550,ARL6IP5,10550:down|hsa:55872,PBK,55872:down|hsa:10253,SPRY2,10253:down|hsa:11329,STK38,11329:down|hsa:4616,GADD45B,4616:up|hsa:4920,ROR2,4920:down|hsa:3552,IL1A,3552:down|hsa:5580,PRKCD,5580:down|hsa:1850,DUSP8,18…
regulation of cell development	biological_process	GO:0060284	50	680	136066	1777537	0.000367468728411	0.000382551811861	0.62866509621	0.978753460334	55920|23557|708|2902|4089|3169|8428|4241|7852|1482|4763|6929|9181|10459|222894|10363|85440|3213|7050|6324|5906|7431|650|25805|27242|7533|2683|2288|4092|114990|9253|463|1495|6615|5468|9315|10300|6774|3207|10439|1994|54949|4070|1808|57580|7424|6239|26263|8724|2534	http://amigo.geneontology.org/cgi-bin/amigo/term_details?term=GO:0060284	hsa:55920,RCC2,55920:down|hsa:23557,SNAPIN,23557:down|hsa:708,C1QBP,708:down|hsa:2902,GRIN1,2902:up|hsa:4089,SMAD4,4089:down|hsa:3169,FOXA1,3169:down|hsa:8428,STK24,8428:down|hsa:4241,MFI2,4241:up|hsa:7852,CXCR4,7852:down|hsa:1482,NKX2,1482:up|hsa:4763,NF1,4763:down|hsa:6929,TCF3,6929:down|hsa:9181,ARHGEF2,9181:down|hsa:10459,MAD2L2,10459:up|hsa:222894,FERD3L,222894:up|hsa:10363,HMG20A,10363:down…
response to lipid	biological_process	GO:0033993	50	711	136066	1777537	0.000367468728411	0.000399991673872	0.738509523349	0.991466960085	595|558|2920|5154|9619|5604|6929|1432|3169|3148|1051|4129|4929|3576|10081|7494|114609|9516|10370|2919|54834|4846|890|891|4091|5165|7298|613|64754|11211|1495|7128|1911|5468|3055|4790|4792|6569|841|1728|1843|6774|8767|25959|476|8644|1511|7057|2354|2355	http://amigo.geneontology.org/cgi-bin/amigo/term_details?term=GO:0033993	hsa:595,CCND1,595:down|hsa:558,AXL,558:down|hsa:2920,CXCL2,2920:down|hsa:5154,PDGFA,5154:down|hsa:9619,ABCG1,9619:down|hsa:5604,MAP2K1,5604:down|hsa:6929,TCF3,6929:down|hsa:1432,MAPK14,1432:down|hsa:3169,FOXA1,3169:down|hsa:3148,HMGB2,3148:down|hsa:1051,CEBPB,1051:down|hsa:4129,MAOB,4129:down|hsa:4929,NR4A2,4929:down|hsa:3576,CXCL8,3576:down|hsa:10081,PDCD7,10081:down|hsa:7494,XBP1,7494:down|hsa:…
nitrogen compound transport	biological_process	GO:0071705	50	723	136066	1777537	0.000367468728411	0.000406742588199	0.77535490301	0.995851769104	7514|4082|91942|23049|348932|10165|6812|53371|113235|7175|6533|10550|10250|3033|5433|148641|84324|7307|206358|6430|26097|2733|348995|80145|7494|6311|5906|23511|9789|90550|54407|90007|57127|2746|10642|4129|340024|26503|4792|1644|6541|1977|5716|6396|6429|1808|9516|2752|27230|55585	http://amigo.geneontology.org/cgi-bin/amigo/term_details?term=GO:0071705	hsa:7514,XPO1,7514:down|hsa:4082,MARCKS,4082:down|hsa:91942,NDUFAF2,91942:down|hsa:23049,SMG1,23049:up|hsa:348932,SLC6A18,348932:up|hsa:10165,SLC25A13,10165:down|hsa:6812,STXBP1,6812:down|hsa:53371,NUP54,53371:down|hsa:113235,SLC46A1,113235:down|hsa:7175,TPR,7175:up|hsa:6533,SLC6A6,6533:down|hsa:10550,ARL6IP5,10550:down|hsa:10250,SRRM1,10250:down|hsa:3033,HADH,3033:down|hsa:5433,POLR2D,5433:down|…
regulation of immune response	biological_process	GO:0050776	50	768	136066	1777537	0.000367468728411	0.000432058516925	0.882524816892	1.0	5154|3665|708|147179|123920|2294|3140|5604|10552|103|10458|79109|27242|10010|5580|7323|3459|7494|114609|1525|9564|716|5770|63916|64170|10318|4690|2280|613|56829|5293|7128|5534|5468|3055|4790|4792|1848|1432|841|51010|7316|1845|149041|29901|8767|10906|57506|1511|2534	http://amigo.geneontology.org/cgi-bin/amigo/term_details?term=GO:0050776	hsa:5154,PDGFA,5154:down|hsa:3665,IRF7,3665:up|hsa:708,C1QBP,708:down|hsa:147179,WIPF2,147179:down|hsa:123920,CMTM3,123920:down|hsa:2294,FOXF1,2294:down|hsa:3140,MR1,3140:down|hsa:5604,MAP2K1,5604:down|hsa:10552,ARPC1A,10552:down|hsa:103,ADAR,103:down|hsa:10458,BAIAP2,10458:up|hsa:79109,MAPKAP1,79109:down|hsa:27242,TNFRSF21,27242:down|hsa:10010,TANK,10010:down|hsa:5580,PRKCD,5580:down|hsa:7323,UB…
response to hormone	biological_process	GO:0009725	50	839	136066	1777537	0.000367468728411	0.000472001426693	0.966844273628	1.0	595|2354|57727|5154|9619|5604|3169|3148|10458|4129|5580|1981|4790|4929|1718|10081|7494|9564|476|5770|528|890|1176|4091|142|204|7298|64754|1495|5468|3055|23235|6774|10370|1645|6569|841|1728|1843|1605|8891|3033|1977|51094|55437|8644|1109|7057|2534|2355	http://amigo.geneontology.org/cgi-bin/amigo/term_details?term=GO:0009725	hsa:595,CCND1,595:down|hsa:2354,FOSB,2354:up|hsa:57727,NCOA5,57727:down|hsa:5154,PDGFA,5154:down|hsa:9619,ABCG1,9619:down|hsa:5604,MAP2K1,5604:down|hsa:3169,FOXA1,3169:down|hsa:3148,HMGB2,3148:down|hsa:10458,BAIAP2,10458:up|hsa:4129,MAOB,4129:down|hsa:5580,PRKCD,5580:down|hsa:1981,EIF4G1,1981:down|hsa:4790,NFKB1,4790:down|hsa:4929,NR4A2,4929:down|hsa:1718,DHCR24,1718:down|hsa:10081,PDCD7,10081:do…
cell activation	biological_process	GO:0001775	50	880	136066	1777537	0.000367468728411	0.000495067050644	0.985921649356	1.0	578|558|4089|6812|5293|9564|2294|7852|9308|81|8543|79109|27242|5582|5580|3251|3576|7057|7494|114609|1525|29071|51010|5906|4860|25807|2768|4690|2280|613|677|5154|7128|4627|5770|4846|1432|10193|841|57580|1845|149041|56262|2316|8767|7424|81609|6929|4853|2534	http://amigo.geneontology.org/cgi-bin/amigo/term_details?term=GO:0001775	hsa:578,BAK1,578:up|hsa:558,AXL,558:down|hsa:4089,SMAD4,4089:down|hsa:6812,STXBP1,6812:down|hsa:5293,PIK3CD,5293:down|hsa:9564,BCAR1,9564:up|hsa:2294,FOXF1,2294:down|hsa:7852,CXCR4,7852:down|hsa:9308,CD83,9308:down|hsa:81,ACTN4,81:down|hsa:8543,LMO4,8543:down|hsa:79109,MAPKAP1,79109:down|hsa:27242,TNFRSF21,27242:down|hsa:5582,PRKCG,5582:up|hsa:5580,PRKCD,5580:down|hsa:3251,HPRT1,3251:down|hsa:357…
cell-cell signaling	biological_process	GO:0007267	50	1181	136066	1777537	0.000367468728411	0.000664402485012	0.999997357456	1.0	2902|4082|23557|91942|9341|6812|5154|57406|4763|3169|10458|6926|5582|2036|2300|7071|7494|338557|6324|5906|650|2746|9789|3033|27345|90550|27230|1176|90007|6809|5008|4884|246329|2752|23237|3207|1644|55585|7533|1728|7416|282991|1808|56125|5697|18|4975|54407|8938|23025	http://amigo.geneontology.org/cgi-bin/amigo/term_details?term=GO:0007267	hsa:2902,GRIN1,2902:up|hsa:4082,MARCKS,4082:down|hsa:23557,SNAPIN,23557:down|hsa:91942,NDUFAF2,91942:down|hsa:9341,VAMP3,9341:down|hsa:6812,STXBP1,6812:down|hsa:5154,PDGFA,5154:down|hsa:57406,ABHD6,57406:down|hsa:4763,NF1,4763:down|hsa:3169,FOXA1,3169:down|hsa:10458,BAIAP2,10458:up|hsa:6926,TBX3,6926:down|hsa:5582,PRKCG,5582:up|hsa:2036,EPB41L1,2036:down|hsa:2300,FOXL1,2300:down|hsa:7071,KLF10,70…
negative regulation of protein modification process	biological_process	GO:0031400	49	432	136066	1777537	0.000360119353843	0.000243032915771	0.00773214572937	0.458096647668	578|891|54880|26973|4763|5770|55872|9491|10459|11329|10253|3300|4616|23028|5582|5580|1850|56937|9467|4869|5689|5685|5684|81848|5686|4092|4091|246184|4690|2280|54541|64754|200734|10393|7128|103|5687|104|1848|5719|5718|1843|5716|7316|1847|1845|54431|9555|10491	http://amigo.geneontology.org/cgi-bin/amigo/term_details?term=GO:0031400	hsa:578,BAK1,578:up|hsa:891,CCNB1,891:down|hsa:54880,BCOR,54880:down|hsa:26973,CHORDC1,26973:down|hsa:4763,NF1,4763:down|hsa:5770,PTPN1,5770:down|hsa:55872,PBK,55872:down|hsa:9491,PSMF1,9491:down|hsa:10459,MAD2L2,10459:up|hsa:11329,STK38,11329:down|hsa:10253,SPRY2,10253:down|hsa:3300,DNAJB2,3300:up|hsa:4616,GADD45B,4616:up|hsa:23028,KDM1A,23028:down|hsa:5582,PRKCG,5582:up|hsa:5580,PRKCD,5580:down…
ubiquitin-dependent protein catabolic process	biological_process	GO:0006511	49	487	136066	1777537	0.000360119353843	0.000273974606436	0.0442625413814	0.722183306654	4189|23326|122706|80196|891|5094|7175|246184|219333|55872|9491|10459|3300|6478|56893|7323|6477|7494|5716|8924|5689|389856|5685|5684|5687|5686|4092|2768|150684|10713|115426|10783|6612|7353|10393|267|7272|6907|5719|5718|79139|51271|7316|26268|54431|26263|11060|54926|9690	http://amigo.geneontology.org/cgi-bin/amigo/term_details?term=GO:0006511	hsa:4189,DNAJB9,4189:down|hsa:23326,USP22,23326:down|hsa:122706,PSMB11,122706:up|hsa:80196,RNF34,80196:down|hsa:891,CCNB1,891:down|hsa:5094,PCBP2,5094:down|hsa:7175,TPR,7175:up|hsa:246184,CDC26,246184:down|hsa:219333,USP12,219333:down|hsa:55872,PBK,55872:down|hsa:9491,PSMF1,9491:down|hsa:10459,MAD2L2,10459:up|hsa:3300,DNAJB2,3300:up|hsa:6478,SIAH2,6478:down|hsa:56893,UBQLN4,56893:down|hsa:7323,UB…
modification-dependent protein catabolic process	biological_process	GO:0019941	49	496	136066	1777537	0.000360119353843	0.000279037792181	0.0558243823768	0.775207168542	4189|23326|122706|80196|891|5094|7175|246184|219333|55872|9491|10459|3300|6478|56893|7323|6477|7494|5716|8924|5689|389856|5685|5684|5687|5686|4092|2768|150684|10713|115426|10783|6612|7353|10393|267|7272|6907|5719|5718|79139|51271|7316|26268|54431|26263|11060|54926|9690	http://amigo.geneontology.org/cgi-bin/amigo/term_details?term=GO:0019941	hsa:4189,DNAJB9,4189:down|hsa:23326,USP22,23326:down|hsa:122706,PSMB11,122706:up|hsa:80196,RNF34,80196:down|hsa:891,CCNB1,891:down|hsa:5094,PCBP2,5094:down|hsa:7175,TPR,7175:up|hsa:246184,CDC26,246184:down|hsa:219333,USP12,219333:down|hsa:55872,PBK,55872:down|hsa:9491,PSMF1,9491:down|hsa:10459,MAD2L2,10459:up|hsa:3300,DNAJB2,3300:up|hsa:6478,SIAH2,6478:down|hsa:56893,UBQLN4,56893:down|hsa:7323,UB…
organelle fission	biological_process	GO:0048285	49	537	136066	1777537	0.000360119353843	0.000302103416131	0.136792700576	0.902251163421	55920|100130958|136647|54471|91782|10300|7175|9639|246184|9181|55872|10459|339345|3552|11200|9918|387893|348995|1613|3622|22897|93323|890|891|23332|10403|9150|993|4884|10726|6990|10783|10393|148479|5008|7272|900|5719|5604|2316|11004|54962|83903|11044|22974|5810|146691|55142|130951	http://amigo.geneontology.org/cgi-bin/amigo/term_details?term=GO:0048285	hsa:55920,RCC2,55920:down|hsa:100130958,SYCE1L,100130958:up|hsa:136647,MPLKIP,136647:down|hsa:54471,MIEF1,54471:down|hsa:91782,CHMP7,91782:down|hsa:10300,KATNB1,10300:up|hsa:7175,TPR,7175:up|hsa:9639,ARHGEF10,9639:down|hsa:246184,CDC26,246184:down|hsa:9181,ARHGEF2,9181:down|hsa:55872,PBK,55872:down|hsa:10459,MAD2L2,10459:up|hsa:339345,NANOS2,339345:up|hsa:3552,IL1A,3552:down|hsa:11200,CHEK2,11200…
cell projection morphogenesis	biological_process	GO:0048858	49	827	136066	1777537	0.000360119353843	0.000465250512366	0.96867683792	1.0	2902|3925|4089|4627|23332|2619|7852|5604|64221|10552|10458|4690|85440|6478|79867|3251|4929|6477|7204|6324|83464|22897|7533|79784|6812|23334|4884|23077|9253|114798|9826|59277|6738|1605|23191|6709|51256|2316|11252|56912|1808|8481|6311|6239|7546|55742|22885|4957|2534	http://amigo.geneontology.org/cgi-bin/amigo/term_details?term=GO:0048858	hsa:2902,GRIN1,2902:up|hsa:3925,STMN1,3925:down|hsa:4089,SMAD4,4089:down|hsa:4627,MYH9,4627:down|hsa:23332,CLASP1,23332:down|hsa:2619,GAS1,2619:down|hsa:7852,CXCR4,7852:down|hsa:5604,MAP2K1,5604:down|hsa:64221,ROBO3,64221:up|hsa:10552,ARPC1A,10552:down|hsa:10458,BAIAP2,10458:up|hsa:4690,NCK1,4690:down|hsa:85440,DOCK7,85440:up|hsa:6478,SIAH2,6478:down|hsa:79867,TCTN2,79867:down|hsa:3251,HPRT1,3251…
cell part morphogenesis	biological_process	GO:0032990	49	846	136066	1777537	0.000360119353843	0.000475939460051	0.978840418135	1.0	2902|3925|4089|4627|23332|2619|7852|5604|64221|10552|10458|4690|85440|6478|79867|3251|4929|6477|7204|6324|83464|22897|7533|79784|6812|23334|4884|23077|9253|114798|9826|59277|6738|1605|23191|6709|51256|2316|11252|56912|1808|8481|6311|6239|7546|55742|22885|4957|2534	http://amigo.geneontology.org/cgi-bin/amigo/term_details?term=GO:0032990	hsa:2902,GRIN1,2902:up|hsa:3925,STMN1,3925:down|hsa:4089,SMAD4,4089:down|hsa:4627,MYH9,4627:down|hsa:23332,CLASP1,23332:down|hsa:2619,GAS1,2619:down|hsa:7852,CXCR4,7852:down|hsa:5604,MAP2K1,5604:down|hsa:64221,ROBO3,64221:up|hsa:10552,ARPC1A,10552:down|hsa:10458,BAIAP2,10458:up|hsa:4690,NCK1,4690:down|hsa:85440,DOCK7,85440:up|hsa:6478,SIAH2,6478:down|hsa:79867,TCTN2,79867:down|hsa:3251,HPRT1,3251…
nucleocytoplasmic transport	biological_process	GO:0006913	48	393	136066	1777537	0.000352769979275	0.000221092444208	0.00240443288078	0.331905613049	10140|53371|2733|23049|4089|2923|7175|4763|10553|473|10250|7514|23633|5433|84324|7307|6430|26097|3692|5310|80145|7494|4869|57510|25805|171017|23214|142|26263|754|6774|10541|5534|103|5514|4792|4601|55696|1432|1977|5716|1605|6429|2316|9516|55437|57506|8644	http://amigo.geneontology.org/cgi-bin/amigo/term_details?term=GO:0006913	hsa:10140,TOB1,10140:down|hsa:53371,NUP54,53371:down|hsa:2733,GLE1,2733:down|hsa:23049,SMG1,23049:up|hsa:4089,SMAD4,4089:down|hsa:2923,PDIA3,2923:down|hsa:7175,TPR,7175:up|hsa:4763,NF1,4763:down|hsa:10553,HTATIP2,10553:down|hsa:473,RERE,473:down|hsa:10250,SRRM1,10250:down|hsa:7514,XPO1,7514:down|hsa:23633,KPNA6,23633:down|hsa:5433,POLR2D,5433:down|hsa:84324,SARNP,84324:down|hsa:7307,U2AF1,7307:do…
nuclear transport	biological_process	GO:0051169	48	398	136066	1777537	0.000352769979275	0.000223905325177	0.00299933076325	0.35347794711	10140|53371|2733|23049|4089|2923|7175|4763|10553|473|10250|7514|23633|5433|84324|7307|6430|26097|3692|5310|80145|7494|4869|57510|25805|171017|23214|142|26263|754|6774|10541|5534|103|5514|4792|4601|55696|1432|1977|5716|1605|6429|2316|9516|55437|57506|8644	http://amigo.geneontology.org/cgi-bin/amigo/term_details?term=GO:0051169	hsa:10140,TOB1,10140:down|hsa:53371,NUP54,53371:down|hsa:2733,GLE1,2733:down|hsa:23049,SMG1,23049:up|hsa:4089,SMAD4,4089:down|hsa:2923,PDIA3,2923:down|hsa:7175,TPR,7175:up|hsa:4763,NF1,4763:down|hsa:10553,HTATIP2,10553:down|hsa:473,RERE,473:down|hsa:10250,SRRM1,10250:down|hsa:7514,XPO1,7514:down|hsa:23633,KPNA6,23633:down|hsa:5433,POLR2D,5433:down|hsa:84324,SARNP,84324:down|hsa:7307,U2AF1,7307:do…
regulation of cellular response to stress	biological_process	GO:0080135	48	462	136066	1777537	0.000352769979275	0.000259910201588	0.0302042556426	0.604726515965	84893|578|5049|8428|5604|23367|3014|10550|9181|55872|4616|4690|5582|27102|5580|387893|7494|114609|4869|55159|51499|650|4862|9891|2288|23476|26973|23334|3622|57535|55626|10783|200734|11211|6615|4609|3281|3552|7009|5366|90441|5716|7164|23028|1845|8767|10635|64170	http://amigo.geneontology.org/cgi-bin/amigo/term_details?term=GO:0080135	hsa:84893,FBXO18,84893:down|hsa:578,BAK1,578:up|hsa:5049,PAFAH1B2,5049:down|hsa:8428,STK24,8428:down|hsa:5604,MAP2K1,5604:down|hsa:23367,LARP1,23367:down|hsa:3014,H2AFX,3014:up|hsa:10550,ARL6IP5,10550:down|hsa:9181,ARHGEF2,9181:down|hsa:55872,PBK,55872:down|hsa:4616,GADD45B,4616:up|hsa:4690,NCK1,4690:down|hsa:5582,PRKCG,5582:up|hsa:27102,EIF2AK1,27102:down|hsa:5580,PRKCD,5580:down|hsa:387893,SETD…
regulation of cell cycle process	biological_process	GO:0010564	48	471	136066	1777537	0.000352769979275	0.000264973387333	0.0390447125051	0.682424460611	55920|144455|122706|23476|7175|11200|3275|6929|9491|10459|7514|339345|3552|22974|5310|1613|10664|4869|55159|51499|5685|5684|5687|5686|5689|890|891|26973|246184|5008|115426|10783|595|10393|7272|7564|2273|5719|5718|1843|5716|7316|54962|83903|25959|5810|146691|9555	http://amigo.geneontology.org/cgi-bin/amigo/term_details?term=GO:0010564	hsa:55920,RCC2,55920:down|hsa:144455,E2F7,144455:down|hsa:122706,PSMB11,122706:up|hsa:23476,BRD4,23476:down|hsa:7175,TPR,7175:up|hsa:11200,CHEK2,11200:down|hsa:3275,PRMT2,3275:down|hsa:6929,TCF3,6929:down|hsa:9491,PSMF1,9491:down|hsa:10459,MAD2L2,10459:up|hsa:7514,XPO1,7514:down|hsa:339345,NANOS2,339345:up|hsa:3552,IL1A,3552:down|hsa:22974,TPX2,22974:down|hsa:5310,PKD1,5310:up|hsa:1613,DAPK3,1613…
brain development	biological_process	GO:0007420	48	629	136066	1777537	0.000352769979275	0.000353860425971	0.529540644427	0.976888829714	2902|5013|558|3925|2619|2618|7852|4129|4763|578|5307|3939|6926|10971|85440|3213|9919|3251|4929|471|650|2746|7533|23648|23334|204|79109|613|57477|54541|9253|463|23133|10541|5049|136319|3339|4331|8289|900|1808|23028|6311|2020|7546|5810|515|2534	http://amigo.geneontology.org/cgi-bin/amigo/term_details?term=GO:0007420	hsa:2902,GRIN1,2902:up|hsa:5013,OTX1,5013:down|hsa:558,AXL,558:down|hsa:3925,STMN1,3925:down|hsa:2619,GAS1,2619:down|hsa:2618,GART,2618:down|hsa:7852,CXCR4,7852:down|hsa:4129,MAOB,4129:down|hsa:4763,NF1,4763:down|hsa:578,BAK1,578:up|hsa:5307,PITX1,5307:down|hsa:3939,LDHA,3939:down|hsa:6926,TBX3,6926:down|hsa:10971,YWHAQ,10971:down|hsa:85440,DOCK7,85440:up|hsa:3213,HOXB3,3213:down|hsa:9919,SEC16A,…
head development	biological_process	GO:0060322	48	666	136066	1777537	0.000352769979275	0.000374675745146	0.677166930923	0.983800386989	2902|5013|558|3925|2619|2618|7852|4129|4763|578|5307|3939|6926|10971|85440|3213|9919|3251|4929|471|650|2746|7533|23648|23334|204|79109|613|57477|54541|9253|463|23133|10541|5049|136319|3339|4331|8289|900|1808|23028|6311|2020|7546|5810|515|2534	http://amigo.geneontology.org/cgi-bin/amigo/term_details?term=GO:0060322	hsa:2902,GRIN1,2902:up|hsa:5013,OTX1,5013:down|hsa:558,AXL,558:down|hsa:3925,STMN1,3925:down|hsa:2619,GAS1,2619:down|hsa:2618,GART,2618:down|hsa:7852,CXCR4,7852:down|hsa:4129,MAOB,4129:down|hsa:4763,NF1,4763:down|hsa:578,BAK1,578:up|hsa:5307,PITX1,5307:down|hsa:3939,LDHA,3939:down|hsa:6926,TBX3,6926:down|hsa:10971,YWHAQ,10971:down|hsa:85440,DOCK7,85440:up|hsa:3213,HOXB3,3213:down|hsa:9919,SEC16A,…
wound healing	biological_process	GO:0042060	48	694	136066	1777537	0.000352769979275	0.000390427878576	0.771144254303	0.994936336499	607|708|558|891|6812|5154|5906|4763|5770|5136|81|3831|832|5582|3552|5580|221477|7057|1525|29071|6239|4846|27345|2683|9060|2768|3660|22920|55909|7128|4627|136319|9620|483|1432|11004|2316|50848|91768|9564|23028|26127|7424|829|2677|80274|2534|9927	http://amigo.geneontology.org/cgi-bin/amigo/term_details?term=GO:0042060	hsa:607,BCL9,607:down|hsa:708,C1QBP,708:down|hsa:558,AXL,558:down|hsa:891,CCNB1,891:down|hsa:6812,STXBP1,6812:down|hsa:5154,PDGFA,5154:down|hsa:5906,RAP1A,5906:down|hsa:4763,NF1,4763:down|hsa:5770,PTPN1,5770:down|hsa:5136,PDE1A,5136:down|hsa:81,ACTN4,81:down|hsa:3831,KLC1,3831:down|hsa:832,CAPZB,832:down|hsa:5582,PRKCG,5582:up|hsa:3552,IL1A,3552:down|hsa:5580,PRKCD,5580:down|hsa:221477,C6orf89,22…
regulation of mitotic cell cycle	biological_process	GO:0007346	47	411	136066	1777537	0.000345420604707	0.000231218815698	0.00784885502402	0.458096647668	23326|144455|122706|23476|5292|2619|7175|11200|3275|6929|1845|3169|9491|10459|150094|3552|22974|5310|55920|1613|55159|51499|5685|5684|5687|5686|5689|890|891|595|246184|6990|10783|10393|7272|900|2273|5719|5718|1843|5716|7316|54962|83903|1977|25959|146691	http://amigo.geneontology.org/cgi-bin/amigo/term_details?term=GO:0007346	hsa:23326,USP22,23326:down|hsa:144455,E2F7,144455:down|hsa:122706,PSMB11,122706:up|hsa:23476,BRD4,23476:down|hsa:5292,PIM1,5292:down|hsa:2619,GAS1,2619:down|hsa:7175,TPR,7175:up|hsa:11200,CHEK2,11200:down|hsa:3275,PRMT2,3275:down|hsa:6929,TCF3,6929:down|hsa:1845,DUSP3,1845:down|hsa:3169,FOXA1,3169:down|hsa:9491,PSMF1,9491:down|hsa:10459,MAD2L2,10459:up|hsa:150094,SIK1,150094:down|hsa:3552,IL1A,35…
nuclear division	biological_process	GO:0000280	47	505	136066	1777537	0.000345420604707	0.000284100977926	0.116598884455	0.881375386793	55920|100130958|136647|91782|10300|7175|9639|246184|9181|55872|10459|339345|3552|11200|9918|387893|348995|1613|3622|22897|93323|890|891|23332|10403|9150|993|10726|6990|10783|10393|148479|5008|7272|900|5719|5604|2316|11004|54962|83903|11044|22974|5810|146691|55142|130951	http://amigo.geneontology.org/cgi-bin/amigo/term_details?term=GO:0000280	hsa:55920,RCC2,55920:down|hsa:100130958,SYCE1L,100130958:up|hsa:136647,MPLKIP,136647:down|hsa:91782,CHMP7,91782:down|hsa:10300,KATNB1,10300:up|hsa:7175,TPR,7175:up|hsa:9639,ARHGEF10,9639:down|hsa:246184,CDC26,246184:down|hsa:9181,ARHGEF2,9181:down|hsa:55872,PBK,55872:down|hsa:10459,MAD2L2,10459:up|hsa:339345,NANOS2,339345:up|hsa:3552,IL1A,3552:down|hsa:11200,CHEK2,11200:down|hsa:9918,NCAPD2,9918:…
actin cytoskeleton organization	biological_process	GO:0030036	47	512	136066	1777537	0.000345420604707	0.000288039011284	0.134109240119	0.893767297609	55909|81|23580|5154|6709|9639|4763|10552|9181|81788|10459|10458|399687|832|4690|3055|5580|2036|121512|1613|1525|85369|9564|2919|55742|50848|57553|79784|613|57477|9826|1495|4627|1482|5770|9620|23191|1729|57580|27032|11252|4070|2316|11211|829|65979|22885	http://amigo.geneontology.org/cgi-bin/amigo/term_details?term=GO:0030036	hsa:55909,BIN3,55909:down|hsa:81,ACTN4,81:down|hsa:23580,CDC42EP4,23580:down|hsa:5154,PDGFA,5154:down|hsa:6709,SPTAN1,6709:down|hsa:9639,ARHGEF10,9639:down|hsa:4763,NF1,4763:down|hsa:10552,ARPC1A,10552:down|hsa:9181,ARHGEF2,9181:down|hsa:81788,NUAK2,81788:down|hsa:10459,MAD2L2,10459:up|hsa:10458,BAIAP2,10458:up|hsa:399687,MYO18A,399687:down|hsa:832,CAPZB,832:down|hsa:4690,NCK1,4690:down|hsa:3055,…
cation transport	biological_process	GO:0006812	47	971	136066	1777537	0.000345420604707	0.00054626148429	0.999589522985	1.0	2040|578|2902|4241|1482|4514|81|6341|4129|4519|206358|55013|4512|4513|5310|22853|7494|6324|4846|528|90550|11060|2288|5002|7922|2280|57127|150684|150094|26503|483|4508|480|6569|2273|6541|1729|27345|518|476|7533|27032|54407|515|8724|2534|516	http://amigo.geneontology.org/cgi-bin/amigo/term_details?term=GO:0006812	hsa:2040,STOM,2040:down|hsa:578,BAK1,578:up|hsa:2902,GRIN1,2902:up|hsa:4241,MFI2,4241:up|hsa:1482,NKX2,1482:up|hsa:4514,COX3,4514:down|hsa:81,ACTN4,81:down|hsa:6341,SCO1,6341:down|hsa:4129,MAOB,4129:down|hsa:4519,CYTB,4519:down|hsa:206358,SLC36A1,206358:down|hsa:55013,CCDC109B,55013:down|hsa:4512,COX1,4512:down|hsa:4513,COX2,4513:down|hsa:5310,PKD1,5310:up|hsa:22853,LMTK2,22853:down|hsa:7494,XBP1…
regulation of apoptotic signaling pathway	biological_process	GO:2001233	46	368	136066	1777537	0.000338071230138	0.00020702803936	0.00195336802218	0.312432441579	84893|578|80196|597|2923|2619|7057|8567|4763|9181|3148|10971|6478|3552|5580|6477|10081|7494|51499|4846|50486|7533|3622|1613|4690|5008|57535|7009|7027|1495|6615|5534|7128|8795|84334|5366|90427|841|5716|7164|23028|55437|1687|147138|2534|10449	http://amigo.geneontology.org/cgi-bin/amigo/term_details?term=GO:2001233	hsa:84893,FBXO18,84893:down|hsa:578,BAK1,578:up|hsa:80196,RNF34,80196:down|hsa:597,BCL2A1,597:up|hsa:2923,PDIA3,2923:down|hsa:2619,GAS1,2619:down|hsa:7057,THBS1,7057:up|hsa:8567,MADD,8567:down|hsa:4763,NF1,4763:down|hsa:9181,ARHGEF2,9181:down|hsa:3148,HMGB2,3148:down|hsa:10971,YWHAQ,10971:down|hsa:6478,SIAH2,6478:down|hsa:3552,IL1A,3552:down|hsa:5580,PRKCD,5580:down|hsa:6477,SIAH1,6477:down|hsa:1…
regulation of protein transport	biological_process	GO:0051223	46	568	136066	1777537	0.000338071230138	0.000319543278143	0.378381757763	0.973022692292	7514|4082|91942|4089|2923|6812|54471|7175|4763|25805|399687|10434|27242|3552|11014|11015|5310|7494|338557|7424|5906|8674|9789|25807|29934|171017|90550|90007|142|2746|10541|23255|5534|4792|4601|55696|1432|2316|11060|3033|9516|2752|27230|57506|5716|8724	http://amigo.geneontology.org/cgi-bin/amigo/term_details?term=GO:0051223	hsa:7514,XPO1,7514:down|hsa:4082,MARCKS,4082:down|hsa:91942,NDUFAF2,91942:down|hsa:4089,SMAD4,4089:down|hsa:2923,PDIA3,2923:down|hsa:6812,STXBP1,6812:down|hsa:54471,MIEF1,54471:down|hsa:7175,TPR,7175:up|hsa:4763,NF1,4763:down|hsa:25805,BAMBI,25805:down|hsa:399687,MYO18A,399687:down|hsa:10434,LYPLA1,10434:down|hsa:27242,TNFRSF21,27242:down|hsa:3552,IL1A,3552:down|hsa:11014,KDELR2,11014:down|hsa:11…
embryonic morphogenesis	biological_process	GO:0048598	46	572	136066	1777537	0.000338071230138	0.000321793582918	0.395596156183	0.973022692292	5013|1889|3638|4089|2295|2294|1482|64324|51471|10253|6926|8543|3216|4920|2132|3213|7050|2304|50515|2768|613|677|3217|2619|6615|3339|9620|3221|3281|8289|3207|3206|5089|1848|79971|841|1843|9968|1847|5307|8481|7424|51295|65979|4853|7546	http://amigo.geneontology.org/cgi-bin/amigo/term_details?term=GO:0048598	hsa:5013,OTX1,5013:down|hsa:1889,ECE1,1889:down|hsa:3638,INSIG1,3638:down|hsa:4089,SMAD4,4089:down|hsa:2295,FOXF2,2295:down|hsa:2294,FOXF1,2294:down|hsa:1482,NKX2,1482:up|hsa:64324,NSD1,64324:down|hsa:51471,NAT8B,51471:up|hsa:10253,SPRY2,10253:down|hsa:6926,TBX3,6926:down|hsa:8543,LMO4,8543:down|hsa:3216,HOXB6,3216:down|hsa:4920,ROR2,4920:down|hsa:2132,EXT2,2132:down|hsa:3213,HOXB3,3213:down|hsa:…
lipid biosynthetic process	biological_process	GO:0008610	46	574	136066	1777537	0.000338071230138	0.000322918735306	0.404253311895	0.973022692292	5154|3612|3638|79888|5293|60481|9619|55697|5742|387787|51478|8309|79966|150094|5580|47|1718|873|7494|650|114971|50640|10400|171546|255189|8396|8776|65258|23760|2182|9218|1109|10449|6615|55809|3631|4790|6307|11161|3032|55650|476|8760|8644|8818|55750	http://amigo.geneontology.org/cgi-bin/amigo/term_details?term=GO:0008610	hsa:5154,PDGFA,5154:down|hsa:3612,IMPA1,3612:down|hsa:3638,INSIG1,3638:down|hsa:79888,LPCAT1,79888:down|hsa:5293,PIK3CD,5293:down|hsa:60481,ELOVL5,60481:down|hsa:9619,ABCG1,9619:down|hsa:55697,VAC14,55697:up|hsa:5742,PTGS1,5742:down|hsa:387787,LIPT2,387787:up|hsa:51478,HSD17B7,51478:down|hsa:8309,ACOX2,8309:up|hsa:79966,SCD5,79966:down|hsa:150094,SIK1,150094:down|hsa:5580,PRKCD,5580:down|hsa:47,A…
positive regulation of transport	biological_process	GO:0051050	46	717	136066	1777537	0.000338071230138	0.000403367131036	0.893484653195	1.0	23557|4089|6812|54471|9619|7175|1482|578|1432|81|399687|10971|3552|5580|84932|7494|6324|51499|2746|25805|7533|171017|90550|142|613|841|10541|23255|5534|5468|483|5366|4792|55696|6569|90427|2273|2316|1808|50632|7424|2752|27230|57506|7027|23025	http://amigo.geneontology.org/cgi-bin/amigo/term_details?term=GO:0051050	hsa:23557,SNAPIN,23557:down|hsa:4089,SMAD4,4089:down|hsa:6812,STXBP1,6812:down|hsa:54471,MIEF1,54471:down|hsa:9619,ABCG1,9619:down|hsa:7175,TPR,7175:up|hsa:1482,NKX2,1482:up|hsa:578,BAK1,578:up|hsa:1432,MAPK14,1432:down|hsa:81,ACTN4,81:down|hsa:399687,MYO18A,399687:down|hsa:10971,YWHAQ,10971:down|hsa:3552,IL1A,3552:down|hsa:5580,PRKCD,5580:down|hsa:84932,RAB2B,84932:down|hsa:7494,XBP1,7494:down|h…
negative regulation of phosphorus metabolic process	biological_process	GO:0010563	45	460	136066	1777537	0.00033072185557	0.0002587850492	0.0718917383855	0.817937951067	5154|578|891|1605|90007|26973|56937|9858|4763|5525|5770|55872|10253|11329|4616|4690|5580|1850|9467|81566|4869|79888|84365|81848|10318|4092|4091|2280|54541|64754|200734|7128|4609|103|104|284996|1848|1843|5716|1847|1845|54431|9814|6314|9555	http://amigo.geneontology.org/cgi-bin/amigo/term_details?term=GO:0010563	hsa:5154,PDGFA,5154:down|hsa:578,BAK1,578:up|hsa:891,CCNB1,891:down|hsa:1605,DAG1,1605:down|hsa:90007,MIDN,90007:down|hsa:26973,CHORDC1,26973:down|hsa:56937,PMEPA1,56937:down|hsa:9858,PPP1R26,9858:down|hsa:4763,NF1,4763:down|hsa:5525,PPP2R5A,5525:down|hsa:5770,PTPN1,5770:down|hsa:55872,PBK,55872:down|hsa:10253,SPRY2,10253:down|hsa:11329,STK38,11329:down|hsa:4616,GADD45B,4616:up|hsa:4690,NCK1,4690…
negative regulation of phosphate metabolic process	biological_process	GO:0045936	45	460	136066	1777537	0.00033072185557	0.0002587850492	0.0718917383855	0.817937951067	5154|578|891|1605|90007|26973|56937|9858|4763|5525|5770|55872|10253|11329|4616|4690|5580|1850|9467|81566|4869|79888|84365|81848|10318|4092|4091|2280|54541|64754|200734|7128|4609|103|104|284996|1848|1843|5716|1847|1845|54431|9814|6314|9555	http://amigo.geneontology.org/cgi-bin/amigo/term_details?term=GO:0045936	hsa:5154,PDGFA,5154:down|hsa:578,BAK1,578:up|hsa:891,CCNB1,891:down|hsa:1605,DAG1,1605:down|hsa:90007,MIDN,90007:down|hsa:26973,CHORDC1,26973:down|hsa:56937,PMEPA1,56937:down|hsa:9858,PPP1R26,9858:down|hsa:4763,NF1,4763:down|hsa:5525,PPP2R5A,5525:down|hsa:5770,PTPN1,5770:down|hsa:55872,PBK,55872:down|hsa:10253,SPRY2,10253:down|hsa:11329,STK38,11329:down|hsa:4616,GADD45B,4616:up|hsa:4690,NCK1,4690…
developmental process involved in reproduction	biological_process	GO:0003006	45	597	136066	1777537	0.00033072185557	0.000335857987766	0.561620713903	0.976888829714	64783|595|558|6926|255626|2295|7852|5604|64207|578|3169|3148|4201|10046|1051|4920|3552|1718|3622|7073|2034|4846|2683|2288|891|8433|144455|677|1495|6615|5468|2188|10370|8289|3207|3206|9394|5310|841|2491|9519|8644|51493|4853|4957	http://amigo.geneontology.org/cgi-bin/amigo/term_details?term=GO:0003006	hsa:64783,RBM15,64783:up|hsa:595,CCND1,595:down|hsa:558,AXL,558:down|hsa:6926,TBX3,6926:down|hsa:255626,HIST1H2BA,255626:up|hsa:2295,FOXF2,2295:down|hsa:7852,CXCR4,7852:down|hsa:5604,MAP2K1,5604:down|hsa:64207,IRF2BPL,64207:down|hsa:578,BAK1,578:up|hsa:3169,FOXA1,3169:down|hsa:3148,HMGB2,3148:down|hsa:4201,MEA1,4201:up|hsa:10046,MAMLD1,10046:down|hsa:1051,CEBPB,1051:down|hsa:4920,ROR2,4920:down|h…
single-organism carbohydrate metabolic process	biological_process	GO:0044723	45	669	136066	1777537	0.00033072185557	0.000376363473728	0.818572705336	1.0	29880|3612|64768|4247|10165|90007|9677|83931|142|130589|150094|2132|148789|5230|7057|90411|29071|114971|50515|2923|2683|3939|5165|467|54541|4190|9761|116150|5366|26503|4790|6487|22906|1432|2519|6774|7316|6396|80201|55650|27230|9945|170384|3098|8818	http://amigo.geneontology.org/cgi-bin/amigo/term_details?term=GO:0044723	hsa:29880,ALG5,29880:down|hsa:3612,IMPA1,3612:down|hsa:64768,IPPK,64768:down|hsa:4247,MGAT2,4247:down|hsa:10165,SLC25A13,10165:down|hsa:90007,MIDN,90007:down|hsa:9677,PPIP5K1,9677:down|hsa:83931,STK40,83931:down|hsa:142,PARP1,142:down|hsa:130589,GALM,130589:down|hsa:150094,SIK1,150094:down|hsa:2132,EXT2,2132:down|hsa:148789,B3GALNT2,148789:up|hsa:5230,PGK1,5230:down|hsa:7057,THBS1,7057:up|hsa:904…
positive regulation of protein phosphorylation	biological_process	GO:0001934	45	707	136066	1777537	0.00033072185557	0.000397741369097	0.901043914983	1.0	4189|84893|5310|595|4089|5292|5154|7852|5604|578|58477|9181|10459|10253|4616|85440|22974|3576|7057|7494|60370|5906|650|5770|10954|55437|891|467|5008|64754|8567|11211|8412|8795|7272|6745|1432|5716|7316|7164|8767|7424|27230|57506|11015	http://amigo.geneontology.org/cgi-bin/amigo/term_details?term=GO:0001934	hsa:4189,DNAJB9,4189:down|hsa:84893,FBXO18,84893:down|hsa:5310,PKD1,5310:up|hsa:595,CCND1,595:down|hsa:4089,SMAD4,4089:down|hsa:5292,PIM1,5292:down|hsa:5154,PDGFA,5154:down|hsa:7852,CXCR4,7852:down|hsa:5604,MAP2K1,5604:down|hsa:578,BAK1,578:up|hsa:58477,SRPRB,58477:down|hsa:9181,ARHGEF2,9181:down|hsa:10459,MAD2L2,10459:up|hsa:10253,SPRY2,10253:down|hsa:4616,GADD45B,4616:up|hsa:85440,DOCK7,85440:u…
chemical homeostasis	biological_process	GO:0048878	45	912	136066	1777537	0.00033072185557	0.000513069488849	0.999125252671	1.0	2902|578|91942|79888|310|4241|7852|80201|3169|119559|6341|55013|5310|7494|2034|528|90550|4092|5165|2280|150684|4884|64428|7009|6324|116150|4609|5468|9619|483|480|1645|57817|6569|2273|1729|79139|27032|113235|57727|6774|476|79058|3098|147138	http://amigo.geneontology.org/cgi-bin/amigo/term_details?term=GO:0048878	hsa:2902,GRIN1,2902:up|hsa:578,BAK1,578:up|hsa:91942,NDUFAF2,91942:down|hsa:79888,LPCAT1,79888:down|hsa:310,ANXA7,310:down|hsa:4241,MFI2,4241:up|hsa:7852,CXCR4,7852:down|hsa:80201,HKDC1,80201:down|hsa:3169,FOXA1,3169:down|hsa:119559,SFXN4,119559:down|hsa:6341,SCO1,6341:down|hsa:55013,CCDC109B,55013:down|hsa:5310,PKD1,5310:up|hsa:7494,XBP1,7494:down|hsa:2034,EPAS1,2034:down|hsa:528,ATP6V1C1,528:do…
[truncated: 5,103 more rows]

## Sheet: molecular_function
Term	Database	ID	Input number	Background number	All input number	All background number	Input frequency	Background frequency	P-Value	Corrected P-Value	Input	Hyperlink	Input gene symbols
[truncated: 1,050 more rows]

## Sheet: cellular_component
Term	Database	ID	Input number	Background number	All input number	All background number	Input frequency	Background frequency	P-Value	Corrected P-Value	Input	Hyperlink	Input gene symbols
[truncated: 702 more rows]
