# Supplementary material for: Long noncoding RNA expression profiles in sub-lethal heat-treated hepatoma carcinoma cells
Source: World J Surg Oncol. 2017 Jul 21;15:136. doi: 10.1186/s12957-017-1194-4 (PMC5521104; doi:10.1186/s12957-017-1194-4)
Supplement: Supplementary file 12 — N vs C pathway enrichment. (XLSX 351 kb) [file 12957_2017_1194_MOESM12_ESM.xlsx]

## Sheet: KEGG PATHWAY
Term	Database	ID	Input number	Background number	All input number	All background number	Input frequency	Background frequency	P-Value	Corrected P-Value	Input	Hyperlink	Input gene symbols	Hyperlink(up down)
Metabolic pathways	KEGG PATHWAY	hsa01100	108	1181	1899	23753	0.0568720379147	0.049720035364	0.0952902950818	0.851494473705	1788|216|5742|22934|130589|8309|3251|6487|340665|387787|9060|3939|4337|54205|262|10449|22928|81888|6392|3032|3033|55750|4329|64768|79888|3945|25885|275|51478|4129|1718|1854|80201|8802|6307|528|55256|255189|4190|11128|4540|1644|7372|518|4953|3098|515|8818|3612|5049|9533|2618|4247|4541|10380|5433|4538|4539|5230|4535|4536|25902|2683|5297|7298|64132|2182|6611|9588|224|223|4860|79717|18|55650|2752|994…	http://www.genome.jp/kegg-bin/show_pathway?hsa01100/hsa:158%09red/hsa:22934%09red/hsa:255189%09red/hsa:8309%09red/hsa:8818%09red/hsa:5433%09red/hsa:4508%09red/hsa:5230%09red/hsa:3251%09red/hsa:47%09red/hsa:54107%09red/hsa:25902%09red/hsa:79717%09red/hsa:3631%09red/hsa:3632%09red/hsa:262%09red/hsa:29968%09red/hsa:6611%09red/hsa:4846%09red/hsa:3032%09red/hsa:3033%09red/hsa:79888%09red/hsa:2132%09re…	hsa:1788,DNMT3A,1788:down|hsa:216,ALDH1A1,216:down|hsa:5742,PTGS1,5742:down|hsa:22934,RPIA,22934:down|hsa:130589,GALM,130589:down|hsa:8309,ACOX2,8309:up|hsa:3251,HPRT1,3251:down|hsa:6487,ST3GAL3,6487:up|hsa:340665,CYP26C1,340665:up|hsa:387787,LIPT2,387787:up|hsa:9060,PAPSS2,9060:down|hsa:3939,LDHA,3939:down|hsa:4337,MOCS1,4337:up|hsa:54205,CYCS,54205:down|hsa:262,AMD1,262:down|hsa:10449,ACAA2,104…	http://www.genome.jp/kegg-bin/show_pathway?hsa01100/hsa:158%09blue/hsa:22934%09blue/hsa:255189%09red/hsa:8309%09red/hsa:8818%09red/hsa:5433%09blue/hsa:4508%09blue/hsa:5230%09blue/hsa:3251%09blue/hsa:47%09blue/hsa:54107%09blue/hsa:25902%09blue/hsa:79717%09blue/hsa:3631%09blue/hsa:3632%09blue/hsa:262%09blue/hsa:29968%09blue/hsa:6611%09blue/hsa:4846%09red/hsa:3032%09blue/hsa:3033%09blue/hsa:79888%09…
Pathways in cancer	KEGG PATHWAY	hsa05200	31	398	1899	23753	0.0163243812533	0.0167557782175	0.583024376302	0.976888829714	5154|595|83593|5293|7175|5604|7170|6923|5582|3576|1613|2034|650|4089|2768|9134|898|613|7424|54205|57121|9826|1495|4609|5468|4790|4792|7852|841|6774|11211	http://www.genome.jp/kegg-bin/show_pathway?hsa05200/hsa:11211%09red/hsa:5582%09red/hsa:57121%09red/hsa:595%09red/hsa:841%09red/hsa:1613%09red/hsa:2768%09red/hsa:9134%09red/hsa:5604%09red/hsa:4089%09red/hsa:7852%09red/hsa:650%09red/hsa:5154%09red/hsa:54205%09red/hsa:5293%09red/hsa:4792%09red/hsa:3576%09red/hsa:898%09red/hsa:7424%09red/hsa:4790%09red/hsa:6923%09red/hsa:83593%09red/hsa:613%09red/hsa…	hsa:5154,PDGFA,5154:down|hsa:595,CCND1,595:down|hsa:83593,RASSF5,83593:down|hsa:5293,PIK3CD,5293:down|hsa:7175,TPR,7175:up|hsa:5604,MAP2K1,5604:down|hsa:7170,TPM3,7170:down|hsa:6923,TCEB2,6923:up|hsa:5582,PRKCG,5582:up|hsa:3576,CXCL8,3576:down|hsa:1613,DAPK3,1613:down|hsa:2034,EPAS1,2034:down|hsa:650,BMP2,650:down|hsa:4089,SMAD4,4089:down|hsa:2768,GNA12,2768:down|hsa:9134,CCNE2,9134:down|hsa:898,…	http://www.genome.jp/kegg-bin/show_pathway?hsa05200/hsa:11211%09blue/hsa:5582%09red/hsa:57121%09blue/hsa:595%09blue/hsa:841%09blue/hsa:1613%09blue/hsa:2768%09blue/hsa:9134%09blue/hsa:5604%09blue/hsa:4089%09blue/hsa:7852%09blue/hsa:650%09blue/hsa:5154%09blue/hsa:54205%09blue/hsa:5293%09blue/hsa:4792%09blue/hsa:3576%09blue/hsa:898%09blue/hsa:7424%09blue/hsa:4790%09blue/hsa:6923%09red/hsa:83593%09bl…
MicroRNAs in cancer	KEGG PATHWAY	hsa05206	25	150	1899	23753	0.0131648235914	0.00631499179051	0.00116759173496	0.275820482958	1788|4082|578|595|3925|5292|5154|5604|10253|1545|5582|7057|7431|993|9134|898|54541|10642|4609|4790|900|90427|6541|6774|4853	http://www.genome.jp/kegg-bin/show_pathway?hsa05206/hsa:10253%09red/hsa:5582%09red/hsa:595%09red/hsa:578%09red/hsa:7431%09red/hsa:54541%09red/hsa:1545%09red/hsa:1788%09red/hsa:90427%09red/hsa:900%09red/hsa:6541%09red/hsa:9134%09red/hsa:5604%09red/hsa:4082%09red/hsa:4853%09red/hsa:993%09red/hsa:5154%09red/hsa:5292%09red/hsa:4790%09red/hsa:898%09red/hsa:10642%09red/hsa:6774%09red/hsa:7057%09red/hsa…	hsa:1788,DNMT3A,1788:down|hsa:4082,MARCKS,4082:down|hsa:578,BAK1,578:up|hsa:595,CCND1,595:down|hsa:3925,STMN1,3925:down|hsa:5292,PIM1,5292:down|hsa:5154,PDGFA,5154:down|hsa:5604,MAP2K1,5604:down|hsa:10253,SPRY2,10253:down|hsa:1545,CYP1B1,1545:up|hsa:5582,PRKCG,5582:up|hsa:7057,THBS1,7057:up|hsa:7431,VIM,7431:down|hsa:993,CDC25A,993:down|hsa:9134,CCNE2,9134:down|hsa:898,CCNE1,898:down|hsa:54541,DD…	http://www.genome.jp/kegg-bin/show_pathway?hsa05206/hsa:10253%09blue/hsa:5582%09red/hsa:595%09blue/hsa:578%09red/hsa:7431%09blue/hsa:54541%09blue/hsa:1545%09red/hsa:1788%09blue/hsa:90427%09blue/hsa:900%09blue/hsa:6541%09blue/hsa:9134%09blue/hsa:5604%09blue/hsa:4082%09blue/hsa:4853%09blue/hsa:993%09blue/hsa:5154%09blue/hsa:5292%09blue/hsa:4790%09blue/hsa:898%09blue/hsa:10642%09blue/hsa:6774%09blue…
Epstein-Barr virus infection	KEGG PATHWAY	hsa05169	25	199	1899	23753	0.0131648235914	0.00837788910874	0.0262443239407	0.580340903175	55718|9533|5293|7979|27044|10971|27102|7514|7431|7533|51082|890|5433|3588|7128|4609|11128|3310|4790|4792|1432|5719|5718|6774|9519	http://www.genome.jp/kegg-bin/show_pathway?hsa05169/hsa:7431%09red/hsa:3310%09red/hsa:7514%09red/hsa:7533%09red/hsa:51082%09red/hsa:7128%09red/hsa:5433%09red/hsa:7979%09red/hsa:27044%09red/hsa:890%09red/hsa:5293%09red/hsa:4792%09red/hsa:6774%09red/hsa:4790%09red/hsa:55718%09red/hsa:9519%09red/hsa:27102%09red/hsa:4609%09red/hsa:10971%09red/hsa:1432%09red/hsa:3588%09red/hsa:9533%09red/hsa:11128%09r…	hsa:55718,POLR3E,55718:down|hsa:9533,POLR1C,9533:down|hsa:5293,PIK3CD,5293:down|hsa:7979,SHFM1,7979:down|hsa:27044,SND1,27044:down|hsa:10971,YWHAQ,10971:down|hsa:27102,EIF2AK1,27102:down|hsa:7514,XPO1,7514:down|hsa:7431,VIM,7431:down|hsa:7533,YWHAH,7533:down|hsa:51082,POLR1D,51082:down|hsa:890,CCNA2,890:down|hsa:5433,POLR2D,5433:down|hsa:3588,IL10RB,3588:down|hsa:7128,TNFAIP3,7128:down|hsa:4609,M…	http://www.genome.jp/kegg-bin/show_pathway?hsa05169/hsa:7431%09blue/hsa:3310%09red/hsa:7514%09blue/hsa:7533%09blue/hsa:51082%09blue/hsa:7128%09blue/hsa:5433%09blue/hsa:7979%09blue/hsa:27044%09blue/hsa:890%09blue/hsa:5293%09blue/hsa:4792%09blue/hsa:6774%09blue/hsa:4790%09blue/hsa:55718%09blue/hsa:9519%09blue/hsa:27102%09blue/hsa:4609%09blue/hsa:10971%09blue/hsa:1432%09blue/hsa:3588%09blue/hsa:9533…
Viral carcinogenesis	KEGG PATHWAY	hsa05203	23	202	1899	23753	0.0121116377041	0.00850418894455	0.0723509919905	0.817937951067	8360|578|595|255626|5293|55697|27044|81|10971|890|7533|3665|9134|898|8359|2958|4790|4792|5366|841|6774|9519|1108	http://www.genome.jp/kegg-bin/show_pathway?hsa05203/hsa:3665%09red/hsa:8359%09red/hsa:595%09red/hsa:578%09red/hsa:5366%09red/hsa:841%09red/hsa:55697%09red/hsa:7533%09red/hsa:9134%09red/hsa:81%09red/hsa:27044%09red/hsa:890%09red/hsa:5293%09red/hsa:4792%09red/hsa:898%09red/hsa:9519%09red/hsa:4790%09red/hsa:8360%09red/hsa:10971%09red/hsa:6774%09red/hsa:2958%09red/hsa:1108%09red/hsa:255626%09red	hsa:8360,HIST1H4D,8360:up|hsa:578,BAK1,578:up|hsa:595,CCND1,595:down|hsa:255626,HIST1H2BA,255626:up|hsa:5293,PIK3CD,5293:down|hsa:55697,VAC14,55697:up|hsa:27044,SND1,27044:down|hsa:81,ACTN4,81:down|hsa:10971,YWHAQ,10971:down|hsa:890,CCNA2,890:down|hsa:7533,YWHAH,7533:down|hsa:3665,IRF7,3665:up|hsa:9134,CCNE2,9134:down|hsa:898,CCNE1,898:down|hsa:8359,HIST1H4A,8359:up|hsa:2958,GTF2A2,2958:down|hsa:…	http://www.genome.jp/kegg-bin/show_pathway?hsa05203/hsa:3665%09red/hsa:8359%09red/hsa:595%09blue/hsa:578%09red/hsa:5366%09blue/hsa:841%09blue/hsa:55697%09red/hsa:7533%09blue/hsa:9134%09blue/hsa:81%09blue/hsa:27044%09blue/hsa:890%09blue/hsa:5293%09blue/hsa:4792%09blue/hsa:898%09blue/hsa:9519%09blue/hsa:4790%09blue/hsa:8360%09red/hsa:10971%09blue/hsa:6774%09blue/hsa:2958%09blue/hsa:1108%09blue/hsa:…
MAPK signaling pathway	KEGG PATHWAY	hsa04010	23	256	1899	23753	0.0121116377041	0.0107775859891	0.326209677584	0.973022692292	51295|3925|4609|5154|5604|4763|4616|5582|3552|1850|5906|2768|22800|5534|3310|4790|1848|1432|2316|1847|1845|1843|255189	http://www.genome.jp/kegg-bin/show_pathway?hsa04010/hsa:5582%09red/hsa:4763%09red/hsa:255189%09red/hsa:5154%09red/hsa:5534%09red/hsa:5906%09red/hsa:2768%09red/hsa:3310%09red/hsa:2316%09red/hsa:5604%09red/hsa:4616%09red/hsa:1850%09red/hsa:3552%09red/hsa:4790%09red/hsa:51295%09red/hsa:3925%09red/hsa:1848%09red/hsa:1432%09red/hsa:1843%09red/hsa:1845%09red/hsa:1847%09red/hsa:22800%09red/hsa:4609%09red	hsa:51295,ECSIT,51295:up|hsa:3925,STMN1,3925:down|hsa:4609,MYC,4609:down|hsa:5154,PDGFA,5154:down|hsa:5604,MAP2K1,5604:down|hsa:4763,NF1,4763:down|hsa:4616,GADD45B,4616:up|hsa:5582,PRKCG,5582:up|hsa:3552,IL1A,3552:down|hsa:1850,DUSP8,1850:up|hsa:5906,RAP1A,5906:down|hsa:2768,GNA12,2768:down|hsa:22800,RRAS2,22800:down|hsa:5534,PPP3R1,5534:down|hsa:3310,HSPA6,3310:up|hsa:4790,NFKB1,4790:down|hsa:18…	http://www.genome.jp/kegg-bin/show_pathway?hsa04010/hsa:5582%09red/hsa:4763%09blue/hsa:255189%09red/hsa:5154%09blue/hsa:5534%09blue/hsa:5906%09blue/hsa:2768%09blue/hsa:3310%09red/hsa:2316%09red/hsa:5604%09blue/hsa:4616%09red/hsa:1850%09red/hsa:3552%09blue/hsa:4790%09blue/hsa:51295%09red/hsa:3925%09blue/hsa:1848%09blue/hsa:1432%09blue/hsa:1843%09blue/hsa:1845%09blue/hsa:1847%09blue/hsa:22800%09blu…
HTLV-I infection	KEGG PATHWAY	hsa05166	23	259	1899	23753	0.0121116377041	0.0109038858249	0.345104953783	0.973022692292	595|4089|4609|5293|11200|6929|7494|7514|7416|2114|246184|467|5154|22800|54107|11211|5534|4790|4792|23373|55697|10393|9519	http://www.genome.jp/kegg-bin/show_pathway?hsa05166/hsa:11211%09red/hsa:595%09red/hsa:10393%09red/hsa:467%09red/hsa:7416%09red/hsa:55697%09red/hsa:7514%09red/hsa:5534%09red/hsa:7494%09red/hsa:4089%09red/hsa:54107%09red/hsa:5154%09red/hsa:5293%09red/hsa:4792%09red/hsa:4790%09red/hsa:11200%09red/hsa:9519%09red/hsa:246184%09red/hsa:2114%09red/hsa:6929%09red/hsa:22800%09red/hsa:4609%09red/hsa:23373%0…	hsa:595,CCND1,595:down|hsa:4089,SMAD4,4089:down|hsa:4609,MYC,4609:down|hsa:5293,PIK3CD,5293:down|hsa:11200,CHEK2,11200:down|hsa:6929,TCF3,6929:down|hsa:7494,XBP1,7494:down|hsa:7514,XPO1,7514:down|hsa:7416,VDAC1,7416:down|hsa:2114,ETS2,2114:down|hsa:246184,CDC26,246184:down|hsa:467,ATF3,467:down|hsa:5154,PDGFA,5154:down|hsa:22800,RRAS2,22800:down|hsa:54107,POLE3,54107:down|hsa:11211,FZD10,11211:do…	http://www.genome.jp/kegg-bin/show_pathway?hsa05166/hsa:11211%09blue/hsa:595%09blue/hsa:10393%09red/hsa:467%09blue/hsa:7416%09blue/hsa:55697%09red/hsa:7514%09blue/hsa:5534%09blue/hsa:7494%09blue/hsa:4089%09blue/hsa:54107%09blue/hsa:5154%09blue/hsa:5293%09blue/hsa:4792%09blue/hsa:4790%09blue/hsa:11200%09blue/hsa:9519%09blue/hsa:246184%09blue/hsa:2114%09blue/hsa:6929%09blue/hsa:22800%09blue/hsa:460…
Protein processing in endoplasmic reticulum	KEGG PATHWAY	hsa04141	22	168	1899	23753	0.0115850447604	0.00707279080537	0.0246282980851	0.57527044919	578|2923|6745|6747|81567|3300|10970|27102|56893|7323|7494|29978|9373|7353|267|3310|79139|6396|54431|6238|29927|91445	http://www.genome.jp/kegg-bin/show_pathway?hsa04141/hsa:9373%09red/hsa:7353%09red/hsa:578%09red/hsa:29978%09red/hsa:91445%09red/hsa:54431%09red/hsa:6747%09red/hsa:6745%09red/hsa:6238%09red/hsa:3310%09red/hsa:7494%09red/hsa:7323%09red/hsa:27102%09red/hsa:267%09red/hsa:2923%09red/hsa:10970%09red/hsa:56893%09red/hsa:79139%09red/hsa:29927%09red/hsa:6396%09red/hsa:81567%09red/hsa:3300%09red	hsa:578,BAK1,578:up|hsa:2923,PDIA3,2923:down|hsa:6745,SSR1,6745:down|hsa:6747,SSR3,6747:down|hsa:81567,TXNDC5,81567:down|hsa:3300,DNAJB2,3300:up|hsa:10970,CKAP4,10970:down|hsa:27102,EIF2AK1,27102:down|hsa:56893,UBQLN4,56893:down|hsa:7323,UBE2D3,7323:down|hsa:7494,XBP1,7494:down|hsa:29978,UBQLN2,29978:down|hsa:9373,PLAA,9373:down|hsa:7353,UFD1L,7353:down|hsa:267,AMFR,267:down|hsa:3310,HSPA6,3310:u…	http://www.genome.jp/kegg-bin/show_pathway?hsa04141/hsa:9373%09blue/hsa:7353%09blue/hsa:578%09red/hsa:29978%09blue/hsa:91445%09blue/hsa:54431%09blue/hsa:6747%09blue/hsa:6745%09blue/hsa:6238%09blue/hsa:3310%09red/hsa:7494%09blue/hsa:7323%09blue/hsa:27102%09blue/hsa:267%09blue/hsa:2923%09blue/hsa:10970%09blue/hsa:56893%09blue/hsa:79139%09blue/hsa:29927%09blue/hsa:6396%09blue/hsa:81567%09blue/hsa:33…
Purine metabolism	KEGG PATHWAY	hsa00230	21	170	1899	23753	0.0110584518167	0.00715699069591	0.0447207976615	0.722183306654	9060|55718|204|102157402|3251|5631|9533|5433|5141|25885|54107|471|51082|5147|158|11128|5136|4860|2618|58497|5558	http://www.genome.jp/kegg-bin/show_pathway?hsa00230/hsa:54107%09red/hsa:58497%09red/hsa:9060%09red/hsa:4860%09red/hsa:5141%09red/hsa:5136%09red/hsa:25885%09red/hsa:5558%09red/hsa:158%09red/hsa:5433%09red/hsa:5147%09red/hsa:55718%09red/hsa:9533%09red/hsa:51082%09red/hsa:102157402%09red/hsa:11128%09red/hsa:3251%09red/hsa:2618%09red/hsa:5631%09red/hsa:471%09red/hsa:204%09red	hsa:9060,PAPSS2,9060:down|hsa:55718,POLR3E,55718:down|hsa:204,AK2,204:down|hsa:102157402,AK6,102157402:down|hsa:3251,HPRT1,3251:down|hsa:5631,PRPS1,5631:down|hsa:9533,POLR1C,9533:down|hsa:5433,POLR2D,5433:down|hsa:5141,PDE4A,5141:down|hsa:25885,POLR1A,25885:down|hsa:54107,POLE3,54107:down|hsa:471,ATIC,471:down|hsa:51082,POLR1D,51082:down|hsa:5147,PDE6D,5147:down|hsa:158,ADSL,158:down|hsa:11128,PO…	http://www.genome.jp/kegg-bin/show_pathway?hsa00230/hsa:54107%09blue/hsa:58497%09blue/hsa:9060%09blue/hsa:4860%09blue/hsa:5141%09blue/hsa:5136%09blue/hsa:25885%09blue/hsa:5558%09blue/hsa:158%09blue/hsa:5433%09blue/hsa:5147%09blue/hsa:55718%09blue/hsa:9533%09blue/hsa:51082%09blue/hsa:102157402%09blue/hsa:11128%09blue/hsa:3251%09blue/hsa:2618%09blue/hsa:5631%09blue/hsa:471%09blue/hsa:204%09blue
Hepatitis B	KEGG PATHWAY	hsa05161	20	141	1899	23753	0.0105318588731	0.00593609228308	0.0157485525831	0.493274313887	3665|10971|54205|5582|841|9134|898|4089|3576|5293|114609|5604|890|57506|4609|595|3339|4790|6774|4792	http://www.genome.jp/kegg-bin/show_pathway?hsa05161/hsa:3665%09red/hsa:54205%09red/hsa:890%09red/hsa:5582%09red/hsa:3339%09red/hsa:595%09red/hsa:5293%09red/hsa:4792%09red/hsa:3576%09red/hsa:898%09red/hsa:57506%09red/hsa:9134%09red/hsa:5604%09red/hsa:841%09red/hsa:114609%09red/hsa:6774%09red/hsa:4089%09red/hsa:4609%09red/hsa:4790%09red/hsa:10971%09red	hsa:3665,IRF7,3665:up|hsa:10971,YWHAQ,10971:down|hsa:54205,CYCS,54205:down|hsa:5582,PRKCG,5582:up|hsa:841,CASP8,841:down|hsa:9134,CCNE2,9134:down|hsa:898,CCNE1,898:down|hsa:4089,SMAD4,4089:down|hsa:3576,CXCL8,3576:down|hsa:5293,PIK3CD,5293:down|hsa:114609,TIRAP,114609:down|hsa:5604,MAP2K1,5604:down|hsa:890,CCNA2,890:down|hsa:57506,MAVS,57506:down|hsa:4609,MYC,4609:down|hsa:595,CCND1,595:down|hsa:…	http://www.genome.jp/kegg-bin/show_pathway?hsa05161/hsa:3665%09red/hsa:54205%09blue/hsa:890%09blue/hsa:5582%09red/hsa:3339%09red/hsa:595%09blue/hsa:5293%09blue/hsa:4792%09blue/hsa:3576%09blue/hsa:898%09blue/hsa:57506%09blue/hsa:9134%09blue/hsa:5604%09blue/hsa:841%09blue/hsa:114609%09blue/hsa:6774%09blue/hsa:4089%09blue/hsa:4609%09blue/hsa:4790%09blue/hsa:10971%09blue
Spliceosome	KEGG PATHWAY	hsa03040	19	131	1899	23753	0.0100052659294	0.00551509283038	0.015109919841	0.493274313887	55696|10285|9343|7307|9410|6430|9128|51503|11017|10992|6429|27316|3183|10713|151903|9416|26121|23450|3310	http://www.genome.jp/kegg-bin/show_pathway?hsa03040/hsa:10713%09red/hsa:27316%09red/hsa:6429%09red/hsa:3183%09red/hsa:55696%09red/hsa:10285%09red/hsa:51503%09red/hsa:6430%09red/hsa:3310%09red/hsa:11017%09red/hsa:10992%09red/hsa:151903%09red/hsa:7307%09red/hsa:9416%09red/hsa:9343%09red/hsa:9128%09red/hsa:23450%09red/hsa:26121%09red/hsa:9410%09red	hsa:55696,RBM22,55696:down|hsa:10285,SMNDC1,10285:down|hsa:9343,EFTUD2,9343:down|hsa:7307,U2AF1,7307:down|hsa:9410,SNRNP40,9410:down|hsa:6430,SRSF5,6430:down|hsa:9128,PRPF4,9128:down|hsa:51503,CWC15,51503:down|hsa:11017,SNRNP27,11017:down|hsa:10992,SF3B2,10992:down|hsa:6429,SRSF4,6429:down|hsa:27316,RBMX,27316:down|hsa:3183,HNRNPC,3183:down|hsa:10713,USP39,10713:down|hsa:151903,CCDC12,151903:down…	http://www.genome.jp/kegg-bin/show_pathway?hsa03040/hsa:10713%09blue/hsa:27316%09blue/hsa:6429%09blue/hsa:3183%09blue/hsa:55696%09blue/hsa:10285%09blue/hsa:51503%09blue/hsa:6430%09blue/hsa:3310%09red/hsa:11017%09blue/hsa:10992%09blue/hsa:151903%09blue/hsa:7307%09blue/hsa:9416%09blue/hsa:9343%09blue/hsa:9128%09blue/hsa:23450%09blue/hsa:26121%09blue/hsa:9410%09blue
RNA transport	KEGG PATHWAY	hsa03013	19	155	1899	23753	0.0100052659294	0.00652549151686	0.0572415848601	0.775207168542	53371|57510|1981|1964|6396|10289|10605|348995|80145|6612|7175|1977|8662|7514|23511|8891|10775|10250|23191	http://www.genome.jp/kegg-bin/show_pathway?hsa03013/hsa:53371%09red/hsa:10289%09red/hsa:8662%09red/hsa:1981%09red/hsa:6396%09red/hsa:23191%09red/hsa:10775%09red/hsa:348995%09red/hsa:23511%09red/hsa:1977%09red/hsa:57510%09red/hsa:1964%09red/hsa:10250%09red/hsa:10605%09red/hsa:7175%09red/hsa:6612%09red/hsa:8891%09red/hsa:7514%09red/hsa:80145%09red	hsa:53371,NUP54,53371:down|hsa:57510,XPO5,57510:down|hsa:1981,EIF4G1,1981:down|hsa:1964,EIF1AX,1964:down|hsa:6396,SEC13,6396:down|hsa:10289,EIF1B,10289:down|hsa:10605,PAIP1,10605:down|hsa:348995,NUP43,348995:down|hsa:80145,THOC7,80145:down|hsa:6612,SUMO3,6612:down|hsa:7175,TPR,7175:up|hsa:1977,EIF4E,1977:down|hsa:8662,EIF3B,8662:down|hsa:7514,XPO1,7514:down|hsa:23511,NUP188,23511:down|hsa:8891,EI…	http://www.genome.jp/kegg-bin/show_pathway?hsa03013/hsa:53371%09blue/hsa:10289%09blue/hsa:8662%09blue/hsa:1981%09blue/hsa:6396%09blue/hsa:23191%09blue/hsa:10775%09blue/hsa:348995%09blue/hsa:23511%09blue/hsa:1977%09blue/hsa:57510%09blue/hsa:1964%09blue/hsa:10250%09blue/hsa:10605%09blue/hsa:7175%09red/hsa:6612%09blue/hsa:8891%09blue/hsa:7514%09blue/hsa:80145%09blue
PI3K-Akt signaling pathway	KEGG PATHWAY	hsa04151	19	343	1899	23753	0.0100052659294	0.0144402812276	0.958968287066	1.0	5154|10971|595|1302|9134|1977|5008|54541|5293|57121|898|7424|5525|4609|5604|4846|4790|7057|7533	http://www.genome.jp/kegg-bin/show_pathway?hsa04151/hsa:7533%09red/hsa:5154%09red/hsa:54541%09red/hsa:5525%09red/hsa:57121%09red/hsa:595%09red/hsa:5293%09red/hsa:7057%09red/hsa:898%09red/hsa:4790%09red/hsa:9134%09red/hsa:5604%09red/hsa:1302%09red/hsa:1977%09red/hsa:7424%09red/hsa:5008%09red/hsa:4609%09red/hsa:4846%09red/hsa:10971%09red	hsa:5154,PDGFA,5154:down|hsa:10971,YWHAQ,10971:down|hsa:595,CCND1,595:down|hsa:1302,COL11A2,1302:up|hsa:9134,CCNE2,9134:down|hsa:1977,EIF4E,1977:down|hsa:5008,OSM,5008:up|hsa:54541,DDIT4,54541:down|hsa:5293,PIK3CD,5293:down|hsa:57121,LPAR5,57121:down|hsa:898,CCNE1,898:down|hsa:7424,VEGFC,7424:down|hsa:5525,PPP2R5A,5525:down|hsa:4609,MYC,4609:down|hsa:5604,MAP2K1,5604:down|hsa:4846,NOS3,4846:up|hs…	http://www.genome.jp/kegg-bin/show_pathway?hsa04151/hsa:7533%09blue/hsa:5154%09blue/hsa:54541%09blue/hsa:5525%09blue/hsa:57121%09blue/hsa:595%09blue/hsa:5293%09blue/hsa:7057%09red/hsa:898%09blue/hsa:4790%09blue/hsa:9134%09blue/hsa:5604%09blue/hsa:1302%09red/hsa:1977%09blue/hsa:7424%09blue/hsa:5008%09red/hsa:4609%09blue/hsa:4846%09red/hsa:10971%09blue
@@Cell cycle	KEGG PATHWAY	hsa04110	18	124	1899	23753	0.00947867298578	0.00522039321349	0.0175686882725	0.513937724301	890|10971|246184|595|993|9134|898|4089|4173|11200|891|10393|7027|4609|10459|7272|7533|4616	http://www.genome.jp/kegg-bin/show_pathway?hsa04110/hsa:993%09red/hsa:7533%09red/hsa:4173%09red/hsa:890%09red/hsa:891%09red/hsa:595%09red/hsa:4616%09red/hsa:898%09red/hsa:11200%09red/hsa:9134%09red/hsa:10459%09red/hsa:10393%09red/hsa:7027%09red/hsa:4089%09red/hsa:7272%09red/hsa:4609%09red/hsa:246184%09red/hsa:10971%09red	hsa:890,CCNA2,890:down|hsa:10971,YWHAQ,10971:down|hsa:246184,CDC26,246184:down|hsa:595,CCND1,595:down|hsa:993,CDC25A,993:down|hsa:9134,CCNE2,9134:down|hsa:898,CCNE1,898:down|hsa:4089,SMAD4,4089:down|hsa:4173,MCM4,4173:down|hsa:11200,CHEK2,11200:down|hsa:891,CCNB1,891:down|hsa:10393,ANAPC10,10393:up|hsa:7027,TFDP1,7027:down|hsa:4609,MYC,4609:down|hsa:10459,MAD2L2,10459:up|hsa:7272,TTK,7272:down|hs…	http://www.genome.jp/kegg-bin/show_pathway?hsa04110/hsa:993%09blue/hsa:7533%09blue/hsa:4173%09blue/hsa:890%09blue/hsa:891%09blue/hsa:595%09blue/hsa:4616%09red/hsa:898%09blue/hsa:11200%09blue/hsa:9134%09blue/hsa:10459%09red/hsa:10393%09red/hsa:7027%09blue/hsa:4089%09blue/hsa:7272%09blue/hsa:4609%09blue/hsa:246184%09blue/hsa:10971%09blue
Influenza A	KEGG PATHWAY	hsa05164	18	169	1899	23753	0.00947867298578	0.00711489075064	0.152562383053	0.920764033912	3665|3459|54205|1432|27102|11100|3576|5293|5604|7514|7416|57506|103|3310|4790|8795|4792|3552	http://www.genome.jp/kegg-bin/show_pathway?hsa05164/hsa:3665%09red/hsa:3552%09red/hsa:3459%09red/hsa:103%09red/hsa:5604%09red/hsa:5293%09red/hsa:4792%09red/hsa:3576%09red/hsa:4790%09red/hsa:8795%09red/hsa:57506%09red/hsa:27102%09red/hsa:11100%09red/hsa:54205%09red/hsa:1432%09red/hsa:7416%09red/hsa:3310%09red/hsa:7514%09red	hsa:3665,IRF7,3665:up|hsa:3459,IFNGR1,3459:down|hsa:54205,CYCS,54205:down|hsa:1432,MAPK14,1432:down|hsa:27102,EIF2AK1,27102:down|hsa:11100,HNRNPUL1,11100:down|hsa:3576,CXCL8,3576:down|hsa:5293,PIK3CD,5293:down|hsa:5604,MAP2K1,5604:down|hsa:7514,XPO1,7514:down|hsa:7416,VDAC1,7416:down|hsa:57506,MAVS,57506:down|hsa:103,ADAR,103:down|hsa:3310,HSPA6,3310:up|hsa:4790,NFKB1,4790:down|hsa:8795,TNFRSF10B…	http://www.genome.jp/kegg-bin/show_pathway?hsa05164/hsa:3665%09red/hsa:3552%09blue/hsa:3459%09blue/hsa:103%09blue/hsa:5604%09blue/hsa:5293%09blue/hsa:4792%09blue/hsa:3576%09blue/hsa:4790%09blue/hsa:8795%09blue/hsa:57506%09blue/hsa:27102%09blue/hsa:11100%09blue/hsa:54205%09blue/hsa:1432%09blue/hsa:7416%09blue/hsa:3310%09red/hsa:7514%09blue
Oxidative phosphorylation	KEGG PATHWAY	hsa00190	17	130	1899	23753	0.00895208004213	0.00547299288511	0.0445550901231	0.722183306654	4519|4538|515|518|6392|4535|4536|4514|27068|4512|4539|4513|4541|4540|528|4508|516	http://www.genome.jp/kegg-bin/show_pathway?hsa00190/hsa:6392%09red/hsa:4513%09red/hsa:528%09red/hsa:27068%09red/hsa:4519%09red/hsa:4539%09red/hsa:4538%09red/hsa:516%09red/hsa:515%09red/hsa:4508%09red/hsa:4541%09red/hsa:4540%09red/hsa:4536%09red/hsa:4512%09red/hsa:4535%09red/hsa:4514%09red/hsa:518%09red	hsa:4519,CYTB,4519:down|hsa:4538,ND4,4538:down|hsa:515,ATP5F1,515:down|hsa:518,ATP5G3,518:down|hsa:6392,SDHD,6392:down|hsa:4535,ND1,4535:down|hsa:4536,ND2,4536:down|hsa:4514,COX3,4514:down|hsa:27068,PPA2,27068:up|hsa:4512,COX1,4512:down|hsa:4539,ND4L,4539:down|hsa:4513,COX2,4513:down|hsa:4541,ND6,4541:down|hsa:4540,ND5,4540:down|hsa:528,ATP6V1C1,528:down|hsa:4508,ATP6,4508:down|hsa:516,ATP5G1,516…	http://www.genome.jp/kegg-bin/show_pathway?hsa00190/hsa:6392%09blue/hsa:4513%09blue/hsa:528%09blue/hsa:27068%09red/hsa:4519%09blue/hsa:4539%09blue/hsa:4538%09blue/hsa:516%09red/hsa:515%09blue/hsa:4508%09blue/hsa:4541%09blue/hsa:4540%09blue/hsa:4536%09blue/hsa:4512%09blue/hsa:4535%09blue/hsa:4514%09blue/hsa:518%09blue
Measles	KEGG PATHWAY	hsa05162	17	130	1899	23753	0.00895208004213	0.00547299288511	0.0445550901231	0.722183306654	3665|595|27102|9134|898|4790|3459|5293|6774|2534|57506|103|3310|7128|8795|4792|3552	http://www.genome.jp/kegg-bin/show_pathway?hsa05162/hsa:3665%09red/hsa:3552%09red/hsa:7128%09red/hsa:3459%09red/hsa:2534%09red/hsa:595%09red/hsa:5293%09red/hsa:4792%09red/hsa:103%09red/hsa:898%09red/hsa:8795%09red/hsa:57506%09red/hsa:9134%09red/hsa:27102%09red/hsa:4790%09red/hsa:6774%09red/hsa:3310%09red	hsa:3665,IRF7,3665:up|hsa:595,CCND1,595:down|hsa:27102,EIF2AK1,27102:down|hsa:9134,CCNE2,9134:down|hsa:898,CCNE1,898:down|hsa:4790,NFKB1,4790:down|hsa:3459,IFNGR1,3459:down|hsa:5293,PIK3CD,5293:down|hsa:6774,STAT3,6774:down|hsa:2534,FYN,2534:down|hsa:57506,MAVS,57506:down|hsa:103,ADAR,103:down|hsa:3310,HSPA6,3310:up|hsa:7128,TNFAIP3,7128:down|hsa:8795,TNFRSF10B,8795:down|hsa:4792,NFKBIA,4792:down…	http://www.genome.jp/kegg-bin/show_pathway?hsa05162/hsa:3665%09red/hsa:3552%09blue/hsa:7128%09blue/hsa:3459%09blue/hsa:2534%09blue/hsa:595%09blue/hsa:5293%09blue/hsa:4792%09blue/hsa:103%09blue/hsa:898%09blue/hsa:8795%09blue/hsa:57506%09blue/hsa:9134%09blue/hsa:27102%09blue/hsa:4790%09blue/hsa:6774%09blue/hsa:3310%09red
Parkinson's disease	KEGG PATHWAY	hsa05012	17	141	1899	23753	0.00895208004213	0.00593609228308	0.0769860900756	0.824837070476	4519|4538|4539|518|4512|4535|4536|54205|4514|6392|7416|4513|4541|4540|515|4508|516	http://www.genome.jp/kegg-bin/show_pathway?hsa05012/hsa:6392%09red/hsa:4513%09red/hsa:4538%09red/hsa:4519%09red/hsa:54205%09red/hsa:4539%09red/hsa:516%09red/hsa:515%09red/hsa:4508%09red/hsa:4541%09red/hsa:4540%09red/hsa:4536%09red/hsa:4512%09red/hsa:4535%09red/hsa:4514%09red/hsa:7416%09red/hsa:518%09red	hsa:4519,CYTB,4519:down|hsa:4538,ND4,4538:down|hsa:4539,ND4L,4539:down|hsa:518,ATP5G3,518:down|hsa:4512,COX1,4512:down|hsa:4535,ND1,4535:down|hsa:4536,ND2,4536:down|hsa:54205,CYCS,54205:down|hsa:4514,COX3,4514:down|hsa:6392,SDHD,6392:down|hsa:7416,VDAC1,7416:down|hsa:4513,COX2,4513:down|hsa:4541,ND6,4541:down|hsa:4540,ND5,4540:down|hsa:515,ATP5F1,515:down|hsa:4508,ATP6,4508:down|hsa:516,ATP5G1,51…	http://www.genome.jp/kegg-bin/show_pathway?hsa05012/hsa:6392%09blue/hsa:4513%09blue/hsa:4538%09blue/hsa:4519%09blue/hsa:54205%09blue/hsa:4539%09blue/hsa:516%09red/hsa:515%09blue/hsa:4508%09blue/hsa:4541%09blue/hsa:4540%09blue/hsa:4536%09blue/hsa:4512%09blue/hsa:4535%09blue/hsa:4514%09blue/hsa:7416%09blue/hsa:518%09blue
Huntington's disease	KEGG PATHWAY	hsa05016	16	190	1899	23753	0.00842548709847	0.00799898960131	0.45853320496	0.973022692292	5433|4519|841|518|6392|9519|54205|4514|4512|7416|4513|2902|5468|515|4508|516	http://www.genome.jp/kegg-bin/show_pathway?hsa05016/hsa:6392%09red/hsa:4513%09red/hsa:4519%09red/hsa:2902%09red/hsa:54205%09red/hsa:9519%09red/hsa:5433%09red/hsa:516%09red/hsa:515%09red/hsa:4508%09red/hsa:841%09red/hsa:4512%09red/hsa:5468%09red/hsa:4514%09red/hsa:7416%09red/hsa:518%09red	hsa:5433,POLR2D,5433:down|hsa:4519,CYTB,4519:down|hsa:841,CASP8,841:down|hsa:518,ATP5G3,518:down|hsa:6392,SDHD,6392:down|hsa:9519,TBPL1,9519:down|hsa:54205,CYCS,54205:down|hsa:4514,COX3,4514:down|hsa:4512,COX1,4512:down|hsa:7416,VDAC1,7416:down|hsa:4513,COX2,4513:down|hsa:2902,GRIN1,2902:up|hsa:5468,PPARG,5468:down|hsa:515,ATP5F1,515:down|hsa:4508,ATP6,4508:down|hsa:516,ATP5G1,516:up	http://www.genome.jp/kegg-bin/show_pathway?hsa05016/hsa:6392%09blue/hsa:4513%09blue/hsa:4519%09blue/hsa:2902%09red/hsa:54205%09blue/hsa:9519%09blue/hsa:5433%09blue/hsa:516%09red/hsa:515%09blue/hsa:4508%09blue/hsa:841%09blue/hsa:4512%09blue/hsa:5468%09blue/hsa:4514%09blue/hsa:7416%09blue/hsa:518%09blue
Tight junction	KEGG PATHWAY	hsa04530	15	138	1899	23753	0.00789889415482	0.00580979244727	0.161851705967	0.932246057975	79784|137075|5582|5580|2036|10207|57477|9080|6709|22800|9218|1495|4627|81|50848	http://www.genome.jp/kegg-bin/show_pathway?hsa04530/hsa:2036%09red/hsa:5580%09red/hsa:5582%09red/hsa:4627%09red/hsa:9218%09red/hsa:79784%09red/hsa:9080%09red/hsa:10207%09red/hsa:57477%09red/hsa:22800%09red/hsa:81%09red/hsa:6709%09red/hsa:137075%09red/hsa:1495%09red/hsa:50848%09red	hsa:79784,MYH14,79784:up|hsa:137075,CLDN23,137075:down|hsa:5582,PRKCG,5582:up|hsa:5580,PRKCD,5580:down|hsa:2036,EPB41L1,2036:down|hsa:10207,INADL,10207:up|hsa:57477,SHROOM4,57477:up|hsa:9080,CLDN9,9080:up|hsa:6709,SPTAN1,6709:down|hsa:22800,RRAS2,22800:down|hsa:9218,VAPA,9218:down|hsa:1495,CTNNA1,1495:down|hsa:4627,MYH9,4627:down|hsa:81,ACTN4,81:down|hsa:50848,F11R,50848:down	http://www.genome.jp/kegg-bin/show_pathway?hsa04530/hsa:2036%09blue/hsa:5580%09blue/hsa:5582%09red/hsa:4627%09blue/hsa:9218%09blue/hsa:79784%09red/hsa:9080%09red/hsa:10207%09red/hsa:57477%09red/hsa:22800%09blue/hsa:81%09blue/hsa:6709%09blue/hsa:137075%09blue/hsa:1495%09blue/hsa:50848%09blue
Herpes simplex infection	KEGG PATHWAY	hsa05168	15	179	1899	23753	0.00789889415482	0.00753589020334	0.469403800647	0.973022692292	3665|3459|708|27102|841|6430|4790|54205|6429|57506|112950|9569|9519|54926|4792	http://www.genome.jp/kegg-bin/show_pathway?hsa05168/hsa:3665%09red/hsa:9569%09red/hsa:3459%09red/hsa:54205%09red/hsa:6430%09red/hsa:4792%09red/hsa:6429%09red/hsa:708%09red/hsa:54926%09red/hsa:57506%09red/hsa:9519%09red/hsa:27102%09red/hsa:841%09red/hsa:4790%09red/hsa:112950%09red	hsa:3665,IRF7,3665:up|hsa:3459,IFNGR1,3459:down|hsa:708,C1QBP,708:down|hsa:27102,EIF2AK1,27102:down|hsa:841,CASP8,841:down|hsa:6430,SRSF5,6430:down|hsa:4790,NFKB1,4790:down|hsa:54205,CYCS,54205:down|hsa:6429,SRSF4,6429:down|hsa:57506,MAVS,57506:down|hsa:112950,MED8,112950:down|hsa:9569,GTF2IRD1,9569:down|hsa:9519,TBPL1,9519:down|hsa:54926,UBE2R2,54926:down|hsa:4792,NFKBIA,4792:down	http://www.genome.jp/kegg-bin/show_pathway?hsa05168/hsa:3665%09red/hsa:9569%09blue/hsa:3459%09blue/hsa:54205%09blue/hsa:6430%09blue/hsa:4792%09blue/hsa:6429%09blue/hsa:708%09blue/hsa:54926%09blue/hsa:57506%09blue/hsa:9519%09blue/hsa:27102%09blue/hsa:841%09blue/hsa:4790%09blue/hsa:112950%09blue
Focal adhesion	KEGG PATHWAY	hsa04510	15	207	1899	23753	0.00789889415482	0.0087146886709	0.680934896328	0.983800386989	5154|595|5582|1302|1729|2316|5293|7057|5604|7424|5906|9564|55742|81|2534	http://www.genome.jp/kegg-bin/show_pathway?hsa04510/hsa:5154%09red/hsa:5906%09red/hsa:5582%09red/hsa:595%09red/hsa:5293%09red/hsa:2534%09red/hsa:7057%09red/hsa:9564%09red/hsa:7424%09red/hsa:2316%09red/hsa:5604%09red/hsa:55742%09red/hsa:1729%09red/hsa:1302%09red/hsa:81%09red	hsa:5154,PDGFA,5154:down|hsa:595,CCND1,595:down|hsa:5582,PRKCG,5582:up|hsa:1302,COL11A2,1302:up|hsa:1729,DIAPH1,1729:down|hsa:2316,FLNA,2316:up|hsa:5293,PIK3CD,5293:down|hsa:7057,THBS1,7057:up|hsa:5604,MAP2K1,5604:down|hsa:7424,VEGFC,7424:down|hsa:5906,RAP1A,5906:down|hsa:9564,BCAR1,9564:up|hsa:55742,PARVA,55742:down|hsa:81,ACTN4,81:down|hsa:2534,FYN,2534:down	http://www.genome.jp/kegg-bin/show_pathway?hsa04510/hsa:5154%09blue/hsa:5906%09blue/hsa:5582%09red/hsa:595%09blue/hsa:5293%09blue/hsa:2534%09blue/hsa:7057%09red/hsa:9564%09red/hsa:7424%09blue/hsa:2316%09red/hsa:5604%09blue/hsa:55742%09blue/hsa:1729%09blue/hsa:1302%09red/hsa:81%09blue
Ras signaling pathway	KEGG PATHWAY	hsa04014	15	227	1899	23753	0.00789889415482	0.00955668757631	0.797570587819	1.0	4790|2902|5582|8315|83593|5293|5154|22800|4763|7424|5906|5604|5869|255189|2114	http://www.genome.jp/kegg-bin/show_pathway?hsa04014/hsa:8315%09red/hsa:5582%09red/hsa:2114%09red/hsa:5293%09red/hsa:4763%09red/hsa:5604%09red/hsa:4790%09red/hsa:255189%09red/hsa:7424%09red/hsa:5154%09red/hsa:5906%09red/hsa:5869%09red/hsa:22800%09red/hsa:83593%09red/hsa:2902%09red	hsa:4790,NFKB1,4790:down|hsa:2902,GRIN1,2902:up|hsa:5582,PRKCG,5582:up|hsa:8315,BRAP,8315:down|hsa:83593,RASSF5,83593:down|hsa:5293,PIK3CD,5293:down|hsa:5154,PDGFA,5154:down|hsa:22800,RRAS2,22800:down|hsa:4763,NF1,4763:down|hsa:7424,VEGFC,7424:down|hsa:5906,RAP1A,5906:down|hsa:5604,MAP2K1,5604:down|hsa:5869,RAB5B,5869:down|hsa:255189,PLA2G4F,255189:up|hsa:2114,ETS2,2114:down	http://www.genome.jp/kegg-bin/show_pathway?hsa04014/hsa:8315%09blue/hsa:5582%09red/hsa:2114%09blue/hsa:5293%09blue/hsa:4763%09blue/hsa:5604%09blue/hsa:4790%09blue/hsa:255189%09red/hsa:7424%09blue/hsa:5154%09blue/hsa:5906%09blue/hsa:5869%09blue/hsa:22800%09blue/hsa:83593%09blue/hsa:2902%09red
Signaling pathways regulating pluripotency of stem cells	KEGG PATHWAY	hsa04550	14	140	1899	23753	0.00737230121116	0.00589399233781	0.250330924629	0.973022692292	5013|1432|3397|6774|4089|5293|463|9869|5604|11211|6929|650|4609|6926	http://www.genome.jp/kegg-bin/show_pathway?hsa04550/hsa:650%09red/hsa:11211%09red/hsa:1432%09red/hsa:5293%09red/hsa:9869%09red/hsa:5013%09red/hsa:6929%09red/hsa:5604%09red/hsa:3397%09red/hsa:6774%09red/hsa:4089%09red/hsa:4609%09red/hsa:463%09red/hsa:6926%09red	hsa:5013,OTX1,5013:down|hsa:1432,MAPK14,1432:down|hsa:3397,ID1,3397:down|hsa:6774,STAT3,6774:down|hsa:4089,SMAD4,4089:down|hsa:5293,PIK3CD,5293:down|hsa:463,ZFHX3,463:down|hsa:9869,SETDB1,9869:down|hsa:5604,MAP2K1,5604:down|hsa:11211,FZD10,11211:down|hsa:6929,TCF3,6929:down|hsa:650,BMP2,650:down|hsa:4609,MYC,4609:down|hsa:6926,TBX3,6926:down	http://www.genome.jp/kegg-bin/show_pathway?hsa04550/hsa:650%09blue/hsa:11211%09blue/hsa:1432%09blue/hsa:5293%09blue/hsa:9869%09blue/hsa:5013%09blue/hsa:6929%09blue/hsa:5604%09blue/hsa:3397%09blue/hsa:6774%09blue/hsa:4089%09blue/hsa:4609%09blue/hsa:463%09blue/hsa:6926%09blue
Alzheimer's disease	KEGG PATHWAY	hsa05010	14	166	1899	23753	0.00737230121116	0.00698859091483	0.46411232765	0.973022692292	2902|4519|841|518|6392|4513|54205|4514|4512|5534|83464|515|4508|516	http://www.genome.jp/kegg-bin/show_pathway?hsa05010/hsa:5534%09red/hsa:6392%09red/hsa:4519%09red/hsa:2902%09red/hsa:54205%09red/hsa:516%09red/hsa:515%09red/hsa:4508%09red/hsa:83464%09red/hsa:841%09red/hsa:4512%09red/hsa:4513%09red/hsa:4514%09red/hsa:518%09red	hsa:2902,GRIN1,2902:up|hsa:4519,CYTB,4519:down|hsa:841,CASP8,841:down|hsa:518,ATP5G3,518:down|hsa:6392,SDHD,6392:down|hsa:4513,COX2,4513:down|hsa:54205,CYCS,54205:down|hsa:4514,COX3,4514:down|hsa:4512,COX1,4512:down|hsa:5534,PPP3R1,5534:down|hsa:83464,APH1B,83464:down|hsa:515,ATP5F1,515:down|hsa:4508,ATP6,4508:down|hsa:516,ATP5G1,516:up	http://www.genome.jp/kegg-bin/show_pathway?hsa05010/hsa:5534%09blue/hsa:6392%09blue/hsa:4519%09blue/hsa:2902%09red/hsa:54205%09blue/hsa:516%09red/hsa:515%09blue/hsa:4508%09blue/hsa:83464%09blue/hsa:841%09blue/hsa:4512%09blue/hsa:4513%09blue/hsa:4514%09blue/hsa:518%09blue
Tuberculosis	KEGG PATHWAY	hsa05152	14	170	1899	23753	0.00737230121116	0.00715699069591	0.497751418002	0.974537777814	1051|3459|1432|3552|841|3588|54205|114609|8767|5869|5993|5534|4790|64170	http://www.genome.jp/kegg-bin/show_pathway?hsa05152/hsa:5534%09red/hsa:1432%09red/hsa:3552%09red/hsa:8767%09red/hsa:3459%09red/hsa:54205%09red/hsa:3588%09red/hsa:4790%09red/hsa:1051%09red/hsa:64170%09red/hsa:841%09red/hsa:114609%09red/hsa:5869%09red/hsa:5993%09red	hsa:1051,CEBPB,1051:down|hsa:3459,IFNGR1,3459:down|hsa:1432,MAPK14,1432:down|hsa:3552,IL1A,3552:down|hsa:841,CASP8,841:down|hsa:3588,IL10RB,3588:down|hsa:54205,CYCS,54205:down|hsa:114609,TIRAP,114609:down|hsa:8767,RIPK2,8767:down|hsa:5869,RAB5B,5869:down|hsa:5993,RFX5,5993:down|hsa:5534,PPP3R1,5534:down|hsa:4790,NFKB1,4790:down|hsa:64170,CARD9,64170:up	http://www.genome.jp/kegg-bin/show_pathway?hsa05152/hsa:5534%09blue/hsa:1432%09blue/hsa:3552%09blue/hsa:8767%09blue/hsa:3459%09blue/hsa:54205%09blue/hsa:3588%09blue/hsa:4790%09blue/hsa:1051%09blue/hsa:64170%09red/hsa:841%09blue/hsa:114609%09blue/hsa:5869%09blue/hsa:5993%09blue
Chemokine signaling pathway	KEGG PATHWAY	hsa04062	14	186	1899	23753	0.00737230121116	0.00783058982023	0.62553518755	0.97702190212	5580|57580|2920|3576|5293|7852|5604|5906|2919|9564|3055|4790|6774|4792	http://www.genome.jp/kegg-bin/show_pathway?hsa04062/hsa:6774%09red/hsa:5580%09red/hsa:5906%09red/hsa:2920%09red/hsa:5293%09red/hsa:4792%09red/hsa:3576%09red/hsa:2919%09red/hsa:4790%09red/hsa:9564%09red/hsa:5604%09red/hsa:57580%09red/hsa:3055%09red/hsa:7852%09red	hsa:5580,PRKCD,5580:down|hsa:57580,PREX1,57580:down|hsa:2920,CXCL2,2920:down|hsa:3576,CXCL8,3576:down|hsa:5293,PIK3CD,5293:down|hsa:7852,CXCR4,7852:down|hsa:5604,MAP2K1,5604:down|hsa:5906,RAP1A,5906:down|hsa:2919,CXCL1,2919:down|hsa:9564,BCAR1,9564:up|hsa:3055,HCK,3055:up|hsa:4790,NFKB1,4790:down|hsa:6774,STAT3,6774:down|hsa:4792,NFKBIA,4792:down	http://www.genome.jp/kegg-bin/show_pathway?hsa04062/hsa:6774%09blue/hsa:5580%09blue/hsa:5906%09blue/hsa:2920%09blue/hsa:5293%09blue/hsa:4792%09blue/hsa:3576%09blue/hsa:2919%09blue/hsa:4790%09blue/hsa:9564%09red/hsa:5604%09blue/hsa:57580%09blue/hsa:3055%09red/hsa:7852%09blue
Regulation of actin cytoskeleton	KEGG PATHWAY	hsa04810	14	215	1899	23753	0.00737230121116	0.00905148823307	0.807258461016	1.0	79784|2768|81|1729|8396|5293|5154|22800|10552|4627|5604|9564|10458|23191	http://www.genome.jp/kegg-bin/show_pathway?hsa04810/hsa:8396%09red/hsa:5604%09red/hsa:5154%09red/hsa:81%09red/hsa:23191%09red/hsa:5293%09red/hsa:79784%09red/hsa:2768%09red/hsa:9564%09red/hsa:4627%09red/hsa:10552%09red/hsa:22800%09red/hsa:10458%09red/hsa:1729%09red	hsa:79784,MYH14,79784:up|hsa:2768,GNA12,2768:down|hsa:81,ACTN4,81:down|hsa:1729,DIAPH1,1729:down|hsa:8396,PIP4K2B,8396:down|hsa:5293,PIK3CD,5293:down|hsa:5154,PDGFA,5154:down|hsa:22800,RRAS2,22800:down|hsa:10552,ARPC1A,10552:down|hsa:4627,MYH9,4627:down|hsa:5604,MAP2K1,5604:down|hsa:9564,BCAR1,9564:up|hsa:10458,BAIAP2,10458:up|hsa:23191,CYFIP1,23191:down	http://www.genome.jp/kegg-bin/show_pathway?hsa04810/hsa:8396%09blue/hsa:5604%09blue/hsa:5154%09blue/hsa:81%09blue/hsa:23191%09blue/hsa:5293%09blue/hsa:79784%09red/hsa:2768%09blue/hsa:9564%09red/hsa:4627%09blue/hsa:10552%09blue/hsa:22800%09blue/hsa:10458%09red/hsa:1729%09blue
Cytokine-cytokine receptor interaction	KEGG PATHWAY	hsa04060	14	258	1899	23753	0.00737230121116	0.0108617858797	0.945254465609	1.0	27242|5008|3552|3588|2920|55540|3576|5154|7852|7424|650|2919|3459|8795	http://www.genome.jp/kegg-bin/show_pathway?hsa04060/hsa:650%09red/hsa:3552%09red/hsa:55540%09red/hsa:3459%09red/hsa:2920%09red/hsa:5008%09red/hsa:3588%09red/hsa:3576%09red/hsa:8795%09red/hsa:7424%09red/hsa:5154%09red/hsa:2919%09red/hsa:27242%09red/hsa:7852%09red	hsa:27242,TNFRSF21,27242:down|hsa:5008,OSM,5008:up|hsa:3552,IL1A,3552:down|hsa:3588,IL10RB,3588:down|hsa:2920,CXCL2,2920:down|hsa:55540,IL17RB,55540:down|hsa:3576,CXCL8,3576:down|hsa:5154,PDGFA,5154:down|hsa:7852,CXCR4,7852:down|hsa:7424,VEGFC,7424:down|hsa:650,BMP2,650:down|hsa:2919,CXCL1,2919:down|hsa:3459,IFNGR1,3459:down|hsa:8795,TNFRSF10B,8795:down	http://www.genome.jp/kegg-bin/show_pathway?hsa04060/hsa:650%09blue/hsa:3552%09blue/hsa:55540%09blue/hsa:3459%09blue/hsa:2920%09blue/hsa:5008%09red/hsa:3588%09blue/hsa:3576%09blue/hsa:8795%09blue/hsa:7424%09blue/hsa:5154%09blue/hsa:2919%09blue/hsa:27242%09blue/hsa:7852%09blue
p53 signaling pathway	KEGG PATHWAY	hsa04115	13	68	1899	23753	0.00684570826751	0.00286279627836	0.00633282190019	0.446787047122	891|900|595|841|9134|898|54205|6477|7057|11200|5366|8795|4616	http://www.genome.jp/kegg-bin/show_pathway?hsa04115/hsa:5366%09red/hsa:891%09red/hsa:900%09red/hsa:54205%09red/hsa:595%09red/hsa:898%09red/hsa:8795%09red/hsa:9134%09red/hsa:7057%09red/hsa:841%09red/hsa:4616%09red/hsa:6477%09red/hsa:11200%09red	hsa:891,CCNB1,891:down|hsa:900,CCNG1,900:down|hsa:595,CCND1,595:down|hsa:841,CASP8,841:down|hsa:9134,CCNE2,9134:down|hsa:898,CCNE1,898:down|hsa:54205,CYCS,54205:down|hsa:6477,SIAH1,6477:down|hsa:7057,THBS1,7057:up|hsa:11200,CHEK2,11200:down|hsa:5366,PMAIP1,5366:down|hsa:8795,TNFRSF10B,8795:down|hsa:4616,GADD45B,4616:up	http://www.genome.jp/kegg-bin/show_pathway?hsa04115/hsa:5366%09blue/hsa:891%09blue/hsa:900%09blue/hsa:54205%09blue/hsa:595%09blue/hsa:898%09blue/hsa:8795%09blue/hsa:9134%09blue/hsa:7057%09red/hsa:841%09blue/hsa:4616%09red/hsa:6477%09blue/hsa:11200%09blue
HIF-1 signaling pathway	KEGG PATHWAY	hsa04066	13	106	1899	23753	0.00684570826751	0.00446259419863	0.101912087063	0.851494473705	5582|5604|1977|3459|5293|80201|5230|3939|3098|4790|6774|6923|4846	http://www.genome.jp/kegg-bin/show_pathway?hsa04066/hsa:6774%09red/hsa:3459%09red/hsa:5582%09red/hsa:5293%09red/hsa:80201%09red/hsa:1977%09red/hsa:5604%09red/hsa:3098%09red/hsa:4790%09red/hsa:5230%09red/hsa:6923%09red/hsa:3939%09red/hsa:4846%09red	hsa:5582,PRKCG,5582:up|hsa:5604,MAP2K1,5604:down|hsa:1977,EIF4E,1977:down|hsa:3459,IFNGR1,3459:down|hsa:5293,PIK3CD,5293:down|hsa:80201,HKDC1,80201:down|hsa:5230,PGK1,5230:down|hsa:3939,LDHA,3939:down|hsa:3098,HK1,3098:down|hsa:4790,NFKB1,4790:down|hsa:6774,STAT3,6774:down|hsa:6923,TCEB2,6923:up|hsa:4846,NOS3,4846:up	http://www.genome.jp/kegg-bin/show_pathway?hsa04066/hsa:6774%09blue/hsa:3459%09blue/hsa:5582%09red/hsa:5293%09blue/hsa:80201%09blue/hsa:1977%09blue/hsa:5604%09blue/hsa:3098%09blue/hsa:4790%09blue/hsa:5230%09blue/hsa:6923%09red/hsa:3939%09blue/hsa:4846%09red
Ribosome	KEGG PATHWAY	hsa03010	13	132	1899	23753	0.00684570826751	0.00555719277565	0.276859235079	0.973022692292	64969|51263|64983|9801|51073|6187|6142|11222|6203|6158|6129|65005|6170	http://www.genome.jp/kegg-bin/show_pathway?hsa03010/hsa:6203%09red/hsa:64969%09red/hsa:6187%09red/hsa:6142%09red/hsa:6170%09red/hsa:6158%09red/hsa:64983%09red/hsa:9801%09red/hsa:51073%09red/hsa:65005%09red/hsa:11222%09red/hsa:51263%09red/hsa:6129%09red	hsa:64969,MRPS5,64969:down|hsa:51263,MRPL30,51263:down|hsa:64983,MRPL32,64983:down|hsa:9801,MRPL19,9801:down|hsa:51073,MRPL4,51073:up|hsa:6187,RPS2,6187:up|hsa:6142,RPL18A,6142:up|hsa:11222,MRPL3,11222:down|hsa:6203,RPS9,6203:up|hsa:6158,RPL28,6158:up|hsa:6129,RPL7,6129:up|hsa:65005,MRPL9,65005:down|hsa:6170,RPL39,6170:up	http://www.genome.jp/kegg-bin/show_pathway?hsa03010/hsa:6203%09red/hsa:64969%09blue/hsa:6187%09red/hsa:6142%09red/hsa:6170%09red/hsa:6158%09red/hsa:64983%09blue/hsa:9801%09blue/hsa:51073%09red/hsa:65005%09blue/hsa:11222%09blue/hsa:51263%09blue/hsa:6129%09red
Non-alcoholic fatty liver disease (NAFLD)	KEGG PATHWAY	hsa04932	13	149	1899	23753	0.00684570826751	0.00627289184524	0.423085563307	0.973022692292	54205|4519|3552|841|6392|4513|3576|5293|4514|4512|51094|7494|4790	http://www.genome.jp/kegg-bin/show_pathway?hsa04932/hsa:6392%09red/hsa:3552%09red/hsa:51094%09red/hsa:54205%09red/hsa:5293%09red/hsa:3576%09red/hsa:4790%09red/hsa:7494%09red/hsa:4519%09red/hsa:841%09red/hsa:4512%09red/hsa:4513%09red/hsa:4514%09red	hsa:54205,CYCS,54205:down|hsa:4519,CYTB,4519:down|hsa:3552,IL1A,3552:down|hsa:841,CASP8,841:down|hsa:6392,SDHD,6392:down|hsa:4513,COX2,4513:down|hsa:3576,CXCL8,3576:down|hsa:5293,PIK3CD,5293:down|hsa:4514,COX3,4514:down|hsa:4512,COX1,4512:down|hsa:51094,ADIPOR1,51094:down|hsa:7494,XBP1,7494:down|hsa:4790,NFKB1,4790:down	http://www.genome.jp/kegg-bin/show_pathway?hsa04932/hsa:6392%09blue/hsa:3552%09blue/hsa:51094%09blue/hsa:54205%09blue/hsa:5293%09blue/hsa:3576%09blue/hsa:4790%09blue/hsa:7494%09blue/hsa:4519%09blue/hsa:841%09blue/hsa:4512%09blue/hsa:4513%09blue/hsa:4514%09blue
Transcriptional misregulation in cancer	KEGG PATHWAY	hsa05202	13	174	1899	23753	0.00684570826751	0.00732539047699	0.633826154093	0.979567891931	3207|3206|1848|597|1051|8938|3576|5154|6929|79058|4609|5468|4790	http://www.genome.jp/kegg-bin/show_pathway?hsa05202/hsa:1848%09red/hsa:3207%09red/hsa:3206%09red/hsa:79058%09red/hsa:597%09red/hsa:3576%09red/hsa:4790%09red/hsa:1051%09red/hsa:6929%09red/hsa:5154%09red/hsa:8938%09red/hsa:4609%09red/hsa:5468%09red	hsa:3207,HOXA11,3207:down|hsa:3206,HOXA10,3206:up|hsa:1848,DUSP6,1848:down|hsa:597,BCL2A1,597:up|hsa:1051,CEBPB,1051:down|hsa:8938,BAIAP3,8938:up|hsa:3576,CXCL8,3576:down|hsa:5154,PDGFA,5154:down|hsa:6929,TCF3,6929:down|hsa:79058,ASPSCR1,79058:up|hsa:4609,MYC,4609:down|hsa:5468,PPARG,5468:down|hsa:4790,NFKB1,4790:down	http://www.genome.jp/kegg-bin/show_pathway?hsa05202/hsa:1848%09blue/hsa:3207%09blue/hsa:3206%09red/hsa:79058%09red/hsa:597%09red/hsa:3576%09blue/hsa:4790%09blue/hsa:1051%09blue/hsa:6929%09blue/hsa:5154%09blue/hsa:8938%09red/hsa:4609%09blue/hsa:5468%09blue
Rap1 signaling pathway	KEGG PATHWAY	hsa04015	13	211	1899	23753	0.00684570826751	0.00888308845199	0.853661330369	1.0	5154|2902|5582|3397|83593|5293|9564|57121|5604|7424|5906|1432|7057	http://www.genome.jp/kegg-bin/show_pathway?hsa04015/hsa:3397%09red/hsa:1432%09red/hsa:5154%09red/hsa:5906%09red/hsa:5582%09red/hsa:57121%09red/hsa:5293%09red/hsa:9564%09red/hsa:7424%09red/hsa:5604%09red/hsa:7057%09red/hsa:83593%09red/hsa:2902%09red	hsa:5154,PDGFA,5154:down|hsa:2902,GRIN1,2902:up|hsa:5582,PRKCG,5582:up|hsa:3397,ID1,3397:down|hsa:83593,RASSF5,83593:down|hsa:5293,PIK3CD,5293:down|hsa:9564,BCAR1,9564:up|hsa:57121,LPAR5,57121:down|hsa:5604,MAP2K1,5604:down|hsa:7424,VEGFC,7424:down|hsa:5906,RAP1A,5906:down|hsa:1432,MAPK14,1432:down|hsa:7057,THBS1,7057:up	http://www.genome.jp/kegg-bin/show_pathway?hsa04015/hsa:3397%09blue/hsa:1432%09blue/hsa:5154%09blue/hsa:5906%09blue/hsa:5582%09red/hsa:57121%09blue/hsa:5293%09blue/hsa:9564%09red/hsa:7424%09blue/hsa:5604%09blue/hsa:7057%09red/hsa:83593%09blue/hsa:2902%09red
Arginine and proline metabolism	KEGG PATHWAY	hsa00330	12	59	1899	23753	0.00631911532385	0.00248389677093	0.00562026460759	0.423672688629	4129|5832|112849|262|6611|2752|2747|2746|4953|4846|224|223	http://www.genome.jp/kegg-bin/show_pathway?hsa00330/hsa:224%09red/hsa:5832%09red/hsa:223%09red/hsa:2747%09red/hsa:2746%09red/hsa:4953%09red/hsa:4846%09red/hsa:2752%09red/hsa:262%09red/hsa:6611%09red/hsa:4129%09red/hsa:112849%09red	hsa:4129,MAOB,4129:down|hsa:5832,ALDH18A1,5832:down|hsa:112849,L3HYPDH,112849:up|hsa:262,AMD1,262:down|hsa:6611,SMS,6611:down|hsa:2752,GLUL,2752:down|hsa:2747,GLUD2,2747:down|hsa:2746,GLUD1,2746:down|hsa:4953,ODC1,4953:down|hsa:4846,NOS3,4846:up|hsa:224,ALDH3A2,224:down|hsa:223,ALDH9A1,223:down	http://www.genome.jp/kegg-bin/show_pathway?hsa00330/hsa:224%09blue/hsa:5832%09blue/hsa:223%09blue/hsa:2747%09blue/hsa:2746%09blue/hsa:4953%09blue/hsa:4846%09red/hsa:2752%09blue/hsa:262%09blue/hsa:6611%09blue/hsa:4129%09blue/hsa:112849%09red
Salmonella infection	KEGG PATHWAY	hsa05132	12	84	1899	23753	0.00631911532385	0.00353639540269	0.0509150522193	0.74599824373	79784|3459|1432|3552|2316|2920|3576|10552|2919|4627|4790|3831	http://www.genome.jp/kegg-bin/show_pathway?hsa05132/hsa:1432%09red/hsa:3552%09red/hsa:3459%09red/hsa:2920%09red/hsa:79784%09red/hsa:3576%09red/hsa:4790%09red/hsa:4627%09red/hsa:10552%09red/hsa:2919%09red/hsa:3831%09red/hsa:2316%09red	hsa:79784,MYH14,79784:up|hsa:3459,IFNGR1,3459:down|hsa:1432,MAPK14,1432:down|hsa:3552,IL1A,3552:down|hsa:2316,FLNA,2316:up|hsa:2920,CXCL2,2920:down|hsa:3576,CXCL8,3576:down|hsa:10552,ARPC1A,10552:down|hsa:2919,CXCL1,2919:down|hsa:4627,MYH9,4627:down|hsa:4790,NFKB1,4790:down|hsa:3831,KLC1,3831:down	http://www.genome.jp/kegg-bin/show_pathway?hsa05132/hsa:1432%09blue/hsa:3552%09blue/hsa:3459%09blue/hsa:2920%09blue/hsa:79784%09red/hsa:3576%09blue/hsa:4790%09blue/hsa:4627%09blue/hsa:10552%09blue/hsa:2919%09blue/hsa:3831%09blue/hsa:2316%09red
@@Pyrimidine metabolism	KEGG PATHWAY	hsa00240	12	101	1899	23753	0.00631911532385	0.00425209447228	0.131204684181	0.890895827595	5433|55718|7298|7372|9533|25885|54107|51082|11128|4860|1854|5558	http://www.genome.jp/kegg-bin/show_pathway?hsa00240/hsa:54107%09red/hsa:51082%09red/hsa:4860%09red/hsa:7298%09red/hsa:25885%09red/hsa:7372%09red/hsa:1854%09red/hsa:5433%09red/hsa:55718%09red/hsa:9533%09red/hsa:11128%09red/hsa:5558%09red	hsa:5433,POLR2D,5433:down|hsa:55718,POLR3E,55718:down|hsa:7298,TYMS,7298:down|hsa:7372,UMPS,7372:down|hsa:9533,POLR1C,9533:down|hsa:25885,POLR1A,25885:down|hsa:54107,POLE3,54107:down|hsa:51082,POLR1D,51082:down|hsa:11128,POLR3A,11128:down|hsa:4860,PNP,4860:down|hsa:1854,DUT,1854:down|hsa:5558,PRIM2,5558:down	http://www.genome.jp/kegg-bin/show_pathway?hsa00240/hsa:54107%09blue/hsa:51082%09blue/hsa:4860%09blue/hsa:7298%09blue/hsa:25885%09blue/hsa:7372%09blue/hsa:1854%09blue/hsa:5433%09blue/hsa:55718%09blue/hsa:9533%09blue/hsa:11128%09blue/hsa:5558%09blue
TNF signaling pathway	KEGG PATHWAY	hsa04668	12	110	1899	23753	0.00631911532385	0.00463099397971	0.192039117425	0.973022692292	1051|1432|841|2920|5293|5604|7424|197259|7128|2919|4790|4792	http://www.genome.jp/kegg-bin/show_pathway?hsa04668/hsa:1432%09red/hsa:7128%09red/hsa:2920%09red/hsa:5293%09red/hsa:4792%09red/hsa:2919%09red/hsa:1051%09red/hsa:7424%09red/hsa:5604%09red/hsa:841%09red/hsa:4790%09red/hsa:197259%09red	hsa:1051,CEBPB,1051:down|hsa:1432,MAPK14,1432:down|hsa:841,CASP8,841:down|hsa:2920,CXCL2,2920:down|hsa:5293,PIK3CD,5293:down|hsa:5604,MAP2K1,5604:down|hsa:7424,VEGFC,7424:down|hsa:197259,MLKL,197259:down|hsa:7128,TNFAIP3,7128:down|hsa:2919,CXCL1,2919:down|hsa:4790,NFKB1,4790:down|hsa:4792,NFKBIA,4792:down	http://www.genome.jp/kegg-bin/show_pathway?hsa04668/hsa:1432%09blue/hsa:7128%09blue/hsa:2920%09blue/hsa:5293%09blue/hsa:4792%09blue/hsa:2919%09blue/hsa:1051%09blue/hsa:7424%09blue/hsa:5604%09blue/hsa:841%09blue/hsa:4790%09blue/hsa:197259%09blue
Leukocyte transendothelial migration	KEGG PATHWAY	hsa04670	12	118	1899	23753	0.00631911532385	0.00496779354187	0.255024126102	0.973022692292	5582|83593|137075|5293|9564|9080|7852|5906|1495|1432|81|50848	http://www.genome.jp/kegg-bin/show_pathway?hsa04670/hsa:1432%09red/hsa:83593%09red/hsa:5906%09red/hsa:5582%09red/hsa:5293%09red/hsa:9080%09red/hsa:9564%09red/hsa:50848%09red/hsa:137075%09red/hsa:1495%09red/hsa:7852%09red/hsa:81%09red	hsa:5582,PRKCG,5582:up|hsa:83593,RASSF5,83593:down|hsa:137075,CLDN23,137075:down|hsa:5293,PIK3CD,5293:down|hsa:9564,BCAR1,9564:up|hsa:9080,CLDN9,9080:up|hsa:7852,CXCR4,7852:down|hsa:5906,RAP1A,5906:down|hsa:1495,CTNNA1,1495:down|hsa:1432,MAPK14,1432:down|hsa:81,ACTN4,81:down|hsa:50848,F11R,50848:down	http://www.genome.jp/kegg-bin/show_pathway?hsa04670/hsa:1432%09blue/hsa:83593%09blue/hsa:5906%09blue/hsa:5582%09red/hsa:5293%09blue/hsa:9080%09red/hsa:9564%09red/hsa:50848%09blue/hsa:137075%09blue/hsa:1495%09blue/hsa:7852%09blue/hsa:81%09blue
Thyroid hormone signaling pathway	KEGG PATHWAY	hsa04919	12	119	1899	23753	0.00631911532385	0.00500989348714	0.263378964684	0.973022692292	5582|4853|1827|1735|5293|483|5604|476|4609|595|9968|480	http://www.genome.jp/kegg-bin/show_pathway?hsa04919/hsa:483%09red/hsa:5582%09red/hsa:1827%09red/hsa:595%09red/hsa:5293%09red/hsa:5604%09red/hsa:480%09red/hsa:9968%09red/hsa:4609%09red/hsa:476%09red/hsa:1735%09red/hsa:4853%09red	hsa:5582,PRKCG,5582:up|hsa:4853,NOTCH2,4853:down|hsa:1827,RCAN1,1827:down|hsa:1735,DIO3,1735:up|hsa:5293,PIK3CD,5293:down|hsa:483,ATP1B3,483:down|hsa:5604,MAP2K1,5604:down|hsa:476,ATP1A1,476:down|hsa:4609,MYC,4609:down|hsa:595,CCND1,595:down|hsa:9968,MED12,9968:down|hsa:480,ATP1A4,480:down	http://www.genome.jp/kegg-bin/show_pathway?hsa04919/hsa:483%09blue/hsa:5582%09red/hsa:1827%09blue/hsa:595%09blue/hsa:5293%09blue/hsa:5604%09blue/hsa:480%09blue/hsa:9968%09blue/hsa:4609%09blue/hsa:476%09blue/hsa:1735%09red/hsa:4853%09blue
Osteoclast differentiation	KEGG PATHWAY	hsa04380	12	129	1899	23753	0.00631911532385	0.00543089293984	0.351121042047	0.973022692292	1432|3552|2354|3459|5293|5604|2534|5534|5468|4790|4792|2355	http://www.genome.jp/kegg-bin/show_pathway?hsa04380/hsa:5534%09red/hsa:1432%09red/hsa:3552%09red/hsa:3459%09red/hsa:2534%09red/hsa:5293%09red/hsa:4792%09red/hsa:4790%09red/hsa:5604%09red/hsa:5468%09red/hsa:2354%09red/hsa:2355%09red	hsa:1432,MAPK14,1432:down|hsa:3552,IL1A,3552:down|hsa:2354,FOSB,2354:up|hsa:3459,IFNGR1,3459:down|hsa:5293,PIK3CD,5293:down|hsa:5604,MAP2K1,5604:down|hsa:2534,FYN,2534:down|hsa:5534,PPP3R1,5534:down|hsa:5468,PPARG,5468:down|hsa:4790,NFKB1,4790:down|hsa:4792,NFKBIA,4792:down|hsa:2355,FOSL2,2355:down	http://www.genome.jp/kegg-bin/show_pathway?hsa04380/hsa:5534%09blue/hsa:1432%09blue/hsa:3552%09blue/hsa:3459%09blue/hsa:2534%09blue/hsa:5293%09blue/hsa:4792%09blue/hsa:4790%09blue/hsa:5604%09blue/hsa:5468%09blue/hsa:2354%09red/hsa:2355%09blue
Ubiquitin mediated proteolysis	KEGG PATHWAY	hsa04120	12	137	1899	23753	0.00631911532385	0.005767692502	0.424425797796	0.973022692292	246184|7323|55120|11060|6477|65264|10393|9690|8924|55585|54926|6923	http://www.genome.jp/kegg-bin/show_pathway?hsa04120/hsa:6477%09red/hsa:11060%09red/hsa:7323%09red/hsa:55120%09red/hsa:54926%09red/hsa:9690%09red/hsa:10393%09red/hsa:65264%09red/hsa:6923%09red/hsa:8924%09red/hsa:246184%09red/hsa:55585%09red	hsa:246184,CDC26,246184:down|hsa:7323,UBE2D3,7323:down|hsa:55120,FANCL,55120:down|hsa:11060,WWP2,11060:down|hsa:6477,SIAH1,6477:down|hsa:65264,UBE2Z,65264:down|hsa:10393,ANAPC10,10393:up|hsa:9690,UBE3C,9690:down|hsa:8924,HERC2,8924:down|hsa:55585,UBE2Q1,55585:down|hsa:54926,UBE2R2,54926:down|hsa:6923,TCEB2,6923:up	http://www.genome.jp/kegg-bin/show_pathway?hsa04120/hsa:6477%09blue/hsa:11060%09blue/hsa:7323%09blue/hsa:55120%09blue/hsa:54926%09blue/hsa:9690%09blue/hsa:10393%09red/hsa:65264%09blue/hsa:6923%09red/hsa:8924%09blue/hsa:246184%09blue/hsa:55585%09blue
Hippo signaling pathway	KEGG PATHWAY	hsa04390	12	154	1899	23753	0.00631911532385	0.00648339157159	0.577023339415	0.976888829714	10971|595|3397|4092|4089|8994|10207|11211|1495|650|4609|7533	http://www.genome.jp/kegg-bin/show_pathway?hsa04390/hsa:650%09red/hsa:11211%09red/hsa:8994%09red/hsa:595%09red/hsa:7533%09red/hsa:10207%09red/hsa:4092%09red/hsa:3397%09red/hsa:4089%09red/hsa:4609%09red/hsa:1495%09red/hsa:10971%09red	hsa:10971,YWHAQ,10971:down|hsa:595,CCND1,595:down|hsa:3397,ID1,3397:down|hsa:4092,SMAD7,4092:down|hsa:4089,SMAD4,4089:down|hsa:8994,LIMD1,8994:down|hsa:10207,INADL,10207:up|hsa:11211,FZD10,11211:down|hsa:1495,CTNNA1,1495:down|hsa:650,BMP2,650:down|hsa:4609,MYC,4609:down|hsa:7533,YWHAH,7533:down	http://www.genome.jp/kegg-bin/show_pathway?hsa04390/hsa:650%09blue/hsa:11211%09blue/hsa:8994%09blue/hsa:595%09blue/hsa:7533%09blue/hsa:10207%09red/hsa:4092%09blue/hsa:3397%09blue/hsa:4089%09blue/hsa:4609%09blue/hsa:1495%09blue/hsa:10971%09blue
Proteoglycans in cancer	KEGG PATHWAY	hsa05205	12	201	1899	23753	0.00631911532385	0.00846208899928	0.871766629762	1.0	595|5582|5604|2316|5293|7057|22800|11211|4609|1432|3339|6774	http://www.genome.jp/kegg-bin/show_pathway?hsa05205/hsa:11211%09red/hsa:1432%09red/hsa:5582%09red/hsa:595%09red/hsa:5293%09red/hsa:3339%09red/hsa:5604%09red/hsa:2316%09red/hsa:22800%09red/hsa:7057%09red/hsa:6774%09red/hsa:4609%09red	hsa:595,CCND1,595:down|hsa:5582,PRKCG,5582:up|hsa:5604,MAP2K1,5604:down|hsa:2316,FLNA,2316:up|hsa:5293,PIK3CD,5293:down|hsa:7057,THBS1,7057:up|hsa:22800,RRAS2,22800:down|hsa:11211,FZD10,11211:down|hsa:4609,MYC,4609:down|hsa:1432,MAPK14,1432:down|hsa:3339,HSPG2,3339:up|hsa:6774,STAT3,6774:down	http://www.genome.jp/kegg-bin/show_pathway?hsa05205/hsa:11211%09blue/hsa:1432%09blue/hsa:5582%09red/hsa:595%09blue/hsa:5293%09blue/hsa:3339%09red/hsa:5604%09blue/hsa:2316%09red/hsa:22800%09blue/hsa:7057%09red/hsa:6774%09blue/hsa:4609%09blue
NOD-like receptor signaling pathway	KEGG PATHWAY	hsa04621	11	57	1899	23753	0.0057925223802	0.00239969688039	0.0108693955251	0.483110642631	1432|841|2920|3576|8767|7128|2919|4790|55914|4792|64170	http://www.genome.jp/kegg-bin/show_pathway?hsa04621/hsa:1432%09red/hsa:8767%09red/hsa:2920%09red/hsa:4792%09red/hsa:3576%09red/hsa:4790%09red/hsa:64170%09red/hsa:2919%09red/hsa:841%09red/hsa:55914%09red/hsa:7128%09red	hsa:1432,MAPK14,1432:down|hsa:841,CASP8,841:down|hsa:2920,CXCL2,2920:down|hsa:3576,CXCL8,3576:down|hsa:8767,RIPK2,8767:down|hsa:7128,TNFAIP3,7128:down|hsa:2919,CXCL1,2919:down|hsa:4790,NFKB1,4790:down|hsa:55914,ERBB2IP,55914:up|hsa:4792,NFKBIA,4792:down|hsa:64170,CARD9,64170:up	http://www.genome.jp/kegg-bin/show_pathway?hsa04621/hsa:1432%09blue/hsa:8767%09blue/hsa:2920%09blue/hsa:4792%09blue/hsa:3576%09blue/hsa:4790%09blue/hsa:64170%09red/hsa:2919%09blue/hsa:841%09blue/hsa:55914%09red/hsa:7128%09blue
Carbon metabolism	KEGG PATHWAY	hsa01200	11	104	1899	23753	0.0057925223802	0.00437839430809	0.23123187913	0.973022692292	4329|29968|5230|5631|4190|80201|6392|22934|8802|3098|275	http://www.genome.jp/kegg-bin/show_pathway?hsa01200/hsa:8802%09red/hsa:6392%09red/hsa:5631%09red/hsa:22934%09red/hsa:80201%09red/hsa:4190%09red/hsa:29968%09red/hsa:5230%09red/hsa:3098%09red/hsa:275%09red/hsa:4329%09red	hsa:4329,ALDH6A1,4329:down|hsa:29968,PSAT1,29968:down|hsa:5230,PGK1,5230:down|hsa:5631,PRPS1,5631:down|hsa:4190,MDH1,4190:down|hsa:80201,HKDC1,80201:down|hsa:6392,SDHD,6392:down|hsa:22934,RPIA,22934:down|hsa:8802,SUCLG1,8802:down|hsa:3098,HK1,3098:down|hsa:275,AMT,275:up	http://www.genome.jp/kegg-bin/show_pathway?hsa01200/hsa:8802%09blue/hsa:6392%09blue/hsa:5631%09blue/hsa:22934%09blue/hsa:80201%09blue/hsa:4190%09blue/hsa:29968%09blue/hsa:5230%09blue/hsa:3098%09blue/hsa:275%09red/hsa:4329%09blue
Oocyte meiosis	KEGG PATHWAY	hsa04114	11	113	1899	23753	0.0057925223802	0.00475729381552	0.311297304542	0.973022692292	10971|246184|9134|898|5604|891|10393|5525|5534|10459|7533	http://www.genome.jp/kegg-bin/show_pathway?hsa04114/hsa:7533%09red/hsa:5534%09red/hsa:5525%09red/hsa:891%09red/hsa:898%09red/hsa:9134%09red/hsa:5604%09red/hsa:10459%09red/hsa:10393%09red/hsa:246184%09red/hsa:10971%09red	hsa:10971,YWHAQ,10971:down|hsa:246184,CDC26,246184:down|hsa:9134,CCNE2,9134:down|hsa:898,CCNE1,898:down|hsa:5604,MAP2K1,5604:down|hsa:891,CCNB1,891:down|hsa:10393,ANAPC10,10393:up|hsa:5525,PPP2R5A,5525:down|hsa:5534,PPP3R1,5534:down|hsa:10459,MAD2L2,10459:up|hsa:7533,YWHAH,7533:down	http://www.genome.jp/kegg-bin/show_pathway?hsa04114/hsa:7533%09blue/hsa:5534%09blue/hsa:5525%09blue/hsa:891%09blue/hsa:898%09blue/hsa:9134%09blue/hsa:5604%09blue/hsa:10459%09red/hsa:10393%09red/hsa:246184%09blue/hsa:10971%09blue
Hepatitis C	KEGG PATHWAY	hsa05160	11	129	1899	23753	0.0057925223802	0.00543089293984	0.464231670982	0.973022692292	3665|137075|1432|27102|6774|3576|5293|9080|57506|4790|4792	http://www.genome.jp/kegg-bin/show_pathway?hsa05160/hsa:3665%09red/hsa:5293%09red/hsa:4792%09red/hsa:3576%09red/hsa:1432%09red/hsa:9080%09red/hsa:57506%09red/hsa:27102%09red/hsa:4790%09red/hsa:6774%09red/hsa:137075%09red	hsa:3665,IRF7,3665:up|hsa:137075,CLDN23,137075:down|hsa:1432,MAPK14,1432:down|hsa:27102,EIF2AK1,27102:down|hsa:6774,STAT3,6774:down|hsa:3576,CXCL8,3576:down|hsa:5293,PIK3CD,5293:down|hsa:9080,CLDN9,9080:up|hsa:57506,MAVS,57506:down|hsa:4790,NFKB1,4790:down|hsa:4792,NFKBIA,4792:down	http://www.genome.jp/kegg-bin/show_pathway?hsa05160/hsa:3665%09red/hsa:5293%09blue/hsa:4792%09blue/hsa:3576%09blue/hsa:1432%09blue/hsa:9080%09red/hsa:57506%09blue/hsa:27102%09blue/hsa:4790%09blue/hsa:6774%09blue/hsa:137075%09blue
FoxO signaling pathway	KEGG PATHWAY	hsa04068	11	134	1899	23753	0.0057925223802	0.00564139266619	0.511718679872	0.974537777814	891|1432|6774|4089|5293|5604|26260|595|9140|23710|4616	http://www.genome.jp/kegg-bin/show_pathway?hsa04068/hsa:9140%09red/hsa:1432%09red/hsa:5293%09red/hsa:26260%09red/hsa:595%09red/hsa:891%09red/hsa:6774%09red/hsa:5604%09red/hsa:4616%09red/hsa:4089%09red/hsa:23710%09red	hsa:891,CCNB1,891:down|hsa:1432,MAPK14,1432:down|hsa:6774,STAT3,6774:down|hsa:4089,SMAD4,4089:down|hsa:5293,PIK3CD,5293:down|hsa:5604,MAP2K1,5604:down|hsa:26260,FBXO25,26260:up|hsa:595,CCND1,595:down|hsa:9140,ATG12,9140:down|hsa:23710,GABARAPL1,23710:down|hsa:4616,GADD45B,4616:up	http://www.genome.jp/kegg-bin/show_pathway?hsa04068/hsa:9140%09blue/hsa:1432%09blue/hsa:5293%09blue/hsa:26260%09red/hsa:595%09blue/hsa:891%09blue/hsa:6774%09blue/hsa:5604%09blue/hsa:4616%09red/hsa:4089%09blue/hsa:23710%09blue
Jak-STAT signaling pathway	KEGG PATHWAY	hsa04630	11	152	1899	23753	0.0057925223802	0.00639919168105	0.668701705494	0.98206351514	3459|595|3588|5008|5292|5293|6774|200734|4609|10253|81848	http://www.genome.jp/kegg-bin/show_pathway?hsa04630/hsa:6774%09red/hsa:10253%09red/hsa:3459%09red/hsa:5008%09red/hsa:3588%09red/hsa:5293%09red/hsa:595%09red/hsa:200734%09red/hsa:81848%09red/hsa:4609%09red/hsa:5292%09red	hsa:3459,IFNGR1,3459:down|hsa:595,CCND1,595:down|hsa:3588,IL10RB,3588:down|hsa:5008,OSM,5008:up|hsa:5292,PIM1,5292:down|hsa:5293,PIK3CD,5293:down|hsa:6774,STAT3,6774:down|hsa:200734,SPRED2,200734:down|hsa:4609,MYC,4609:down|hsa:10253,SPRY2,10253:down|hsa:81848,SPRY4,81848:down	http://www.genome.jp/kegg-bin/show_pathway?hsa04630/hsa:6774%09blue/hsa:10253%09blue/hsa:3459%09blue/hsa:5008%09red/hsa:3588%09blue/hsa:5293%09blue/hsa:595%09blue/hsa:200734%09blue/hsa:81848%09blue/hsa:4609%09blue/hsa:5292%09blue
cGMP-PKG signaling pathway	KEGG PATHWAY	hsa04022	11	166	1899	23753	0.0057925223802	0.00698859091483	0.767973826211	0.994936336499	2768|7416|483|5293|5604|476|5534|9569|4846|27345|480	http://www.genome.jp/kegg-bin/show_pathway?hsa04022/hsa:5534%09red/hsa:9569%09red/hsa:5293%09red/hsa:2768%09red/hsa:27345%09red/hsa:5604%09red/hsa:480%09red/hsa:483%09red/hsa:476%09red/hsa:4846%09red/hsa:7416%09red	hsa:2768,GNA12,2768:down|hsa:7416,VDAC1,7416:down|hsa:483,ATP1B3,483:down|hsa:5293,PIK3CD,5293:down|hsa:5604,MAP2K1,5604:down|hsa:476,ATP1A1,476:down|hsa:5534,PPP3R1,5534:down|hsa:9569,GTF2IRD1,9569:down|hsa:4846,NOS3,4846:up|hsa:27345,KCNMB4,27345:down|hsa:480,ATP1A4,480:down	http://www.genome.jp/kegg-bin/show_pathway?hsa04022/hsa:5534%09blue/hsa:9569%09blue/hsa:5293%09blue/hsa:2768%09blue/hsa:27345%09blue/hsa:5604%09blue/hsa:480%09blue/hsa:483%09blue/hsa:476%09blue/hsa:4846%09red/hsa:7416%09blue
cAMP signaling pathway	KEGG PATHWAY	hsa04024	11	200	1899	23753	0.0057925223802	0.00841998905401	0.917842190912	1.0	2902|5604|4790|5293|5141|22800|476|5906|483|4792|480	http://www.genome.jp/kegg-bin/show_pathway?hsa04024/hsa:5141%09red/hsa:5906%09red/hsa:5293%09red/hsa:4792%09red/hsa:5604%09red/hsa:4790%09red/hsa:22800%09red/hsa:480%09red/hsa:483%09red/hsa:476%09red/hsa:2902%09red	hsa:2902,GRIN1,2902:up|hsa:5604,MAP2K1,5604:down|hsa:4790,NFKB1,4790:down|hsa:5293,PIK3CD,5293:down|hsa:5141,PDE4A,5141:down|hsa:22800,RRAS2,22800:down|hsa:476,ATP1A1,476:down|hsa:5906,RAP1A,5906:down|hsa:483,ATP1B3,483:down|hsa:4792,NFKBIA,4792:down|hsa:480,ATP1A4,480:down	http://www.genome.jp/kegg-bin/show_pathway?hsa04024/hsa:5141%09blue/hsa:5906%09blue/hsa:5293%09blue/hsa:4792%09blue/hsa:5604%09blue/hsa:4790%09blue/hsa:22800%09blue/hsa:480%09blue/hsa:483%09blue/hsa:476%09blue/hsa:2902%09red
Proteasome	KEGG PATHWAY	hsa03050	10	44	1899	23753	0.00526592943655	0.00185239759188	0.00573086856549	0.424534556377	5689|122706|5719|5718|7979|9491|5685|5684|5687|5686	http://www.genome.jp/kegg-bin/show_pathway?hsa03050/hsa:122706%09red/hsa:9491%09red/hsa:5687%09red/hsa:7979%09red/hsa:5689%09red/hsa:5686%09red/hsa:5719%09red/hsa:5718%09red/hsa:5685%09red/hsa:5684%09red	hsa:5689,PSMB1,5689:down|hsa:122706,PSMB11,122706:up|hsa:5719,PSMD13,5719:down|hsa:5718,PSMD12,5718:down|hsa:7979,SHFM1,7979:down|hsa:9491,PSMF1,9491:down|hsa:5685,PSMA4,5685:down|hsa:5684,PSMA3,5684:down|hsa:5687,PSMA6,5687:down|hsa:5686,PSMA5,5686:down	http://www.genome.jp/kegg-bin/show_pathway?hsa03050/hsa:122706%09red/hsa:9491%09blue/hsa:5687%09blue/hsa:7979%09blue/hsa:5689%09blue/hsa:5686%09blue/hsa:5719%09blue/hsa:5718%09blue/hsa:5685%09blue/hsa:5684%09blue
Ribosome biogenesis in eukaryotes	KEGG PATHWAY	hsa03008	10	76	1899	23753	0.00526592943655	0.00319959584053	0.102798184599	0.851494473705	102157402|3692|55272|10813|55226|6949|7514|26354|51096|10775	http://www.genome.jp/kegg-bin/show_pathway?hsa03008/hsa:26354%09red/hsa:6949%09red/hsa:55226%09red/hsa:10775%09red/hsa:3692%09red/hsa:102157402%09red/hsa:51096%09red/hsa:55272%09red/hsa:7514%09red/hsa:10813%09red	hsa:102157402,AK6,102157402:down|hsa:3692,EIF6,3692:up|hsa:55272,IMP3,55272:down|hsa:10813,UTP14A,10813:down|hsa:55226,NAT10,55226:down|hsa:6949,TCOF1,6949:down|hsa:7514,XPO1,7514:down|hsa:26354,GNL3,26354:down|hsa:51096,UTP18,51096:down|hsa:10775,POP4,10775:down	http://www.genome.jp/kegg-bin/show_pathway?hsa03008/hsa:26354%09blue/hsa:6949%09blue/hsa:55226%09blue/hsa:10775%09blue/hsa:3692%09red/hsa:102157402%09blue/hsa:51096%09blue/hsa:55272%09blue/hsa:7514%09blue/hsa:10813%09blue
Toxoplasmosis	KEGG PATHWAY	hsa05145	10	118	1899	23753	0.00526592943655	0.00496779354187	0.477520818335	0.973022692292	3459|1432|841|3588|54205|5293|6774|3310|4790|4792	http://www.genome.jp/kegg-bin/show_pathway?hsa05145/hsa:1432%09red/hsa:3459%09red/hsa:54205%09red/hsa:3588%09red/hsa:5293%09red/hsa:4792%09red/hsa:6774%09red/hsa:4790%09red/hsa:3310%09red/hsa:841%09red	hsa:3459,IFNGR1,3459:down|hsa:1432,MAPK14,1432:down|hsa:841,CASP8,841:down|hsa:3588,IL10RB,3588:down|hsa:54205,CYCS,54205:down|hsa:5293,PIK3CD,5293:down|hsa:6774,STAT3,6774:down|hsa:3310,HSPA6,3310:up|hsa:4790,NFKB1,4790:down|hsa:4792,NFKBIA,4792:down	http://www.genome.jp/kegg-bin/show_pathway?hsa05145/hsa:1432%09blue/hsa:3459%09blue/hsa:54205%09blue/hsa:3588%09blue/hsa:5293%09blue/hsa:4792%09blue/hsa:6774%09blue/hsa:4790%09blue/hsa:3310%09red/hsa:841%09blue
@@Wnt signaling pathway	KEGG PATHWAY	hsa04310	10	140	1899	23753	0.00526592943655	0.00589399233781	0.680024404279	0.983800386989	595|5582|23401|4089|4609|6477|6907|11211|5534|25805	http://www.genome.jp/kegg-bin/show_pathway?hsa04310/hsa:5534%09red/hsa:6907%09red/hsa:5582%09red/hsa:11211%09red/hsa:595%09red/hsa:23401%09red/hsa:6477%09red/hsa:4089%09red/hsa:4609%09red/hsa:25805%09red	hsa:595,CCND1,595:down|hsa:5582,PRKCG,5582:up|hsa:23401,FRAT2,23401:down|hsa:4089,SMAD4,4089:down|hsa:4609,MYC,4609:down|hsa:6477,SIAH1,6477:down|hsa:6907,TBL1X,6907:down|hsa:11211,FZD10,11211:down|hsa:5534,PPP3R1,5534:down|hsa:25805,BAMBI,25805:down	http://www.genome.jp/kegg-bin/show_pathway?hsa04310/hsa:5534%09blue/hsa:6907%09blue/hsa:5582%09red/hsa:11211%09blue/hsa:595%09blue/hsa:23401%09blue/hsa:6477%09blue/hsa:4089%09blue/hsa:4609%09blue/hsa:25805%09blue
AMPK signaling pathway	KEGG PATHWAY	hsa04152	10	123	1899	23753	0.00526592943655	0.00517829326822	0.527056854364	0.976888829714	890|23216|595|1994|5293|51094|5525|5468|79966|55437	http://www.genome.jp/kegg-bin/show_pathway?hsa04152/hsa:1994%09red/hsa:890%09red/hsa:51094%09red/hsa:5525%09red/hsa:595%09red/hsa:5293%09red/hsa:79966%09red/hsa:55437%09red/hsa:23216%09red/hsa:5468%09red	hsa:890,CCNA2,890:down|hsa:23216,TBC1D1,23216:down|hsa:595,CCND1,595:down|hsa:1994,ELAVL1,1994:down|hsa:5293,PIK3CD,5293:down|hsa:51094,ADIPOR1,51094:down|hsa:5525,PPP2R5A,5525:down|hsa:5468,PPARG,5468:down|hsa:79966,SCD5,79966:down|hsa:55437,STRADB,55437:down	http://www.genome.jp/kegg-bin/show_pathway?hsa04152/hsa:1994%09blue/hsa:890%09blue/hsa:51094%09blue/hsa:5525%09blue/hsa:595%09blue/hsa:5293%09blue/hsa:79966%09blue/hsa:55437%09blue/hsa:23216%09blue/hsa:5468%09blue
Alcoholism	KEGG PATHWAY	hsa05034	10	176	1899	23753	0.00526592943655	0.00740959036753	0.889350241614	1.0	8360|4129|8359|1644|255626|3014|5604|2902|9555|2354	http://www.genome.jp/kegg-bin/show_pathway?hsa05034/hsa:8359%09red/hsa:2354%09red/hsa:3014%09red/hsa:9555%09red/hsa:5604%09red/hsa:255626%09red/hsa:8360%09red/hsa:4129%09red/hsa:1644%09red/hsa:2902%09red	hsa:8360,HIST1H4D,8360:up|hsa:4129,MAOB,4129:down|hsa:8359,HIST1H4A,8359:up|hsa:1644,DDC,1644:up|hsa:255626,HIST1H2BA,255626:up|hsa:3014,H2AFX,3014:up|hsa:5604,MAP2K1,5604:down|hsa:2902,GRIN1,2902:up|hsa:9555,H2AFY,9555:down|hsa:2354,FOSB,2354:up	http://www.genome.jp/kegg-bin/show_pathway?hsa05034/hsa:8359%09red/hsa:2354%09red/hsa:3014%09red/hsa:9555%09blue/hsa:5604%09blue/hsa:255626%09red/hsa:8360%09red/hsa:4129%09blue/hsa:1644%09red/hsa:2902%09red
Endocytosis	KEGG PATHWAY	hsa04144	10	212	1899	23753	0.00526592943655	0.00892518839726	0.970419720971	1.0	4092|4091|10193|80230|91782|7852|5869|51100|116987|3310	http://www.genome.jp/kegg-bin/show_pathway?hsa04144/hsa:51100%09red/hsa:116987%09red/hsa:80230%09red/hsa:10193%09red/hsa:3310%09red/hsa:4091%09red/hsa:4092%09red/hsa:91782%09red/hsa:5869%09red/hsa:7852%09red	hsa:4092,SMAD7,4092:down|hsa:4091,SMAD6,4091:down|hsa:10193,RNF41,10193:down|hsa:80230,RUFY1,80230:down|hsa:91782,CHMP7,91782:down|hsa:7852,CXCR4,7852:down|hsa:5869,RAB5B,5869:down|hsa:51100,SH3GLB1,51100:down|hsa:116987,AGAP1,116987:down|hsa:3310,HSPA6,3310:up	http://www.genome.jp/kegg-bin/show_pathway?hsa04144/hsa:51100%09blue/hsa:116987%09blue/hsa:80230%09blue/hsa:10193%09blue/hsa:3310%09red/hsa:4091%09blue/hsa:4092%09blue/hsa:91782%09blue/hsa:5869%09blue/hsa:7852%09blue
Lysine degradation	KEGG PATHWAY	hsa00310	9	52	1899	23753	0.00473933649289	0.00218919715404	0.034672300131	0.654963583243	79813|387893|3033|9869|64324|23067|79823|224|223	http://www.genome.jp/kegg-bin/show_pathway?hsa00310/hsa:224%09red/hsa:223%09red/hsa:387893%09red/hsa:3033%09red/hsa:79813%09red/hsa:79823%09red/hsa:64324%09red/hsa:9869%09red/hsa:23067%09red	hsa:79813,EHMT1,79813:down|hsa:387893,SETD8,387893:down|hsa:3033,HADH,3033:down|hsa:9869,SETDB1,9869:down|hsa:64324,NSD1,64324:down|hsa:23067,SETD1B,23067:down|hsa:79823,CAMKMT,79823:down|hsa:224,ALDH3A2,224:down|hsa:223,ALDH9A1,223:down	http://www.genome.jp/kegg-bin/show_pathway?hsa00310/hsa:224%09blue/hsa:223%09blue/hsa:387893%09blue/hsa:3033%09blue/hsa:79813%09blue/hsa:79823%09blue/hsa:64324%09blue/hsa:9869%09blue/hsa:23067%09blue
Cytosolic DNA-sensing pathway	KEGG PATHWAY	hsa04623	9	58	1899	23753	0.00473933649289	0.00244179682566	0.0578724768563	0.775207168542	3665|55718|9533|51082|57506|11128|103|4790|4792	http://www.genome.jp/kegg-bin/show_pathway?hsa04623/hsa:3665%09red/hsa:51082%09red/hsa:4792%09red/hsa:4790%09red/hsa:57506%09red/hsa:55718%09red/hsa:9533%09red/hsa:103%09red/hsa:11128%09red	hsa:3665,IRF7,3665:up|hsa:55718,POLR3E,55718:down|hsa:9533,POLR1C,9533:down|hsa:51082,POLR1D,51082:down|hsa:57506,MAVS,57506:down|hsa:11128,POLR3A,11128:down|hsa:103,ADAR,103:down|hsa:4790,NFKB1,4790:down|hsa:4792,NFKBIA,4792:down	http://www.genome.jp/kegg-bin/show_pathway?hsa04623/hsa:3665%09red/hsa:51082%09blue/hsa:4792%09blue/hsa:4790%09blue/hsa:57506%09blue/hsa:55718%09blue/hsa:9533%09blue/hsa:103%09blue/hsa:11128%09blue
Shigellosis	KEGG PATHWAY	hsa05131	9	62	1899	23753	0.00473933649289	0.00261019660674	0.07785619695	0.824837070476	1432|7307|1729|3576|8767|10552|10459|4790|4792	http://www.genome.jp/kegg-bin/show_pathway?hsa05131/hsa:1432%09red/hsa:8767%09red/hsa:4792%09red/hsa:3576%09red/hsa:4790%09red/hsa:10552%09red/hsa:10459%09red/hsa:1729%09red/hsa:7307%09red	hsa:1432,MAPK14,1432:down|hsa:7307,U2AF1,7307:down|hsa:1729,DIAPH1,1729:down|hsa:3576,CXCL8,3576:down|hsa:8767,RIPK2,8767:down|hsa:10552,ARPC1A,10552:down|hsa:10459,MAD2L2,10459:up|hsa:4790,NFKB1,4790:down|hsa:4792,NFKBIA,4792:down	http://www.genome.jp/kegg-bin/show_pathway?hsa05131/hsa:1432%09blue/hsa:8767%09blue/hsa:4792%09blue/hsa:3576%09blue/hsa:4790%09blue/hsa:10552%09blue/hsa:10459%09red/hsa:1729%09blue/hsa:7307%09blue
RIG-I-like receptor signaling pathway	KEGG PATHWAY	hsa04622	9	66	1899	23753	0.00473933649289	0.00277859638782	0.101567781064	0.851494473705	3665|1432|841|3576|57506|9140|10010|4790|4792	http://www.genome.jp/kegg-bin/show_pathway?hsa04622/hsa:9140%09red/hsa:3665%09red/hsa:10010%09red/hsa:4792%09red/hsa:3576%09red/hsa:4790%09red/hsa:57506%09red/hsa:841%09red/hsa:1432%09red	hsa:3665,IRF7,3665:up|hsa:1432,MAPK14,1432:down|hsa:841,CASP8,841:down|hsa:3576,CXCL8,3576:down|hsa:57506,MAVS,57506:down|hsa:9140,ATG12,9140:down|hsa:10010,TANK,10010:down|hsa:4790,NFKB1,4790:down|hsa:4792,NFKBIA,4792:down	http://www.genome.jp/kegg-bin/show_pathway?hsa04622/hsa:9140%09blue/hsa:3665%09red/hsa:10010%09blue/hsa:4792%09blue/hsa:3576%09blue/hsa:4790%09blue/hsa:57506%09blue/hsa:841%09blue/hsa:1432%09blue
RNA degradation	KEGG PATHWAY	hsa03018	9	77	1899	23753	0.00473933649289	0.0032416957858	0.185096476366	0.961741260719	5393|10140|9337|694|51010|10766|23404|11044|80349	http://www.genome.jp/kegg-bin/show_pathway?hsa03018/hsa:694%09red/hsa:80349%09red/hsa:23404%09red/hsa:11044%09red/hsa:5393%09red/hsa:9337%09red/hsa:10766%09red/hsa:51010%09red/hsa:10140%09red	hsa:5393,EXOSC9,5393:down|hsa:10140,TOB1,10140:down|hsa:9337,CNOT8,9337:down|hsa:694,BTG1,694:down|hsa:51010,EXOSC3,51010:down|hsa:10766,TOB2,10766:down|hsa:23404,EXOSC2,23404:down|hsa:11044,PAPD7,11044:down|hsa:80349,WDR61,80349:down	http://www.genome.jp/kegg-bin/show_pathway?hsa03018/hsa:694%09blue/hsa:80349%09blue/hsa:23404%09blue/hsa:11044%09blue/hsa:5393%09blue/hsa:9337%09blue/hsa:10766%09blue/hsa:51010%09blue/hsa:10140%09blue
TGF-beta signaling pathway	KEGG PATHWAY	hsa04350	9	80	1899	23753	0.00473933649289	0.00336799562161	0.211994950042	0.973022692292	4092|4091|3397|4089|7057|7027|650|4609|25805	http://www.genome.jp/kegg-bin/show_pathway?hsa04350/hsa:650%09red/hsa:3397%09red/hsa:4091%09red/hsa:4092%09red/hsa:7057%09red/hsa:7027%09red/hsa:4089%09red/hsa:4609%09red/hsa:25805%09red	hsa:4092,SMAD7,4092:down|hsa:4091,SMAD6,4091:down|hsa:3397,ID1,3397:down|hsa:4089,SMAD4,4089:down|hsa:7057,THBS1,7057:up|hsa:7027,TFDP1,7027:down|hsa:650,BMP2,650:down|hsa:4609,MYC,4609:down|hsa:25805,BAMBI,25805:down	http://www.genome.jp/kegg-bin/show_pathway?hsa04350/hsa:650%09blue/hsa:3397%09blue/hsa:4091%09blue/hsa:4092%09blue/hsa:7057%09red/hsa:7027%09blue/hsa:4089%09blue/hsa:4609%09blue/hsa:25805%09blue
Phosphatidylinositol signaling system	KEGG PATHWAY	hsa04070	9	81	1899	23753	0.00473933649289	0.00341009556688	0.221291089101	0.973022692292	3612|5582|64768|5297|8396|3632|5293|3631|8760	http://www.genome.jp/kegg-bin/show_pathway?hsa04070/hsa:8396%09red/hsa:8760%09red/hsa:5582%09red/hsa:64768%09red/hsa:3632%09red/hsa:5293%09red/hsa:3612%09red/hsa:5297%09red/hsa:3631%09red	hsa:3612,IMPA1,3612:down|hsa:5582,PRKCG,5582:up|hsa:64768,IPPK,64768:down|hsa:5297,PI4KA,5297:up|hsa:8396,PIP4K2B,8396:down|hsa:3632,INPP5A,3632:down|hsa:5293,PIK3CD,5293:down|hsa:3631,INPP4A,3631:down|hsa:8760,CDS2,8760:down	http://www.genome.jp/kegg-bin/show_pathway?hsa04070/hsa:8396%09blue/hsa:8760%09blue/hsa:5582%09red/hsa:64768%09blue/hsa:3632%09blue/hsa:5293%09blue/hsa:3612%09blue/hsa:5297%09red/hsa:3631%09blue
Progesterone-mediated oocyte maturation	KEGG PATHWAY	hsa04914	9	89	1899	23753	0.00473933649289	0.00374689512904	0.300474141338	0.973022692292	890|891|246184|1432|993|5293|5604|10393|10459	http://www.genome.jp/kegg-bin/show_pathway?hsa04914/hsa:993%09red/hsa:1432%09red/hsa:890%09red/hsa:891%09red/hsa:5293%09red/hsa:5604%09red/hsa:10459%09red/hsa:10393%09red/hsa:246184%09red	hsa:890,CCNA2,890:down|hsa:891,CCNB1,891:down|hsa:246184,CDC26,246184:down|hsa:1432,MAPK14,1432:down|hsa:993,CDC25A,993:down|hsa:5293,PIK3CD,5293:down|hsa:5604,MAP2K1,5604:down|hsa:10393,ANAPC10,10393:up|hsa:10459,MAD2L2,10459:up	http://www.genome.jp/kegg-bin/show_pathway?hsa04914/hsa:993%09blue/hsa:1432%09blue/hsa:890%09blue/hsa:891%09blue/hsa:5293%09blue/hsa:5604%09blue/hsa:10459%09red/hsa:10393%09red/hsa:246184%09blue
NF-kappa B signaling pathway	KEGG PATHWAY	hsa04064	9	89	1899	23753	0.00473933649289	0.00374689512904	0.300474141338	0.973022692292	142|597|2920|3576|114609|7128|4790|4792|4616	http://www.genome.jp/kegg-bin/show_pathway?hsa04064/hsa:7128%09red/hsa:2920%09red/hsa:597%09red/hsa:4792%09red/hsa:3576%09red/hsa:142%09red/hsa:4790%09red/hsa:4616%09red/hsa:114609%09red	hsa:142,PARP1,142:down|hsa:597,BCL2A1,597:up|hsa:2920,CXCL2,2920:down|hsa:3576,CXCL8,3576:down|hsa:114609,TIRAP,114609:down|hsa:7128,TNFAIP3,7128:down|hsa:4790,NFKB1,4790:down|hsa:4792,NFKBIA,4792:down|hsa:4616,GADD45B,4616:up	http://www.genome.jp/kegg-bin/show_pathway?hsa04064/hsa:7128%09blue/hsa:2920%09blue/hsa:597%09red/hsa:4792%09blue/hsa:3576%09blue/hsa:142%09blue/hsa:4790%09blue/hsa:4616%09red/hsa:114609%09blue
Toll-like receptor signaling pathway	KEGG PATHWAY	hsa04620	9	99	1899	23753	0.00473933649289	0.00416789458174	0.406658251499	0.973022692292	3665|1432|841|3576|5293|114609|5604|4790|4792	http://www.genome.jp/kegg-bin/show_pathway?hsa04620/hsa:1432%09red/hsa:5293%09red/hsa:4792%09red/hsa:3665%09red/hsa:4790%09red/hsa:3576%09red/hsa:5604%09red/hsa:841%09red/hsa:114609%09red	hsa:3665,IRF7,3665:up|hsa:1432,MAPK14,1432:down|hsa:841,CASP8,841:down|hsa:3576,CXCL8,3576:down|hsa:5293,PIK3CD,5293:down|hsa:114609,TIRAP,114609:down|hsa:5604,MAP2K1,5604:down|hsa:4790,NFKB1,4790:down|hsa:4792,NFKBIA,4792:down	http://www.genome.jp/kegg-bin/show_pathway?hsa04620/hsa:1432%09blue/hsa:5293%09blue/hsa:4792%09blue/hsa:3665%09red/hsa:4790%09blue/hsa:3576%09blue/hsa:5604%09blue/hsa:841%09blue/hsa:114609%09blue
Amoebiasis	KEGG PATHWAY	hsa05146	9	109	1899	23753	0.00473933649289	0.00458889403444	0.513062323049	0.974537777814	4790|5582|1302|2919|3576|5293|5869|81|1511	http://www.genome.jp/kegg-bin/show_pathway?hsa05146/hsa:1511%09red/hsa:5582%09red/hsa:5293%09red/hsa:3576%09red/hsa:4790%09red/hsa:2919%09red/hsa:1302%09red/hsa:81%09red/hsa:5869%09red	hsa:4790,NFKB1,4790:down|hsa:5582,PRKCG,5582:up|hsa:1302,COL11A2,1302:up|hsa:2919,CXCL1,2919:down|hsa:3576,CXCL8,3576:down|hsa:5293,PIK3CD,5293:down|hsa:5869,RAB5B,5869:down|hsa:81,ACTN4,81:down|hsa:1511,CTSG,1511:up	http://www.genome.jp/kegg-bin/show_pathway?hsa05146/hsa:1511%09red/hsa:5582%09red/hsa:5293%09blue/hsa:3576%09blue/hsa:4790%09blue/hsa:2919%09blue/hsa:1302%09red/hsa:81%09blue/hsa:5869%09blue
Sphingolipid signaling pathway	KEGG PATHWAY	hsa04071	9	120	1899	23753	0.00473933649289	0.00505199343241	0.622083474457	0.976888829714	2768|1432|5293|5604|5525|5582|4846|4790|2534	http://www.genome.jp/kegg-bin/show_pathway?hsa04071/hsa:1432%09red/hsa:5582%09red/hsa:5525%09red/hsa:5293%09red/hsa:2534%09red/hsa:2768%09red/hsa:4790%09red/hsa:5604%09red/hsa:4846%09red	hsa:2768,GNA12,2768:down|hsa:1432,MAPK14,1432:down|hsa:5293,PIK3CD,5293:down|hsa:5604,MAP2K1,5604:down|hsa:5525,PPP2R5A,5525:down|hsa:5582,PRKCG,5582:up|hsa:4846,NOS3,4846:up|hsa:4790,NFKB1,4790:down|hsa:2534,FYN,2534:down	http://www.genome.jp/kegg-bin/show_pathway?hsa04071/hsa:1432%09blue/hsa:5582%09red/hsa:5525%09blue/hsa:5293%09blue/hsa:2534%09blue/hsa:2768%09blue/hsa:4790%09blue/hsa:5604%09blue/hsa:4846%09red
Systemic lupus erythematosus	KEGG PATHWAY	hsa05322	9	128	1899	23753	0.00473933649289	0.00538879299457	0.692613218837	0.983800386989	8360|716|255626|3014|8359|6738|1511|81|9555	http://www.genome.jp/kegg-bin/show_pathway?hsa05322/hsa:1511%09red/hsa:8359%09red/hsa:3014%09red/hsa:9555%09red/hsa:81%09red/hsa:255626%09red/hsa:8360%09red/hsa:6738%09red/hsa:716%09red	hsa:8360,HIST1H4D,8360:up|hsa:716,C1S,716:down|hsa:255626,HIST1H2BA,255626:up|hsa:3014,H2AFX,3014:up|hsa:8359,HIST1H4A,8359:up|hsa:6738,TROVE2,6738:down|hsa:1511,CTSG,1511:up|hsa:81,ACTN4,81:down|hsa:9555,H2AFY,9555:down	http://www.genome.jp/kegg-bin/show_pathway?hsa05322/hsa:1511%09red/hsa:8359%09red/hsa:3014%09red/hsa:9555%09blue/hsa:81%09blue/hsa:255626%09red/hsa:8360%09red/hsa:6738%09blue/hsa:716%09blue
@@Apoptosis	KEGG PATHWAY	hsa04210	8	86	1899	23753	0.00421274354924	0.00362059529323	0.394793142038	0.973022692292	3552|841|54205|5293|5534|4790|8795|4792	http://www.genome.jp/kegg-bin/show_pathway?hsa04210/hsa:5534%09red/hsa:3552%09red/hsa:54205%09red/hsa:5293%09red/hsa:4792%09red/hsa:4790%09red/hsa:8795%09red/hsa:841%09red	hsa:3552,IL1A,3552:down|hsa:841,CASP8,841:down|hsa:54205,CYCS,54205:down|hsa:5293,PIK3CD,5293:down|hsa:5534,PPP3R1,5534:down|hsa:4790,NFKB1,4790:down|hsa:8795,TNFRSF10B,8795:down|hsa:4792,NFKBIA,4792:down	http://www.genome.jp/kegg-bin/show_pathway?hsa04210/hsa:5534%09blue/hsa:3552%09blue/hsa:54205%09blue/hsa:5293%09blue/hsa:4792%09blue/hsa:4790%09blue/hsa:8795%09blue/hsa:841%09blue
Valine, leucine and isoleucine degradation	KEGG PATHWAY	hsa00280	8	47	1899	23753	0.00421274354924	0.00197869742769	0.0483326436612	0.735361785017	4329|18|3032|3033|10449|64087|224|223	http://www.genome.jp/kegg-bin/show_pathway?hsa00280/hsa:224%09red/hsa:64087%09red/hsa:18%09red/hsa:223%09red/hsa:3032%09red/hsa:3033%09red/hsa:10449%09red/hsa:4329%09red	hsa:4329,ALDH6A1,4329:down|hsa:18,ABAT,18:up|hsa:3032,HADHB,3032:down|hsa:3033,HADH,3033:down|hsa:10449,ACAA2,10449:down|hsa:64087,MCCC2,64087:down|hsa:224,ALDH3A2,224:down|hsa:223,ALDH9A1,223:down	http://www.genome.jp/kegg-bin/show_pathway?hsa00280/hsa:224%09blue/hsa:64087%09blue/hsa:18%09red/hsa:223%09blue/hsa:3032%09blue/hsa:3033%09blue/hsa:10449%09blue/hsa:4329%09blue
Legionellosis	KEGG PATHWAY	hsa05134	8	55	1899	23753	0.00421274354924	0.00231549698985	0.0923067352739	0.84641782642	54205|841|2920|3576|2919|3310|4790|4792	http://www.genome.jp/kegg-bin/show_pathway?hsa05134/hsa:2920%09red/hsa:54205%09red/hsa:4792%09red/hsa:3576%09red/hsa:4790%09red/hsa:3310%09red/hsa:2919%09red/hsa:841%09red	hsa:54205,CYCS,54205:down|hsa:841,CASP8,841:down|hsa:2920,CXCL2,2920:down|hsa:3576,CXCL8,3576:down|hsa:2919,CXCL1,2919:down|hsa:3310,HSPA6,3310:up|hsa:4790,NFKB1,4790:down|hsa:4792,NFKBIA,4792:down	http://www.genome.jp/kegg-bin/show_pathway?hsa05134/hsa:2920%09blue/hsa:54205%09blue/hsa:4792%09blue/hsa:3576%09blue/hsa:4790%09blue/hsa:3310%09red/hsa:2919%09blue/hsa:841%09blue
Inositol phosphate metabolism	KEGG PATHWAY	hsa00562	8	61	1899	23753	0.00421274354924	0.00256809666147	0.136551078481	0.901764973307	4329|3612|64768|5297|8396|3632|5293|3631	http://www.genome.jp/kegg-bin/show_pathway?hsa00562/hsa:8396%09red/hsa:3612%09red/hsa:3632%09red/hsa:5293%09red/hsa:64768%09red/hsa:5297%09red/hsa:3631%09red/hsa:4329%09red	hsa:4329,ALDH6A1,4329:down|hsa:3612,IMPA1,3612:down|hsa:64768,IPPK,64768:down|hsa:5297,PI4KA,5297:up|hsa:8396,PIP4K2B,8396:down|hsa:3632,INPP5A,3632:down|hsa:5293,PIK3CD,5293:down|hsa:3631,INPP4A,3631:down	http://www.genome.jp/kegg-bin/show_pathway?hsa00562/hsa:8396%09blue/hsa:3612%09blue/hsa:3632%09blue/hsa:5293%09blue/hsa:64768%09blue/hsa:5297%09red/hsa:3631%09blue/hsa:4329%09blue
Glycolysis / Gluconeogenesis	KEGG PATHWAY	hsa00010	8	67	1899	23753	0.00421274354924	0.00282069633309	0.189579154959	0.971329758752	3939|5230|3945|80201|130589|224|223|3098	http://www.genome.jp/kegg-bin/show_pathway?hsa00010/hsa:224%09red/hsa:223%09red/hsa:3945%09red/hsa:130589%09red/hsa:80201%09red/hsa:3098%09red/hsa:5230%09red/hsa:3939%09red	hsa:3939,LDHA,3939:down|hsa:5230,PGK1,5230:down|hsa:3945,LDHB,3945:down|hsa:80201,HKDC1,80201:down|hsa:130589,GALM,130589:down|hsa:224,ALDH3A2,224:down|hsa:223,ALDH9A1,223:down|hsa:3098,HK1,3098:down	http://www.genome.jp/kegg-bin/show_pathway?hsa00010/hsa:224%09blue/hsa:223%09blue/hsa:3945%09blue/hsa:130589%09blue/hsa:80201%09blue/hsa:3098%09blue/hsa:5230%09blue/hsa:3939%09blue
Chronic myeloid leukemia	KEGG PATHWAY	hsa05220	8	73	1899	23753	0.00421274354924	0.00307329600472	0.249799349366	0.973022692292	595|4089|4609|5293|5604|613|4790|4792	http://www.genome.jp/kegg-bin/show_pathway?hsa05220/hsa:595%09red/hsa:5293%09red/hsa:4792%09red/hsa:4790%09red/hsa:5604%09red/hsa:4089%09red/hsa:4609%09red/hsa:613%09red	hsa:595,CCND1,595:down|hsa:4089,SMAD4,4089:down|hsa:4609,MYC,4609:down|hsa:5293,PIK3CD,5293:down|hsa:5604,MAP2K1,5604:down|hsa:613,BCR,613:down|hsa:4790,NFKB1,4790:down|hsa:4792,NFKBIA,4792:down	http://www.genome.jp/kegg-bin/show_pathway?hsa05220/hsa:595%09blue/hsa:5293%09blue/hsa:4792%09blue/hsa:4790%09blue/hsa:5604%09blue/hsa:4089%09blue/hsa:4609%09blue/hsa:613%09blue
Cardiac muscle contraction	KEGG PATHWAY	hsa04260	8	77	1899	23753	0.00421274354924	0.0032416957858	0.292929474798	0.973022692292	4519|4512|4513|4514|476|7170|483|480	http://www.genome.jp/kegg-bin/show_pathway?hsa04260/hsa:4519%09red/hsa:7170%09red/hsa:480%09red/hsa:483%09red/hsa:476%09red/hsa:4513%09red/hsa:4514%09red/hsa:4512%09red	hsa:4519,CYTB,4519:down|hsa:4512,COX1,4512:down|hsa:4513,COX2,4513:down|hsa:4514,COX3,4514:down|hsa:476,ATP1A1,476:down|hsa:7170,TPM3,7170:down|hsa:483,ATP1B3,483:down|hsa:480,ATP1A4,480:down	http://www.genome.jp/kegg-bin/show_pathway?hsa04260/hsa:4519%09blue/hsa:7170%09blue/hsa:480%09blue/hsa:483%09blue/hsa:476%09blue/hsa:4513%09blue/hsa:4514%09blue/hsa:4512%09blue
Small cell lung cancer	KEGG PATHWAY	hsa05222	8	86	1899	23753	0.00421274354924	0.00362059529323	0.394793142038	0.973022692292	595|9134|898|54205|5293|4609|4790|4792	http://www.genome.jp/kegg-bin/show_pathway?hsa05222/hsa:54205%09red/hsa:595%09red/hsa:5293%09red/hsa:4792%09red/hsa:898%09red/hsa:9134%09red/hsa:4790%09red/hsa:4609%09red	hsa:595,CCND1,595:down|hsa:9134,CCNE2,9134:down|hsa:898,CCNE1,898:down|hsa:54205,CYCS,54205:down|hsa:5293,PIK3CD,5293:down|hsa:4609,MYC,4609:down|hsa:4790,NFKB1,4790:down|hsa:4792,NFKBIA,4792:down	http://www.genome.jp/kegg-bin/show_pathway?hsa05222/hsa:54205%09blue/hsa:595%09blue/hsa:5293%09blue/hsa:4792%09blue/hsa:898%09blue/hsa:9134%09blue/hsa:4790%09blue/hsa:4609%09blue
Prostate cancer	KEGG PATHWAY	hsa05215	8	89	1899	23753	0.00421274354924	0.00374689512904	0.429225193797	0.973022692292	595|9134|898|5293|5154|5604|4790|4792	http://www.genome.jp/kegg-bin/show_pathway?hsa05215/hsa:5154%09red/hsa:595%09red/hsa:5293%09red/hsa:4792%09red/hsa:898%09red/hsa:9134%09red/hsa:5604%09red/hsa:4790%09red	hsa:595,CCND1,595:down|hsa:9134,CCNE2,9134:down|hsa:898,CCNE1,898:down|hsa:5293,PIK3CD,5293:down|hsa:5154,PDGFA,5154:down|hsa:5604,MAP2K1,5604:down|hsa:4790,NFKB1,4790:down|hsa:4792,NFKBIA,4792:down	http://www.genome.jp/kegg-bin/show_pathway?hsa05215/hsa:5154%09blue/hsa:595%09blue/hsa:5293%09blue/hsa:4792%09blue/hsa:898%09blue/hsa:9134%09blue/hsa:5604%09blue/hsa:4790%09blue
Fc gamma R-mediated phagocytosis	KEGG PATHWAY	hsa04666	8	89	1899	23753	0.00421274354924	0.00374689512904	0.429225193797	0.973022692292	4082|5582|5580|5293|5604|10552|255189|3055	http://www.genome.jp/kegg-bin/show_pathway?hsa04666/hsa:5580%09red/hsa:5582%09red/hsa:5293%09red/hsa:255189%09red/hsa:10552%09red/hsa:5604%09red/hsa:4082%09red/hsa:3055%09red	hsa:4082,MARCKS,4082:down|hsa:5582,PRKCG,5582:up|hsa:5580,PRKCD,5580:down|hsa:5293,PIK3CD,5293:down|hsa:5604,MAP2K1,5604:down|hsa:10552,ARPC1A,10552:down|hsa:255189,PLA2G4F,255189:up|hsa:3055,HCK,3055:up	http://www.genome.jp/kegg-bin/show_pathway?hsa04666/hsa:5580%09blue/hsa:5582%09red/hsa:5293%09blue/hsa:255189%09red/hsa:10552%09blue/hsa:5604%09blue/hsa:4082%09blue/hsa:3055%09red
T cell receptor signaling pathway	KEGG PATHWAY	hsa04660	8	104	1899	23753	0.00421274354924	0.00437839430809	0.593971468994	0.976888829714	4690|1432|5293|5604|4792|5534|4790|2534	http://www.genome.jp/kegg-bin/show_pathway?hsa04660/hsa:5534%09red/hsa:1432%09red/hsa:4690%09red/hsa:2534%09red/hsa:5293%09red/hsa:4792%09red/hsa:4790%09red/hsa:5604%09red	hsa:4690,NCK1,4690:down|hsa:1432,MAPK14,1432:down|hsa:5293,PIK3CD,5293:down|hsa:5604,MAP2K1,5604:down|hsa:4792,NFKBIA,4792:down|hsa:5534,PPP3R1,5534:down|hsa:4790,NFKB1,4790:down|hsa:2534,FYN,2534:down	http://www.genome.jp/kegg-bin/show_pathway?hsa04660/hsa:5534%09blue/hsa:1432%09blue/hsa:4690%09blue/hsa:2534%09blue/hsa:5293%09blue/hsa:4792%09blue/hsa:4790%09blue/hsa:5604%09blue
Neurotrophin signaling pathway	KEGG PATHWAY	hsa04722	8	120	1899	23753	0.00421274354924	0.00505199343241	0.739404048594	0.991885118552	1432|5580|5293|5604|8767|5906|4790|4792	http://www.genome.jp/kegg-bin/show_pathway?hsa04722/hsa:1432%09red/hsa:8767%09red/hsa:5906%09red/hsa:5293%09red/hsa:4792%09red/hsa:4790%09red/hsa:5604%09red/hsa:5580%09red	hsa:1432,MAPK14,1432:down|hsa:5580,PRKCD,5580:down|hsa:5293,PIK3CD,5293:down|hsa:5604,MAP2K1,5604:down|hsa:8767,RIPK2,8767:down|hsa:5906,RAP1A,5906:down|hsa:4790,NFKB1,4790:down|hsa:4792,NFKBIA,4792:down	http://www.genome.jp/kegg-bin/show_pathway?hsa04722/hsa:1432%09blue/hsa:8767%09blue/hsa:5906%09blue/hsa:5293%09blue/hsa:4792%09blue/hsa:4790%09blue/hsa:5604%09blue/hsa:5580%09blue
Axon guidance	KEGG PATHWAY	hsa04360	8	127	1899	23753	0.00421274354924	0.0053466930493	0.790296503406	0.998436476651	4690|5534|1808|7852|64221|59277|22885|2534	http://www.genome.jp/kegg-bin/show_pathway?hsa04360/hsa:5534%09red/hsa:59277%09red/hsa:4690%09red/hsa:2534%09red/hsa:1808%09red/hsa:22885%09red/hsa:64221%09red/hsa:7852%09red	hsa:4690,NCK1,4690:down|hsa:5534,PPP3R1,5534:down|hsa:1808,DPYSL2,1808:down|hsa:7852,CXCR4,7852:down|hsa:64221,ROBO3,64221:up|hsa:59277,NTN4,59277:down|hsa:22885,ABLIM3,22885:down|hsa:2534,FYN,2534:down	http://www.genome.jp/kegg-bin/show_pathway?hsa04360/hsa:5534%09blue/hsa:59277%09blue/hsa:4690%09blue/hsa:2534%09blue/hsa:1808%09blue/hsa:22885%09blue/hsa:64221%09red/hsa:7852%09blue
Platelet activation	KEGG PATHWAY	hsa04611	8	130	1899	23753	0.00421274354924	0.00547299288511	0.809704329605	1.0	1432|1302|5293|5742|5906|255189|4846|2534	http://www.genome.jp/kegg-bin/show_pathway?hsa04611/hsa:1432%09red/hsa:5906%09red/hsa:5742%09red/hsa:5293%09red/hsa:2534%09red/hsa:255189%09red/hsa:1302%09red/hsa:4846%09red	hsa:1432,MAPK14,1432:down|hsa:1302,COL11A2,1302:up|hsa:5293,PIK3CD,5293:down|hsa:5742,PTGS1,5742:down|hsa:5906,RAP1A,5906:down|hsa:255189,PLA2G4F,255189:up|hsa:4846,NOS3,4846:up|hsa:2534,FYN,2534:down	http://www.genome.jp/kegg-bin/show_pathway?hsa04611/hsa:1432%09blue/hsa:5906%09blue/hsa:5742%09blue/hsa:5293%09blue/hsa:2534%09blue/hsa:255189%09red/hsa:1302%09red/hsa:4846%09red
Adrenergic signaling in cardiomyocytes	KEGG PATHWAY	hsa04261	8	149	1899	23753	0.00421274354924	0.00627289184524	0.902229665847	1.0	1432|5293|6324|476|7170|480|483|5525	http://www.genome.jp/kegg-bin/show_pathway?hsa04261/hsa:1432%09red/hsa:5525%09red/hsa:5293%09red/hsa:7170%09red/hsa:480%09red/hsa:483%09red/hsa:476%09red/hsa:6324%09red	hsa:1432,MAPK14,1432:down|hsa:5293,PIK3CD,5293:down|hsa:6324,SCN1B,6324:down|hsa:476,ATP1A1,476:down|hsa:7170,TPM3,7170:down|hsa:480,ATP1A4,480:down|hsa:483,ATP1B3,483:down|hsa:5525,PPP2R5A,5525:down	http://www.genome.jp/kegg-bin/show_pathway?hsa04261/hsa:1432%09blue/hsa:5525%09blue/hsa:5293%09blue/hsa:7170%09blue/hsa:480%09blue/hsa:483%09blue/hsa:476%09blue/hsa:6324%09blue
Oxytocin signaling pathway	KEGG PATHWAY	hsa04921	8	157	1899	23753	0.00421274354924	0.0066096914074	0.927885143689	1.0	595|1827|5293|5604|5534|5582|255189|4846	http://www.genome.jp/kegg-bin/show_pathway?hsa04921/hsa:5534%09red/hsa:5582%09red/hsa:1827%09red/hsa:595%09red/hsa:5293%09red/hsa:255189%09red/hsa:5604%09red/hsa:4846%09red	hsa:595,CCND1,595:down|hsa:1827,RCAN1,1827:down|hsa:5293,PIK3CD,5293:down|hsa:5604,MAP2K1,5604:down|hsa:5534,PPP3R1,5534:down|hsa:5582,PRKCG,5582:up|hsa:255189,PLA2G4F,255189:up|hsa:4846,NOS3,4846:up	http://www.genome.jp/kegg-bin/show_pathway?hsa04921/hsa:5534%09blue/hsa:5582%09red/hsa:1827%09blue/hsa:595%09blue/hsa:5293%09blue/hsa:255189%09red/hsa:5604%09blue/hsa:4846%09red
@@DNA replication	KEGG PATHWAY	hsa03030	7	36	1899	23753	0.00368615060558	0.00151559802972	0.0370939368302	0.669045598028	246243|4173|5982|5984|54107|2237|5558	http://www.genome.jp/kegg-bin/show_pathway?hsa03030/hsa:54107%09red/hsa:4173%09red/hsa:2237%09red/hsa:246243%09red/hsa:5982%09red/hsa:5558%09red/hsa:5984%09red	hsa:246243,RNASEH1,246243:down|hsa:4173,MCM4,4173:down|hsa:5982,RFC2,5982:down|hsa:5984,RFC4,5984:down|hsa:54107,POLE3,54107:down|hsa:2237,FEN1,2237:down|hsa:5558,PRIM2,5558:down	http://www.genome.jp/kegg-bin/show_pathway?hsa03030/hsa:54107%09blue/hsa:4173%09blue/hsa:2237%09blue/hsa:246243%09blue/hsa:5982%09blue/hsa:5558%09blue/hsa:5984%09blue
Cysteine and methionine metabolism	KEGG PATHWAY	hsa00270	7	37	1899	23753	0.00368615060558	0.00155769797499	0.0413995493265	0.704654892534	1788|55256|3939|3945|4190|262|6611	http://www.genome.jp/kegg-bin/show_pathway?hsa00270/hsa:1788%09red/hsa:3945%09red/hsa:55256%09red/hsa:262%09red/hsa:4190%09red/hsa:6611%09red/hsa:3939%09red	hsa:1788,DNMT3A,1788:down|hsa:55256,ADI1,55256:down|hsa:3939,LDHA,3939:down|hsa:3945,LDHB,3945:down|hsa:4190,MDH1,4190:down|hsa:262,AMD1,262:down|hsa:6611,SMS,6611:down	http://www.genome.jp/kegg-bin/show_pathway?hsa00270/hsa:1788%09blue/hsa:3945%09blue/hsa:55256%09blue/hsa:262%09blue/hsa:4190%09blue/hsa:6611%09blue/hsa:3939%09blue
Fatty acid degradation	KEGG PATHWAY	hsa00071	7	44	1899	23753	0.00368615060558	0.00185239759188	0.0804763714051	0.824837070476	3032|3033|2182|10449|10455|224|223	http://www.genome.jp/kegg-bin/show_pathway?hsa00071/hsa:224%09red/hsa:223%09red/hsa:3032%09red/hsa:3033%09red/hsa:10449%09red/hsa:10455%09red/hsa:2182%09red	hsa:3032,HADHB,3032:down|hsa:3033,HADH,3033:down|hsa:2182,ACSL4,2182:up|hsa:10449,ACAA2,10449:down|hsa:10455,ECI2,10455:down|hsa:224,ALDH3A2,224:down|hsa:223,ALDH9A1,223:down	http://www.genome.jp/kegg-bin/show_pathway?hsa00071/hsa:224%09blue/hsa:223%09blue/hsa:3032%09blue/hsa:3033%09blue/hsa:10449%09blue/hsa:10455%09blue/hsa:2182%09red
Mineral absorption	KEGG PATHWAY	hsa04978	7	51	1899	23753	0.00368615060558	0.00214709720877	0.135277399883	0.896461287018	113235|4494|476|340024|4490|483|480	http://www.genome.jp/kegg-bin/show_pathway?hsa04978/hsa:113235%09red/hsa:480%09red/hsa:483%09red/hsa:340024%09red/hsa:4494%09red/hsa:476%09red/hsa:4490%09red	hsa:113235,SLC46A1,113235:down|hsa:4494,MT1F,4494:up|hsa:476,ATP1A1,476:down|hsa:340024,SLC6A19,340024:up|hsa:4490,MT1B,4490:up|hsa:483,ATP1B3,483:down|hsa:480,ATP1A4,480:down	http://www.genome.jp/kegg-bin/show_pathway?hsa04978/hsa:113235%09blue/hsa:480%09blue/hsa:483%09blue/hsa:340024%09red/hsa:4494%09red/hsa:476%09blue/hsa:4490%09red
Acute myeloid leukemia	KEGG PATHWAY	hsa05221	7	57	1899	23753	0.00368615060558	0.00239969688039	0.193486195432	0.973022692292	595|6774|5292|5293|5604|4609|4790	http://www.genome.jp/kegg-bin/show_pathway?hsa05221/hsa:6774%09red/hsa:5292%09red/hsa:5293%09red/hsa:4790%09red/hsa:5604%09red/hsa:4609%09red/hsa:595%09red	hsa:595,CCND1,595:down|hsa:6774,STAT3,6774:down|hsa:5292,PIM1,5292:down|hsa:5293,PIK3CD,5293:down|hsa:5604,MAP2K1,5604:down|hsa:4609,MYC,4609:down|hsa:4790,NFKB1,4790:down	http://www.genome.jp/kegg-bin/show_pathway?hsa05221/hsa:6774%09blue/hsa:5292%09blue/hsa:5293%09blue/hsa:4790%09blue/hsa:5604%09blue/hsa:4609%09blue/hsa:595%09blue
Viral myocarditis	KEGG PATHWAY	hsa05416	7	58	1899	23753	0.00368615060558	0.00244179682566	0.204043852783	0.973022692292	595|841|1981|54205|1605|1525|2534	http://www.genome.jp/kegg-bin/show_pathway?hsa05416/hsa:1525%09red/hsa:1981%09red/hsa:54205%09red/hsa:595%09red/hsa:2534%09red/hsa:1605%09red/hsa:841%09red	hsa:595,CCND1,595:down|hsa:841,CASP8,841:down|hsa:1981,EIF4G1,1981:down|hsa:54205,CYCS,54205:down|hsa:1605,DAG1,1605:down|hsa:1525,CXADR,1525:down|hsa:2534,FYN,2534:down	http://www.genome.jp/kegg-bin/show_pathway?hsa05416/hsa:1525%09blue/hsa:1981%09blue/hsa:54205%09blue/hsa:595%09blue/hsa:2534%09blue/hsa:1605%09blue/hsa:841%09blue
VEGF signaling pathway	KEGG PATHWAY	hsa04370	7	60	1899	23753	0.00368615060558	0.0025259967162	0.225787336975	0.973022692292	1432|5293|5604|5534|5582|255189|4846	http://www.genome.jp/kegg-bin/show_pathway?hsa04370/hsa:5534%09red/hsa:1432%09red/hsa:5582%09red/hsa:5293%09red/hsa:255189%09red/hsa:5604%09red/hsa:4846%09red	hsa:1432,MAPK14,1432:down|hsa:5293,PIK3CD,5293:down|hsa:5604,MAP2K1,5604:down|hsa:5534,PPP3R1,5534:down|hsa:5582,PRKCG,5582:up|hsa:255189,PLA2G4F,255189:up|hsa:4846,NOS3,4846:up	http://www.genome.jp/kegg-bin/show_pathway?hsa04370/hsa:5534%09blue/hsa:1432%09blue/hsa:5582%09red/hsa:5293%09blue/hsa:255189%09red/hsa:5604%09blue/hsa:4846%09red
Epithelial cell signaling in Helicobacter pylori infection	KEGG PATHWAY	hsa05120	7	67	1899	23753	0.00368615060558	0.00282069633309	0.307106281221	0.973022692292	4790|1432|50848|3576|2919|528|4792	http://www.genome.jp/kegg-bin/show_pathway?hsa05120/hsa:1432%09red/hsa:4792%09red/hsa:3576%09red/hsa:4790%09red/hsa:2919%09red/hsa:528%09red/hsa:50848%09red	hsa:4790,NFKB1,4790:down|hsa:1432,MAPK14,1432:down|hsa:50848,F11R,50848:down|hsa:3576,CXCL8,3576:down|hsa:2919,CXCL1,2919:down|hsa:528,ATP6V1C1,528:down|hsa:4792,NFKBIA,4792:down	http://www.genome.jp/kegg-bin/show_pathway?hsa05120/hsa:1432%09blue/hsa:4792%09blue/hsa:3576%09blue/hsa:4790%09blue/hsa:2919%09blue/hsa:528%09blue/hsa:50848%09blue
Amphetamine addiction	KEGG PATHWAY	hsa05031	7	68	1899	23753	0.00368615060558	0.00286279627836	0.319204661866	0.973022692292	2902|4129|5582|1644|2354|5534|23237	http://www.genome.jp/kegg-bin/show_pathway?hsa05031/hsa:5534%09red/hsa:1644%09red/hsa:5582%09red/hsa:2354%09red/hsa:23237%09red/hsa:4129%09red/hsa:2902%09red	hsa:2902,GRIN1,2902:up|hsa:4129,MAOB,4129:down|hsa:5582,PRKCG,5582:up|hsa:1644,DDC,1644:up|hsa:2354,FOSB,2354:up|hsa:5534,PPP3R1,5534:down|hsa:23237,ARC,23237:up	http://www.genome.jp/kegg-bin/show_pathway?hsa05031/hsa:5534%09blue/hsa:1644%09red/hsa:5582%09red/hsa:2354%09red/hsa:23237%09red/hsa:4129%09blue/hsa:2902%09red
Adherens junction	KEGG PATHWAY	hsa04520	7	73	1899	23753	0.00368615060558	0.00307329600472	0.380617496869	0.973022692292	81|4089|1495|6615|5770|10458|2534	http://www.genome.jp/kegg-bin/show_pathway?hsa04520/hsa:4089%09red/hsa:2534%09red/hsa:10458%09red/hsa:5770%09red/hsa:1495%09red/hsa:6615%09red/hsa:81%09red	hsa:81,ACTN4,81:down|hsa:4089,SMAD4,4089:down|hsa:1495,CTNNA1,1495:down|hsa:6615,SNAI1,6615:up|hsa:5770,PTPN1,5770:down|hsa:10458,BAIAP2,10458:up|hsa:2534,FYN,2534:down	http://www.genome.jp/kegg-bin/show_pathway?hsa04520/hsa:4089%09blue/hsa:2534%09blue/hsa:10458%09red/hsa:5770%09blue/hsa:1495%09blue/hsa:6615%09red/hsa:81%09blue
Peroxisome	KEGG PATHWAY	hsa04146	7	82	1899	23753	0.00368615060558	0.00345219551215	0.491058013149	0.974537777814	5264|5195|5189|2182|215|10455|8309	http://www.genome.jp/kegg-bin/show_pathway?hsa04146/hsa:5264%09red/hsa:8309%09red/hsa:5195%09red/hsa:10455%09red/hsa:5189%09red/hsa:215%09red/hsa:2182%09red	hsa:5264,PHYH,5264:down|hsa:5195,PEX14,5195:down|hsa:5189,PEX1,5189:up|hsa:2182,ACSL4,2182:up|hsa:215,ABCD1,215:up|hsa:10455,ECI2,10455:down|hsa:8309,ACOX2,8309:up	http://www.genome.jp/kegg-bin/show_pathway?hsa04146/hsa:5264%09blue/hsa:8309%09red/hsa:5195%09blue/hsa:10455%09blue/hsa:5189%09red/hsa:215%09red/hsa:2182%09red
Protein digestion and absorption	KEGG PATHWAY	hsa04974	7	87	1899	23753	0.00368615060558	0.0036626952385	0.549928833886	0.976888829714	206358|1302|476|340024|480|483|54407	http://www.genome.jp/kegg-bin/show_pathway?hsa04974/hsa:1302%09red/hsa:480%09red/hsa:483%09red/hsa:340024%09red/hsa:206358%09red/hsa:476%09red/hsa:54407%09red	hsa:206358,SLC36A1,206358:down|hsa:1302,COL11A2,1302:up|hsa:476,ATP1A1,476:down|hsa:340024,SLC6A19,340024:up|hsa:480,ATP1A4,480:down|hsa:483,ATP1B3,483:down|hsa:54407,SLC38A2,54407:down	http://www.genome.jp/kegg-bin/show_pathway?hsa04974/hsa:1302%09red/hsa:480%09blue/hsa:483%09blue/hsa:340024%09red/hsa:206358%09blue/hsa:476%09blue/hsa:54407%09blue
Chagas disease (American trypanosomiasis)	KEGG PATHWAY	hsa05142	7	103	1899	23753	0.00368615060558	0.00433629436282	0.714065870513	0.986983241206	3576|1432|841|3459|5293|4790|4792	http://www.genome.jp/kegg-bin/show_pathway?hsa05142/hsa:1432%09red/hsa:3459%09red/hsa:5293%09red/hsa:4792%09red/hsa:3576%09red/hsa:4790%09red/hsa:841%09red	hsa:3576,CXCL8,3576:down|hsa:1432,MAPK14,1432:down|hsa:841,CASP8,841:down|hsa:3459,IFNGR1,3459:down|hsa:5293,PIK3CD,5293:down|hsa:4790,NFKB1,4790:down|hsa:4792,NFKBIA,4792:down	http://www.genome.jp/kegg-bin/show_pathway?hsa05142/hsa:1432%09blue/hsa:3459%09blue/hsa:5293%09blue/hsa:4792%09blue/hsa:3576%09blue/hsa:4790%09blue/hsa:841%09blue
Serotonergic synapse	KEGG PATHWAY	hsa04726	7	113	1899	23753	0.00368615060558	0.00475729381552	0.793486022936	1.0	1644|4129|5582|1843|5604|5742|255189	http://www.genome.jp/kegg-bin/show_pathway?hsa04726/hsa:1644%09red/hsa:5582%09red/hsa:5742%09red/hsa:1843%09red/hsa:255189%09red/hsa:5604%09red/hsa:4129%09red	hsa:1644,DDC,1644:up|hsa:4129,MAOB,4129:down|hsa:5582,PRKCG,5582:up|hsa:1843,DUSP1,1843:down|hsa:5604,MAP2K1,5604:down|hsa:5742,PTGS1,5742:down|hsa:255189,PLA2G4F,255189:up	http://www.genome.jp/kegg-bin/show_pathway?hsa04726/hsa:1644%09red/hsa:5582%09red/hsa:5742%09blue/hsa:1843%09blue/hsa:255189%09red/hsa:5604%09blue/hsa:4129%09blue
Vascular smooth muscle contraction	KEGG PATHWAY	hsa04270	7	120	1899	23753	0.00368615060558	0.00505199343241	0.838323523167	1.0	2768|5582|5580|5604|9826|255189|27345	http://www.genome.jp/kegg-bin/show_pathway?hsa04270/hsa:5580%09red/hsa:5582%09red/hsa:2768%09red/hsa:255189%09red/hsa:9826%09red/hsa:27345%09red/hsa:5604%09red	hsa:2768,GNA12,2768:down|hsa:5582,PRKCG,5582:up|hsa:5580,PRKCD,5580:down|hsa:5604,MAP2K1,5604:down|hsa:9826,ARHGEF11,9826:down|hsa:255189,PLA2G4F,255189:up|hsa:27345,KCNMB4,27345:down	http://www.genome.jp/kegg-bin/show_pathway?hsa04270/hsa:5580%09blue/hsa:5582%09red/hsa:2768%09blue/hsa:255189%09red/hsa:9826%09blue/hsa:27345%09blue/hsa:5604%09blue
Natural killer cell mediated cytotoxicity	KEGG PATHWAY	hsa04650	7	121	1899	23753	0.00368615060558	0.00509409337768	0.844046137399	1.0	5582|3459|5293|5604|5534|8795|2534	http://www.genome.jp/kegg-bin/show_pathway?hsa04650/hsa:5534%09red/hsa:3459%09red/hsa:5582%09red/hsa:5293%09red/hsa:2534%09red/hsa:8795%09red/hsa:5604%09red	hsa:5582,PRKCG,5582:up|hsa:3459,IFNGR1,3459:down|hsa:5293,PIK3CD,5293:down|hsa:5604,MAP2K1,5604:down|hsa:5534,PPP3R1,5534:down|hsa:8795,TNFRSF10B,8795:down|hsa:2534,FYN,2534:down	http://www.genome.jp/kegg-bin/show_pathway?hsa04650/hsa:5534%09blue/hsa:3459%09blue/hsa:5582%09red/hsa:5293%09blue/hsa:2534%09blue/hsa:8795%09blue/hsa:5604%09blue
Phagosome	KEGG PATHWAY	hsa04145	7	149	1899	23753	0.00368615060558	0.00627289184524	0.94833517091	1.0	9341|4074|7057|29927|5869|10376|528	http://www.genome.jp/kegg-bin/show_pathway?hsa04145/hsa:9341%09red/hsa:528%09red/hsa:29927%09red/hsa:7057%09red/hsa:5869%09red/hsa:4074%09red/hsa:10376%09red	hsa:9341,VAMP3,9341:down|hsa:4074,M6PR,4074:down|hsa:7057,THBS1,7057:up|hsa:29927,SEC61A1,29927:down|hsa:5869,RAB5B,5869:down|hsa:10376,TUBA1B,10376:down|hsa:528,ATP6V1C1,528:down	http://www.genome.jp/kegg-bin/show_pathway?hsa04145/hsa:9341%09blue/hsa:528%09blue/hsa:29927%09blue/hsa:7057%09red/hsa:5869%09blue/hsa:4074%09blue/hsa:10376%09blue
Proximal tubule bicarbonate reclamation	KEGG PATHWAY	hsa04964	6	23	1899	23753	0.00315955766193	0.000968298741212	0.0177116404748	0.513937724301	4190|476|2747|2746|483|480	http://www.genome.jp/kegg-bin/show_pathway?hsa04964/hsa:2747%09red/hsa:2746%09red/hsa:4190%09red/hsa:480%09red/hsa:483%09red/hsa:476%09red	hsa:4190,MDH1,4190:down|hsa:476,ATP1A1,476:down|hsa:2747,GLUD2,2747:down|hsa:2746,GLUD1,2746:down|hsa:483,ATP1B3,483:down|hsa:480,ATP1A4,480:down	http://www.genome.jp/kegg-bin/show_pathway?hsa04964/hsa:2747%09blue/hsa:2746%09blue/hsa:4190%09blue/hsa:480%09blue/hsa:483%09blue/hsa:476%09blue
Thyroid cancer	KEGG PATHWAY	hsa05216	6	29	1899	23753	0.00315955766193	0.00122089841283	0.0415734095635	0.704654892534	595|7175|5604|7170|4609|5468	http://www.genome.jp/kegg-bin/show_pathway?hsa05216/hsa:595%09red/hsa:5604%09red/hsa:7170%09red/hsa:7175%09red/hsa:4609%09red/hsa:5468%09red	hsa:595,CCND1,595:down|hsa:7175,TPR,7175:up|hsa:5604,MAP2K1,5604:down|hsa:7170,TPM3,7170:down|hsa:4609,MYC,4609:down|hsa:5468,PPARG,5468:down	http://www.genome.jp/kegg-bin/show_pathway?hsa05216/hsa:595%09blue/hsa:5604%09blue/hsa:7170%09blue/hsa:7175%09red/hsa:4609%09blue/hsa:5468%09blue
RNA polymerase	KEGG PATHWAY	hsa03020	6	30	1899	23753	0.00315955766193	0.0012629983581	0.0468823924866	0.735361785017	5433|55718|9533|25885|51082|11128	http://www.genome.jp/kegg-bin/show_pathway?hsa03020/hsa:51082%09red/hsa:25885%09red/hsa:5433%09red/hsa:55718%09red/hsa:9533%09red/hsa:11128%09red	hsa:5433,POLR2D,5433:down|hsa:55718,POLR3E,55718:down|hsa:9533,POLR1C,9533:down|hsa:25885,POLR1A,25885:down|hsa:51082,POLR1D,51082:down|hsa:11128,POLR3A,11128:down	http://www.genome.jp/kegg-bin/show_pathway?hsa03020/hsa:51082%09blue/hsa:25885%09blue/hsa:5433%09blue/hsa:55718%09blue/hsa:9533%09blue/hsa:11128%09blue
SNARE interactions in vesicular transport	KEGG PATHWAY	hsa04130	6	34	1899	23753	0.00315955766193	0.00143139813918	0.072151946091	0.817937951067	55850|9341|6809|51272|662|8674	http://www.genome.jp/kegg-bin/show_pathway?hsa04130/hsa:55850%09red/hsa:662%09red/hsa:6809%09red/hsa:51272%09red/hsa:9341%09red/hsa:8674%09red	hsa:55850,USE1,55850:up|hsa:9341,VAMP3,9341:down|hsa:6809,STX3,6809:down|hsa:51272,BET1L,51272:up|hsa:662,BNIP1,662:down|hsa:8674,VAMP4,8674:down	http://www.genome.jp/kegg-bin/show_pathway?hsa04130/hsa:55850%09red/hsa:662%09blue/hsa:6809%09blue/hsa:51272%09red/hsa:9341%09blue/hsa:8674%09blue
Alanine, aspartate and glutamate metabolism	KEGG PATHWAY	hsa00250	6	35	1899	23753	0.00315955766193	0.00147349808445	0.0794823704357	0.824837070476	158|9945|18|2752|2747|2746	http://www.genome.jp/kegg-bin/show_pathway?hsa00250/hsa:18%09red/hsa:158%09red/hsa:2747%09red/hsa:2746%09red/hsa:2752%09red/hsa:9945%09red	hsa:158,ADSL,158:down|hsa:9945,GFPT2,9945:down|hsa:18,ABAT,18:up|hsa:2752,GLUL,2752:down|hsa:2747,GLUD2,2747:down|hsa:2746,GLUD1,2746:down	http://www.genome.jp/kegg-bin/show_pathway?hsa00250/hsa:18%09red/hsa:158%09blue/hsa:2747%09blue/hsa:2746%09blue/hsa:2752%09blue/hsa:9945%09blue
Bladder cancer	KEGG PATHWAY	hsa05219	6	38	1899	23753	0.00315955766193	0.00159979792026	0.103858523696	0.851494473705	595|3576|7057|1613|5604|4609	http://www.genome.jp/kegg-bin/show_pathway?hsa05219/hsa:595%09red/hsa:1613%09red/hsa:5604%09red/hsa:3576%09red/hsa:7057%09red/hsa:4609%09red	hsa:595,CCND1,595:down|hsa:3576,CXCL8,3576:down|hsa:7057,THBS1,7057:up|hsa:1613,DAPK3,1613:down|hsa:5604,MAP2K1,5604:down|hsa:4609,MYC,4609:down	http://www.genome.jp/kegg-bin/show_pathway?hsa05219/hsa:595%09blue/hsa:1613%09blue/hsa:5604%09blue/hsa:3576%09blue/hsa:7057%09red/hsa:4609%09blue
Tryptophan metabolism	KEGG PATHWAY	hsa00380	6	40	1899	23753	0.00315955766193	0.0016839978108	0.122028294417	0.890895827595	1644|4129|1545|3033|224|223	http://www.genome.jp/kegg-bin/show_pathway?hsa00380/hsa:224%09red/hsa:1644%09red/hsa:223%09red/hsa:3033%09red/hsa:1545%09red/hsa:4129%09red	hsa:1644,DDC,1644:up|hsa:4129,MAOB,4129:down|hsa:1545,CYP1B1,1545:up|hsa:3033,HADH,3033:down|hsa:224,ALDH3A2,224:down|hsa:223,ALDH9A1,223:down	http://www.genome.jp/kegg-bin/show_pathway?hsa00380/hsa:224%09blue/hsa:1644%09red/hsa:223%09blue/hsa:3033%09blue/hsa:1545%09red/hsa:4129%09blue
Carbohydrate digestion and absorption	KEGG PATHWAY	hsa04973	6	41	1899	23753	0.00315955766193	0.00172609775607	0.131660956631	0.890895827595	5293|80201|476|3098|483|480	http://www.genome.jp/kegg-bin/show_pathway?hsa04973/hsa:5293%09red/hsa:80201%09red/hsa:3098%09red/hsa:480%09red/hsa:483%09red/hsa:476%09red	hsa:5293,PIK3CD,5293:down|hsa:80201,HKDC1,80201:down|hsa:476,ATP1A1,476:down|hsa:3098,HK1,3098:down|hsa:483,ATP1B3,483:down|hsa:480,ATP1A4,480:down	http://www.genome.jp/kegg-bin/show_pathway?hsa04973/hsa:5293%09blue/hsa:80201%09blue/hsa:3098%09blue/hsa:480%09blue/hsa:483%09blue/hsa:476%09blue
Fatty acid metabolism	KEGG PATHWAY	hsa01212	6	47	1899	23753	0.00315955766193	0.00197869742769	0.196318016592	0.973022692292	79966|3032|3033|2182|60481|10449	http://www.genome.jp/kegg-bin/show_pathway?hsa01212/hsa:3032%09red/hsa:3033%09red/hsa:79966%09red/hsa:10449%09red/hsa:60481%09red/hsa:2182%09red	hsa:79966,SCD5,79966:down|hsa:3032,HADHB,3032:down|hsa:3033,HADH,3033:down|hsa:2182,ACSL4,2182:up|hsa:60481,ELOVL5,60481:down|hsa:10449,ACAA2,10449:down	http://www.genome.jp/kegg-bin/show_pathway?hsa01212/hsa:3032%09blue/hsa:3033%09blue/hsa:79966%09blue/hsa:10449%09blue/hsa:60481%09blue/hsa:2182%09red
Pathogenic Escherichia coli infection	KEGG PATHWAY	hsa05130	6	54	1899	23753	0.00315955766193	0.00227339704458	0.283218913021	0.973022692292	10971|4690|10552|9181|10376|2534	http://www.genome.jp/kegg-bin/show_pathway?hsa05130/hsa:4690%09red/hsa:2534%09red/hsa:10552%09red/hsa:9181%09red/hsa:10376%09red/hsa:10971%09red	hsa:10971,YWHAQ,10971:down|hsa:4690,NCK1,4690:down|hsa:10552,ARPC1A,10552:down|hsa:9181,ARHGEF2,9181:down|hsa:10376,TUBA1B,10376:down|hsa:2534,FYN,2534:down	http://www.genome.jp/kegg-bin/show_pathway?hsa05130/hsa:4690%09blue/hsa:2534%09blue/hsa:10552%09blue/hsa:9181%09blue/hsa:10376%09blue/hsa:10971%09blue
Colorectal cancer	KEGG PATHWAY	hsa05210	6	62	1899	23753	0.00315955766193	0.00261019660674	0.390141991717	0.973022692292	595|4089|54205|5293|5604|4609	http://www.genome.jp/kegg-bin/show_pathway?hsa05210/hsa:54205%09red/hsa:595%09red/hsa:5293%09red/hsa:5604%09red/hsa:4089%09red/hsa:4609%09red	hsa:595,CCND1,595:down|hsa:4089,SMAD4,4089:down|hsa:54205,CYCS,54205:down|hsa:5293,PIK3CD,5293:down|hsa:5604,MAP2K1,5604:down|hsa:4609,MYC,4609:down	http://www.genome.jp/kegg-bin/show_pathway?hsa05210/hsa:54205%09blue/hsa:595%09blue/hsa:5293%09blue/hsa:5604%09blue/hsa:4089%09blue/hsa:4609%09blue
Pancreatic cancer	KEGG PATHWAY	hsa05212	6	66	1899	23753	0.00315955766193	0.00277859638782	0.443990346913	0.973022692292	595|6774|4089|5293|5604|4790	http://www.genome.jp/kegg-bin/show_pathway?hsa05212/hsa:6774%09red/hsa:595%09red/hsa:5293%09red/hsa:4790%09red/hsa:5604%09red/hsa:4089%09red	hsa:595,CCND1,595:down|hsa:6774,STAT3,6774:down|hsa:4089,SMAD4,4089:down|hsa:5293,PIK3CD,5293:down|hsa:5604,MAP2K1,5604:down|hsa:4790,NFKB1,4790:down	http://www.genome.jp/kegg-bin/show_pathway?hsa05212/hsa:6774%09blue/hsa:595%09blue/hsa:5293%09blue/hsa:4790%09blue/hsa:5604%09blue/hsa:4089%09blue
Central carbon metabolism in cancer	KEGG PATHWAY	hsa05230	6	67	1899	23753	0.00315955766193	0.00282069633309	0.457323738488	0.973022692292	3939|5293|80201|5604|4609|3098	http://www.genome.jp/kegg-bin/show_pathway?hsa05230/hsa:5293%09red/hsa:80201%09red/hsa:5604%09red/hsa:3098%09red/hsa:4609%09red/hsa:3939%09red	hsa:3939,LDHA,3939:down|hsa:5293,PIK3CD,5293:down|hsa:80201,HKDC1,80201:down|hsa:5604,MAP2K1,5604:down|hsa:4609,MYC,4609:down|hsa:3098,HK1,3098:down	http://www.genome.jp/kegg-bin/show_pathway?hsa05230/hsa:5293%09blue/hsa:80201%09blue/hsa:5604%09blue/hsa:3098%09blue/hsa:4609%09blue/hsa:3939%09blue
Fc epsilon RI signaling pathway	KEGG PATHWAY	hsa04664	6	69	1899	23753	0.00315955766193	0.00290489622363	0.483741138111	0.973022692292	1432|5580|5293|5604|255189|2534	http://www.genome.jp/kegg-bin/show_pathway?hsa04664/hsa:1432%09red/hsa:5580%09red/hsa:5293%09red/hsa:2534%09red/hsa:255189%09red/hsa:5604%09red	hsa:1432,MAPK14,1432:down|hsa:5580,PRKCD,5580:down|hsa:5293,PIK3CD,5293:down|hsa:5604,MAP2K1,5604:down|hsa:255189,PLA2G4F,255189:up|hsa:2534,FYN,2534:down	http://www.genome.jp/kegg-bin/show_pathway?hsa04664/hsa:1432%09blue/hsa:5580%09blue/hsa:5293%09blue/hsa:2534%09blue/hsa:255189%09red/hsa:5604%09blue
Prolactin signaling pathway	KEGG PATHWAY	hsa04917	6	72	1899	23753	0.00315955766193	0.00303119605945	0.522563431309	0.974731177358	595|6774|5293|5604|1432|4790	http://www.genome.jp/kegg-bin/show_pathway?hsa04917/hsa:6774%09red/hsa:595%09red/hsa:5293%09red/hsa:1432%09red/hsa:4790%09red/hsa:5604%09red	hsa:595,CCND1,595:down|hsa:6774,STAT3,6774:down|hsa:5293,PIK3CD,5293:down|hsa:5604,MAP2K1,5604:down|hsa:1432,MAPK14,1432:down|hsa:4790,NFKB1,4790:down	http://www.genome.jp/kegg-bin/show_pathway?hsa04917/hsa:6774%09blue/hsa:595%09blue/hsa:5293%09blue/hsa:1432%09blue/hsa:4790%09blue/hsa:5604%09blue
Biosynthesis of amino acids	KEGG PATHWAY	hsa01230	6	73	1899	23753	0.00315955766193	0.00307329600472	0.535246205768	0.976888829714	29968|5832|5230|5631|2752|22934	http://www.genome.jp/kegg-bin/show_pathway?hsa01230/hsa:5832%09red/hsa:5631%09red/hsa:22934%09red/hsa:2752%09red/hsa:29968%09red/hsa:5230%09red	hsa:29968,PSAT1,29968:down|hsa:5832,ALDH18A1,5832:down|hsa:5230,PGK1,5230:down|hsa:5631,PRPS1,5631:down|hsa:2752,GLUL,2752:down|hsa:22934,RPIA,22934:down	http://www.genome.jp/kegg-bin/show_pathway?hsa01230/hsa:5832%09blue/hsa:5631%09blue/hsa:22934%09blue/hsa:2752%09blue/hsa:29968%09blue/hsa:5230%09blue
Pertussis	KEGG PATHWAY	hsa05133	6	74	1899	23753	0.00315955766193	0.00311539594999	0.547783668652	0.976888829714	1432|3552|716|3576|114609|4790	http://www.genome.jp/kegg-bin/show_pathway?hsa05133/hsa:1432%09red/hsa:3552%09red/hsa:3576%09red/hsa:4790%09red/hsa:114609%09red/hsa:716%09red	hsa:1432,MAPK14,1432:down|hsa:3552,IL1A,3552:down|hsa:716,C1S,716:down|hsa:3576,CXCL8,3576:down|hsa:114609,TIRAP,114609:down|hsa:4790,NFKB1,4790:down	http://www.genome.jp/kegg-bin/show_pathway?hsa05133/hsa:1432%09blue/hsa:3552%09blue/hsa:3576%09blue/hsa:4790%09blue/hsa:114609%09blue/hsa:716%09blue
Bacterial invasion of epithelial cells	KEGG PATHWAY	hsa05100	6	76	1899	23753	0.00315955766193	0.00319959584053	0.572387959991	0.976888829714	5293|9564|1495|10552|10459|23157	http://www.genome.jp/kegg-bin/show_pathway?hsa05100/hsa:5293%09red/hsa:9564%09red/hsa:10552%09red/hsa:10459%09red/hsa:23157%09red/hsa:1495%09red	hsa:5293,PIK3CD,5293:down|hsa:9564,BCAR1,9564:up|hsa:1495,CTNNA1,1495:down|hsa:10552,ARPC1A,10552:down|hsa:10459,MAD2L2,10459:up|hsa:23157,SEPT6,23157:down	http://www.genome.jp/kegg-bin/show_pathway?hsa05100/hsa:5293%09blue/hsa:9564%09red/hsa:10552%09blue/hsa:10459%09red/hsa:23157%09blue/hsa:1495%09blue
Salivary secretion	KEGG PATHWAY	hsa04970	6	85	1899	23753	0.00315955766193	0.00357849534796	0.674017427946	0.983800386989	5582|1470|476|1469|483|480	http://www.genome.jp/kegg-bin/show_pathway?hsa04970/hsa:1469%09red/hsa:5582%09red/hsa:480%09red/hsa:483%09red/hsa:476%09red/hsa:1470%09red	hsa:5582,PRKCG,5582:up|hsa:1470,CST2,1470:up|hsa:476,ATP1A1,476:down|hsa:1469,CST1,1469:up|hsa:483,ATP1B3,483:down|hsa:480,ATP1A4,480:down	http://www.genome.jp/kegg-bin/show_pathway?hsa04970/hsa:1469%09red/hsa:5582%09red/hsa:480%09blue/hsa:483%09blue/hsa:476%09blue/hsa:1470%09red
Choline metabolism in cancer	KEGG PATHWAY	hsa05231	6	99	1899	23753	0.00315955766193	0.00416789458174	0.798198056921	1.0	5582|5154|5293|5604|255189|10434	http://www.genome.jp/kegg-bin/show_pathway?hsa05231/hsa:10434%09red/hsa:5582%09red/hsa:5293%09red/hsa:5604%09red/hsa:255189%09red/hsa:5154%09red	hsa:5582,PRKCG,5582:up|hsa:5154,PDGFA,5154:down|hsa:5293,PIK3CD,5293:down|hsa:5604,MAP2K1,5604:down|hsa:255189,PLA2G4F,255189:up|hsa:10434,LYPLA1,10434:down	http://www.genome.jp/kegg-bin/show_pathway?hsa05231/hsa:10434%09blue/hsa:5582%09red/hsa:5293%09blue/hsa:5604%09blue/hsa:255189%09red/hsa:5154%09blue
Estrogen signaling pathway	KEGG PATHWAY	hsa04915	6	100	1899	23753	0.00315955766193	0.00420999452701	0.805462920092	1.0	2288|5580|5293|5604|3310|4846	http://www.genome.jp/kegg-bin/show_pathway?hsa04915/hsa:5580%09red/hsa:5293%09red/hsa:2288%09red/hsa:3310%09red/hsa:5604%09red/hsa:4846%09red	hsa:2288,FKBP4,2288:down|hsa:5580,PRKCD,5580:down|hsa:5293,PIK3CD,5293:down|hsa:5604,MAP2K1,5604:down|hsa:3310,HSPA6,3310:up|hsa:4846,NOS3,4846:up	http://www.genome.jp/kegg-bin/show_pathway?hsa04915/hsa:5580%09blue/hsa:5293%09blue/hsa:2288%09blue/hsa:3310%09red/hsa:5604%09blue/hsa:4846%09red
Glutamatergic synapse	KEGG PATHWAY	hsa04724	6	115	1899	23753	0.00315955766193	0.00484149370606	0.891502091179	1.0	2902|5582|2752|5534|255189|54407	http://www.genome.jp/kegg-bin/show_pathway?hsa04724/hsa:5534%09red/hsa:5582%09red/hsa:2752%09red/hsa:255189%09red/hsa:54407%09red/hsa:2902%09red	hsa:2902,GRIN1,2902:up|hsa:5582,PRKCG,5582:up|hsa:2752,GLUL,2752:down|hsa:5534,PPP3R1,5534:down|hsa:255189,PLA2G4F,255189:up|hsa:54407,SLC38A2,54407:down	http://www.genome.jp/kegg-bin/show_pathway?hsa04724/hsa:5534%09blue/hsa:5582%09red/hsa:2752%09blue/hsa:255189%09red/hsa:54407%09blue/hsa:2902%09red
Dopaminergic synapse	KEGG PATHWAY	hsa04728	6	131	1899	23753	0.00315955766193	0.00551509283038	0.945274225475	1.0	1644|4129|1432|50632|5525|5582	http://www.genome.jp/kegg-bin/show_pathway?hsa04728/hsa:1432%09red/hsa:1644%09red/hsa:5582%09red/hsa:5525%09red/hsa:4129%09red/hsa:50632%09red	hsa:1644,DDC,1644:up|hsa:4129,MAOB,4129:down|hsa:1432,MAPK14,1432:down|hsa:50632,CALY,50632:up|hsa:5525,PPP2R5A,5525:down|hsa:5582,PRKCG,5582:up	http://www.genome.jp/kegg-bin/show_pathway?hsa04728/hsa:1432%09blue/hsa:1644%09red/hsa:5582%09red/hsa:5525%09blue/hsa:4129%09blue/hsa:50632%09red
Insulin signaling pathway	KEGG PATHWAY	hsa04910	6	140	1899	23753	0.00315955766193	0.00589399233781	0.963636894756	1.0	1977|5293|80201|5604|5770|3098	http://www.genome.jp/kegg-bin/show_pathway?hsa04910/hsa:5293%09red/hsa:80201%09red/hsa:1977%09red/hsa:5604%09red/hsa:3098%09red/hsa:5770%09red	hsa:1977,EIF4E,1977:down|hsa:5293,PIK3CD,5293:down|hsa:80201,HKDC1,80201:down|hsa:5604,MAP2K1,5604:down|hsa:5770,PTPN1,5770:down|hsa:3098,HK1,3098:down	http://www.genome.jp/kegg-bin/show_pathway?hsa04910/hsa:5293%09blue/hsa:80201%09blue/hsa:1977%09blue/hsa:5604%09blue/hsa:3098%09blue/hsa:5770%09blue
Calcium signaling pathway	KEGG PATHWAY	hsa04020	6	180	1899	23753	0.00315955766193	0.00757799014861	0.994985195795	1.0	2902|5582|7416|5534|5136|4846	http://www.genome.jp/kegg-bin/show_pathway?hsa04020/hsa:5534%09red/hsa:5582%09red/hsa:5136%09red/hsa:7416%09red/hsa:4846%09red/hsa:2902%09red	hsa:2902,GRIN1,2902:up|hsa:5582,PRKCG,5582:up|hsa:7416,VDAC1,7416:down|hsa:5534,PPP3R1,5534:down|hsa:5136,PDE1A,5136:down|hsa:4846,NOS3,4846:up	http://www.genome.jp/kegg-bin/show_pathway?hsa04020/hsa:5534%09blue/hsa:5582%09red/hsa:5136%09blue/hsa:7416%09blue/hsa:4846%09red/hsa:2902%09red
One carbon pool by folate	KEGG PATHWAY	hsa00670	5	19	1899	23753	0.00263296471827	0.000799898960131	0.0287660777398	0.596945646369	7298|2618|275|471|25902	http://www.genome.jp/kegg-bin/show_pathway?hsa00670/hsa:25902%09red/hsa:275%09red/hsa:2618%09red/hsa:7298%09red/hsa:471%09red	hsa:7298,TYMS,7298:down|hsa:2618,GART,2618:down|hsa:275,AMT,275:up|hsa:471,ATIC,471:down|hsa:25902,MTHFD1L,25902:down	http://www.genome.jp/kegg-bin/show_pathway?hsa00670/hsa:25902%09blue/hsa:275%09red/hsa:2618%09blue/hsa:7298%09blue/hsa:471%09blue
@@Pyruvate metabolism	KEGG PATHWAY	hsa00620	5	40	1899	23753	0.00263296471827	0.0016839978108	0.238102073112	0.973022692292	3939|224|223|3945|4190	http://www.genome.jp/kegg-bin/show_pathway?hsa00620/hsa:224%09red/hsa:3939%09red/hsa:4190%09red/hsa:223%09red/hsa:3945%09red	hsa:3939,LDHA,3939:down|hsa:224,ALDH3A2,224:down|hsa:223,ALDH9A1,223:down|hsa:3945,LDHB,3945:down|hsa:4190,MDH1,4190:down	http://www.genome.jp/kegg-bin/show_pathway?hsa00620/hsa:224%09blue/hsa:3939%09blue/hsa:4190%09blue/hsa:223%09blue/hsa:3945%09blue
Propanoate metabolism	KEGG PATHWAY	hsa00640	5	28	1899	23753	0.00263296471827	0.00117879846756	0.0933475018777	0.851494473705	4329|18|3939|3945|8802	http://www.genome.jp/kegg-bin/show_pathway?hsa00640/hsa:8802%09red/hsa:3939%09red/hsa:18%09red/hsa:4329%09red/hsa:3945%09red	hsa:4329,ALDH6A1,4329:down|hsa:18,ABAT,18:up|hsa:3939,LDHA,3939:down|hsa:3945,LDHB,3945:down|hsa:8802,SUCLG1,8802:down	http://www.genome.jp/kegg-bin/show_pathway?hsa00640/hsa:8802%09blue/hsa:3939%09blue/hsa:18%09red/hsa:4329%09blue/hsa:3945%09blue
beta-Alanine metabolism	KEGG PATHWAY	hsa00410	5	31	1899	23753	0.00263296471827	0.00130509830337	0.124104521244	0.890895827595	4329|18|6611|224|223	http://www.genome.jp/kegg-bin/show_pathway?hsa00410/hsa:6611%09red/hsa:224%09red/hsa:18%09red/hsa:4329%09red/hsa:223%09red	hsa:4329,ALDH6A1,4329:down|hsa:18,ABAT,18:up|hsa:6611,SMS,6611:down|hsa:224,ALDH3A2,224:down|hsa:223,ALDH9A1,223:down	http://www.genome.jp/kegg-bin/show_pathway?hsa00410/hsa:6611%09blue/hsa:224%09blue/hsa:18%09red/hsa:4329%09blue/hsa:223%09blue
@@Fanconi anemia pathway	KEGG PATHWAY	hsa03460	5	52	1899	23753	0.00263296471827	0.00218919715404	0.415609608137	0.973022692292	55120|197342|2188|116028|84126	http://www.genome.jp/kegg-bin/show_pathway?hsa03460/hsa:197342%09red/hsa:116028%09red/hsa:55120%09red/hsa:84126%09red/hsa:2188%09red	hsa:55120,FANCL,55120:down|hsa:197342,EME2,197342:up|hsa:2188,FANCF,2188:down|hsa:116028,RMI2,116028:down|hsa:84126,ATRIP,84126:down	http://www.genome.jp/kegg-bin/show_pathway?hsa03460/hsa:197342%09red/hsa:116028%09blue/hsa:55120%09blue/hsa:84126%09blue/hsa:2188%09blue
@@mTOR signaling pathway	KEGG PATHWAY	hsa04150	5	60	1899	23753	0.00263296471827	0.0025259967162	0.531770015644	0.976888829714	1977|54541|10670|5582|5293	http://www.genome.jp/kegg-bin/show_pathway?hsa04150/hsa:54541%09red/hsa:5293%09red/hsa:5582%09red/hsa:1977%09red/hsa:10670%09red	hsa:1977,EIF4E,1977:down|hsa:54541,DDIT4,54541:down|hsa:10670,RRAGA,10670:down|hsa:5582,PRKCG,5582:up|hsa:5293,PIK3CD,5293:down	http://www.genome.jp/kegg-bin/show_pathway?hsa04150/hsa:54541%09blue/hsa:5293%09blue/hsa:5582%09red/hsa:1977%09blue/hsa:10670%09blue
Aldosterone-regulated sodium reabsorption	KEGG PATHWAY	hsa04960	5	39	1899	23753	0.00263296471827	0.00164189786553	0.224174873072	0.973022692292	483|476|5582|5293|480	http://www.genome.jp/kegg-bin/show_pathway?hsa04960/hsa:476%09red/hsa:5293%09red/hsa:483%09red/hsa:5582%09red/hsa:480%09red	hsa:483,ATP1B3,483:down|hsa:476,ATP1A1,476:down|hsa:5582,PRKCG,5582:up|hsa:5293,PIK3CD,5293:down|hsa:480,ATP1A4,480:down	http://www.genome.jp/kegg-bin/show_pathway?hsa04960/hsa:476%09blue/hsa:5293%09blue/hsa:483%09blue/hsa:5582%09red/hsa:480%09blue
Steroid hormone biosynthesis	KEGG PATHWAY	hsa00140	5	47	1899	23753	0.00263296471827	0.00197869742769	0.340497954079	0.973022692292	1645|51478|1545|8644|1109	http://www.genome.jp/kegg-bin/show_pathway?hsa00140/hsa:51478%09red/hsa:1545%09red/hsa:1645%09red/hsa:8644%09red/hsa:1109%09red	hsa:1645,AKR1C1,1645:down|hsa:51478,HSD17B7,51478:down|hsa:1545,CYP1B1,1545:up|hsa:8644,AKR1C3,8644:down|hsa:1109,AKR1C4,1109:down	http://www.genome.jp/kegg-bin/show_pathway?hsa00140/hsa:51478%09blue/hsa:1545%09red/hsa:1645%09blue/hsa:8644%09blue/hsa:1109%09blue
Cocaine addiction	KEGG PATHWAY	hsa05030	5	50	1899	23753	0.00263296471827	0.0021049972635	0.385603776434	0.973022692292	1644|4129|4790|2354|2902	http://www.genome.jp/kegg-bin/show_pathway?hsa05030/hsa:2354%09red/hsa:1644%09red/hsa:4129%09red/hsa:4790%09red/hsa:2902%09red	hsa:1644,DDC,1644:up|hsa:4129,MAOB,4129:down|hsa:4790,NFKB1,4790:down|hsa:2354,FOSB,2354:up|hsa:2902,GRIN1,2902:up	http://www.genome.jp/kegg-bin/show_pathway?hsa05030/hsa:2354%09red/hsa:1644%09red/hsa:4129%09blue/hsa:4790%09blue/hsa:2902%09red
Amyotrophic lateral sclerosis (ALS)	KEGG PATHWAY	hsa05014	5	51	1899	23753	0.00263296471827	0.00214709720877	0.400627461441	0.973022692292	79139|2902|54205|1432|5534	http://www.genome.jp/kegg-bin/show_pathway?hsa05014/hsa:5534%09red/hsa:79139%09red/hsa:2902%09red/hsa:1432%09red/hsa:54205%09red	hsa:79139,DERL1,79139:down|hsa:2902,GRIN1,2902:up|hsa:54205,CYCS,54205:down|hsa:1432,MAPK14,1432:down|hsa:5534,PPP3R1,5534:down	http://www.genome.jp/kegg-bin/show_pathway?hsa05014/hsa:5534%09blue/hsa:79139%09blue/hsa:2902%09red/hsa:1432%09blue/hsa:54205%09blue
Endometrial cancer	KEGG PATHWAY	hsa05213	5	52	1899	23753	0.00263296471827	0.00218919715404	0.415609608137	0.973022692292	5604|595|5293|1495|4609	http://www.genome.jp/kegg-bin/show_pathway?hsa05213/hsa:4609%09red/hsa:595%09red/hsa:5293%09red/hsa:5604%09red/hsa:1495%09red	hsa:5604,MAP2K1,5604:down|hsa:595,CCND1,595:down|hsa:5293,PIK3CD,5293:down|hsa:1495,CTNNA1,1495:down|hsa:4609,MYC,4609:down	http://www.genome.jp/kegg-bin/show_pathway?hsa05213/hsa:4609%09blue/hsa:595%09blue/hsa:5293%09blue/hsa:5604%09blue/hsa:1495%09blue
Vibrio cholerae infection	KEGG PATHWAY	hsa05110	5	53	1899	23753	0.00263296471827	0.00223129709931	0.430530149039	0.973022692292	11014|11015|528|29927|5582	http://www.genome.jp/kegg-bin/show_pathway?hsa05110/hsa:29927%09red/hsa:11014%09red/hsa:11015%09red/hsa:5582%09red/hsa:528%09red	hsa:11014,KDELR2,11014:down|hsa:11015,KDELR3,11015:down|hsa:528,ATP6V1C1,528:down|hsa:29927,SEC61A1,29927:down|hsa:5582,PRKCG,5582:up	http://www.genome.jp/kegg-bin/show_pathway?hsa05110/hsa:29927%09blue/hsa:11014%09blue/hsa:11015%09blue/hsa:5582%09red/hsa:528%09blue
Non-small cell lung cancer	KEGG PATHWAY	hsa05223	5	56	1899	23753	0.00263296471827	0.00235759693512	0.474736052615	0.973022692292	83593|595|5582|5293|5604	http://www.genome.jp/kegg-bin/show_pathway?hsa05223/hsa:83593%09red/hsa:595%09red/hsa:5293%09red/hsa:5604%09red/hsa:5582%09red	hsa:83593,RASSF5,83593:down|hsa:595,CCND1,595:down|hsa:5582,PRKCG,5582:up|hsa:5293,PIK3CD,5293:down|hsa:5604,MAP2K1,5604:down	http://www.genome.jp/kegg-bin/show_pathway?hsa05223/hsa:83593%09blue/hsa:595%09blue/hsa:5293%09blue/hsa:5604%09blue/hsa:5582%09red
Metabolism of xenobiotics by cytochrome P450	KEGG PATHWAY	hsa00980	5	62	1899	23753	0.00263296471827	0.00261019660674	0.559220580866	0.976888829714	1645|1545|873|2941|1109	http://www.genome.jp/kegg-bin/show_pathway?hsa00980/hsa:2941%09red/hsa:1545%09red/hsa:1645%09red/hsa:873%09red/hsa:1109%09red	hsa:1645,AKR1C1,1645:down|hsa:1545,CYP1B1,1545:up|hsa:873,CBR1,873:down|hsa:2941,GSTA4,2941:down|hsa:1109,AKR1C4,1109:down	http://www.genome.jp/kegg-bin/show_pathway?hsa00980/hsa:2941%09blue/hsa:1545%09red/hsa:1645%09blue/hsa:873%09blue/hsa:1109%09blue
Glioma	KEGG PATHWAY	hsa05214	5	65	1899	23753	0.00263296471827	0.00273649644255	0.598818644166	0.976888829714	5604|595|5582|5293|5154	http://www.genome.jp/kegg-bin/show_pathway?hsa05214/hsa:595%09red/hsa:5293%09red/hsa:5154%09red/hsa:5604%09red/hsa:5582%09red	hsa:5604,MAP2K1,5604:down|hsa:595,CCND1,595:down|hsa:5582,PRKCG,5582:up|hsa:5293,PIK3CD,5293:down|hsa:5154,PDGFA,5154:down	http://www.genome.jp/kegg-bin/show_pathway?hsa05214/hsa:595%09blue/hsa:5293%09blue/hsa:5154%09blue/hsa:5604%09blue/hsa:5582%09red
Renal cell carcinoma	KEGG PATHWAY	hsa05211	5	66	1899	23753	0.00263296471827	0.00277859638782	0.611563138796	0.976888829714	5604|2034|5906|5293|6923	http://www.genome.jp/kegg-bin/show_pathway?hsa05211/hsa:6923%09red/hsa:2034%09red/hsa:5293%09red/hsa:5604%09red/hsa:5906%09red	hsa:5604,MAP2K1,5604:down|hsa:2034,EPAS1,2034:down|hsa:5906,RAP1A,5906:down|hsa:5293,PIK3CD,5293:down|hsa:6923,TCEB2,6923:up	http://www.genome.jp/kegg-bin/show_pathway?hsa05211/hsa:6923%09red/hsa:2034%09blue/hsa:5293%09blue/hsa:5604%09blue/hsa:5906%09blue
Long-term potentiation	KEGG PATHWAY	hsa04720	5	67	1899	23753	0.00263296471827	0.00282069633309	0.624068571026	0.976888829714	5604|5582|5906|2902|5534	http://www.genome.jp/kegg-bin/show_pathway?hsa04720/hsa:5534%09red/hsa:5604%09red/hsa:5582%09red/hsa:5906%09red/hsa:2902%09red	hsa:5604,MAP2K1,5604:down|hsa:5582,PRKCG,5582:up|hsa:5906,RAP1A,5906:down|hsa:2902,GRIN1,2902:up|hsa:5534,PPP3R1,5534:down	http://www.genome.jp/kegg-bin/show_pathway?hsa04720/hsa:5534%09blue/hsa:5604%09blue/hsa:5582%09red/hsa:5906%09blue/hsa:2902%09red
PPAR signaling pathway	KEGG PATHWAY	hsa03320	5	69	1899	23753	0.00263296471827	0.00290489622363	0.64834016254	0.981521263967	79966|5468|7316|8309|2182	http://www.genome.jp/kegg-bin/show_pathway?hsa03320/hsa:8309%09red/hsa:5468%09red/hsa:7316%09red/hsa:79966%09red/hsa:2182%09red	hsa:79966,SCD5,79966:down|hsa:5468,PPARG,5468:down|hsa:7316,UBC,7316:down|hsa:8309,ACOX2,8309:up|hsa:2182,ACSL4,2182:up	http://www.genome.jp/kegg-bin/show_pathway?hsa03320/hsa:8309%09red/hsa:5468%09blue/hsa:7316%09blue/hsa:79966%09blue/hsa:2182%09red
Leishmaniasis	KEGG PATHWAY	hsa05140	5	70	1899	23753	0.00263296471827	0.0029469961689	0.660097235714	0.98206351514	4790|3459|1432|3552|4792	http://www.genome.jp/kegg-bin/show_pathway?hsa05140/hsa:1432%09red/hsa:3552%09red/hsa:4792%09red/hsa:3459%09red/hsa:4790%09red	hsa:4790,NFKB1,4790:down|hsa:3459,IFNGR1,3459:down|hsa:1432,MAPK14,1432:down|hsa:3552,IL1A,3552:down|hsa:4792,NFKBIA,4792:down	http://www.genome.jp/kegg-bin/show_pathway?hsa05140/hsa:1432%09blue/hsa:3552%09blue/hsa:4792%09blue/hsa:3459%09blue/hsa:4790%09blue
Adipocytokine signaling pathway	KEGG PATHWAY	hsa04920	5	70	1899	23753	0.00263296471827	0.0029469961689	0.660097235714	0.98206351514	4790|2182|51094|6774|4792	http://www.genome.jp/kegg-bin/show_pathway?hsa04920/hsa:6774%09red/hsa:4792%09red/hsa:4790%09red/hsa:51094%09red/hsa:2182%09red	hsa:4790,NFKB1,4790:down|hsa:2182,ACSL4,2182:up|hsa:51094,ADIPOR1,51094:down|hsa:6774,STAT3,6774:down|hsa:4792,NFKBIA,4792:down	http://www.genome.jp/kegg-bin/show_pathway?hsa04920/hsa:6774%09blue/hsa:4792%09blue/hsa:4790%09blue/hsa:51094%09blue/hsa:2182%09red
B cell receptor signaling pathway	KEGG PATHWAY	hsa04662	5	72	1899	23753	0.00263296471827	0.00303119605945	0.682836743816	0.983800386989	5604|4790|5293|4792|5534	http://www.genome.jp/kegg-bin/show_pathway?hsa04662/hsa:5534%09red/hsa:5293%09red/hsa:4792%09red/hsa:5604%09red/hsa:4790%09red	hsa:5604,MAP2K1,5604:down|hsa:4790,NFKB1,4790:down|hsa:5293,PIK3CD,5293:down|hsa:4792,NFKBIA,4792:down|hsa:5534,PPP3R1,5534:down	http://www.genome.jp/kegg-bin/show_pathway?hsa04662/hsa:5534%09blue/hsa:5293%09blue/hsa:4792%09blue/hsa:5604%09blue/hsa:4790%09blue
Insulin secretion	KEGG PATHWAY	hsa04911	5	86	1899	23753	0.00263296471827	0.00362059529323	0.812721876071	1.0	483|476|27345|5582|480	http://www.genome.jp/kegg-bin/show_pathway?hsa04911/hsa:483%09red/hsa:476%09red/hsa:27345%09red/hsa:5582%09red/hsa:480%09red	hsa:483,ATP1B3,483:down|hsa:476,ATP1A1,476:down|hsa:27345,KCNMB4,27345:down|hsa:5582,PRKCG,5582:up|hsa:480,ATP1A4,480:down	http://www.genome.jp/kegg-bin/show_pathway?hsa04911/hsa:483%09blue/hsa:476%09blue/hsa:27345%09blue/hsa:5582%09red/hsa:480%09blue
ErbB signaling pathway	KEGG PATHWAY	hsa04012	5	87	1899	23753	0.00263296471827	0.0036626952385	0.820102728307	1.0	5604|4690|5582|5293|4609	http://www.genome.jp/kegg-bin/show_pathway?hsa04012/hsa:4690%09red/hsa:4609%09red/hsa:5293%09red/hsa:5604%09red/hsa:5582%09red	hsa:5604,MAP2K1,5604:down|hsa:4690,NCK1,4690:down|hsa:5582,PRKCG,5582:up|hsa:5293,PIK3CD,5293:down|hsa:4609,MYC,4609:down	http://www.genome.jp/kegg-bin/show_pathway?hsa04012/hsa:4690%09blue/hsa:4609%09blue/hsa:5293%09blue/hsa:5604%09blue/hsa:5582%09red
GABAergic synapse	KEGG PATHWAY	hsa04727	5	90	1899	23753	0.00263296471827	0.00378899507431	0.840844367913	1.0	18|2752|5582|23710|54407	http://www.genome.jp/kegg-bin/show_pathway?hsa04727/hsa:2752%09red/hsa:18%09red/hsa:23710%09red/hsa:54407%09red/hsa:5582%09red	hsa:18,ABAT,18:up|hsa:2752,GLUL,2752:down|hsa:5582,PRKCG,5582:up|hsa:23710,GABARAPL1,23710:down|hsa:54407,SLC38A2,54407:down	http://www.genome.jp/kegg-bin/show_pathway?hsa04727/hsa:2752%09blue/hsa:18%09red/hsa:23710%09blue/hsa:54407%09blue/hsa:5582%09red
Glycerophospholipid metabolism	KEGG PATHWAY	hsa00564	5	92	1899	23753	0.00263296471827	0.00387319496485	0.853548219959	1.0	10400|79888|255189|8760|10434	http://www.genome.jp/kegg-bin/show_pathway?hsa00564/hsa:10434%09red/hsa:255189%09red/hsa:10400%09red/hsa:8760%09red/hsa:79888%09red	hsa:10400,PEMT,10400:up|hsa:79888,LPCAT1,79888:down|hsa:255189,PLA2G4F,255189:up|hsa:8760,CDS2,8760:down|hsa:10434,LYPLA1,10434:down	http://www.genome.jp/kegg-bin/show_pathway?hsa00564/hsa:10434%09blue/hsa:255189%09red/hsa:10400%09red/hsa:8760%09blue/hsa:79888%09blue
Pancreatic secretion	KEGG PATHWAY	hsa04972	5	94	1899	23753	0.00263296471827	0.00395739485539	0.865395886717	1.0	483|5582|5906|476|480	http://www.genome.jp/kegg-bin/show_pathway?hsa04972/hsa:483%09red/hsa:476%09red/hsa:5582%09red/hsa:5906%09red/hsa:480%09red	hsa:483,ATP1B3,483:down|hsa:5582,PRKCG,5582:up|hsa:5906,RAP1A,5906:down|hsa:476,ATP1A1,476:down|hsa:480,ATP1A4,480:down	http://www.genome.jp/kegg-bin/show_pathway?hsa04972/hsa:483%09blue/hsa:476%09blue/hsa:5582%09red/hsa:5906%09blue/hsa:480%09blue
Inflammatory mediator regulation of TRP channels	KEGG PATHWAY	hsa04750	5	98	1899	23753	0.00263296471827	0.00412579463647	0.886677032321	1.0	1432|255189|5582|5293|5580	http://www.genome.jp/kegg-bin/show_pathway?hsa04750/hsa:255189%09red/hsa:1432%09red/hsa:5293%09red/hsa:5580%09red/hsa:5582%09red	hsa:1432,MAPK14,1432:down|hsa:255189,PLA2G4F,255189:up|hsa:5582,PRKCG,5582:up|hsa:5293,PIK3CD,5293:down|hsa:5580,PRKCD,5580:down	http://www.genome.jp/kegg-bin/show_pathway?hsa04750/hsa:255189%09red/hsa:1432%09blue/hsa:5293%09blue/hsa:5580%09blue/hsa:5582%09red
Lysosome	KEGG PATHWAY	hsa04142	5	121	1899	23753	0.00263296471827	0.00509409337768	0.960972601381	1.0	55353|4074|26503|1511|1176	http://www.genome.jp/kegg-bin/show_pathway?hsa04142/hsa:26503%09red/hsa:55353%09red/hsa:4074%09red/hsa:1511%09red/hsa:1176%09red	hsa:55353,LAPTM4B,55353:down|hsa:4074,M6PR,4074:down|hsa:26503,SLC17A5,26503:down|hsa:1511,CTSG,1511:up|hsa:1176,AP3S1,1176:down	http://www.genome.jp/kegg-bin/show_pathway?hsa04142/hsa:26503%09blue/hsa:55353%09blue/hsa:4074%09blue/hsa:1511%09red/hsa:1176%09blue
Fatty acid elongation	KEGG PATHWAY	hsa00062	4	22	1899	23753	0.00210637177462	0.000926198795942	0.122078128622	0.890895827595	3032|10449|60481|3033	http://www.genome.jp/kegg-bin/show_pathway?hsa00062/hsa:3032%09red/hsa:3033%09red/hsa:60481%09red/hsa:10449%09red	hsa:3032,HADHB,3032:down|hsa:10449,ACAA2,10449:down|hsa:60481,ELOVL5,60481:down|hsa:3033,HADH,3033:down	http://www.genome.jp/kegg-bin/show_pathway?hsa00062/hsa:3032%09blue/hsa:3033%09blue/hsa:60481%09blue/hsa:10449%09blue
Histidine metabolism	KEGG PATHWAY	hsa00340	4	23	1899	23753	0.00210637177462	0.000968298741212	0.135390916964	0.896640612924	1644|4129|224|223	http://www.genome.jp/kegg-bin/show_pathway?hsa00340/hsa:224%09red/hsa:1644%09red/hsa:4129%09red/hsa:223%09red	hsa:1644,DDC,1644:up|hsa:4129,MAOB,4129:down|hsa:224,ALDH3A2,224:down|hsa:223,ALDH9A1,223:down	http://www.genome.jp/kegg-bin/show_pathway?hsa00340/hsa:224%09blue/hsa:1644%09red/hsa:4129%09blue/hsa:223%09blue
Galactose metabolism	KEGG PATHWAY	hsa00052	4	30	1899	23753	0.00210637177462	0.0012629983581	0.241796064892	0.973022692292	130589|3098|80201|2683	http://www.genome.jp/kegg-bin/show_pathway?hsa00052/hsa:130589%09red/hsa:2683%09red/hsa:3098%09red/hsa:80201%09red	hsa:130589,GALM,130589:down|hsa:3098,HK1,3098:down|hsa:80201,HKDC1,80201:down|hsa:2683,B4GALT1,2683:down	http://www.genome.jp/kegg-bin/show_pathway?hsa00052/hsa:130589%09blue/hsa:2683%09blue/hsa:3098%09blue/hsa:80201%09blue
Citrate cycle (TCA cycle)	KEGG PATHWAY	hsa00020	4	30	1899	23753	0.00210637177462	0.0012629983581	0.241796064892	0.973022692292	6392|47|8802|4190	http://www.genome.jp/kegg-bin/show_pathway?hsa00020/hsa:8802%09red/hsa:6392%09red/hsa:4190%09red/hsa:47%09red	hsa:6392,SDHD,6392:down|hsa:47,ACLY,47:down|hsa:8802,SUCLG1,8802:down|hsa:4190,MDH1,4190:down	http://www.genome.jp/kegg-bin/show_pathway?hsa00020/hsa:8802%09blue/hsa:6392%09blue/hsa:4190%09blue/hsa:47%09blue
Basal transcription factors	KEGG PATHWAY	hsa03022	4	42	1899	23753	0.00210637177462	0.00176819770134	0.446251182275	0.973022692292	2958|9569|9519|4331	http://www.genome.jp/kegg-bin/show_pathway?hsa03022/hsa:9519%09red/hsa:9569%09red/hsa:4331%09red/hsa:2958%09red	hsa:2958,GTF2A2,2958:down|hsa:9569,GTF2IRD1,9569:down|hsa:9519,TBPL1,9519:down|hsa:4331,MNAT1,4331:down	http://www.genome.jp/kegg-bin/show_pathway?hsa03022/hsa:9519%09blue/hsa:9569%09blue/hsa:4331%09blue/hsa:2958%09blue
@@Notch signaling pathway	KEGG PATHWAY	hsa04330	4	48	1899	23753	0.00210637177462	0.00202079737296	0.54338968669	0.976888829714	83464|4853|9253|9794	http://www.genome.jp/kegg-bin/show_pathway?hsa04330/hsa:9794%09red/hsa:9253%09red/hsa:83464%09red/hsa:4853%09red	hsa:83464,APH1B,83464:down|hsa:4853,NOTCH2,4853:down|hsa:9253,NUMBL,9253:down|hsa:9794,MAML1,9794:down	http://www.genome.jp/kegg-bin/show_pathway?hsa04330/hsa:9794%09blue/hsa:9253%09blue/hsa:83464%09blue/hsa:4853%09blue
Nucleotide excision repair	KEGG PATHWAY	hsa03420	4	44	1899	23753	0.00210637177462	0.00185239759188	0.479490332381	0.973022692292	5982|54107|5984|4331	http://www.genome.jp/kegg-bin/show_pathway?hsa03420/hsa:54107%09red/hsa:5982%09red/hsa:5984%09red/hsa:4331%09red	hsa:5982,RFC2,5982:down|hsa:54107,POLE3,54107:down|hsa:5984,RFC4,5984:down|hsa:4331,MNAT1,4331:down	http://www.genome.jp/kegg-bin/show_pathway?hsa03420/hsa:54107%09blue/hsa:5982%09blue/hsa:5984%09blue/hsa:4331%09blue
Aminoacyl-tRNA biosynthesis	KEGG PATHWAY	hsa00970	4	44	1899	23753	0.00210637177462	0.00185239759188	0.479490332381	0.973022692292	55157|23438|7453|23395	http://www.genome.jp/kegg-bin/show_pathway?hsa00970/hsa:55157%09red/hsa:23438%09red/hsa:7453%09red/hsa:23395%09red	hsa:55157,DARS2,55157:down|hsa:23438,HARS2,23438:down|hsa:7453,WARS,7453:down|hsa:23395,LARS2,23395:down	http://www.genome.jp/kegg-bin/show_pathway?hsa00970/hsa:55157%09blue/hsa:23438%09blue/hsa:7453%09blue/hsa:23395%09blue
Endocrine and other factor-regulated calcium reabsorption	KEGG PATHWAY	hsa04961	4	48	1899	23753	0.00210637177462	0.00202079737296	0.54338968669	0.976888829714	483|476|5582|480	http://www.genome.jp/kegg-bin/show_pathway?hsa04961/hsa:476%09red/hsa:483%09red/hsa:5582%09red/hsa:480%09red	hsa:483,ATP1B3,483:down|hsa:476,ATP1A1,476:down|hsa:5582,PRKCG,5582:up|hsa:480,ATP1A4,480:down	http://www.genome.jp/kegg-bin/show_pathway?hsa04961/hsa:476%09blue/hsa:483%09blue/hsa:5582%09red/hsa:480%09blue
Type II diabetes mellitus	KEGG PATHWAY	hsa04930	4	48	1899	23753	0.00210637177462	0.00202079737296	0.54338968669	0.976888829714	3098|5580|5293|80201	http://www.genome.jp/kegg-bin/show_pathway?hsa04930/hsa:80201%09red/hsa:5293%09red/hsa:3098%09red/hsa:5580%09red	hsa:3098,HK1,3098:down|hsa:5580,PRKCD,5580:down|hsa:5293,PIK3CD,5293:down|hsa:80201,HKDC1,80201:down	http://www.genome.jp/kegg-bin/show_pathway?hsa04930/hsa:80201%09blue/hsa:5293%09blue/hsa:3098%09blue/hsa:5580%09blue
N-Glycan biosynthesis	KEGG PATHWAY	hsa00510	4	49	1899	23753	0.00210637177462	0.00206289731823	0.558726257231	0.976888829714	29880|4247|8818|2683	http://www.genome.jp/kegg-bin/show_pathway?hsa00510/hsa:2683%09red/hsa:8818%09red/hsa:29880%09red/hsa:4247%09red	hsa:29880,ALG5,29880:down|hsa:4247,MGAT2,4247:down|hsa:8818,DPM2,8818:up|hsa:2683,B4GALT1,2683:down	http://www.genome.jp/kegg-bin/show_pathway?hsa00510/hsa:2683%09blue/hsa:8818%09red/hsa:29880%09blue/hsa:4247%09blue
Ovarian steroidogenesis	KEGG PATHWAY	hsa04913	4	49	1899	23753	0.00210637177462	0.00206289731823	0.558726257231	0.976888829714	255189|51478|1545|8644	http://www.genome.jp/kegg-bin/show_pathway?hsa04913/hsa:51478%09red/hsa:1545%09red/hsa:8644%09red/hsa:255189%09red	hsa:255189,PLA2G4F,255189:up|hsa:51478,HSD17B7,51478:down|hsa:1545,CYP1B1,1545:up|hsa:8644,AKR1C3,8644:down	http://www.genome.jp/kegg-bin/show_pathway?hsa04913/hsa:51478%09blue/hsa:1545%09red/hsa:8644%09blue/hsa:255189%09red
Glutathione metabolism	KEGG PATHWAY	hsa00480	4	50	1899	23753	0.00210637177462	0.0021049972635	0.573779593384	0.976888829714	4953|6611|51060|2941	http://www.genome.jp/kegg-bin/show_pathway?hsa00480/hsa:6611%09red/hsa:2941%09red/hsa:4953%09red/hsa:51060%09red	hsa:4953,ODC1,4953:down|hsa:6611,SMS,6611:down|hsa:51060,TXNDC12,51060:down|hsa:2941,GSTA4,2941:down	http://www.genome.jp/kegg-bin/show_pathway?hsa00480/hsa:6611%09blue/hsa:2941%09blue/hsa:4953%09blue/hsa:51060%09blue
@@Arachidonic acid metabolism	KEGG PATHWAY	hsa00590	4	61	1899	23753	0.00210637177462	0.00256809666147	0.718427077701	0.989618024084	255189|5742|8644|873	http://www.genome.jp/kegg-bin/show_pathway?hsa00590/hsa:5742%09red/hsa:255189%09red/hsa:873%09red/hsa:8644%09red	hsa:255189,PLA2G4F,255189:up|hsa:5742,PTGS1,5742:down|hsa:8644,AKR1C3,8644:down|hsa:873,CBR1,873:down	http://www.genome.jp/kegg-bin/show_pathway?hsa00590/hsa:5742%09blue/hsa:255189%09red/hsa:873%09blue/hsa:8644%09blue
Long-term depression	KEGG PATHWAY	hsa04730	4	59	1899	23753	0.00210637177462	0.00248389677093	0.695116685614	0.984873956556	5604|255189|2768|5582	http://www.genome.jp/kegg-bin/show_pathway?hsa04730/hsa:255189%09red/hsa:5604%09red/hsa:2768%09red/hsa:5582%09red	hsa:5604,MAP2K1,5604:down|hsa:255189,PLA2G4F,255189:up|hsa:2768,GNA12,2768:down|hsa:5582,PRKCG,5582:up	http://www.genome.jp/kegg-bin/show_pathway?hsa04730/hsa:255189%09red/hsa:5604%09blue/hsa:2768%09blue/hsa:5582%09red
Synaptic vesicle cycle	KEGG PATHWAY	hsa04721	4	62	1899	23753	0.00210637177462	0.00261019660674	0.729577596713	0.989728598185	6812|528|23025|6809	http://www.genome.jp/kegg-bin/show_pathway?hsa04721/hsa:6809%09red/hsa:23025%09red/hsa:528%09red/hsa:6812%09red	hsa:6812,STXBP1,6812:down|hsa:528,ATP6V1C1,528:down|hsa:23025,UNC13A,23025:down|hsa:6809,STX3,6809:down	http://www.genome.jp/kegg-bin/show_pathway?hsa04721/hsa:6809%09blue/hsa:23025%09blue/hsa:528%09blue/hsa:6812%09blue
Inflammatory bowel disease (IBD)	KEGG PATHWAY	hsa05321	4	65	1899	23753	0.00210637177462	0.00273649644255	0.761034683877	0.994936336499	6774|3459|4790|3552	http://www.genome.jp/kegg-bin/show_pathway?hsa05321/hsa:6774%09red/hsa:3552%09red/hsa:3459%09red/hsa:4790%09red	hsa:6774,STAT3,6774:down|hsa:3459,IFNGR1,3459:down|hsa:4790,NFKB1,4790:down|hsa:3552,IL1A,3552:down	http://www.genome.jp/kegg-bin/show_pathway?hsa05321/hsa:6774%09blue/hsa:3552%09blue/hsa:3459%09blue/hsa:4790%09blue
Melanoma	KEGG PATHWAY	hsa05218	4	71	1899	23753	0.00210637177462	0.00298909611418	0.815310787297	1.0	5604|595|5293|5154	http://www.genome.jp/kegg-bin/show_pathway?hsa05218/hsa:595%09red/hsa:5293%09red/hsa:5154%09red/hsa:5604%09red	hsa:5604,MAP2K1,5604:down|hsa:595,CCND1,595:down|hsa:5293,PIK3CD,5293:down|hsa:5154,PDGFA,5154:down	http://www.genome.jp/kegg-bin/show_pathway?hsa05218/hsa:595%09blue/hsa:5293%09blue/hsa:5154%09blue/hsa:5604%09blue
Thyroid hormone synthesis	KEGG PATHWAY	hsa04918	4	72	1899	23753	0.00210637177462	0.00303119605945	0.823294886137	1.0	483|476|5582|480	http://www.genome.jp/kegg-bin/show_pathway?hsa04918/hsa:476%09red/hsa:483%09red/hsa:5582%09red/hsa:480%09red	hsa:483,ATP1B3,483:down|hsa:476,ATP1A1,476:down|hsa:5582,PRKCG,5582:up|hsa:480,ATP1A4,480:down	http://www.genome.jp/kegg-bin/show_pathway?hsa04918/hsa:476%09blue/hsa:483%09blue/hsa:5582%09red/hsa:480%09blue
Bile secretion	KEGG PATHWAY	hsa04976	4	72	1899	23753	0.00210637177462	0.00303119605945	0.823294886137	1.0	483|476|10864|480	http://www.genome.jp/kegg-bin/show_pathway?hsa04976/hsa:476%09red/hsa:10864%09red/hsa:480%09red/hsa:483%09red	hsa:483,ATP1B3,483:down|hsa:476,ATP1A1,476:down|hsa:10864,SLC22A7,10864:up|hsa:480,ATP1A4,480:down	http://www.genome.jp/kegg-bin/show_pathway?hsa04976/hsa:476%09blue/hsa:10864%09red/hsa:480%09blue/hsa:483%09blue
Gastric acid secretion	KEGG PATHWAY	hsa04971	4	75	1899	23753	0.00210637177462	0.00315749589526	0.845546334749	1.0	483|476|5582|480	http://www.genome.jp/kegg-bin/show_pathway?hsa04971/hsa:476%09red/hsa:483%09red/hsa:5582%09red/hsa:480%09red	hsa:483,ATP1B3,483:down|hsa:476,ATP1A1,476:down|hsa:5582,PRKCG,5582:up|hsa:480,ATP1A4,480:down	http://www.genome.jp/kegg-bin/show_pathway?hsa04971/hsa:476%09blue/hsa:483%09blue/hsa:5582%09red/hsa:480%09blue
ECM-receptor interaction	KEGG PATHWAY	hsa04512	4	87	1899	23753	0.00210637177462	0.0036626952385	0.91227964072	1.0	3339|1605|7057|1302	http://www.genome.jp/kegg-bin/show_pathway?hsa04512/hsa:1302%09red/hsa:7057%09red/hsa:3339%09red/hsa:1605%09red	hsa:3339,HSPG2,3339:up|hsa:1605,DAG1,1605:down|hsa:7057,THBS1,7057:up|hsa:1302,COL11A2,1302:up	http://www.genome.jp/kegg-bin/show_pathway?hsa04512/hsa:1302%09red/hsa:7057%09red/hsa:3339%09red/hsa:1605%09blue
Rheumatoid arthritis	KEGG PATHWAY	hsa05323	4	87	1899	23753	0.00210637177462	0.0036626952385	0.91227964072	1.0	2919|3576|528|3552	http://www.genome.jp/kegg-bin/show_pathway?hsa05323/hsa:2919%09red/hsa:3552%09red/hsa:3576%09red/hsa:528%09red	hsa:2919,CXCL1,2919:down|hsa:3576,CXCL8,3576:down|hsa:528,ATP6V1C1,528:down|hsa:3552,IL1A,3552:down	http://www.genome.jp/kegg-bin/show_pathway?hsa05323/hsa:2919%09blue/hsa:3552%09blue/hsa:3576%09blue/hsa:528%09blue
Gap junction	KEGG PATHWAY	hsa04540	4	88	1899	23753	0.00210637177462	0.00370479518377	0.916469500375	1.0	10376|5604|5582|5154	http://www.genome.jp/kegg-bin/show_pathway?hsa04540/hsa:5154%09red/hsa:5604%09red/hsa:5582%09red/hsa:10376%09red	hsa:10376,TUBA1B,10376:down|hsa:5604,MAP2K1,5604:down|hsa:5582,PRKCG,5582:up|hsa:5154,PDGFA,5154:down	http://www.genome.jp/kegg-bin/show_pathway?hsa04540/hsa:5154%09blue/hsa:5604%09blue/hsa:5582%09red/hsa:10376%09blue
GnRH signaling pathway	KEGG PATHWAY	hsa04912	4	91	1899	23753	0.00210637177462	0.00383109501958	0.927985000218	1.0	5604|255189|1432|5580	http://www.genome.jp/kegg-bin/show_pathway?hsa04912/hsa:255189%09red/hsa:1432%09red/hsa:5604%09red/hsa:5580%09red	hsa:5604,MAP2K1,5604:down|hsa:255189,PLA2G4F,255189:up|hsa:1432,MAPK14,1432:down|hsa:5580,PRKCD,5580:down	http://www.genome.jp/kegg-bin/show_pathway?hsa04912/hsa:255189%09red/hsa:1432%09blue/hsa:5604%09blue/hsa:5580%09blue
Melanogenesis	KEGG PATHWAY	hsa04916	4	101	1899	23753	0.00210637177462	0.00425209447228	0.956739166645	1.0	5604|11211|5582|4157	http://www.genome.jp/kegg-bin/show_pathway?hsa04916/hsa:11211%09red/hsa:5604%09red/hsa:5582%09red/hsa:4157%09red	hsa:5604,MAP2K1,5604:down|hsa:11211,FZD10,11211:down|hsa:5582,PRKCG,5582:up|hsa:4157,MC1R,4157:up	http://www.genome.jp/kegg-bin/show_pathway?hsa04916/hsa:11211%09blue/hsa:5604%09blue/hsa:5582%09red/hsa:4157%09red
Cholinergic synapse	KEGG PATHWAY	hsa04725	4	113	1899	23753	0.00210637177462	0.00475729381552	0.977157067684	1.0	5604|5582|5293|2534	http://www.genome.jp/kegg-bin/show_pathway?hsa04725/hsa:5293%09red/hsa:2534%09red/hsa:5604%09red/hsa:5582%09red	hsa:5604,MAP2K1,5604:down|hsa:5582,PRKCG,5582:up|hsa:5293,PIK3CD,5293:down|hsa:2534,FYN,2534:down	http://www.genome.jp/kegg-bin/show_pathway?hsa04725/hsa:5293%09blue/hsa:2534%09blue/hsa:5604%09blue/hsa:5582%09red
Neuroactive ligand-receptor interaction	KEGG PATHWAY	hsa04080	4	273	1899	23753	0.00210637177462	0.0114932850587	0.999998946596	1.0	2902|1511|4157|165829	http://www.genome.jp/kegg-bin/show_pathway?hsa04080/hsa:165829%09red/hsa:1511%09red/hsa:2902%09red/hsa:4157%09red	hsa:2902,GRIN1,2902:up|hsa:1511,CTSG,1511:up|hsa:4157,MC1R,4157:up|hsa:165829,GPR156,165829:down	http://www.genome.jp/kegg-bin/show_pathway?hsa04080/hsa:165829%09blue/hsa:1511%09red/hsa:2902%09red/hsa:4157%09red
Sulfur metabolism	KEGG PATHWAY	hsa00920	3	10	1899	23753	0.00157977883096	0.000420999452701	0.0661966302801	0.806167687348	9060|54205|10380	http://www.genome.jp/kegg-bin/show_pathway?hsa00920/hsa:54205%09red/hsa:9060%09red/hsa:10380%09red	hsa:9060,PAPSS2,9060:down|hsa:54205,CYCS,54205:down|hsa:10380,BPNT1,10380:down	http://www.genome.jp/kegg-bin/show_pathway?hsa00920/hsa:54205%09blue/hsa:9060%09blue/hsa:10380%09blue
Nitrogen metabolism	KEGG PATHWAY	hsa00910	3	17	1899	23753	0.00157977883096	0.000715699069591	0.180998392146	0.959760379845	2752|2747|2746	http://www.genome.jp/kegg-bin/show_pathway?hsa00910/hsa:2747%09red/hsa:2746%09red/hsa:2752%09red	hsa:2752,GLUL,2752:down|hsa:2747,GLUD2,2747:down|hsa:2746,GLUD1,2746:down	http://www.genome.jp/kegg-bin/show_pathway?hsa00910/hsa:2747%09blue/hsa:2746%09blue/hsa:2752%09blue
Phenylalanine metabolism	KEGG PATHWAY	hsa00360	3	18	1899	23753	0.00157977883096	0.000757799014861	0.200308596903	0.973022692292	1644|4129|9588	http://www.genome.jp/kegg-bin/show_pathway?hsa00360/hsa:9588%09red/hsa:1644%09red/hsa:4129%09red	hsa:1644,DDC,1644:up|hsa:4129,MAOB,4129:down|hsa:9588,PRDX6,9588:down	http://www.genome.jp/kegg-bin/show_pathway?hsa00360/hsa:9588%09blue/hsa:1644%09red/hsa:4129%09blue
Steroid biosynthesis	KEGG PATHWAY	hsa00100	3	20	1899	23753	0.00157977883096	0.000841998905401	0.240204863006	0.973022692292	51478|1718|6307	http://www.genome.jp/kegg-bin/show_pathway?hsa00100/hsa:51478%09red/hsa:6307%09red/hsa:1718%09red	hsa:51478,HSD17B7,51478:down|hsa:1718,DHCR24,1718:down|hsa:6307,MSMO1,6307:down	http://www.genome.jp/kegg-bin/show_pathway?hsa00100/hsa:51478%09blue/hsa:6307%09blue/hsa:1718%09blue
Protein export	KEGG PATHWAY	hsa03060	3	23	1899	23753	0.00157977883096	0.000968298741212	0.302011416634	0.973022692292	29927|9789|58477	http://www.genome.jp/kegg-bin/show_pathway?hsa03060/hsa:58477%09red/hsa:9789%09red/hsa:29927%09red	hsa:29927,SEC61A1,29927:down|hsa:9789,SPCS2,9789:down|hsa:58477,SRPRB,58477:down	http://www.genome.jp/kegg-bin/show_pathway?hsa03060/hsa:58477%09blue/hsa:9789%09blue/hsa:29927%09blue
Glycosaminoglycan biosynthesis - heparan sulfate / heparin	KEGG PATHWAY	hsa00534	3	24	1899	23753	0.00157977883096	0.00101039868648	0.322838979093	0.973022692292	64132|9394|2132	http://www.genome.jp/kegg-bin/show_pathway?hsa00534/hsa:9394%09red/hsa:2132%09red/hsa:64132%09red	hsa:64132,XYLT2,64132:down|hsa:9394,HS6ST1,9394:down|hsa:2132,EXT2,2132:down	http://www.genome.jp/kegg-bin/show_pathway?hsa00534/hsa:9394%09blue/hsa:2132%09blue/hsa:64132%09blue
Glyoxylate and dicarboxylate metabolism	KEGG PATHWAY	hsa00630	3	25	1899	23753	0.00157977883096	0.00105249863175	0.343668427208	0.973022692292	2752|81888|4190	http://www.genome.jp/kegg-bin/show_pathway?hsa00630/hsa:81888%09red/hsa:4190%09red/hsa:2752%09red	hsa:2752,GLUL,2752:down|hsa:81888,HYI,81888:up|hsa:4190,MDH1,4190:down	http://www.genome.jp/kegg-bin/show_pathway?hsa00630/hsa:81888%09red/hsa:4190%09blue/hsa:2752%09blue
Dorso-ventral axis formation	KEGG PATHWAY	hsa04320	3	27	1899	23753	0.00157977883096	0.00113669852229	0.385100035064	0.973022692292	4853|2114|5604	http://www.genome.jp/kegg-bin/show_pathway?hsa04320/hsa:5604%09red/hsa:4853%09red/hsa:2114%09red	hsa:4853,NOTCH2,4853:down|hsa:2114,ETS2,2114:down|hsa:5604,MAP2K1,5604:down	http://www.genome.jp/kegg-bin/show_pathway?hsa04320/hsa:5604%09blue/hsa:4853%09blue/hsa:2114%09blue
Base excision repair	KEGG PATHWAY	hsa03410	3	33	1899	23753	0.00157977883096	0.00138929819391	0.504206203271	0.974537777814	54107|142|2237	http://www.genome.jp/kegg-bin/show_pathway?hsa03410/hsa:54107%09red/hsa:2237%09red/hsa:142%09red	hsa:54107,POLE3,54107:down|hsa:142,PARP1,142:down|hsa:2237,FEN1,2237:down	http://www.genome.jp/kegg-bin/show_pathway?hsa03410/hsa:54107%09blue/hsa:2237%09blue/hsa:142%09blue
Prion diseases	KEGG PATHWAY	hsa05020	3	36	1899	23753	0.00157977883096	0.00151559802972	0.559147624019	0.976888829714	5604|3552|2534	http://www.genome.jp/kegg-bin/show_pathway?hsa05020/hsa:5604%09red/hsa:2534%09red/hsa:3552%09red	hsa:5604,MAP2K1,5604:down|hsa:3552,IL1A,3552:down|hsa:2534,FYN,2534:down	http://www.genome.jp/kegg-bin/show_pathway?hsa05020/hsa:5604%09blue/hsa:2534%09blue/hsa:3552%09blue
Glycine, serine and threonine metabolism	KEGG PATHWAY	hsa00260	3	39	1899	23753	0.00157977883096	0.00164189786553	0.610242717415	0.976888829714	4129|29968|275	http://www.genome.jp/kegg-bin/show_pathway?hsa00260/hsa:275%09red/hsa:4129%09red/hsa:29968%09red	hsa:4129,MAOB,4129:down|hsa:29968,PSAT1,29968:down|hsa:275,AMT,275:up	http://www.genome.jp/kegg-bin/show_pathway?hsa00260/hsa:275%09red/hsa:4129%09blue/hsa:29968%09blue
Ether lipid metabolism	KEGG PATHWAY	hsa00565	3	44	1899	23753	0.00157977883096	0.00185239759188	0.686177877818	0.983800386989	79888|255189|5049	http://www.genome.jp/kegg-bin/show_pathway?hsa00565/hsa:255189%09red/hsa:5049%09red/hsa:79888%09red	hsa:79888,LPCAT1,79888:down|hsa:255189,PLA2G4F,255189:up|hsa:5049,PAFAH1B2,5049:down	http://www.genome.jp/kegg-bin/show_pathway?hsa00565/hsa:255189%09red/hsa:5049%09blue/hsa:79888%09blue
Amino sugar and nucleotide sugar metabolism	KEGG PATHWAY	hsa00520	3	46	1899	23753	0.00157977883096	0.00193659748242	0.713270587728	0.986983241206	3098|80201|9945	http://www.genome.jp/kegg-bin/show_pathway?hsa00520/hsa:80201%09red/hsa:3098%09red/hsa:9945%09red	hsa:3098,HK1,3098:down|hsa:80201,HKDC1,80201:down|hsa:9945,GFPT2,9945:down	http://www.genome.jp/kegg-bin/show_pathway?hsa00520/hsa:80201%09blue/hsa:3098%09blue/hsa:9945%09blue
Malaria	KEGG PATHWAY	hsa05144	3	47	1899	23753	0.00157977883096	0.00197869742769	0.726122789053	0.989728598185	3040|3576|7057	http://www.genome.jp/kegg-bin/show_pathway?hsa05144/hsa:7057%09red/hsa:3040%09red/hsa:3576%09red	hsa:3040,HBA2,3040:up|hsa:3576,CXCL8,3576:down|hsa:7057,THBS1,7057:up	http://www.genome.jp/kegg-bin/show_pathway?hsa05144/hsa:7057%09red/hsa:3040%09red/hsa:3576%09blue
Hedgehog signaling pathway	KEGG PATHWAY	hsa04340	3	52	1899	23753	0.00157977883096	0.00218919715404	0.783684471223	0.997248495122	7546|650|2619	http://www.genome.jp/kegg-bin/show_pathway?hsa04340/hsa:650%09red/hsa:7546%09red/hsa:2619%09red	hsa:7546,ZIC2,7546:down|hsa:650,BMP2,650:down|hsa:2619,GAS1,2619:down	http://www.genome.jp/kegg-bin/show_pathway?hsa04340/hsa:650%09blue/hsa:7546%09blue/hsa:2619%09blue
Glycerolipid metabolism	KEGG PATHWAY	hsa00561	3	57	1899	23753	0.00157977883096	0.00239969688039	0.830856637725	1.0	224|223|55750	http://www.genome.jp/kegg-bin/show_pathway?hsa00561/hsa:224%09red/hsa:55750%09red/hsa:223%09red	hsa:224,ALDH3A2,224:down|hsa:223,ALDH9A1,223:down|hsa:55750,AGK,55750:down	http://www.genome.jp/kegg-bin/show_pathway?hsa00561/hsa:224%09blue/hsa:55750%09blue/hsa:223%09blue
Chemical carcinogenesis	KEGG PATHWAY	hsa05204	3	66	1899	23753	0.00157977883096	0.00277859638782	0.893689489654	1.0	1545|873|2941	http://www.genome.jp/kegg-bin/show_pathway?hsa05204/hsa:2941%09red/hsa:1545%09red/hsa:873%09red	hsa:1545,CYP1B1,1545:up|hsa:873,CBR1,873:down|hsa:2941,GSTA4,2941:down	http://www.genome.jp/kegg-bin/show_pathway?hsa05204/hsa:2941%09blue/hsa:1545%09red/hsa:873%09blue
Antigen processing and presentation	KEGG PATHWAY	hsa04612	3	72	1899	23753	0.00157977883096	0.00303119605945	0.923016112208	1.0	3310|2923|5993	http://www.genome.jp/kegg-bin/show_pathway?hsa04612/hsa:5993%09red/hsa:2923%09red/hsa:3310%09red	hsa:3310,HSPA6,3310:up|hsa:2923,PDIA3,2923:down|hsa:5993,RFX5,5993:down	http://www.genome.jp/kegg-bin/show_pathway?hsa04612/hsa:5993%09blue/hsa:2923%09blue/hsa:3310%09red
Arrhythmogenic right ventricular cardiomyopathy (ARVC)	KEGG PATHWAY	hsa05412	3	74	1899	23753	0.00157977883096	0.00311539594999	0.93101112406	1.0	81|1605|1495	http://www.genome.jp/kegg-bin/show_pathway?hsa05412/hsa:1495%09red/hsa:81%09red/hsa:1605%09red	hsa:81,ACTN4,81:down|hsa:1605,DAG1,1605:down|hsa:1495,CTNNA1,1495:down	http://www.genome.jp/kegg-bin/show_pathway?hsa05412/hsa:1495%09blue/hsa:81%09blue/hsa:1605%09blue
mRNA surveillance pathway	KEGG PATHWAY	hsa03015	3	89	1899	23753	0.00157977883096	0.00374689512904	0.970528184796	1.0	10250|5525|23049	http://www.genome.jp/kegg-bin/show_pathway?hsa03015/hsa:23049%09red/hsa:10250%09red/hsa:5525%09red	hsa:10250,SRRM1,10250:down|hsa:5525,PPP2R5A,5525:down|hsa:23049,SMG1,23049:up	http://www.genome.jp/kegg-bin/show_pathway?hsa03015/hsa:23049%09red/hsa:10250%09blue/hsa:5525%09blue
Morphine addiction	KEGG PATHWAY	hsa05032	3	93	1899	23753	0.00157977883096	0.00391529491012	0.9766802119	1.0	5136|5582|5141	http://www.genome.jp/kegg-bin/show_pathway?hsa05032/hsa:5141%09red/hsa:5582%09red/hsa:5136%09red	hsa:5136,PDE1A,5136:down|hsa:5582,PRKCG,5582:up|hsa:5141,PDE4A,5141:down	http://www.genome.jp/kegg-bin/show_pathway?hsa05032/hsa:5141%09blue/hsa:5582%09red/hsa:5136%09blue
Retrograde endocannabinoid signaling	KEGG PATHWAY	hsa04723	3	103	1899	23753	0.00157977883096	0.00433629436282	0.987159070814	1.0	1432|5582|57406	http://www.genome.jp/kegg-bin/show_pathway?hsa04723/hsa:57406%09red/hsa:1432%09red/hsa:5582%09red	hsa:1432,MAPK14,1432:down|hsa:5582,PRKCG,5582:up|hsa:57406,ABHD6,57406:down	http://www.genome.jp/kegg-bin/show_pathway?hsa04723/hsa:57406%09blue/hsa:1432%09blue/hsa:5582%09red
Cell adhesion molecules (CAMs)	KEGG PATHWAY	hsa04514	3	142	1899	23753	0.00157977883096	0.00597819222835	0.998887179494	1.0	137075|50848|9080	http://www.genome.jp/kegg-bin/show_pathway?hsa04514/hsa:137075%09red/hsa:9080%09red/hsa:50848%09red	hsa:137075,CLDN23,137075:down|hsa:50848,F11R,50848:down|hsa:9080,CLDN9,9080:up	http://www.genome.jp/kegg-bin/show_pathway?hsa04514/hsa:137075%09blue/hsa:9080%09red/hsa:50848%09blue
@@Pentose phosphate pathway	KEGG PATHWAY	hsa00030	2	28	1899	23753	0.00105318588731	0.00117879846756	0.66194980099	0.98206351514	22934|5631	http://www.genome.jp/kegg-bin/show_pathway?hsa00030/hsa:22934%09red/hsa:5631%09red	hsa:22934,RPIA,22934:down|hsa:5631,PRPS1,5631:down	http://www.genome.jp/kegg-bin/show_pathway?hsa00030/hsa:22934%09blue/hsa:5631%09blue
Butirosin and neomycin biosynthesis	KEGG PATHWAY	hsa00524	2	5	1899	23753	0.00105318588731	0.00021049972635	0.0896372919636	0.838258210058	3098|80201	http://www.genome.jp/kegg-bin/show_pathway?hsa00524/hsa:80201%09red/hsa:3098%09red	hsa:3098,HK1,3098:down|hsa:80201,HKDC1,80201:down	http://www.genome.jp/kegg-bin/show_pathway?hsa00524/hsa:80201%09blue/hsa:3098%09blue
Ubiquinone and other terpenoid-quinone biosynthesis	KEGG PATHWAY	hsa00130	2	10	1899	23753	0.00105318588731	0.000420999452701	0.221437932031	0.973022692292	1728|2677	http://www.genome.jp/kegg-bin/show_pathway?hsa00130/hsa:1728%09red/hsa:2677%09red	hsa:1728,NQO1,1728:down|hsa:2677,GGCX,2677:down	http://www.genome.jp/kegg-bin/show_pathway?hsa00130/hsa:1728%09blue/hsa:2677%09blue
Glycosaminoglycan biosynthesis - keratan sulfate	KEGG PATHWAY	hsa00533	2	15	1899	23753	0.00105318588731	0.000631499179051	0.361903813254	0.973022692292	6487|2683	http://www.genome.jp/kegg-bin/show_pathway?hsa00533/hsa:2683%09red/hsa:6487%09red	hsa:6487,ST3GAL3,6487:up|hsa:2683,B4GALT1,2683:down	http://www.genome.jp/kegg-bin/show_pathway?hsa00533/hsa:2683%09blue/hsa:6487%09red
Primary bile acid biosynthesis	KEGG PATHWAY	hsa00120	2	17	1899	23753	0.00105318588731	0.000715699069591	0.415823511554	0.973022692292	8309|1109	http://www.genome.jp/kegg-bin/show_pathway?hsa00120/hsa:8309%09red/hsa:1109%09red	hsa:8309,ACOX2,8309:up|hsa:1109,AKR1C4,1109:down	http://www.genome.jp/kegg-bin/show_pathway?hsa00120/hsa:8309%09red/hsa:1109%09blue
Selenocompound metabolism	KEGG PATHWAY	hsa00450	2	17	1899	23753	0.00105318588731	0.000715699069591	0.415823511554	0.973022692292	9060|22928	http://www.genome.jp/kegg-bin/show_pathway?hsa00450/hsa:22928%09red/hsa:9060%09red	hsa:9060,PAPSS2,9060:down|hsa:22928,SEPHS2,22928:down	http://www.genome.jp/kegg-bin/show_pathway?hsa00450/hsa:22928%09blue/hsa:9060%09blue
Ascorbate and aldarate metabolism	KEGG PATHWAY	hsa00053	2	18	1899	23753	0.00105318588731	0.000757799014861	0.441915191489	0.973022692292	224|223	http://www.genome.jp/kegg-bin/show_pathway?hsa00053/hsa:224%09red/hsa:223%09red	hsa:224,ALDH3A2,224:down|hsa:223,ALDH9A1,223:down	http://www.genome.jp/kegg-bin/show_pathway?hsa00053/hsa:224%09blue/hsa:223%09blue
Biosynthesis of unsaturated fatty acids	KEGG PATHWAY	hsa01040	2	20	1899	23753	0.00105318588731	0.000841998905401	0.492074944943	0.974537777814	79966|60481	http://www.genome.jp/kegg-bin/show_pathway?hsa01040/hsa:60481%09red/hsa:79966%09red	hsa:79966,SCD5,79966:down|hsa:60481,ELOVL5,60481:down	http://www.genome.jp/kegg-bin/show_pathway?hsa01040/hsa:60481%09blue/hsa:79966%09blue
Glycosaminoglycan biosynthesis - chondroitin sulfate / dermatan sulfate	KEGG PATHWAY	hsa00532	2	20	1899	23753	0.00105318588731	0.000841998905401	0.492074944943	0.974537777814	64132|50515	http://www.genome.jp/kegg-bin/show_pathway?hsa00532/hsa:50515%09red/hsa:64132%09red	hsa:64132,XYLT2,64132:down|hsa:50515,CHST11,50515:down	http://www.genome.jp/kegg-bin/show_pathway?hsa00532/hsa:50515%09blue/hsa:64132%09blue
Mismatch repair	KEGG PATHWAY	hsa03430	2	23	1899	23753	0.00105318588731	0.000968298741212	0.561722109096	0.976888829714	5982|5984	http://www.genome.jp/kegg-bin/show_pathway?hsa03430/hsa:5982%09red/hsa:5984%09red	hsa:5982,RFC2,5982:down|hsa:5984,RFC4,5984:down	http://www.genome.jp/kegg-bin/show_pathway?hsa03430/hsa:5982%09blue/hsa:5984%09blue
Glycosylphosphatidylinositol(GPI)-anchor biosynthesis	KEGG PATHWAY	hsa00563	2	25	1899	23753	0.00105318588731	0.00105249863175	0.604206721818	0.976888829714	55650|8818	http://www.genome.jp/kegg-bin/show_pathway?hsa00563/hsa:55650%09red/hsa:8818%09red	hsa:55650,PIGV,55650:down|hsa:8818,DPM2,8818:up	http://www.genome.jp/kegg-bin/show_pathway?hsa00563/hsa:55650%09blue/hsa:8818%09red
Butanoate metabolism	KEGG PATHWAY	hsa00650	2	26	1899	23753	0.00105318588731	0.00109459857702	0.624248129095	0.976888829714	18|3033	http://www.genome.jp/kegg-bin/show_pathway?hsa00650/hsa:3033%09red/hsa:18%09red	hsa:18,ABAT,18:up|hsa:3033,HADH,3033:down	http://www.genome.jp/kegg-bin/show_pathway?hsa00650/hsa:3033%09blue/hsa:18%09red
Glycosphingolipid biosynthesis - lacto and neolacto series	KEGG PATHWAY	hsa00601	2	26	1899	23753	0.00105318588731	0.00109459857702	0.624248129095	0.976888829714	6487|2683	http://www.genome.jp/kegg-bin/show_pathway?hsa00601/hsa:2683%09red/hsa:6487%09red	hsa:6487,ST3GAL3,6487:up|hsa:2683,B4GALT1,2683:down	http://www.genome.jp/kegg-bin/show_pathway?hsa00601/hsa:2683%09blue/hsa:6487%09red
Other types of O-glycan biosynthesis	KEGG PATHWAY	hsa00514	2	31	1899	23753	0.00105318588731	0.00130509830337	0.712714326689	0.986983241206	6487|2683	http://www.genome.jp/kegg-bin/show_pathway?hsa00514/hsa:2683%09red/hsa:6487%09red	hsa:6487,ST3GAL3,6487:up|hsa:2683,B4GALT1,2683:down	http://www.genome.jp/kegg-bin/show_pathway?hsa00514/hsa:2683%09blue/hsa:6487%09red
Fructose and mannose metabolism	KEGG PATHWAY	hsa00051	2	33	1899	23753	0.00105318588731	0.00138929819391	0.742883275856	0.992937458996	3098|80201	http://www.genome.jp/kegg-bin/show_pathway?hsa00051/hsa:80201%09red/hsa:3098%09red	hsa:3098,HK1,3098:down|hsa:80201,HKDC1,80201:down	http://www.genome.jp/kegg-bin/show_pathway?hsa00051/hsa:80201%09blue/hsa:3098%09blue
African trypanosomiasis	KEGG PATHWAY	hsa05143	2	33	1899	23753	0.00105318588731	0.00138929819391	0.742883275856	0.992937458996	3040|5582	http://www.genome.jp/kegg-bin/show_pathway?hsa05143/hsa:3040%09red/hsa:5582%09red	hsa:3040,HBA2,3040:up|hsa:5582,PRKCG,5582:up	http://www.genome.jp/kegg-bin/show_pathway?hsa05143/hsa:3040%09red/hsa:5582%09red
Regulation of autophagy	KEGG PATHWAY	hsa04140	2	35	1899	23753	0.00105318588731	0.00147349808445	0.77029463966	0.994936336499	9140|23710	http://www.genome.jp/kegg-bin/show_pathway?hsa04140/hsa:9140%09red/hsa:23710%09red	hsa:9140,ATG12,9140:down|hsa:23710,GABARAPL1,23710:down	http://www.genome.jp/kegg-bin/show_pathway?hsa04140/hsa:9140%09blue/hsa:23710%09blue
Tyrosine metabolism	KEGG PATHWAY	hsa00350	2	35	1899	23753	0.00105318588731	0.00147349808445	0.77029463966	0.994936336499	1644|4129	http://www.genome.jp/kegg-bin/show_pathway?hsa00350/hsa:1644%09red/hsa:4129%09red	hsa:1644,DDC,1644:up|hsa:4129,MAOB,4129:down	http://www.genome.jp/kegg-bin/show_pathway?hsa00350/hsa:1644%09red/hsa:4129%09blue
Drug metabolism - other enzymes	KEGG PATHWAY	hsa00983	2	36	1899	23753	0.00105318588731	0.00151559802972	0.783019828206	0.997248495122	3251|7372	http://www.genome.jp/kegg-bin/show_pathway?hsa00983/hsa:7372%09red/hsa:3251%09red	hsa:3251,HPRT1,3251:down|hsa:7372,UMPS,7372:down	http://www.genome.jp/kegg-bin/show_pathway?hsa00983/hsa:7372%09blue/hsa:3251%09blue
Starch and sucrose metabolism	KEGG PATHWAY	hsa00500	2	43	1899	23753	0.00105318588731	0.00181029764661	0.85588795603	1.0	3098|80201	http://www.genome.jp/kegg-bin/show_pathway?hsa00500/hsa:80201%09red/hsa:3098%09red	hsa:3098,HK1,3098:down|hsa:80201,HKDC1,80201:down	http://www.genome.jp/kegg-bin/show_pathway?hsa00500/hsa:80201%09blue/hsa:3098%09blue
ABC transporters	KEGG PATHWAY	hsa02010	2	44	1899	23753	0.00105318588731	0.00185239759188	0.864249679911	1.0	215|9619	http://www.genome.jp/kegg-bin/show_pathway?hsa02010/hsa:9619%09red/hsa:215%09red	hsa:215,ABCD1,215:up|hsa:9619,ABCG1,9619:down	http://www.genome.jp/kegg-bin/show_pathway?hsa02010/hsa:9619%09blue/hsa:215%09red
Retinol metabolism	KEGG PATHWAY	hsa00830	2	54	1899	23753	0.00105318588731	0.00227339704458	0.926425101987	1.0	216|340665	http://www.genome.jp/kegg-bin/show_pathway?hsa00830/hsa:340665%09red/hsa:216%09red	hsa:216,ALDH1A1,216:down|hsa:340665,CYP26C1,340665:up	http://www.genome.jp/kegg-bin/show_pathway?hsa00830/hsa:340665%09red/hsa:216%09blue
Basal cell carcinoma	KEGG PATHWAY	hsa05217	2	55	1899	23753	0.00105318588731	0.00231549698985	0.930886624892	1.0	11211|650	http://www.genome.jp/kegg-bin/show_pathway?hsa05217/hsa:650%09red/hsa:11211%09red	hsa:11211,FZD10,11211:down|hsa:650,BMP2,650:down	http://www.genome.jp/kegg-bin/show_pathway?hsa05217/hsa:650%09blue/hsa:11211%09blue
Drug metabolism - cytochrome P450	KEGG PATHWAY	hsa00982	2	57	1899	23753	0.00105318588731	0.00239969688039	0.939052516382	1.0	4129|2941	http://www.genome.jp/kegg-bin/show_pathway?hsa00982/hsa:2941%09red/hsa:4129%09red	hsa:4129,MAOB,4129:down|hsa:2941,GSTA4,2941:down	http://www.genome.jp/kegg-bin/show_pathway?hsa00982/hsa:2941%09blue/hsa:4129%09blue
Hypertrophic cardiomyopathy (HCM)	KEGG PATHWAY	hsa05410	2	83	1899	23753	0.00105318588731	0.00349429545742	0.988802760445	1.0	1605|7170	http://www.genome.jp/kegg-bin/show_pathway?hsa05410/hsa:7170%09red/hsa:1605%09red	hsa:1605,DAG1,1605:down|hsa:7170,TPM3,7170:down	http://www.genome.jp/kegg-bin/show_pathway?hsa05410/hsa:7170%09blue/hsa:1605%09blue
Dilated cardiomyopathy	KEGG PATHWAY	hsa05414	2	90	1899	23753	0.00105318588731	0.00378899507431	0.993006566594	1.0	1605|7170	http://www.genome.jp/kegg-bin/show_pathway?hsa05414/hsa:7170%09red/hsa:1605%09red	hsa:1605,DAG1,1605:down|hsa:7170,TPM3,7170:down	http://www.genome.jp/kegg-bin/show_pathway?hsa05414/hsa:7170%09blue/hsa:1605%09blue
Circadian entrainment	KEGG PATHWAY	hsa04713	2	97	1899	23753	0.00105318588731	0.0040836946912	0.995652389667	1.0	2902|5582	http://www.genome.jp/kegg-bin/show_pathway?hsa04713/hsa:5582%09red/hsa:2902%09red	hsa:2902,GRIN1,2902:up|hsa:5582,PRKCG,5582:up	http://www.genome.jp/kegg-bin/show_pathway?hsa04713/hsa:5582%09red/hsa:2902%09red
Olfactory transduction	KEGG PATHWAY	hsa04740	2	392	1899	23753	0.00105318588731	0.0165031785459	0.999999999998	1.0	219874|219447	http://www.genome.jp/kegg-bin/show_pathway?hsa04740/hsa:219874%09red/hsa:219447%09red	hsa:219874,OR6T1,219874:up|hsa:219447,OR5AS1,219447:up	http://www.genome.jp/kegg-bin/show_pathway?hsa04740/hsa:219874%09red/hsa:219447%09red
Vitamin B6 metabolism	KEGG PATHWAY	hsa00750	1	6	1899	23753	0.000526592943655	0.00025259967162	0.416350344823	0.973022692292	29968	http://www.genome.jp/kegg-bin/show_pathway?hsa00750/hsa:29968%09red	hsa:29968,PSAT1,29968:down	http://www.genome.jp/kegg-bin/show_pathway?hsa00750/hsa:29968%09blue
Sulfur relay system	KEGG PATHWAY	hsa04122	1	10	1899	23753	0.000526592943655	0.000420999452701	0.570962605098	0.976888829714	4337	http://www.genome.jp/kegg-bin/show_pathway?hsa04122/hsa:4337%09red	hsa:4337,MOCS1,4337:up	http://www.genome.jp/kegg-bin/show_pathway?hsa04122/hsa:4337%09red
Non-homologous end-joining	KEGG PATHWAY	hsa03450	1	13	1899	23753	0.000526592943655	0.000547299288511	0.659405125319	0.98206351514	2237	http://www.genome.jp/kegg-bin/show_pathway?hsa03450/hsa:2237%09red	hsa:2237,FEN1,2237:down	http://www.genome.jp/kegg-bin/show_pathway?hsa03450/hsa:2237%09blue
Fatty acid biosynthesis	KEGG PATHWAY	hsa00061	1	13	1899	23753	0.000526592943655	0.000547299288511	0.659405125319	0.98206351514	2182	http://www.genome.jp/kegg-bin/show_pathway?hsa00061/hsa:2182%09red	hsa:2182,ACSL4,2182:up	http://www.genome.jp/kegg-bin/show_pathway?hsa00061/hsa:2182%09red
Folate biosynthesis	KEGG PATHWAY	hsa00790	1	14	1899	23753	0.000526592943655	0.000589399233781	0.68463289921	0.983800386989	4337	http://www.genome.jp/kegg-bin/show_pathway?hsa00790/hsa:4337%09red	hsa:4337,MOCS1,4337:up	http://www.genome.jp/kegg-bin/show_pathway?hsa00790/hsa:4337%09red
Renin-angiotensin system	KEGG PATHWAY	hsa04614	1	17	1899	23753	0.000526592943655	0.000715699069591	0.749652599558	0.993038542568	1511	http://www.genome.jp/kegg-bin/show_pathway?hsa04614/hsa:1511%09red	hsa:1511,CTSG,1511:up	http://www.genome.jp/kegg-bin/show_pathway?hsa04614/hsa:1511%09red
Other glycan degradation	KEGG PATHWAY	hsa00511	1	18	1899	23753	0.000526592943655	0.000757799014861	0.768198660003	0.994936336499	2519	http://www.genome.jp/kegg-bin/show_pathway?hsa00511/hsa:2519%09red	hsa:2519,FUCA2,2519:down	http://www.genome.jp/kegg-bin/show_pathway?hsa00511/hsa:2519%09blue
Pantothenate and CoA biosynthesis	KEGG PATHWAY	hsa00770	1	18	1899	23753	0.000526592943655	0.000757799014861	0.768198660003	0.994936336499	79717	http://www.genome.jp/kegg-bin/show_pathway?hsa00770/hsa:79717%09red	hsa:79717,PPCS,79717:down	http://www.genome.jp/kegg-bin/show_pathway?hsa00770/hsa:79717%09blue
alpha-Linolenic acid metabolism	KEGG PATHWAY	hsa00592	1	24	1899	23753	0.000526592943655	0.00101039868648	0.853942249406	1.0	255189	http://www.genome.jp/kegg-bin/show_pathway?hsa00592/hsa:255189%09red	hsa:255189,PLA2G4F,255189:up	http://www.genome.jp/kegg-bin/show_pathway?hsa00592/hsa:255189%09red
Vitamin digestion and absorption	KEGG PATHWAY	hsa04977	1	24	1899	23753	0.000526592943655	0.00101039868648	0.853942249406	1.0	113235	http://www.genome.jp/kegg-bin/show_pathway?hsa04977/hsa:113235%09red	hsa:113235,SLC46A1,113235:down	http://www.genome.jp/kegg-bin/show_pathway?hsa04977/hsa:113235%09blue
Collecting duct acid secretion	KEGG PATHWAY	hsa04966	1	26	1899	23753	0.000526592943655	0.00109459857702	0.874786838514	1.0	528	http://www.genome.jp/kegg-bin/show_pathway?hsa04966/hsa:528%09red	hsa:528,ATP6V1C1,528:down	http://www.genome.jp/kegg-bin/show_pathway?hsa04966/hsa:528%09blue
Nicotinate and nicotinamide metabolism	KEGG PATHWAY	hsa00760	1	27	1899	23753	0.000526592943655	0.00113669852229	0.884066049974	1.0	4860	http://www.genome.jp/kegg-bin/show_pathway?hsa00760/hsa:4860%09red	hsa:4860,PNP,4860:down	http://www.genome.jp/kegg-bin/show_pathway?hsa00760/hsa:4860%09blue
Pentose and glucuronate interconversions	KEGG PATHWAY	hsa00040	1	27	1899	23753	0.000526592943655	0.00113669852229	0.884066049974	1.0	224	http://www.genome.jp/kegg-bin/show_pathway?hsa00040/hsa:224%09red	hsa:224,ALDH3A2,224:down	http://www.genome.jp/kegg-bin/show_pathway?hsa00040/hsa:224%09blue
Linoleic acid metabolism	KEGG PATHWAY	hsa00591	1	28	1899	23753	0.000526592943655	0.00117879846756	0.892657939262	1.0	255189	http://www.genome.jp/kegg-bin/show_pathway?hsa00591/hsa:255189%09red	hsa:255189,PLA2G4F,255189:up	http://www.genome.jp/kegg-bin/show_pathway?hsa00591/hsa:255189%09red
Homologous recombination	KEGG PATHWAY	hsa03440	1	28	1899	23753	0.000526592943655	0.00117879846756	0.892657939262	1.0	7979	http://www.genome.jp/kegg-bin/show_pathway?hsa03440/hsa:7979%09red	hsa:7979,SHFM1,7979:down	http://www.genome.jp/kegg-bin/show_pathway?hsa03440/hsa:7979%09blue
Mucin type O-Glycan biosynthesis	KEGG PATHWAY	hsa00512	1	30	1899	23753	0.000526592943655	0.0012629983581	0.907979529532	1.0	29071	http://www.genome.jp/kegg-bin/show_pathway?hsa00512/hsa:29071%09red	hsa:29071,C1GALT1C1,29071:down	http://www.genome.jp/kegg-bin/show_pathway?hsa00512/hsa:29071%09blue
Circadian rhythm	KEGG PATHWAY	hsa04710	1	31	1899	23753	0.000526592943655	0.00130509830337	0.91479998437	1.0	4862	http://www.genome.jp/kegg-bin/show_pathway?hsa04710/hsa:4862%09red	hsa:4862,NPAS2,4862:down	http://www.genome.jp/kegg-bin/show_pathway?hsa04710/hsa:4862%09blue
Primary immunodeficiency	KEGG PATHWAY	hsa05340	1	36	1899	23753	0.000526592943655	0.00151559802972	0.942031048828	1.0	5993	http://www.genome.jp/kegg-bin/show_pathway?hsa05340/hsa:5993%09red	hsa:5993,RFX5,5993:down	http://www.genome.jp/kegg-bin/show_pathway?hsa05340/hsa:5993%09blue
Graft-versus-host disease	KEGG PATHWAY	hsa05332	1	39	1899	23753	0.000526592943655	0.00164189786553	0.953992078448	1.0	3552	http://www.genome.jp/kegg-bin/show_pathway?hsa05332/hsa:3552%09red	hsa:3552,IL1A,3552:down	http://www.genome.jp/kegg-bin/show_pathway?hsa05332/hsa:3552%09blue
Nicotine addiction	KEGG PATHWAY	hsa05033	1	40	1899	23753	0.000526592943655	0.0016839978108	0.957403332666	1.0	2902	http://www.genome.jp/kegg-bin/show_pathway?hsa05033/hsa:2902%09red	hsa:2902,GRIN1,2902:up	http://www.genome.jp/kegg-bin/show_pathway?hsa05033/hsa:2902%09red
Type I diabetes mellitus	KEGG PATHWAY	hsa04940	1	43	1899	23753	0.000526592943655	0.00181029764661	0.96619378896	1.0	3552	http://www.genome.jp/kegg-bin/show_pathway?hsa04940/hsa:3552%09red	hsa:3552,IL1A,3552:down	http://www.genome.jp/kegg-bin/show_pathway?hsa04940/hsa:3552%09blue
Vasopressin-regulated water reabsorption	KEGG PATHWAY	hsa04962	1	45	1899	23753	0.000526592943655	0.00189449753715	0.97102187437	1.0	5869	http://www.genome.jp/kegg-bin/show_pathway?hsa04962/hsa:5869%09red	hsa:5869,RAB5B,5869:down	http://www.genome.jp/kegg-bin/show_pathway?hsa04962/hsa:5869%09blue
Intestinal immune network for IgA production	KEGG PATHWAY	hsa04672	1	47	1899	23753	0.000526592943655	0.00197869742769	0.975160740232	1.0	7852	http://www.genome.jp/kegg-bin/show_pathway?hsa04672/hsa:7852%09red	hsa:7852,CXCR4,7852:down	http://www.genome.jp/kegg-bin/show_pathway?hsa04672/hsa:7852%09blue
Staphylococcus aureus infection	KEGG PATHWAY	hsa05150	1	53	1899	23753	0.000526592943655	0.00223129709931	0.984357321811	1.0	716	http://www.genome.jp/kegg-bin/show_pathway?hsa05150/hsa:716%09red	hsa:716,C1S,716:down	http://www.genome.jp/kegg-bin/show_pathway?hsa05150/hsa:716%09blue
Taste transduction	KEGG PATHWAY	hsa04742	1	53	1899	23753	0.000526592943655	0.00223129709931	0.984357321811	1.0	5136	http://www.genome.jp/kegg-bin/show_pathway?hsa04742/hsa:5136%09red	hsa:5136,PDE1A,5136:down	http://www.genome.jp/kegg-bin/show_pathway?hsa04742/hsa:5136%09blue
Complement and coagulation cascades	KEGG PATHWAY	hsa04610	1	69	1899	23753	0.000526592943655	0.00290489622363	0.995444545804	1.0	716	http://www.genome.jp/kegg-bin/show_pathway?hsa04610/hsa:716%09red	hsa:716,C1S,716:down	http://www.genome.jp/kegg-bin/show_pathway?hsa04610/hsa:716%09blue
Hematopoietic cell lineage	KEGG PATHWAY	hsa04640	1	86	1899	23753	0.000526592943655	0.00362059529323	0.998772887958	1.0	3552	http://www.genome.jp/kegg-bin/show_pathway?hsa04640/hsa:3552%09red	hsa:3552,IL1A,3552:down	http://www.genome.jp/kegg-bin/show_pathway?hsa04640/hsa:3552%09blue

## Sheet: Reactome
Term	Database	ID	Input number	Background number	All input number	All background number	Input frequency	Background frequency	P-Value	Corrected P-Value	Input	Hyperlink	Input gene symbols
Regulation of mRNA stability by proteins that bind AU-rich elements	Reactome	REACT_24994	20	86	6887	80837	0.00290402207057	0.00106386926779	0.00020371568518	0.117374187278	5393|677|7316|1432|1994|5719|5718|51010|5716|122706|1981|5580|23404|7514|5689|9491|5685|5684|5687|5686	http://www.reactome.org/cgi-bin/eventbrowser_st_id?ST_ID=REACT_24994	hsa:5393,EXOSC9,5393:down|hsa:677,ZFP36L1,677:down|hsa:7316,UBC,7316:down|hsa:1432,MAPK14,1432:down|hsa:1994,ELAVL1,1994:down|hsa:5719,PSMD13,5719:down|hsa:5718,PSMD12,5718:down|hsa:51010,EXOSC3,51010:down|hsa:5716,PSMD10,5716:down|hsa:122706,PSMB11,122706:up|hsa:1981,EIF4G1,1981:down|hsa:5580,PRKCD,5580:down|hsa:23404,EXOSC2,23404:down|hsa:7514,XPO1,7514:down|hsa:5689,PSMB1,5689:down|hsa:9491,PS…
Apoptosis	Reactome	REACT_578	27	141	6887	80837	0.00392042979527	0.00174425077625	0.000295978101057	0.146170899336	578|122706|8428|6709|5339|3148|9491|10971|5580|5689|7431|5685|5684|5687|5686|7533|54205|7027|5534|8795|5366|90427|5719|5718|5716|7316|841	http://www.reactome.org/cgi-bin/eventbrowser_st_id?ST_ID=REACT_578	hsa:578,BAK1,578:up|hsa:122706,PSMB11,122706:up|hsa:8428,STK24,8428:down|hsa:6709,SPTAN1,6709:down|hsa:5339,PLEC,5339:up|hsa:3148,HMGB2,3148:down|hsa:9491,PSMF1,9491:down|hsa:10971,YWHAQ,10971:down|hsa:5580,PRKCD,5580:down|hsa:5689,PSMB1,5689:down|hsa:7431,VIM,7431:down|hsa:5685,PSMA4,5685:down|hsa:5684,PSMA3,5684:down|hsa:5687,PSMA6,5687:down|hsa:5686,PSMA5,5686:down|hsa:7533,YWHAH,7533:down|hsa…
@@Disease	Reactome	REACT_116125	119	1846	6887	80837	0.0172789313199	0.0228360775388	0.999152007473	1.0	216|23511|5742|22934|6129|1545|5582|5580|7050|4869|9060|2919|57121|5684|6158|3339|4846|340665|79971|7316|6396|5697|23401|3945|10046|6907|6142|5136|9491|4129|3576|56937|338557|5689|5685|25805|5687|5686|528|9150|79109|2280|4190|8359|11211|7027|6170|1645|9394|6774|3014|9794|4331|8724|8818|2920|2923|53371|7852|10380|6924|10253|399687|6923|5433|26503|7090|5230|348995|90411|7514|4247|5604|50515|2683|62…	http://www.reactome.org/cgi-bin/eventbrowser_st_id?ST_ID=REACT_116125	hsa:216,ALDH1A1,216:down|hsa:23511,NUP188,23511:down|hsa:5742,PTGS1,5742:down|hsa:22934,RPIA,22934:down|hsa:6129,RPL7,6129:up|hsa:1545,CYP1B1,1545:up|hsa:5582,PRKCG,5582:up|hsa:5580,PRKCD,5580:down|hsa:7050,TGIF1,7050:down|hsa:4869,NPM1,4869:down|hsa:9060,PAPSS2,9060:down|hsa:2919,CXCL1,2919:down|hsa:57121,LPAR5,57121:down|hsa:5684,PSMA3,5684:down|hsa:6158,RPL28,6158:up|hsa:3339,HSPG2,3339:up|hsa…
Cyclin E associated events during G1/S transition	Reactome	REACT_1574	16	65	6887	80837	0.00232321765645	0.00080408723728	0.000499753706373	0.199344064954	890|7316|5719|993|9134|898|5716|5718|4331|5689|4609|5685|5684|5687|5686|9491	http://www.reactome.org/cgi-bin/eventbrowser_st_id?ST_ID=REACT_1574	hsa:890,CCNA2,890:down|hsa:7316,UBC,7316:down|hsa:5719,PSMD13,5719:down|hsa:993,CDC25A,993:down|hsa:9134,CCNE2,9134:down|hsa:898,CCNE1,898:down|hsa:5716,PSMD10,5716:down|hsa:5718,PSMD12,5718:down|hsa:4331,MNAT1,4331:down|hsa:5689,PSMB1,5689:down|hsa:4609,MYC,4609:down|hsa:5685,PSMA4,5685:down|hsa:5684,PSMA3,5684:down|hsa:5687,PSMA6,5687:down|hsa:5686,PSMA5,5686:down|hsa:9491,PSMF1,9491:down
Programmed Cell Death	Reactome	REACT_268456	28	156	6887	80837	0.00406563089879	0.00192980936947	0.000573099307337	0.19999500001	578|122706|8428|6709|5339|3148|9491|10971|5580|1613|5689|7431|5685|5684|5687|5686|7533|54205|7027|5534|8795|5366|90427|5719|5718|5716|7316|841	http://www.reactome.org/cgi-bin/eventbrowser_st_id?ST_ID=REACT_268456	hsa:578,BAK1,578:up|hsa:122706,PSMB11,122706:up|hsa:8428,STK24,8428:down|hsa:6709,SPTAN1,6709:down|hsa:5339,PLEC,5339:up|hsa:3148,HMGB2,3148:down|hsa:9491,PSMF1,9491:down|hsa:10971,YWHAQ,10971:down|hsa:5580,PRKCD,5580:down|hsa:1613,DAPK3,1613:down|hsa:5689,PSMB1,5689:down|hsa:7431,VIM,7431:down|hsa:5685,PSMA4,5685:down|hsa:5684,PSMA3,5684:down|hsa:5687,PSMA6,5687:down|hsa:5686,PSMA5,5686:down|hsa…
Cyclin A:Cdk2-associated events at S phase entry	Reactome	REACT_9029	16	66	6887	80837	0.00232321765645	0.000816457810161	0.000576177412761	0.19999500001	890|7316|5719|993|9134|898|5716|5718|4331|5689|4609|5685|5684|5687|5686|9491	http://www.reactome.org/cgi-bin/eventbrowser_st_id?ST_ID=REACT_9029	hsa:890,CCNA2,890:down|hsa:7316,UBC,7316:down|hsa:5719,PSMD13,5719:down|hsa:993,CDC25A,993:down|hsa:9134,CCNE2,9134:down|hsa:898,CCNE1,898:down|hsa:5716,PSMD10,5716:down|hsa:5718,PSMD12,5718:down|hsa:4331,MNAT1,4331:down|hsa:5689,PSMB1,5689:down|hsa:4609,MYC,4609:down|hsa:5685,PSMA4,5685:down|hsa:5684,PSMA3,5684:down|hsa:5687,PSMA6,5687:down|hsa:5686,PSMA5,5686:down|hsa:9491,PSMF1,9491:down
S Phase	Reactome	REACT_899	23	124	6887	80837	0.00333962538115	0.00153395103727	0.00115785757392	0.275820482958	595|9491|122706|5982|5984|5689|5685|5684|5687|5686|890|993|9134|898|4331|4609|5558|5719|4173|5716|7316|2237|5718	http://www.reactome.org/cgi-bin/eventbrowser_st_id?ST_ID=REACT_899	hsa:595,CCND1,595:down|hsa:9491,PSMF1,9491:down|hsa:122706,PSMB11,122706:up|hsa:5982,RFC2,5982:down|hsa:5984,RFC4,5984:down|hsa:5689,PSMB1,5689:down|hsa:5685,PSMA4,5685:down|hsa:5684,PSMA3,5684:down|hsa:5687,PSMA6,5687:down|hsa:5686,PSMA5,5686:down|hsa:890,CCNA2,890:down|hsa:993,CDC25A,993:down|hsa:9134,CCNE2,9134:down|hsa:898,CCNE1,898:down|hsa:4331,MNAT1,4331:down|hsa:4609,MYC,4609:down|hsa:555…
G1/S Transition	Reactome	REACT_1783	21	109	6887	80837	0.0030492231741	0.00134839244405	0.00122911102301	0.275820482958	890|891|4173|5719|993|9134|898|5716|7316|5718|4331|7298|7027|5558|4609|5685|5684|5687|5686|9491|5689	http://www.reactome.org/cgi-bin/eventbrowser_st_id?ST_ID=REACT_1783	hsa:890,CCNA2,890:down|hsa:891,CCNB1,891:down|hsa:4173,MCM4,4173:down|hsa:5719,PSMD13,5719:down|hsa:993,CDC25A,993:down|hsa:9134,CCNE2,9134:down|hsa:898,CCNE1,898:down|hsa:5716,PSMD10,5716:down|hsa:7316,UBC,7316:down|hsa:5718,PSMD12,5718:down|hsa:4331,MNAT1,4331:down|hsa:7298,TYMS,7298:down|hsa:7027,TFDP1,7027:down|hsa:5558,PRIM2,5558:down|hsa:4609,MYC,4609:down|hsa:5685,PSMA4,5685:down|hsa:5684,…
Cell Cycle Checkpoints	Reactome	REACT_1538	22	117	6887	80837	0.00319442427762	0.0014473570271	0.00125582389299	0.275820482958	7316|122706|9491|5982|5984|5689|5685|5684|5687|5686|891|246184|993|9134|898|10393|84126|5719|4173|5716|5718|5810	http://www.reactome.org/cgi-bin/eventbrowser_st_id?ST_ID=REACT_1538	hsa:7316,UBC,7316:down|hsa:122706,PSMB11,122706:up|hsa:9491,PSMF1,9491:down|hsa:5982,RFC2,5982:down|hsa:5984,RFC4,5984:down|hsa:5689,PSMB1,5689:down|hsa:5685,PSMA4,5685:down|hsa:5684,PSMA3,5684:down|hsa:5687,PSMA6,5687:down|hsa:5686,PSMA5,5686:down|hsa:891,CCNB1,891:down|hsa:246184,CDC26,246184:down|hsa:993,CDC25A,993:down|hsa:9134,CCNE2,9134:down|hsa:898,CCNE1,898:down|hsa:10393,ANAPC10,10393:up…
G1/S DNA Damage Checkpoints	Reactome	REACT_2254	14	59	6887	80837	0.0020328154494	0.000729863799993	0.00147668196733	0.28711504703	7316|122706|993|5719|9134|898|5716|5718|5689|9491|5685|5684|5687|5686	http://www.reactome.org/cgi-bin/eventbrowser_st_id?ST_ID=REACT_2254	hsa:7316,UBC,7316:down|hsa:122706,PSMB11,122706:up|hsa:993,CDC25A,993:down|hsa:5719,PSMD13,5719:down|hsa:9134,CCNE2,9134:down|hsa:898,CCNE1,898:down|hsa:5716,PSMD10,5716:down|hsa:5718,PSMD12,5718:down|hsa:5689,PSMB1,5689:down|hsa:9491,PSMF1,9491:down|hsa:5685,PSMA4,5685:down|hsa:5684,PSMA3,5684:down|hsa:5687,PSMA6,5687:down|hsa:5686,PSMA5,5686:down
Mitotic G1-G1/S phases	Reactome	REACT_21267	24	135	6887	80837	0.00348482648468	0.00167002733897	0.00152132243913	0.28711504703	595|55957|9491|7298|5689|5685|5684|5687|5686|5928|890|891|993|9134|898|4331|7027|4609|5558|5719|4173|5716|7316|5718	http://www.reactome.org/cgi-bin/eventbrowser_st_id?ST_ID=REACT_21267	hsa:595,CCND1,595:down|hsa:55957,LIN37,55957:up|hsa:9491,PSMF1,9491:down|hsa:7298,TYMS,7298:down|hsa:5689,PSMB1,5689:down|hsa:5685,PSMA4,5685:down|hsa:5684,PSMA3,5684:down|hsa:5687,PSMA6,5687:down|hsa:5686,PSMA5,5686:down|hsa:5928,RBBP4,5928:down|hsa:890,CCNA2,890:down|hsa:891,CCNB1,891:down|hsa:993,CDC25A,993:down|hsa:9134,CCNE2,9134:down|hsa:898,CCNE1,898:down|hsa:4331,MNAT1,4331:down|hsa:7027,…
SCF(Skp2)-mediated degradation of p27/p21	Reactome	REACT_9003	13	56	6887	80837	0.00188761434587	0.000692752081349	0.00253208664072	0.336670135268	890|7316|5719|9134|898|5716|5718|5689|9491|5685|5684|5687|5686	http://www.reactome.org/cgi-bin/eventbrowser_st_id?ST_ID=REACT_9003	hsa:890,CCNA2,890:down|hsa:7316,UBC,7316:down|hsa:5719,PSMD13,5719:down|hsa:9134,CCNE2,9134:down|hsa:898,CCNE1,898:down|hsa:5716,PSMD10,5716:down|hsa:5718,PSMD12,5718:down|hsa:5689,PSMB1,5689:down|hsa:9491,PSMF1,9491:down|hsa:5685,PSMA4,5685:down|hsa:5684,PSMA3,5684:down|hsa:5687,PSMA6,5687:down|hsa:5686,PSMA5,5686:down
p53-Dependent G1 DNA Damage Response	Reactome	REACT_1625	13	57	6887	80837	0.00188761434587	0.00070512265423	0.00288982815101	0.35347794711	7316|122706|5719|9134|898|5716|5718|5689|9491|5685|5684|5687|5686	http://www.reactome.org/cgi-bin/eventbrowser_st_id?ST_ID=REACT_1625	hsa:7316,UBC,7316:down|hsa:122706,PSMB11,122706:up|hsa:5719,PSMD13,5719:down|hsa:9134,CCNE2,9134:down|hsa:898,CCNE1,898:down|hsa:5716,PSMD10,5716:down|hsa:5718,PSMD12,5718:down|hsa:5689,PSMB1,5689:down|hsa:9491,PSMF1,9491:down|hsa:5685,PSMA4,5685:down|hsa:5684,PSMA3,5684:down|hsa:5687,PSMA6,5687:down|hsa:5686,PSMA5,5686:down
p53-Dependent G1/S DNA damage checkpoint	Reactome	REACT_85	13	57	6887	80837	0.00188761434587	0.00070512265423	0.00288982815101	0.35347794711	7316|122706|5719|9134|898|5716|5718|5689|9491|5685|5684|5687|5686	http://www.reactome.org/cgi-bin/eventbrowser_st_id?ST_ID=REACT_85	hsa:7316,UBC,7316:down|hsa:122706,PSMB11,122706:up|hsa:5719,PSMD13,5719:down|hsa:9134,CCNE2,9134:down|hsa:898,CCNE1,898:down|hsa:5716,PSMD10,5716:down|hsa:5718,PSMD12,5718:down|hsa:5689,PSMB1,5689:down|hsa:9491,PSMF1,9491:down|hsa:5685,PSMA4,5685:down|hsa:5684,PSMA3,5684:down|hsa:5687,PSMA6,5687:down|hsa:5686,PSMA5,5686:down
Ubiquitin-dependent degradation of Cyclin D1	Reactome	REACT_4	12	50	6887	80837	0.00174241324234	0.000618528644062	0.00289030380297	0.35347794711	595|122706|5719|5718|5716|7316|5689|9491|5685|5684|5687|5686	http://www.reactome.org/cgi-bin/eventbrowser_st_id?ST_ID=REACT_4	hsa:595,CCND1,595:down|hsa:122706,PSMB11,122706:up|hsa:5719,PSMD13,5719:down|hsa:5718,PSMD12,5718:down|hsa:5716,PSMD10,5716:down|hsa:7316,UBC,7316:down|hsa:5689,PSMB1,5689:down|hsa:9491,PSMF1,9491:down|hsa:5685,PSMA4,5685:down|hsa:5684,PSMA3,5684:down|hsa:5687,PSMA6,5687:down|hsa:5686,PSMA5,5686:down
Ubiquitin-dependent degradation of Cyclin D	Reactome	REACT_938	12	50	6887	80837	0.00174241324234	0.000618528644062	0.00289030380297	0.35347794711	595|122706|5719|5718|5716|7316|5689|9491|5685|5684|5687|5686	http://www.reactome.org/cgi-bin/eventbrowser_st_id?ST_ID=REACT_938	hsa:595,CCND1,595:down|hsa:122706,PSMB11,122706:up|hsa:5719,PSMD13,5719:down|hsa:5718,PSMD12,5718:down|hsa:5716,PSMD10,5716:down|hsa:7316,UBC,7316:down|hsa:5689,PSMB1,5689:down|hsa:9491,PSMF1,9491:down|hsa:5685,PSMA4,5685:down|hsa:5684,PSMA3,5684:down|hsa:5687,PSMA6,5687:down|hsa:5686,PSMA5,5686:down
Regulation of ornithine decarboxylase (ODC)	Reactome	REACT_13565	12	50	6887	80837	0.00174241324234	0.000618528644062	0.00289030380297	0.35347794711	122706|1728|5719|5718|9491|5716|5689|4953|5685|5684|5687|5686	http://www.reactome.org/cgi-bin/eventbrowser_st_id?ST_ID=REACT_13565	hsa:122706,PSMB11,122706:up|hsa:1728,NQO1,1728:down|hsa:5719,PSMD13,5719:down|hsa:5718,PSMD12,5718:down|hsa:9491,PSMF1,9491:down|hsa:5716,PSMD10,5716:down|hsa:5689,PSMB1,5689:down|hsa:4953,ODC1,4953:down|hsa:5685,PSMA4,5685:down|hsa:5684,PSMA3,5684:down|hsa:5687,PSMA6,5687:down|hsa:5686,PSMA5,5686:down
APC/C:Cdc20 mediated degradation of mitotic proteins	Reactome	REACT_6781	15	72	6887	80837	0.00217801655293	0.000890681247449	0.00305585159472	0.356092549313	890|891|246184|122706|5719|5718|5716|7316|10393|5689|9491|5685|5684|5687|5686	http://www.reactome.org/cgi-bin/eventbrowser_st_id?ST_ID=REACT_6781	hsa:890,CCNA2,890:down|hsa:891,CCNB1,891:down|hsa:246184,CDC26,246184:down|hsa:122706,PSMB11,122706:up|hsa:5719,PSMD13,5719:down|hsa:5718,PSMD12,5718:down|hsa:5716,PSMD10,5716:down|hsa:7316,UBC,7316:down|hsa:10393,ANAPC10,10393:up|hsa:5689,PSMB1,5689:down|hsa:9491,PSMF1,9491:down|hsa:5685,PSMA4,5685:down|hsa:5684,PSMA3,5684:down|hsa:5687,PSMA6,5687:down|hsa:5686,PSMA5,5686:down
Ubiquitin Mediated Degradation of Phosphorylated Cdc25A	Reactome	REACT_1614	12	51	6887	80837	0.00174241324234	0.000630899216943	0.00331961351563	0.362396966006	122706|993|5719|5718|5716|7316|5689|9491|5685|5684|5687|5686	http://www.reactome.org/cgi-bin/eventbrowser_st_id?ST_ID=REACT_1614	hsa:122706,PSMB11,122706:up|hsa:993,CDC25A,993:down|hsa:5719,PSMD13,5719:down|hsa:5718,PSMD12,5718:down|hsa:5716,PSMD10,5716:down|hsa:7316,UBC,7316:down|hsa:5689,PSMB1,5689:down|hsa:9491,PSMF1,9491:down|hsa:5685,PSMA4,5685:down|hsa:5684,PSMA3,5684:down|hsa:5687,PSMA6,5687:down|hsa:5686,PSMA5,5686:down
p53-Independent DNA Damage Response	Reactome	REACT_2160	12	51	6887	80837	0.00174241324234	0.000630899216943	0.00331961351563	0.362396966006	122706|993|5719|5718|5716|7316|5689|9491|5685|5684|5687|5686	http://www.reactome.org/cgi-bin/eventbrowser_st_id?ST_ID=REACT_2160	hsa:122706,PSMB11,122706:up|hsa:993,CDC25A,993:down|hsa:5719,PSMD13,5719:down|hsa:5718,PSMD12,5718:down|hsa:5716,PSMD10,5716:down|hsa:7316,UBC,7316:down|hsa:5689,PSMB1,5689:down|hsa:9491,PSMF1,9491:down|hsa:5685,PSMA4,5685:down|hsa:5684,PSMA3,5684:down|hsa:5687,PSMA6,5687:down|hsa:5686,PSMA5,5686:down
p53-Independent G1/S DNA damage checkpoint	Reactome	REACT_1208	12	51	6887	80837	0.00174241324234	0.000630899216943	0.00331961351563	0.362396966006	122706|993|5719|5718|5716|7316|5689|9491|5685|5684|5687|5686	http://www.reactome.org/cgi-bin/eventbrowser_st_id?ST_ID=REACT_1208	hsa:122706,PSMB11,122706:up|hsa:993,CDC25A,993:down|hsa:5719,PSMD13,5719:down|hsa:5718,PSMD12,5718:down|hsa:5716,PSMD10,5716:down|hsa:7316,UBC,7316:down|hsa:5689,PSMB1,5689:down|hsa:9491,PSMF1,9491:down|hsa:5685,PSMA4,5685:down|hsa:5684,PSMA3,5684:down|hsa:5687,PSMA6,5687:down|hsa:5686,PSMA5,5686:down
Activation of APC/C and APC/C:Cdc20 mediated degradation of mitotic proteins	Reactome	REACT_6954	15	73	6887	80837	0.00217801655293	0.00090305182033	0.00342134156891	0.369611806366	890|891|246184|122706|5719|5718|5716|7316|10393|5689|9491|5685|5684|5687|5686	http://www.reactome.org/cgi-bin/eventbrowser_st_id?ST_ID=REACT_6954	hsa:890,CCNA2,890:down|hsa:891,CCNB1,891:down|hsa:246184,CDC26,246184:down|hsa:122706,PSMB11,122706:up|hsa:5719,PSMD13,5719:down|hsa:5718,PSMD12,5718:down|hsa:5716,PSMD10,5716:down|hsa:7316,UBC,7316:down|hsa:10393,ANAPC10,10393:up|hsa:5689,PSMB1,5689:down|hsa:9491,PSMF1,9491:down|hsa:5685,PSMA4,5685:down|hsa:5684,PSMA3,5684:down|hsa:5687,PSMA6,5687:down|hsa:5686,PSMA5,5686:down
The citric acid (TCA) cycle and respiratory electron transport	Reactome	REACT_111083	24	146	6887	80837	0.00348482648468	0.00180610364066	0.00372562808858	0.382513373427	3945|51241|4519|4538|4539|4512|4513|4536|4514|8802|6341|3939|5165|54205|4541|4540|4508|55066|6392|518|51660|4535|515|516	http://www.reactome.org/cgi-bin/eventbrowser_st_id?ST_ID=REACT_111083	hsa:3945,LDHB,3945:down|hsa:51241,COX16,51241:down|hsa:4519,CYTB,4519:down|hsa:4538,ND4,4538:down|hsa:4539,ND4L,4539:down|hsa:4512,COX1,4512:down|hsa:4513,COX2,4513:down|hsa:4536,ND2,4536:down|hsa:4514,COX3,4514:down|hsa:8802,SUCLG1,8802:down|hsa:6341,SCO1,6341:down|hsa:3939,LDHA,3939:down|hsa:5165,PDK3,5165:down|hsa:54205,CYCS,54205:down|hsa:4541,ND6,4541:down|hsa:4540,ND5,4540:down|hsa:4508,ATP…
Vif-mediated degradation of APOBEC3G	Reactome	REACT_9453	12	52	6887	80837	0.00174241324234	0.000643269789824	0.0037989468193	0.382513373427	122706|5719|5718|5716|7316|5689|9491|5685|5684|5687|5686|6923	http://www.reactome.org/cgi-bin/eventbrowser_st_id?ST_ID=REACT_9453	hsa:122706,PSMB11,122706:up|hsa:5719,PSMD13,5719:down|hsa:5718,PSMD12,5718:down|hsa:5716,PSMD10,5716:down|hsa:7316,UBC,7316:down|hsa:5689,PSMB1,5689:down|hsa:9491,PSMF1,9491:down|hsa:5685,PSMA4,5685:down|hsa:5684,PSMA3,5684:down|hsa:5687,PSMA6,5687:down|hsa:5686,PSMA5,5686:down|hsa:6923,TCEB2,6923:up
Cell Cycle, Mitotic	Reactome	REACT_152	59	471	6887	80837	0.00856686510817	0.00582653982706	0.00449100400502	0.408563180141	8360|3014|7316|122706|23511|255626|53371|7175|55957|246184|5525|9491|8481|5982|9918|387893|348995|5984|7298|7514|5689|55920|5685|5684|5687|5686|5928|22897|890|891|23332|10403|993|9134|898|10726|4331|10783|8359|10393|7027|595|4609|10376|5558|11004|5719|5718|2491|5716|4173|6396|2237|9814|26003|401541|55142|4957|8548	http://www.reactome.org/cgi-bin/eventbrowser_st_id?ST_ID=REACT_152	hsa:8360,HIST1H4D,8360:up|hsa:3014,H2AFX,3014:up|hsa:7316,UBC,7316:down|hsa:122706,PSMB11,122706:up|hsa:23511,NUP188,23511:down|hsa:255626,HIST1H2BA,255626:up|hsa:53371,NUP54,53371:down|hsa:7175,TPR,7175:up|hsa:55957,LIN37,55957:up|hsa:246184,CDC26,246184:down|hsa:5525,PPP2R5A,5525:down|hsa:9491,PSMF1,9491:down|hsa:8481,OFD1,8481:up|hsa:5982,RFC2,5982:down|hsa:9918,NCAPD2,9918:down|hsa:387893,SET…
AUF1 (hnRNP D0) destabilizes mRNA	Reactome	REACT_25325	12	54	6887	80837	0.00174241324234	0.000668010935586	0.00492409318623	0.418790554814	7316|122706|5719|5718|5716|1981|5689|9491|5685|5684|5687|5686	http://www.reactome.org/cgi-bin/eventbrowser_st_id?ST_ID=REACT_25325	hsa:7316,UBC,7316:down|hsa:122706,PSMB11,122706:up|hsa:5719,PSMD13,5719:down|hsa:5718,PSMD12,5718:down|hsa:5716,PSMD10,5716:down|hsa:1981,EIF4G1,1981:down|hsa:5689,PSMB1,5689:down|hsa:9491,PSMF1,9491:down|hsa:5685,PSMA4,5685:down|hsa:5684,PSMA3,5684:down|hsa:5687,PSMA6,5687:down|hsa:5686,PSMA5,5686:down
Cdc20:Phospho-APC/C mediated degradation of Cyclin A	Reactome	REACT_6850	14	69	6887	80837	0.0020328154494	0.000853569528805	0.00505829861727	0.418790554814	890|246184|122706|5719|5718|5716|7316|10393|5689|9491|5685|5684|5687|5686	http://www.reactome.org/cgi-bin/eventbrowser_st_id?ST_ID=REACT_6850	hsa:890,CCNA2,890:down|hsa:246184,CDC26,246184:down|hsa:122706,PSMB11,122706:up|hsa:5719,PSMD13,5719:down|hsa:5718,PSMD12,5718:down|hsa:5716,PSMD10,5716:down|hsa:7316,UBC,7316:down|hsa:10393,ANAPC10,10393:up|hsa:5689,PSMB1,5689:down|hsa:9491,PSMF1,9491:down|hsa:5685,PSMA4,5685:down|hsa:5684,PSMA3,5684:down|hsa:5687,PSMA6,5687:down|hsa:5686,PSMA5,5686:down
Regulation of APC/C activators between G1/S and early anaphase	Reactome	REACT_6837	15	77	6887	80837	0.00217801655293	0.000952534111855	0.00525869751325	0.422774821007	890|891|246184|122706|5719|5718|5716|7316|10393|5689|9491|5685|5684|5687|5686	http://www.reactome.org/cgi-bin/eventbrowser_st_id?ST_ID=REACT_6837	hsa:890,CCNA2,890:down|hsa:891,CCNB1,891:down|hsa:246184,CDC26,246184:down|hsa:122706,PSMB11,122706:up|hsa:5719,PSMD13,5719:down|hsa:5718,PSMD12,5718:down|hsa:5716,PSMD10,5716:down|hsa:7316,UBC,7316:down|hsa:10393,ANAPC10,10393:up|hsa:5689,PSMB1,5689:down|hsa:9491,PSMF1,9491:down|hsa:5685,PSMA4,5685:down|hsa:5684,PSMA3,5684:down|hsa:5687,PSMA6,5687:down|hsa:5686,PSMA5,5686:down
APC:Cdc20 mediated degradation of cell cycle proteins prior to satisfation of the cell cycle checkpoint	Reactome	REACT_267701	14	70	6887	80837	0.0020328154494	0.000865940101686	0.00564060153785	0.423672688629	890|246184|122706|5719|5718|5716|7316|10393|5689|9491|5685|5684|5687|5686	http://www.reactome.org/cgi-bin/eventbrowser_st_id?ST_ID=REACT_267701	hsa:890,CCNA2,890:down|hsa:246184,CDC26,246184:down|hsa:122706,PSMB11,122706:up|hsa:5719,PSMD13,5719:down|hsa:5718,PSMD12,5718:down|hsa:5716,PSMD10,5716:down|hsa:7316,UBC,7316:down|hsa:10393,ANAPC10,10393:up|hsa:5689,PSMB1,5689:down|hsa:9491,PSMF1,9491:down|hsa:5685,PSMA4,5685:down|hsa:5684,PSMA3,5684:down|hsa:5687,PSMA6,5687:down|hsa:5686,PSMA5,5686:down
Regulation of activated PAK-2p34 by proteasome mediated degradation	Reactome	REACT_13464	11	49	6887	80837	0.00159721213881	0.00060615807118	0.00651153040412	0.453352741857	122706|5719|5718|5716|7316|5689|9491|5685|5684|5687|5686	http://www.reactome.org/cgi-bin/eventbrowser_st_id?ST_ID=REACT_13464	hsa:122706,PSMB11,122706:up|hsa:5719,PSMD13,5719:down|hsa:5718,PSMD12,5718:down|hsa:5716,PSMD10,5716:down|hsa:7316,UBC,7316:down|hsa:5689,PSMB1,5689:down|hsa:9491,PSMF1,9491:down|hsa:5685,PSMA4,5685:down|hsa:5684,PSMA3,5684:down|hsa:5687,PSMA6,5687:down|hsa:5686,PSMA5,5686:down
APC/C:Cdc20 mediated degradation of Securin	Reactome	REACT_6871	13	64	6887	80837	0.00188761434587	0.000791716664399	0.00670745286318	0.457877167088	246184|122706|5719|5718|5716|7316|10393|5689|9491|5685|5684|5687|5686	http://www.reactome.org/cgi-bin/eventbrowser_st_id?ST_ID=REACT_6871	hsa:246184,CDC26,246184:down|hsa:122706,PSMB11,122706:up|hsa:5719,PSMD13,5719:down|hsa:5718,PSMD12,5718:down|hsa:5716,PSMD10,5716:down|hsa:7316,UBC,7316:down|hsa:10393,ANAPC10,10393:up|hsa:5689,PSMB1,5689:down|hsa:9491,PSMF1,9491:down|hsa:5685,PSMA4,5685:down|hsa:5684,PSMA3,5684:down|hsa:5687,PSMA6,5687:down|hsa:5686,PSMA5,5686:down
ER-Phagosome pathway	Reactome	REACT_111178	13	64	6887	80837	0.00188761434587	0.000791716664399	0.00670745286318	0.457877167088	122706|5719|5718|5716|2923|7316|29927|5689|9491|5685|5684|5687|5686	http://www.reactome.org/cgi-bin/eventbrowser_st_id?ST_ID=REACT_111178	hsa:122706,PSMB11,122706:up|hsa:5719,PSMD13,5719:down|hsa:5718,PSMD12,5718:down|hsa:5716,PSMD10,5716:down|hsa:2923,PDIA3,2923:down|hsa:7316,UBC,7316:down|hsa:29927,SEC61A1,29927:down|hsa:5689,PSMB1,5689:down|hsa:9491,PSMF1,9491:down|hsa:5685,PSMA4,5685:down|hsa:5684,PSMA3,5684:down|hsa:5687,PSMA6,5687:down|hsa:5686,PSMA5,5686:down
Regulation of Apoptosis	Reactome	REACT_13648	11	50	6887	80837	0.00159721213881	0.000618528644062	0.00739250301286	0.458096647668	122706|5719|5718|5716|7316|5689|9491|5685|5684|5687|5686	http://www.reactome.org/cgi-bin/eventbrowser_st_id?ST_ID=REACT_13648	hsa:122706,PSMB11,122706:up|hsa:5719,PSMD13,5719:down|hsa:5718,PSMD12,5718:down|hsa:5716,PSMD10,5716:down|hsa:7316,UBC,7316:down|hsa:5689,PSMB1,5689:down|hsa:9491,PSMF1,9491:down|hsa:5685,PSMA4,5685:down|hsa:5684,PSMA3,5684:down|hsa:5687,PSMA6,5687:down|hsa:5686,PSMA5,5686:down
CDK-mediated phosphorylation and removal of Cdc6	Reactome	REACT_1221	11	50	6887	80837	0.00159721213881	0.000618528644062	0.00739250301286	0.458096647668	122706|5719|5718|5716|7316|5689|9491|5685|5684|5687|5686	http://www.reactome.org/cgi-bin/eventbrowser_st_id?ST_ID=REACT_1221	hsa:122706,PSMB11,122706:up|hsa:5719,PSMD13,5719:down|hsa:5718,PSMD12,5718:down|hsa:5716,PSMD10,5716:down|hsa:7316,UBC,7316:down|hsa:5689,PSMB1,5689:down|hsa:9491,PSMF1,9491:down|hsa:5685,PSMA4,5685:down|hsa:5684,PSMA3,5684:down|hsa:5687,PSMA6,5687:down|hsa:5686,PSMA5,5686:down
Synthesis of DNA	Reactome	REACT_2014	17	97	6887	80837	0.00246841875998	0.00119994556948	0.00775534549685	0.458096647668	890|7316|122706|5719|5718|5982|5716|4173|5984|5689|2237|9491|5685|5684|5687|5686|5558	http://www.reactome.org/cgi-bin/eventbrowser_st_id?ST_ID=REACT_2014	hsa:890,CCNA2,890:down|hsa:7316,UBC,7316:down|hsa:122706,PSMB11,122706:up|hsa:5719,PSMD13,5719:down|hsa:5718,PSMD12,5718:down|hsa:5982,RFC2,5982:down|hsa:5716,PSMD10,5716:down|hsa:4173,MCM4,4173:down|hsa:5984,RFC4,5984:down|hsa:5689,PSMB1,5689:down|hsa:2237,FEN1,2237:down|hsa:9491,PSMF1,9491:down|hsa:5685,PSMA4,5685:down|hsa:5684,PSMA3,5684:down|hsa:5687,PSMA6,5687:down|hsa:5686,PSMA5,5686:down|h…
Host Interactions of HIV factors	Reactome	REACT_6288	20	122	6887	80837	0.00290402207057	0.00150920989151	0.00780974840187	0.458096647668	7514|53371|5686|122706|5719|5718|23511|7316|348995|5716|7175|4869|5689|2534|9491|5685|5684|5687|3055|6923	http://www.reactome.org/cgi-bin/eventbrowser_st_id?ST_ID=REACT_6288	hsa:7514,XPO1,7514:down|hsa:53371,NUP54,53371:down|hsa:5686,PSMA5,5686:down|hsa:122706,PSMB11,122706:up|hsa:5719,PSMD13,5719:down|hsa:5718,PSMD12,5718:down|hsa:23511,NUP188,23511:down|hsa:7316,UBC,7316:down|hsa:348995,NUP43,348995:down|hsa:5716,PSMD10,5716:down|hsa:7175,TPR,7175:up|hsa:4869,NPM1,4869:down|hsa:5689,PSMB1,5689:down|hsa:2534,FYN,2534:down|hsa:9491,PSMF1,9491:down|hsa:5685,PSMA4,5685…
Activation of NF-kappaB in B cells	Reactome	REACT_118656	13	66	6887	80837	0.00188761434587	0.000816457810161	0.00832852406577	0.458096647668	122706|5719|5718|5716|7316|5689|9491|5685|5684|5687|5686|4790|4792	http://www.reactome.org/cgi-bin/eventbrowser_st_id?ST_ID=REACT_118656	hsa:122706,PSMB11,122706:up|hsa:5719,PSMD13,5719:down|hsa:5718,PSMD12,5718:down|hsa:5716,PSMD10,5716:down|hsa:7316,UBC,7316:down|hsa:5689,PSMB1,5689:down|hsa:9491,PSMF1,9491:down|hsa:5685,PSMA4,5685:down|hsa:5684,PSMA3,5684:down|hsa:5687,PSMA6,5687:down|hsa:5686,PSMA5,5686:down|hsa:4790,NFKB1,4790:down|hsa:4792,NFKBIA,4792:down
Autodegradation of the E3 ubiquitin ligase COP1	Reactome	REACT_20549	11	51	6887	80837	0.00159721213881	0.000630899216943	0.00836356558755	0.458096647668	122706|5719|5718|5716|7316|5689|9491|5685|5684|5687|5686	http://www.reactome.org/cgi-bin/eventbrowser_st_id?ST_ID=REACT_20549	hsa:122706,PSMB11,122706:up|hsa:5719,PSMD13,5719:down|hsa:5718,PSMD12,5718:down|hsa:5716,PSMD10,5716:down|hsa:7316,UBC,7316:down|hsa:5689,PSMB1,5689:down|hsa:9491,PSMF1,9491:down|hsa:5685,PSMA4,5685:down|hsa:5684,PSMA3,5684:down|hsa:5687,PSMA6,5687:down|hsa:5686,PSMA5,5686:down
Vpu mediated degradation of CD4	Reactome	REACT_9031	11	51	6887	80837	0.00159721213881	0.000630899216943	0.00836356558755	0.458096647668	122706|5719|5718|5716|7316|5689|9491|5685|5684|5687|5686	http://www.reactome.org/cgi-bin/eventbrowser_st_id?ST_ID=REACT_9031	hsa:122706,PSMB11,122706:up|hsa:5719,PSMD13,5719:down|hsa:5718,PSMD12,5718:down|hsa:5716,PSMD10,5716:down|hsa:7316,UBC,7316:down|hsa:5689,PSMB1,5689:down|hsa:9491,PSMF1,9491:down|hsa:5685,PSMA4,5685:down|hsa:5684,PSMA3,5684:down|hsa:5687,PSMA6,5687:down|hsa:5686,PSMA5,5686:down
Respiratory electron transport, ATP synthesis by chemiosmotic coupling, and heat production by uncoupling proteins.	Reactome	REACT_6305	18	107	6887	80837	0.00261361986351	0.00132365129829	0.00897860885232	0.4775238585	51241|6341|4519|4538|4539|518|6392|4535|4536|54205|4514|4512|4513|4541|4540|515|4508|516	http://www.reactome.org/cgi-bin/eventbrowser_st_id?ST_ID=REACT_6305	hsa:51241,COX16,51241:down|hsa:6341,SCO1,6341:down|hsa:4519,CYTB,4519:down|hsa:4538,ND4,4538:down|hsa:4539,ND4L,4539:down|hsa:518,ATP5G3,518:down|hsa:6392,SDHD,6392:down|hsa:4535,ND1,4535:down|hsa:4536,ND2,4536:down|hsa:54205,CYCS,54205:down|hsa:4514,COX3,4514:down|hsa:4512,COX1,4512:down|hsa:4513,COX2,4513:down|hsa:4541,ND6,4541:down|hsa:4540,ND5,4540:down|hsa:515,ATP5F1,515:down|hsa:4508,ATP6,4…
Gene Expression	Reactome	REACT_71	123	1145	6887	80837	0.017859735734	0.014164305949	0.0093507647621	0.483110642631	1788|23049|23511|55181|6129|7307|5580|7050|7458|7514|57510|4331|9789|6158|5468|11100|5718|5393|7316|10046|6907|6142|6924|9491|94039|7633|5094|5689|10605|5685|5684|5687|5686|9150|8359|7027|11128|103|6170|7453|79818|147949|51503|6430|6429|8891|27316|9416|9794|29927|7621|9968|79595|8726|55718|9128|348995|9533|23404|121274|10250|6923|5433|7712|79744|1981|10992|58477|104|6203|55157|9337|92285|23395|10…	http://www.reactome.org/cgi-bin/eventbrowser_st_id?ST_ID=REACT_71	hsa:1788,DNMT3A,1788:down|hsa:23049,SMG1,23049:up|hsa:23511,NUP188,23511:down|hsa:55181,SMG8,55181:down|hsa:6129,RPL7,6129:up|hsa:7307,U2AF1,7307:down|hsa:5580,PRKCD,5580:down|hsa:7050,TGIF1,7050:down|hsa:7458,EIF4H,7458:down|hsa:7514,XPO1,7514:down|hsa:57510,XPO5,57510:down|hsa:4331,MNAT1,4331:down|hsa:9789,SPCS2,9789:down|hsa:6158,RPL28,6158:up|hsa:5468,PPARG,5468:down|hsa:11100,HNRNPUL1,11100:…
Stabilization of p53	Reactome	REACT_309	11	52	6887	80837	0.00159721213881	0.000643269789824	0.00943055544891	0.483110642631	122706|5719|5718|5716|7316|5689|9491|5685|5684|5687|5686	http://www.reactome.org/cgi-bin/eventbrowser_st_id?ST_ID=REACT_309	hsa:122706,PSMB11,122706:up|hsa:5719,PSMD13,5719:down|hsa:5718,PSMD12,5718:down|hsa:5716,PSMD10,5716:down|hsa:7316,UBC,7316:down|hsa:5689,PSMB1,5689:down|hsa:9491,PSMF1,9491:down|hsa:5685,PSMA4,5685:down|hsa:5684,PSMA3,5684:down|hsa:5687,PSMA6,5687:down|hsa:5686,PSMA5,5686:down
APC/C-mediated degradation of cell cycle proteins	Reactome	REACT_6828	15	83	6887	80837	0.00217801655293	0.00102675754914	0.00943278497182	0.483110642631	890|891|246184|122706|5719|5718|5716|7316|10393|5689|9491|5685|5684|5687|5686	http://www.reactome.org/cgi-bin/eventbrowser_st_id?ST_ID=REACT_6828	hsa:890,CCNA2,890:down|hsa:891,CCNB1,891:down|hsa:246184,CDC26,246184:down|hsa:122706,PSMB11,122706:up|hsa:5719,PSMD13,5719:down|hsa:5718,PSMD12,5718:down|hsa:5716,PSMD10,5716:down|hsa:7316,UBC,7316:down|hsa:10393,ANAPC10,10393:up|hsa:5689,PSMB1,5689:down|hsa:9491,PSMF1,9491:down|hsa:5685,PSMA4,5685:down|hsa:5684,PSMA3,5684:down|hsa:5687,PSMA6,5687:down|hsa:5686,PSMA5,5686:down
Regulation of mitotic cell cycle	Reactome	REACT_21279	15	83	6887	80837	0.00217801655293	0.00102675754914	0.00943278497182	0.483110642631	890|891|246184|122706|5719|5718|5716|7316|10393|5689|9491|5685|5684|5687|5686	http://www.reactome.org/cgi-bin/eventbrowser_st_id?ST_ID=REACT_21279	hsa:890,CCNA2,890:down|hsa:891,CCNB1,891:down|hsa:246184,CDC26,246184:down|hsa:122706,PSMB11,122706:up|hsa:5719,PSMD13,5719:down|hsa:5718,PSMD12,5718:down|hsa:5716,PSMD10,5716:down|hsa:7316,UBC,7316:down|hsa:10393,ANAPC10,10393:up|hsa:5689,PSMB1,5689:down|hsa:9491,PSMF1,9491:down|hsa:5685,PSMA4,5685:down|hsa:5684,PSMA3,5684:down|hsa:5687,PSMA6,5687:down|hsa:5686,PSMA5,5686:down
Autodegradation of Cdh1 by Cdh1:APC/C	Reactome	REACT_6785	12	60	6887	80837	0.00174241324234	0.000742234372874	0.00995073104928	0.483110642631	246184|5719|5718|5716|7316|10393|5689|9491|5685|5684|5687|5686	http://www.reactome.org/cgi-bin/eventbrowser_st_id?ST_ID=REACT_6785	hsa:246184,CDC26,246184:down|hsa:5719,PSMD13,5719:down|hsa:5718,PSMD12,5718:down|hsa:5716,PSMD10,5716:down|hsa:7316,UBC,7316:down|hsa:10393,ANAPC10,10393:up|hsa:5689,PSMB1,5689:down|hsa:9491,PSMF1,9491:down|hsa:5685,PSMA4,5685:down|hsa:5684,PSMA3,5684:down|hsa:5687,PSMA6,5687:down|hsa:5686,PSMA5,5686:down
Intrinsic Pathway for Apoptosis	Reactome	REACT_964	9	38	6887	80837	0.00130680993176	0.000470081769487	0.00997466640146	0.483110642631	10971|578|5366|90427|841|54205|7027|5534|7533	http://www.reactome.org/cgi-bin/eventbrowser_st_id?ST_ID=REACT_964	hsa:10971,YWHAQ,10971:down|hsa:578,BAK1,578:up|hsa:5366,PMAIP1,5366:down|hsa:90427,BMF,90427:down|hsa:841,CASP8,841:down|hsa:54205,CYCS,54205:down|hsa:7027,TFDP1,7027:down|hsa:5534,PPP3R1,5534:down|hsa:7533,YWHAH,7533:down
G0 and Early G1	Reactome	REACT_111214	7	25	6887	80837	0.0010164077247	0.000309264322031	0.0107298557785	0.483110642631	890|993|9134|898|55957|7027|5928	http://www.reactome.org/cgi-bin/eventbrowser_st_id?ST_ID=REACT_111214	hsa:890,CCNA2,890:down|hsa:993,CDC25A,993:down|hsa:9134,CCNE2,9134:down|hsa:898,CCNE1,898:down|hsa:55957,LIN37,55957:up|hsa:7027,TFDP1,7027:down|hsa:5928,RBBP4,5928:down
Loss of Function of SMAD4 in Cancer	Reactome	REACT_169219	13	69	6887	80837	0.00188761434587	0.000853569528805	0.0113196303307	0.483110642631	4092|142|7323|2280|4089|7050|7316|56937|7514|7027|4609|25805|50848	http://www.reactome.org/cgi-bin/eventbrowser_st_id?ST_ID=REACT_169219	hsa:4092,SMAD7,4092:down|hsa:142,PARP1,142:down|hsa:7323,UBE2D3,7323:down|hsa:2280,FKBP1A,2280:down|hsa:4089,SMAD4,4089:down|hsa:7050,TGIF1,7050:down|hsa:7316,UBC,7316:down|hsa:56937,PMEPA1,56937:down|hsa:7514,XPO1,7514:down|hsa:7027,TFDP1,7027:down|hsa:4609,MYC,4609:down|hsa:25805,BAMBI,25805:down|hsa:50848,F11R,50848:down
SMAD4 MH2 Domain Mutants in Cancer	Reactome	REACT_169107	13	69	6887	80837	0.00188761434587	0.000853569528805	0.0113196303307	0.483110642631	4092|142|7323|2280|4089|7050|7316|56937|7514|7027|4609|25805|50848	http://www.reactome.org/cgi-bin/eventbrowser_st_id?ST_ID=REACT_169107	hsa:4092,SMAD7,4092:down|hsa:142,PARP1,142:down|hsa:7323,UBE2D3,7323:down|hsa:2280,FKBP1A,2280:down|hsa:4089,SMAD4,4089:down|hsa:7050,TGIF1,7050:down|hsa:7316,UBC,7316:down|hsa:56937,PMEPA1,56937:down|hsa:7514,XPO1,7514:down|hsa:7027,TFDP1,7027:down|hsa:4609,MYC,4609:down|hsa:25805,BAMBI,25805:down|hsa:50848,F11R,50848:down
TGFBR1 LBD Mutants in Cancer	Reactome	REACT_169445	13	69	6887	80837	0.00188761434587	0.000853569528805	0.0113196303307	0.483110642631	4092|142|7323|2280|4089|7050|7316|56937|7514|7027|4609|25805|50848	http://www.reactome.org/cgi-bin/eventbrowser_st_id?ST_ID=REACT_169445	hsa:4092,SMAD7,4092:down|hsa:142,PARP1,142:down|hsa:7323,UBE2D3,7323:down|hsa:2280,FKBP1A,2280:down|hsa:4089,SMAD4,4089:down|hsa:7050,TGIF1,7050:down|hsa:7316,UBC,7316:down|hsa:56937,PMEPA1,56937:down|hsa:7514,XPO1,7514:down|hsa:7027,TFDP1,7027:down|hsa:4609,MYC,4609:down|hsa:25805,BAMBI,25805:down|hsa:50848,F11R,50848:down
TGFBR2 MSI Frameshift Mutants in Cancer	Reactome	REACT_169192	13	69	6887	80837	0.00188761434587	0.000853569528805	0.0113196303307	0.483110642631	4092|142|7323|2280|4089|7050|7316|56937|7514|7027|4609|25805|50848	http://www.reactome.org/cgi-bin/eventbrowser_st_id?ST_ID=REACT_169192	hsa:4092,SMAD7,4092:down|hsa:142,PARP1,142:down|hsa:7323,UBE2D3,7323:down|hsa:2280,FKBP1A,2280:down|hsa:4089,SMAD4,4089:down|hsa:7050,TGIF1,7050:down|hsa:7316,UBC,7316:down|hsa:56937,PMEPA1,56937:down|hsa:7514,XPO1,7514:down|hsa:7027,TFDP1,7027:down|hsa:4609,MYC,4609:down|hsa:25805,BAMBI,25805:down|hsa:50848,F11R,50848:down
SMAD2/3 MH2 Domain Mutants in Cancer	Reactome	REACT_169165	13	69	6887	80837	0.00188761434587	0.000853569528805	0.0113196303307	0.483110642631	4092|142|7323|2280|4089|7050|7316|56937|7514|7027|4609|25805|50848	http://www.reactome.org/cgi-bin/eventbrowser_st_id?ST_ID=REACT_169165	hsa:4092,SMAD7,4092:down|hsa:142,PARP1,142:down|hsa:7323,UBE2D3,7323:down|hsa:2280,FKBP1A,2280:down|hsa:4089,SMAD4,4089:down|hsa:7050,TGIF1,7050:down|hsa:7316,UBC,7316:down|hsa:56937,PMEPA1,56937:down|hsa:7514,XPO1,7514:down|hsa:7027,TFDP1,7027:down|hsa:4609,MYC,4609:down|hsa:25805,BAMBI,25805:down|hsa:50848,F11R,50848:down
Loss of Function of SMAD2/3 in Cancer	Reactome	REACT_169398	13	69	6887	80837	0.00188761434587	0.000853569528805	0.0113196303307	0.483110642631	4092|142|7323|2280|4089|7050|7316|56937|7514|7027|4609|25805|50848	http://www.reactome.org/cgi-bin/eventbrowser_st_id?ST_ID=REACT_169398	hsa:4092,SMAD7,4092:down|hsa:142,PARP1,142:down|hsa:7323,UBE2D3,7323:down|hsa:2280,FKBP1A,2280:down|hsa:4089,SMAD4,4089:down|hsa:7050,TGIF1,7050:down|hsa:7316,UBC,7316:down|hsa:56937,PMEPA1,56937:down|hsa:7514,XPO1,7514:down|hsa:7027,TFDP1,7027:down|hsa:4609,MYC,4609:down|hsa:25805,BAMBI,25805:down|hsa:50848,F11R,50848:down
SMAD2/3 Phosphorylation Motif Mutants in Cancer	Reactome	REACT_169103	13	69	6887	80837	0.00188761434587	0.000853569528805	0.0113196303307	0.483110642631	4092|142|7323|2280|4089|7050|7316|56937|7514|7027|4609|25805|50848	http://www.reactome.org/cgi-bin/eventbrowser_st_id?ST_ID=REACT_169103	hsa:4092,SMAD7,4092:down|hsa:142,PARP1,142:down|hsa:7323,UBE2D3,7323:down|hsa:2280,FKBP1A,2280:down|hsa:4089,SMAD4,4089:down|hsa:7050,TGIF1,7050:down|hsa:7316,UBC,7316:down|hsa:56937,PMEPA1,56937:down|hsa:7514,XPO1,7514:down|hsa:7027,TFDP1,7027:down|hsa:4609,MYC,4609:down|hsa:25805,BAMBI,25805:down|hsa:50848,F11R,50848:down
TGFBR1 KD Mutants in Cancer	Reactome	REACT_169263	13	69	6887	80837	0.00188761434587	0.000853569528805	0.0113196303307	0.483110642631	4092|142|7323|2280|4089|7050|7316|56937|7514|7027|4609|25805|50848	http://www.reactome.org/cgi-bin/eventbrowser_st_id?ST_ID=REACT_169263	hsa:4092,SMAD7,4092:down|hsa:142,PARP1,142:down|hsa:7323,UBE2D3,7323:down|hsa:2280,FKBP1A,2280:down|hsa:4089,SMAD4,4089:down|hsa:7050,TGIF1,7050:down|hsa:7316,UBC,7316:down|hsa:56937,PMEPA1,56937:down|hsa:7514,XPO1,7514:down|hsa:7027,TFDP1,7027:down|hsa:4609,MYC,4609:down|hsa:25805,BAMBI,25805:down|hsa:50848,F11R,50848:down
APC/C:Cdh1 mediated degradation of Cdc20 and other APC/C:Cdh1 targeted proteins in late mitosis/early G1	Reactome	REACT_6761	13	69	6887	80837	0.00188761434587	0.000853569528805	0.0113196303307	0.483110642631	246184|122706|5719|5718|5716|7316|10393|5689|9491|5685|5684|5687|5686	http://www.reactome.org/cgi-bin/eventbrowser_st_id?ST_ID=REACT_6761	hsa:246184,CDC26,246184:down|hsa:122706,PSMB11,122706:up|hsa:5719,PSMD13,5719:down|hsa:5718,PSMD12,5718:down|hsa:5716,PSMD10,5716:down|hsa:7316,UBC,7316:down|hsa:10393,ANAPC10,10393:up|hsa:5689,PSMB1,5689:down|hsa:9491,PSMF1,9491:down|hsa:5685,PSMA4,5685:down|hsa:5684,PSMA3,5684:down|hsa:5687,PSMA6,5687:down|hsa:5686,PSMA5,5686:down
Signaling by TGF-beta Receptor Complex	Reactome	REACT_6844	13	69	6887	80837	0.00188761434587	0.000853569528805	0.0113196303307	0.483110642631	4092|142|7323|2280|4089|7050|7316|56937|7514|7027|4609|25805|50848	http://www.reactome.org/cgi-bin/eventbrowser_st_id?ST_ID=REACT_6844	hsa:4092,SMAD7,4092:down|hsa:142,PARP1,142:down|hsa:7323,UBE2D3,7323:down|hsa:2280,FKBP1A,2280:down|hsa:4089,SMAD4,4089:down|hsa:7050,TGIF1,7050:down|hsa:7316,UBC,7316:down|hsa:56937,PMEPA1,56937:down|hsa:7514,XPO1,7514:down|hsa:7027,TFDP1,7027:down|hsa:4609,MYC,4609:down|hsa:25805,BAMBI,25805:down|hsa:50848,F11R,50848:down
Loss of Function of TGFBR1 in Cancer	Reactome	REACT_169311	13	69	6887	80837	0.00188761434587	0.000853569528805	0.0113196303307	0.483110642631	4092|142|7323|2280|4089|7050|7316|56937|7514|7027|4609|25805|50848	http://www.reactome.org/cgi-bin/eventbrowser_st_id?ST_ID=REACT_169311	hsa:4092,SMAD7,4092:down|hsa:142,PARP1,142:down|hsa:7323,UBE2D3,7323:down|hsa:2280,FKBP1A,2280:down|hsa:4089,SMAD4,4089:down|hsa:7050,TGIF1,7050:down|hsa:7316,UBC,7316:down|hsa:56937,PMEPA1,56937:down|hsa:7514,XPO1,7514:down|hsa:7027,TFDP1,7027:down|hsa:4609,MYC,4609:down|hsa:25805,BAMBI,25805:down|hsa:50848,F11R,50848:down
Loss of Function of TGFBR2 in Cancer	Reactome	REACT_169435	13	69	6887	80837	0.00188761434587	0.000853569528805	0.0113196303307	0.483110642631	4092|142|7323|2280|4089|7050|7316|56937|7514|7027|4609|25805|50848	http://www.reactome.org/cgi-bin/eventbrowser_st_id?ST_ID=REACT_169435	hsa:4092,SMAD7,4092:down|hsa:142,PARP1,142:down|hsa:7323,UBE2D3,7323:down|hsa:2280,FKBP1A,2280:down|hsa:4089,SMAD4,4089:down|hsa:7050,TGIF1,7050:down|hsa:7316,UBC,7316:down|hsa:56937,PMEPA1,56937:down|hsa:7514,XPO1,7514:down|hsa:7027,TFDP1,7027:down|hsa:4609,MYC,4609:down|hsa:25805,BAMBI,25805:down|hsa:50848,F11R,50848:down
Signaling by TGF-beta Receptor Complex in Cancer	Reactome	REACT_169122	13	69	6887	80837	0.00188761434587	0.000853569528805	0.0113196303307	0.483110642631	4092|142|7323|2280|4089|7050|7316|56937|7514|7027|4609|25805|50848	http://www.reactome.org/cgi-bin/eventbrowser_st_id?ST_ID=REACT_169122	hsa:4092,SMAD7,4092:down|hsa:142,PARP1,142:down|hsa:7323,UBE2D3,7323:down|hsa:2280,FKBP1A,2280:down|hsa:4089,SMAD4,4089:down|hsa:7050,TGIF1,7050:down|hsa:7316,UBC,7316:down|hsa:56937,PMEPA1,56937:down|hsa:7514,XPO1,7514:down|hsa:7027,TFDP1,7027:down|hsa:4609,MYC,4609:down|hsa:25805,BAMBI,25805:down|hsa:50848,F11R,50848:down
TGFBR2 Kinase Domain Mutants in Cancer	Reactome	REACT_169440	13	69	6887	80837	0.00188761434587	0.000853569528805	0.0113196303307	0.483110642631	4092|142|7323|2280|4089|7050|7316|56937|7514|7027|4609|25805|50848	http://www.reactome.org/cgi-bin/eventbrowser_st_id?ST_ID=REACT_169440	hsa:4092,SMAD7,4092:down|hsa:142,PARP1,142:down|hsa:7323,UBE2D3,7323:down|hsa:2280,FKBP1A,2280:down|hsa:4089,SMAD4,4089:down|hsa:7050,TGIF1,7050:down|hsa:7316,UBC,7316:down|hsa:56937,PMEPA1,56937:down|hsa:7514,XPO1,7514:down|hsa:7027,TFDP1,7027:down|hsa:4609,MYC,4609:down|hsa:25805,BAMBI,25805:down|hsa:50848,F11R,50848:down
degradation of AXIN	Reactome	REACT_263873	11	54	6887	80837	0.00159721213881	0.000668010935586	0.0118759932339	0.492002789907	122706|5719|5718|5716|7316|5689|9491|5685|5684|5687|5686	http://www.reactome.org/cgi-bin/eventbrowser_st_id?ST_ID=REACT_263873	hsa:122706,PSMB11,122706:up|hsa:5719,PSMD13,5719:down|hsa:5718,PSMD12,5718:down|hsa:5716,PSMD10,5716:down|hsa:7316,UBC,7316:down|hsa:5689,PSMB1,5689:down|hsa:9491,PSMF1,9491:down|hsa:5685,PSMA4,5685:down|hsa:5684,PSMA3,5684:down|hsa:5687,PSMA6,5687:down|hsa:5686,PSMA5,5686:down
SCF-beta-TrCP mediated degradation of Emi1	Reactome	REACT_6821	11	54	6887	80837	0.00159721213881	0.000668010935586	0.0118759932339	0.492002789907	122706|5719|5718|5716|7316|5689|9491|5685|5684|5687|5686	http://www.reactome.org/cgi-bin/eventbrowser_st_id?ST_ID=REACT_6821	hsa:122706,PSMB11,122706:up|hsa:5719,PSMD13,5719:down|hsa:5718,PSMD12,5718:down|hsa:5716,PSMD10,5716:down|hsa:7316,UBC,7316:down|hsa:5689,PSMB1,5689:down|hsa:9491,PSMF1,9491:down|hsa:5685,PSMA4,5685:down|hsa:5684,PSMA3,5684:down|hsa:5687,PSMA6,5687:down|hsa:5686,PSMA5,5686:down
Separation of Sister Chromatids	Reactome	REACT_150471	25	172	6887	80837	0.00363002758821	0.00212773853557	0.0119997038803	0.492002789907	122706|246184|5525|9491|401541|348995|7514|5689|5685|5684|5687|5686|55920|23332|10403|10726|10393|10376|11004|5719|5718|2491|5716|7316|6396	http://www.reactome.org/cgi-bin/eventbrowser_st_id?ST_ID=REACT_150471	hsa:122706,PSMB11,122706:up|hsa:246184,CDC26,246184:down|hsa:5525,PPP2R5A,5525:down|hsa:9491,PSMF1,9491:down|hsa:401541,CENPP,401541:down|hsa:348995,NUP43,348995:down|hsa:7514,XPO1,7514:down|hsa:5689,PSMB1,5689:down|hsa:5685,PSMA4,5685:down|hsa:5684,PSMA3,5684:down|hsa:5687,PSMA6,5687:down|hsa:5686,PSMA5,5686:down|hsa:55920,RCC2,55920:down|hsa:23332,CLASP1,23332:down|hsa:10403,NDC80,10403:down|hs…
Switching of origins to a post-replicative state	Reactome	REACT_2148	13	70	6887	80837	0.00188761434587	0.000865940101686	0.0124824490775	0.493274313887	890|7316|122706|5719|5718|5716|4173|5689|9491|5685|5684|5687|5686	http://www.reactome.org/cgi-bin/eventbrowser_st_id?ST_ID=REACT_2148	hsa:890,CCNA2,890:down|hsa:7316,UBC,7316:down|hsa:122706,PSMB11,122706:up|hsa:5719,PSMD13,5719:down|hsa:5718,PSMD12,5718:down|hsa:5716,PSMD10,5716:down|hsa:4173,MCM4,4173:down|hsa:5689,PSMB1,5689:down|hsa:9491,PSMF1,9491:down|hsa:5685,PSMA4,5685:down|hsa:5684,PSMA3,5684:down|hsa:5687,PSMA6,5687:down|hsa:5686,PSMA5,5686:down
Orc1 removal from chromatin	Reactome	REACT_1156	13	70	6887	80837	0.00188761434587	0.000865940101686	0.0124824490775	0.493274313887	890|7316|122706|5719|5718|5716|4173|5689|9491|5685|5684|5687|5686	http://www.reactome.org/cgi-bin/eventbrowser_st_id?ST_ID=REACT_1156	hsa:890,CCNA2,890:down|hsa:7316,UBC,7316:down|hsa:122706,PSMB11,122706:up|hsa:5719,PSMD13,5719:down|hsa:5718,PSMD12,5718:down|hsa:5716,PSMD10,5716:down|hsa:4173,MCM4,4173:down|hsa:5689,PSMB1,5689:down|hsa:9491,PSMF1,9491:down|hsa:5685,PSMA4,5685:down|hsa:5684,PSMA3,5684:down|hsa:5687,PSMA6,5687:down|hsa:5686,PSMA5,5686:down
@@Cell Cycle	Reactome	REACT_115566	63	542	6887	80837	0.00914766952229	0.00670485050163	0.013930899624	0.493274313887	8360|3014|7316|122706|23511|255626|53371|7175|55957|246184|5525|9491|7514|8481|5982|9918|387893|348995|5984|7298|4869|5689|55920|5685|5684|5687|5686|5928|22897|890|891|23332|10403|993|9134|898|10726|4331|10783|8359|10393|7027|23353|595|4609|10376|5558|11004|84126|5719|5718|2491|5716|4173|6396|2237|9814|26003|401541|5810|55142|4957|8548	http://www.reactome.org/cgi-bin/eventbrowser_st_id?ST_ID=REACT_115566	hsa:8360,HIST1H4D,8360:up|hsa:3014,H2AFX,3014:up|hsa:7316,UBC,7316:down|hsa:122706,PSMB11,122706:up|hsa:23511,NUP188,23511:down|hsa:255626,HIST1H2BA,255626:up|hsa:53371,NUP54,53371:down|hsa:7175,TPR,7175:up|hsa:55957,LIN37,55957:up|hsa:246184,CDC26,246184:down|hsa:5525,PPP2R5A,5525:down|hsa:9491,PSMF1,9491:down|hsa:7514,XPO1,7514:down|hsa:8481,OFD1,8481:up|hsa:5982,RFC2,5982:down|hsa:9918,NCAPD2,…
Chromatin organization	Reactome	REACT_264155	32	239	6887	80837	0.00464643531291	0.00295656691861	0.0138831599845	0.493274313887	1788|8360|595|64769|54556|255626|6907|112869|64324|339287|54934|5253|22992|5928|23774|23133|64754|9869|8359|55683|9643|8289|11143|79813|23326|3014|23028|23067|1108|6314|10943|79595	http://www.reactome.org/cgi-bin/eventbrowser_st_id?ST_ID=REACT_264155	hsa:1788,DNMT3A,1788:down|hsa:8360,HIST1H4D,8360:up|hsa:595,CCND1,595:down|hsa:64769,MEAF6,64769:down|hsa:54556,ING3,54556:down|hsa:255626,HIST1H2BA,255626:up|hsa:6907,TBL1X,6907:down|hsa:112869,CCDC101,112869:up|hsa:64324,NSD1,64324:down|hsa:339287,MSL1,339287:down|hsa:54934,KANSL2,54934:down|hsa:5253,PHF2,5253:down|hsa:22992,KDM2A,22992:down|hsa:5928,RBBP4,5928:down|hsa:23774,BRD1,23774:down|hs…
Chromatin modifying enzymes	Reactome	REACT_264165	32	239	6887	80837	0.00464643531291	0.00295656691861	0.0138831599845	0.493274313887	1788|8360|595|64769|54556|255626|6907|112869|64324|339287|54934|5253|22992|5928|23774|23133|64754|9869|8359|55683|9643|8289|11143|79813|23326|3014|23028|23067|1108|6314|10943|79595	http://www.reactome.org/cgi-bin/eventbrowser_st_id?ST_ID=REACT_264165	hsa:1788,DNMT3A,1788:down|hsa:8360,HIST1H4D,8360:up|hsa:595,CCND1,595:down|hsa:64769,MEAF6,64769:down|hsa:54556,ING3,54556:down|hsa:255626,HIST1H2BA,255626:up|hsa:6907,TBL1X,6907:down|hsa:112869,CCDC101,112869:up|hsa:64324,NSD1,64324:down|hsa:339287,MSL1,339287:down|hsa:54934,KANSL2,54934:down|hsa:5253,PHF2,5253:down|hsa:22992,KDM2A,22992:down|hsa:5928,RBBP4,5928:down|hsa:23774,BRD1,23774:down|hs…
Cross-presentation of soluble exogenous antigens (endosomes)	Reactome	REACT_111056	10	48	6887	80837	0.00145201103528	0.000593787498299	0.0141487716791	0.493274313887	122706|5719|5718|5716|5689|9491|5685|5684|5687|5686	http://www.reactome.org/cgi-bin/eventbrowser_st_id?ST_ID=REACT_111056	hsa:122706,PSMB11,122706:up|hsa:5719,PSMD13,5719:down|hsa:5718,PSMD12,5718:down|hsa:5716,PSMD10,5716:down|hsa:5689,PSMB1,5689:down|hsa:9491,PSMF1,9491:down|hsa:5685,PSMA4,5685:down|hsa:5684,PSMA3,5684:down|hsa:5687,PSMA6,5687:down|hsa:5686,PSMA5,5686:down
degradation of DVL	Reactome	REACT_264438	11	56	6887	80837	0.00159721213881	0.000692752081349	0.0147764967476	0.493274313887	122706|5719|5718|5716|7316|5689|9491|5685|5684|5687|5686	http://www.reactome.org/cgi-bin/eventbrowser_st_id?ST_ID=REACT_264438	hsa:122706,PSMB11,122706:up|hsa:5719,PSMD13,5719:down|hsa:5718,PSMD12,5718:down|hsa:5716,PSMD10,5716:down|hsa:7316,UBC,7316:down|hsa:5689,PSMB1,5689:down|hsa:9491,PSMF1,9491:down|hsa:5685,PSMA4,5685:down|hsa:5684,PSMA3,5684:down|hsa:5687,PSMA6,5687:down|hsa:5686,PSMA5,5686:down
DNA Replication	Reactome	REACT_383	17	105	6887	80837	0.00246841875998	0.00129891015253	0.0148296438442	0.493274313887	890|7316|122706|5719|5718|5982|5716|4173|5984|5689|2237|9491|5685|5684|5687|5686|5558	http://www.reactome.org/cgi-bin/eventbrowser_st_id?ST_ID=REACT_383	hsa:890,CCNA2,890:down|hsa:7316,UBC,7316:down|hsa:122706,PSMB11,122706:up|hsa:5719,PSMD13,5719:down|hsa:5718,PSMD12,5718:down|hsa:5982,RFC2,5982:down|hsa:5716,PSMD10,5716:down|hsa:4173,MCM4,4173:down|hsa:5984,RFC4,5984:down|hsa:5689,PSMB1,5689:down|hsa:2237,FEN1,2237:down|hsa:9491,PSMF1,9491:down|hsa:5685,PSMA4,5685:down|hsa:5684,PSMA3,5684:down|hsa:5687,PSMA6,5687:down|hsa:5686,PSMA5,5686:down|h…
Removal of licensing factors from origins	Reactome	REACT_207	13	72	6887	80837	0.00188761434587	0.000890681247449	0.0150820694393	0.493274313887	890|7316|122706|5719|5718|5716|4173|5689|9491|5685|5684|5687|5686	http://www.reactome.org/cgi-bin/eventbrowser_st_id?ST_ID=REACT_207	hsa:890,CCNA2,890:down|hsa:7316,UBC,7316:down|hsa:122706,PSMB11,122706:up|hsa:5719,PSMD13,5719:down|hsa:5718,PSMD12,5718:down|hsa:5716,PSMD10,5716:down|hsa:4173,MCM4,4173:down|hsa:5689,PSMB1,5689:down|hsa:9491,PSMF1,9491:down|hsa:5685,PSMA4,5685:down|hsa:5684,PSMA3,5684:down|hsa:5687,PSMA6,5687:down|hsa:5686,PSMA5,5686:down
M Phase	Reactome	REACT_910	38	298	6887	80837	0.00551764193408	0.00368643071861	0.0152700195836	0.493274313887	8360|53371|7316|122706|23511|255626|7175|246184|5525|9491|401541|387893|348995|7514|5689|5685|5684|5687|5686|55920|891|23332|10403|10726|10783|8359|10393|10376|5719|5718|2491|5716|11004|6396|3014|26003|9918|8548	http://www.reactome.org/cgi-bin/eventbrowser_st_id?ST_ID=REACT_910	hsa:8360,HIST1H4D,8360:up|hsa:53371,NUP54,53371:down|hsa:7316,UBC,7316:down|hsa:122706,PSMB11,122706:up|hsa:23511,NUP188,23511:down|hsa:255626,HIST1H2BA,255626:up|hsa:7175,TPR,7175:up|hsa:246184,CDC26,246184:down|hsa:5525,PPP2R5A,5525:down|hsa:9491,PSMF1,9491:down|hsa:401541,CENPP,401541:down|hsa:387893,SETD8,387893:down|hsa:348995,NUP43,348995:down|hsa:7514,XPO1,7514:down|hsa:5689,PSMB1,5689:dow…
S45 mutants of beta-catenin aren't phosphorylated	Reactome	REACT_264295	14	81	6887	80837	0.0020328154494	0.00100201640338	0.0162664945858	0.493274313887	122706|7090|5719|5718|5716|7316|23401|5689|5525|9491|5685|5684|5687|5686	http://www.reactome.org/cgi-bin/eventbrowser_st_id?ST_ID=REACT_264295	hsa:122706,PSMB11,122706:up|hsa:7090,TLE3,7090:down|hsa:5719,PSMD13,5719:down|hsa:5718,PSMD12,5718:down|hsa:5716,PSMD10,5716:down|hsa:7316,UBC,7316:down|hsa:23401,FRAT2,23401:down|hsa:5689,PSMB1,5689:down|hsa:5525,PPP2R5A,5525:down|hsa:9491,PSMF1,9491:down|hsa:5685,PSMA4,5685:down|hsa:5684,PSMA3,5684:down|hsa:5687,PSMA6,5687:down|hsa:5686,PSMA5,5686:down
AXIN mutants destabilize the destruction complex, activating WNT signaling	Reactome	REACT_264496	14	81	6887	80837	0.0020328154494	0.00100201640338	0.0162664945858	0.493274313887	122706|7090|5719|5718|5716|7316|23401|5689|5525|9491|5685|5684|5687|5686	http://www.reactome.org/cgi-bin/eventbrowser_st_id?ST_ID=REACT_264496	hsa:122706,PSMB11,122706:up|hsa:7090,TLE3,7090:down|hsa:5719,PSMD13,5719:down|hsa:5718,PSMD12,5718:down|hsa:5716,PSMD10,5716:down|hsa:7316,UBC,7316:down|hsa:23401,FRAT2,23401:down|hsa:5689,PSMB1,5689:down|hsa:5525,PPP2R5A,5525:down|hsa:9491,PSMF1,9491:down|hsa:5685,PSMA4,5685:down|hsa:5684,PSMA3,5684:down|hsa:5687,PSMA6,5687:down|hsa:5686,PSMA5,5686:down
deletions in the AXIN genes in hepatocellular carcinoma result in elevated WNT signaling	Reactome	REACT_264286	14	81	6887	80837	0.0020328154494	0.00100201640338	0.0162664945858	0.493274313887	122706|7090|5719|5718|5716|7316|23401|5689|5525|9491|5685|5684|5687|5686	http://www.reactome.org/cgi-bin/eventbrowser_st_id?ST_ID=REACT_264286	hsa:122706,PSMB11,122706:up|hsa:7090,TLE3,7090:down|hsa:5719,PSMD13,5719:down|hsa:5718,PSMD12,5718:down|hsa:5716,PSMD10,5716:down|hsa:7316,UBC,7316:down|hsa:23401,FRAT2,23401:down|hsa:5689,PSMB1,5689:down|hsa:5525,PPP2R5A,5525:down|hsa:9491,PSMF1,9491:down|hsa:5685,PSMA4,5685:down|hsa:5684,PSMA3,5684:down|hsa:5687,PSMA6,5687:down|hsa:5686,PSMA5,5686:down
misspliced GSK3beta mutants stabilize beta-catenin	Reactome	REACT_264092	14	81	6887	80837	0.0020328154494	0.00100201640338	0.0162664945858	0.493274313887	122706|7090|5719|5718|5716|7316|23401|5689|5525|9491|5685|5684|5687|5686	http://www.reactome.org/cgi-bin/eventbrowser_st_id?ST_ID=REACT_264092	hsa:122706,PSMB11,122706:up|hsa:7090,TLE3,7090:down|hsa:5719,PSMD13,5719:down|hsa:5718,PSMD12,5718:down|hsa:5716,PSMD10,5716:down|hsa:7316,UBC,7316:down|hsa:23401,FRAT2,23401:down|hsa:5689,PSMB1,5689:down|hsa:5525,PPP2R5A,5525:down|hsa:9491,PSMF1,9491:down|hsa:5685,PSMA4,5685:down|hsa:5684,PSMA3,5684:down|hsa:5687,PSMA6,5687:down|hsa:5686,PSMA5,5686:down
truncations of AMER1 destabilize the destruction complex	Reactome	REACT_263893	14	81	6887	80837	0.0020328154494	0.00100201640338	0.0162664945858	0.493274313887	122706|7090|5719|5718|5716|7316|23401|5689|5525|9491|5685|5684|5687|5686	http://www.reactome.org/cgi-bin/eventbrowser_st_id?ST_ID=REACT_263893	hsa:122706,PSMB11,122706:up|hsa:7090,TLE3,7090:down|hsa:5719,PSMD13,5719:down|hsa:5718,PSMD12,5718:down|hsa:5716,PSMD10,5716:down|hsa:7316,UBC,7316:down|hsa:23401,FRAT2,23401:down|hsa:5689,PSMB1,5689:down|hsa:5525,PPP2R5A,5525:down|hsa:9491,PSMF1,9491:down|hsa:5685,PSMA4,5685:down|hsa:5684,PSMA3,5684:down|hsa:5687,PSMA6,5687:down|hsa:5686,PSMA5,5686:down
phosphorylation site mutants of CTNNB1 are not targeted to the proteasome by the destruction complex	Reactome	REACT_263863	14	81	6887	80837	0.0020328154494	0.00100201640338	0.0162664945858	0.493274313887	122706|7090|5719|5718|5716|7316|23401|5689|5525|9491|5685|5684|5687|5686	http://www.reactome.org/cgi-bin/eventbrowser_st_id?ST_ID=REACT_263863	hsa:122706,PSMB11,122706:up|hsa:7090,TLE3,7090:down|hsa:5719,PSMD13,5719:down|hsa:5718,PSMD12,5718:down|hsa:5716,PSMD10,5716:down|hsa:7316,UBC,7316:down|hsa:23401,FRAT2,23401:down|hsa:5689,PSMB1,5689:down|hsa:5525,PPP2R5A,5525:down|hsa:9491,PSMF1,9491:down|hsa:5685,PSMA4,5685:down|hsa:5684,PSMA3,5684:down|hsa:5687,PSMA6,5687:down|hsa:5686,PSMA5,5686:down
APC truncation mutants have impaired AXIN binding	Reactome	REACT_263992	14	81	6887	80837	0.0020328154494	0.00100201640338	0.0162664945858	0.493274313887	122706|7090|5719|5718|5716|7316|23401|5689|5525|9491|5685|5684|5687|5686	http://www.reactome.org/cgi-bin/eventbrowser_st_id?ST_ID=REACT_263992	hsa:122706,PSMB11,122706:up|hsa:7090,TLE3,7090:down|hsa:5719,PSMD13,5719:down|hsa:5718,PSMD12,5718:down|hsa:5716,PSMD10,5716:down|hsa:7316,UBC,7316:down|hsa:23401,FRAT2,23401:down|hsa:5689,PSMB1,5689:down|hsa:5525,PPP2R5A,5525:down|hsa:9491,PSMF1,9491:down|hsa:5685,PSMA4,5685:down|hsa:5684,PSMA3,5684:down|hsa:5687,PSMA6,5687:down|hsa:5686,PSMA5,5686:down
truncated APC mutants destabilize the destruction complex	Reactome	REACT_264621	14	81	6887	80837	0.0020328154494	0.00100201640338	0.0162664945858	0.493274313887	122706|7090|5719|5718|5716|7316|23401|5689|5525|9491|5685|5684|5687|5686	http://www.reactome.org/cgi-bin/eventbrowser_st_id?ST_ID=REACT_264621	hsa:122706,PSMB11,122706:up|hsa:7090,TLE3,7090:down|hsa:5719,PSMD13,5719:down|hsa:5718,PSMD12,5718:down|hsa:5716,PSMD10,5716:down|hsa:7316,UBC,7316:down|hsa:23401,FRAT2,23401:down|hsa:5689,PSMB1,5689:down|hsa:5525,PPP2R5A,5525:down|hsa:9491,PSMF1,9491:down|hsa:5685,PSMA4,5685:down|hsa:5684,PSMA3,5684:down|hsa:5687,PSMA6,5687:down|hsa:5686,PSMA5,5686:down
AMER1 mutants destabilize the destruction complex	Reactome	REACT_264511	14	81	6887	80837	0.0020328154494	0.00100201640338	0.0162664945858	0.493274313887	122706|7090|5719|5718|5716|7316|23401|5689|5525|9491|5685|5684|5687|5686	http://www.reactome.org/cgi-bin/eventbrowser_st_id?ST_ID=REACT_264511	hsa:122706,PSMB11,122706:up|hsa:7090,TLE3,7090:down|hsa:5719,PSMD13,5719:down|hsa:5718,PSMD12,5718:down|hsa:5716,PSMD10,5716:down|hsa:7316,UBC,7316:down|hsa:23401,FRAT2,23401:down|hsa:5689,PSMB1,5689:down|hsa:5525,PPP2R5A,5525:down|hsa:9491,PSMF1,9491:down|hsa:5685,PSMA4,5685:down|hsa:5684,PSMA3,5684:down|hsa:5687,PSMA6,5687:down|hsa:5686,PSMA5,5686:down
APC truncation mutants are not K63 polyubiquitinated	Reactome	REACT_263859	14	81	6887	80837	0.0020328154494	0.00100201640338	0.0162664945858	0.493274313887	122706|7090|5719|5718|5716|7316|23401|5689|5525|9491|5685|5684|5687|5686	http://www.reactome.org/cgi-bin/eventbrowser_st_id?ST_ID=REACT_263859	hsa:122706,PSMB11,122706:up|hsa:7090,TLE3,7090:down|hsa:5719,PSMD13,5719:down|hsa:5718,PSMD12,5718:down|hsa:5716,PSMD10,5716:down|hsa:7316,UBC,7316:down|hsa:23401,FRAT2,23401:down|hsa:5689,PSMB1,5689:down|hsa:5525,PPP2R5A,5525:down|hsa:9491,PSMF1,9491:down|hsa:5685,PSMA4,5685:down|hsa:5684,PSMA3,5684:down|hsa:5687,PSMA6,5687:down|hsa:5686,PSMA5,5686:down
deletions in the AMER1 gene destabilize the destruction complex	Reactome	REACT_263937	14	81	6887	80837	0.0020328154494	0.00100201640338	0.0162664945858	0.493274313887	122706|7090|5719|5718|5716|7316|23401|5689|5525|9491|5685|5684|5687|5686	http://www.reactome.org/cgi-bin/eventbrowser_st_id?ST_ID=REACT_263937	hsa:122706,PSMB11,122706:up|hsa:7090,TLE3,7090:down|hsa:5719,PSMD13,5719:down|hsa:5718,PSMD12,5718:down|hsa:5716,PSMD10,5716:down|hsa:7316,UBC,7316:down|hsa:23401,FRAT2,23401:down|hsa:5689,PSMB1,5689:down|hsa:5525,PPP2R5A,5525:down|hsa:9491,PSMF1,9491:down|hsa:5685,PSMA4,5685:down|hsa:5684,PSMA3,5684:down|hsa:5687,PSMA6,5687:down|hsa:5686,PSMA5,5686:down
S37 mutants of beta-catenin aren't phosphorylated	Reactome	REACT_264636	14	81	6887	80837	0.0020328154494	0.00100201640338	0.0162664945858	0.493274313887	122706|7090|5719|5718|5716|7316|23401|5689|5525|9491|5685|5684|5687|5686	http://www.reactome.org/cgi-bin/eventbrowser_st_id?ST_ID=REACT_264636	hsa:122706,PSMB11,122706:up|hsa:7090,TLE3,7090:down|hsa:5719,PSMD13,5719:down|hsa:5718,PSMD12,5718:down|hsa:5716,PSMD10,5716:down|hsa:7316,UBC,7316:down|hsa:23401,FRAT2,23401:down|hsa:5689,PSMB1,5689:down|hsa:5525,PPP2R5A,5525:down|hsa:9491,PSMF1,9491:down|hsa:5685,PSMA4,5685:down|hsa:5684,PSMA3,5684:down|hsa:5687,PSMA6,5687:down|hsa:5686,PSMA5,5686:down
Degradation of beta-catenin by the destruction complex	Reactome	REACT_11063	14	81	6887	80837	0.0020328154494	0.00100201640338	0.0162664945858	0.493274313887	122706|7090|5719|5718|5716|7316|23401|5689|5525|9491|5685|5684|5687|5686	http://www.reactome.org/cgi-bin/eventbrowser_st_id?ST_ID=REACT_11063	hsa:122706,PSMB11,122706:up|hsa:7090,TLE3,7090:down|hsa:5719,PSMD13,5719:down|hsa:5718,PSMD12,5718:down|hsa:5716,PSMD10,5716:down|hsa:7316,UBC,7316:down|hsa:23401,FRAT2,23401:down|hsa:5689,PSMB1,5689:down|hsa:5525,PPP2R5A,5525:down|hsa:9491,PSMF1,9491:down|hsa:5685,PSMA4,5685:down|hsa:5684,PSMA3,5684:down|hsa:5687,PSMA6,5687:down|hsa:5686,PSMA5,5686:down
S33 mutants of beta-catenin aren't phosphorylated	Reactome	REACT_264581	14	81	6887	80837	0.0020328154494	0.00100201640338	0.0162664945858	0.493274313887	122706|7090|5719|5718|5716|7316|23401|5689|5525|9491|5685|5684|5687|5686	http://www.reactome.org/cgi-bin/eventbrowser_st_id?ST_ID=REACT_264581	hsa:122706,PSMB11,122706:up|hsa:7090,TLE3,7090:down|hsa:5719,PSMD13,5719:down|hsa:5718,PSMD12,5718:down|hsa:5716,PSMD10,5716:down|hsa:7316,UBC,7316:down|hsa:23401,FRAT2,23401:down|hsa:5689,PSMB1,5689:down|hsa:5525,PPP2R5A,5525:down|hsa:9491,PSMF1,9491:down|hsa:5685,PSMA4,5685:down|hsa:5684,PSMA3,5684:down|hsa:5687,PSMA6,5687:down|hsa:5686,PSMA5,5686:down
TCF7L2 mutants don't bind CTBP	Reactome	REACT_264499	14	81	6887	80837	0.0020328154494	0.00100201640338	0.0162664945858	0.493274313887	122706|7090|5719|5718|5716|7316|23401|5689|5525|9491|5685|5684|5687|5686	http://www.reactome.org/cgi-bin/eventbrowser_st_id?ST_ID=REACT_264499	hsa:122706,PSMB11,122706:up|hsa:7090,TLE3,7090:down|hsa:5719,PSMD13,5719:down|hsa:5718,PSMD12,5718:down|hsa:5716,PSMD10,5716:down|hsa:7316,UBC,7316:down|hsa:23401,FRAT2,23401:down|hsa:5689,PSMB1,5689:down|hsa:5525,PPP2R5A,5525:down|hsa:9491,PSMF1,9491:down|hsa:5685,PSMA4,5685:down|hsa:5684,PSMA3,5684:down|hsa:5687,PSMA6,5687:down|hsa:5686,PSMA5,5686:down
AXIN missense mutants destabilize the destruction complex	Reactome	REACT_264030	14	81	6887	80837	0.0020328154494	0.00100201640338	0.0162664945858	0.493274313887	122706|7090|5719|5718|5716|7316|23401|5689|5525|9491|5685|5684|5687|5686	http://www.reactome.org/cgi-bin/eventbrowser_st_id?ST_ID=REACT_264030	hsa:122706,PSMB11,122706:up|hsa:7090,TLE3,7090:down|hsa:5719,PSMD13,5719:down|hsa:5718,PSMD12,5718:down|hsa:5716,PSMD10,5716:down|hsa:7316,UBC,7316:down|hsa:23401,FRAT2,23401:down|hsa:5689,PSMB1,5689:down|hsa:5525,PPP2R5A,5525:down|hsa:9491,PSMF1,9491:down|hsa:5685,PSMA4,5685:down|hsa:5684,PSMA3,5684:down|hsa:5687,PSMA6,5687:down|hsa:5686,PSMA5,5686:down
T41 mutants of beta-catenin aren't phosphorylated	Reactome	REACT_264127	14	81	6887	80837	0.0020328154494	0.00100201640338	0.0162664945858	0.493274313887	122706|7090|5719|5718|5716|7316|23401|5689|5525|9491|5685|5684|5687|5686	http://www.reactome.org/cgi-bin/eventbrowser_st_id?ST_ID=REACT_264127	hsa:122706,PSMB11,122706:up|hsa:7090,TLE3,7090:down|hsa:5719,PSMD13,5719:down|hsa:5718,PSMD12,5718:down|hsa:5716,PSMD10,5716:down|hsa:7316,UBC,7316:down|hsa:23401,FRAT2,23401:down|hsa:5689,PSMB1,5689:down|hsa:5525,PPP2R5A,5525:down|hsa:9491,PSMF1,9491:down|hsa:5685,PSMA4,5685:down|hsa:5684,PSMA3,5684:down|hsa:5687,PSMA6,5687:down|hsa:5686,PSMA5,5686:down
Hedgehog 'on' state	Reactome	REACT_268718	14	82	6887	80837	0.0020328154494	0.00101438697626	0.0177081892862	0.513937724301	2121|122706|5719|5718|5716|7316|2619|23288|5689|9491|5685|5684|5687|5686	http://www.reactome.org/cgi-bin/eventbrowser_st_id?ST_ID=REACT_268718	hsa:2121,EVC,2121:down|hsa:122706,PSMB11,122706:up|hsa:5719,PSMD13,5719:down|hsa:5718,PSMD12,5718:down|hsa:5716,PSMD10,5716:down|hsa:7316,UBC,7316:down|hsa:2619,GAS1,2619:down|hsa:23288,IQCE,23288:down|hsa:5689,PSMB1,5689:down|hsa:9491,PSMF1,9491:down|hsa:5685,PSMA4,5685:down|hsa:5684,PSMA3,5684:down|hsa:5687,PSMA6,5687:down|hsa:5686,PSMA5,5686:down
CDT1 association with the CDC6:ORC:origin complex	Reactome	REACT_1949	11	58	6887	80837	0.00159721213881	0.000717493227111	0.0181797283979	0.516126916152	122706|5719|5718|5716|7316|5689|9491|5685|5684|5687|5686	http://www.reactome.org/cgi-bin/eventbrowser_st_id?ST_ID=REACT_1949	hsa:122706,PSMB11,122706:up|hsa:5719,PSMD13,5719:down|hsa:5718,PSMD12,5718:down|hsa:5716,PSMD10,5716:down|hsa:7316,UBC,7316:down|hsa:5689,PSMB1,5689:down|hsa:9491,PSMF1,9491:down|hsa:5685,PSMA4,5685:down|hsa:5684,PSMA3,5684:down|hsa:5687,PSMA6,5687:down|hsa:5686,PSMA5,5686:down
Hh ligand biogenesis disease	Reactome	REACT_263883	11	58	6887	80837	0.00159721213881	0.000717493227111	0.0181797283979	0.516126916152	122706|5719|5718|5716|7316|5689|9491|5685|5684|5687|5686	http://www.reactome.org/cgi-bin/eventbrowser_st_id?ST_ID=REACT_263883	hsa:122706,PSMB11,122706:up|hsa:5719,PSMD13,5719:down|hsa:5718,PSMD12,5718:down|hsa:5716,PSMD10,5716:down|hsa:7316,UBC,7316:down|hsa:5689,PSMB1,5689:down|hsa:9491,PSMF1,9491:down|hsa:5685,PSMA4,5685:down|hsa:5684,PSMA3,5684:down|hsa:5687,PSMA6,5687:down|hsa:5686,PSMA5,5686:down
Processing of Capped Intron-Containing Pre-mRNA	Reactome	REACT_125	18	117	6887	80837	0.00261361986351	0.0014473570271	0.0189088887086	0.518793875123	5433|9343|7307|3185|1977|5094|51503|6430|10992|6429|27316|9128|9410|9416|10250|23450|3183|11100	http://www.reactome.org/cgi-bin/eventbrowser_st_id?ST_ID=REACT_125	hsa:5433,POLR2D,5433:down|hsa:9343,EFTUD2,9343:down|hsa:7307,U2AF1,7307:down|hsa:3185,HNRNPF,3185:down|hsa:1977,EIF4E,1977:down|hsa:5094,PCBP2,5094:down|hsa:51503,CWC15,51503:down|hsa:6430,SRSF5,6430:down|hsa:10992,SF3B2,10992:down|hsa:6429,SRSF4,6429:down|hsa:27316,RBMX,27316:down|hsa:9128,PRPF4,9128:down|hsa:9410,SNRNP40,9410:down|hsa:9416,DDX23,9416:down|hsa:10250,SRRM1,10250:down|hsa:23450,SF…
Mitotic Anaphase	Reactome	REACT_1275	25	180	6887	80837	0.00363002758821	0.00222670311862	0.0189742422124	0.519213366715	122706|246184|5525|9491|401541|348995|7514|5689|5685|5684|5687|5686|55920|23332|10403|10726|10393|10376|11004|5719|5718|2491|5716|7316|6396	http://www.reactome.org/cgi-bin/eventbrowser_st_id?ST_ID=REACT_1275	hsa:122706,PSMB11,122706:up|hsa:246184,CDC26,246184:down|hsa:5525,PPP2R5A,5525:down|hsa:9491,PSMF1,9491:down|hsa:401541,CENPP,401541:down|hsa:348995,NUP43,348995:down|hsa:7514,XPO1,7514:down|hsa:5689,PSMB1,5689:down|hsa:5685,PSMA4,5685:down|hsa:5684,PSMA3,5684:down|hsa:5687,PSMA6,5687:down|hsa:5686,PSMA5,5686:down|hsa:55920,RCC2,55920:down|hsa:23332,CLASP1,23332:down|hsa:10403,NDC80,10403:down|hs…
Regulation of DNA replication	Reactome	REACT_829	13	75	6887	80837	0.00188761434587	0.000927792966092	0.0197299965502	0.526855217923	890|7316|122706|5719|5718|5716|4173|5689|9491|5685|5684|5687|5686	http://www.reactome.org/cgi-bin/eventbrowser_st_id?ST_ID=REACT_829	hsa:890,CCNA2,890:down|hsa:7316,UBC,7316:down|hsa:122706,PSMB11,122706:up|hsa:5719,PSMD13,5719:down|hsa:5718,PSMD12,5718:down|hsa:5716,PSMD10,5716:down|hsa:4173,MCM4,4173:down|hsa:5689,PSMB1,5689:down|hsa:9491,PSMF1,9491:down|hsa:5685,PSMA4,5685:down|hsa:5684,PSMA3,5684:down|hsa:5687,PSMA6,5687:down|hsa:5686,PSMA5,5686:down
Mitotic Metaphase and Anaphase	Reactome	REACT_150314	25	181	6887	80837	0.00363002758821	0.0022390736915	0.020033137547	0.526855217923	122706|246184|5525|9491|401541|348995|7514|5689|5685|5684|5687|5686|55920|23332|10403|10726|10393|10376|11004|5719|5718|2491|5716|7316|6396	http://www.reactome.org/cgi-bin/eventbrowser_st_id?ST_ID=REACT_150314	hsa:122706,PSMB11,122706:up|hsa:246184,CDC26,246184:down|hsa:5525,PPP2R5A,5525:down|hsa:9491,PSMF1,9491:down|hsa:401541,CENPP,401541:down|hsa:348995,NUP43,348995:down|hsa:7514,XPO1,7514:down|hsa:5689,PSMB1,5689:down|hsa:5685,PSMA4,5685:down|hsa:5684,PSMA3,5684:down|hsa:5687,PSMA6,5687:down|hsa:5686,PSMA5,5686:down|hsa:55920,RCC2,55920:down|hsa:23332,CLASP1,23332:down|hsa:10403,NDC80,10403:down|hs…
Assembly of the pre-replicative complex	Reactome	REACT_2243	12	67	6887	80837	0.00174241324234	0.000828828383042	0.020035675604	0.526855217923	7316|122706|5719|4173|5716|5718|5689|9491|5685|5684|5687|5686	http://www.reactome.org/cgi-bin/eventbrowser_st_id?ST_ID=REACT_2243	hsa:7316,UBC,7316:down|hsa:122706,PSMB11,122706:up|hsa:5719,PSMD13,5719:down|hsa:4173,MCM4,4173:down|hsa:5716,PSMD10,5716:down|hsa:5718,PSMD12,5718:down|hsa:5689,PSMB1,5689:down|hsa:9491,PSMF1,9491:down|hsa:5685,PSMA4,5685:down|hsa:5684,PSMA3,5684:down|hsa:5687,PSMA6,5687:down|hsa:5686,PSMA5,5686:down
GLI3 is processed to GLI3R by the proteasome	Reactome	REACT_268366	11	59	6887	80837	0.00159721213881	0.000729863799993	0.0200845618657	0.526855217923	122706|5719|5718|5716|7316|5689|9491|5685|5684|5687|5686	http://www.reactome.org/cgi-bin/eventbrowser_st_id?ST_ID=REACT_268366	hsa:122706,PSMB11,122706:up|hsa:5719,PSMD13,5719:down|hsa:5718,PSMD12,5718:down|hsa:5716,PSMD10,5716:down|hsa:7316,UBC,7316:down|hsa:5689,PSMB1,5689:down|hsa:9491,PSMF1,9491:down|hsa:5685,PSMA4,5685:down|hsa:5684,PSMA3,5684:down|hsa:5687,PSMA6,5687:down|hsa:5686,PSMA5,5686:down
Degradation of GLI2 by the proteasome	Reactome	REACT_267700	11	59	6887	80837	0.00159721213881	0.000729863799993	0.0200845618657	0.526855217923	122706|5719|5718|5716|7316|5689|9491|5685|5684|5687|5686	http://www.reactome.org/cgi-bin/eventbrowser_st_id?ST_ID=REACT_267700	hsa:122706,PSMB11,122706:up|hsa:5719,PSMD13,5719:down|hsa:5718,PSMD12,5718:down|hsa:5716,PSMD10,5716:down|hsa:7316,UBC,7316:down|hsa:5689,PSMB1,5689:down|hsa:9491,PSMF1,9491:down|hsa:5685,PSMA4,5685:down|hsa:5684,PSMA3,5684:down|hsa:5687,PSMA6,5687:down|hsa:5686,PSMA5,5686:down
Degradation of GLI1 by the proteasome	Reactome	REACT_268156	11	59	6887	80837	0.00159721213881	0.000729863799993	0.0200845618657	0.526855217923	122706|5719|5718|5716|7316|5689|9491|5685|5684|5687|5686	http://www.reactome.org/cgi-bin/eventbrowser_st_id?ST_ID=REACT_268156	hsa:122706,PSMB11,122706:up|hsa:5719,PSMD13,5719:down|hsa:5718,PSMD12,5718:down|hsa:5716,PSMD10,5716:down|hsa:7316,UBC,7316:down|hsa:5689,PSMB1,5689:down|hsa:9491,PSMF1,9491:down|hsa:5685,PSMA4,5685:down|hsa:5684,PSMA3,5684:down|hsa:5687,PSMA6,5687:down|hsa:5686,PSMA5,5686:down
HIV Infection	Reactome	REACT_6185	28	210	6887	80837	0.00406563089879	0.00259782030506	0.0211540264783	0.53837611148	7514|53371|122706|23511|91782|7175|6924|9491|6923|5433|348995|4869|5689|5685|5684|5687|51497|9150|4331|2958|3055|7852|5686|5719|5718|5716|7316|2534	http://www.reactome.org/cgi-bin/eventbrowser_st_id?ST_ID=REACT_6185	hsa:7514,XPO1,7514:down|hsa:53371,NUP54,53371:down|hsa:122706,PSMB11,122706:up|hsa:23511,NUP188,23511:down|hsa:91782,CHMP7,91782:down|hsa:7175,TPR,7175:up|hsa:6924,TCEB3,6924:down|hsa:9491,PSMF1,9491:down|hsa:6923,TCEB2,6923:up|hsa:5433,POLR2D,5433:down|hsa:348995,NUP43,348995:down|hsa:4869,NPM1,4869:down|hsa:5689,PSMB1,5689:down|hsa:5685,PSMA4,5685:down|hsa:5684,PSMA3,5684:down|hsa:5687,PSMA6,56…
Respiratory electron transport	Reactome	REACT_22393	14	86	6887	80837	0.0020328154494	0.00106386926779	0.0244611779151	0.572656605321	51241|6341|4519|4538|4539|6392|4535|4536|54205|4514|4512|4513|4541|4540	http://www.reactome.org/cgi-bin/eventbrowser_st_id?ST_ID=REACT_22393	hsa:51241,COX16,51241:down|hsa:6341,SCO1,6341:down|hsa:4519,CYTB,4519:down|hsa:4538,ND4,4538:down|hsa:4539,ND4L,4539:down|hsa:6392,SDHD,6392:down|hsa:4535,ND1,4535:down|hsa:4536,ND2,4536:down|hsa:54205,CYCS,54205:down|hsa:4514,COX3,4514:down|hsa:4512,COX1,4512:down|hsa:4513,COX2,4513:down|hsa:4541,ND6,4541:down|hsa:4540,ND5,4540:down
mRNA Splicing - Major Pathway	Reactome	REACT_467	17	113	6887	80837	0.00246841875998	0.00139787473558	0.0261390204297	0.579964485988	5433|9343|7307|6430|9128|5094|51503|3183|10992|6429|27316|3185|9416|10250|23450|9410|11100	http://www.reactome.org/cgi-bin/eventbrowser_st_id?ST_ID=REACT_467	hsa:5433,POLR2D,5433:down|hsa:9343,EFTUD2,9343:down|hsa:7307,U2AF1,7307:down|hsa:6430,SRSF5,6430:down|hsa:9128,PRPF4,9128:down|hsa:5094,PCBP2,5094:down|hsa:51503,CWC15,51503:down|hsa:3183,HNRNPC,3183:down|hsa:10992,SF3B2,10992:down|hsa:6429,SRSF4,6429:down|hsa:27316,RBMX,27316:down|hsa:3185,HNRNPF,3185:down|hsa:9416,DDX23,9416:down|hsa:10250,SRRM1,10250:down|hsa:23450,SF3B3,23450:down|hsa:9410,SN…
mRNA Splicing	Reactome	REACT_1735	17	113	6887	80837	0.00246841875998	0.00139787473558	0.0261390204297	0.579964485988	5433|9343|7307|6430|9128|5094|51503|3183|10992|6429|27316|3185|9416|10250|23450|9410|11100	http://www.reactome.org/cgi-bin/eventbrowser_st_id?ST_ID=REACT_1735	hsa:5433,POLR2D,5433:down|hsa:9343,EFTUD2,9343:down|hsa:7307,U2AF1,7307:down|hsa:6430,SRSF5,6430:down|hsa:9128,PRPF4,9128:down|hsa:5094,PCBP2,5094:down|hsa:51503,CWC15,51503:down|hsa:3183,HNRNPC,3183:down|hsa:10992,SF3B2,10992:down|hsa:6429,SRSF4,6429:down|hsa:27316,RBMX,27316:down|hsa:3185,HNRNPF,3185:down|hsa:9416,DDX23,9416:down|hsa:10250,SRRM1,10250:down|hsa:23450,SF3B3,23450:down|hsa:9410,SN…
TGF-beta receptor signaling activates SMADs	Reactome	REACT_120850	7	31	6887	80837	0.0010164077247	0.000383487759318	0.0267029336736	0.585488636636	4092|2280|4089|7316|56937|7514|25805	http://www.reactome.org/cgi-bin/eventbrowser_st_id?ST_ID=REACT_120850	hsa:4092,SMAD7,4092:down|hsa:2280,FKBP1A,2280:down|hsa:4089,SMAD4,4089:down|hsa:7316,UBC,7316:down|hsa:56937,PMEPA1,56937:down|hsa:7514,XPO1,7514:down|hsa:25805,BAMBI,25805:down
Asymmetric localization of PCP proteins	Reactome	REACT_264478	11	63	6887	80837	0.00159721213881	0.000779346091517	0.0291905418039	0.596945646369	122706|5719|5718|5716|7316|5689|9491|5685|5684|5687|5686	http://www.reactome.org/cgi-bin/eventbrowser_st_id?ST_ID=REACT_264478	hsa:122706,PSMB11,122706:up|hsa:5719,PSMD13,5719:down|hsa:5718,PSMD12,5718:down|hsa:5716,PSMD10,5716:down|hsa:7316,UBC,7316:down|hsa:5689,PSMB1,5689:down|hsa:9491,PSMF1,9491:down|hsa:5685,PSMA4,5685:down|hsa:5684,PSMA3,5684:down|hsa:5687,PSMA6,5687:down|hsa:5686,PSMA5,5686:down
Antigen processing-Cross presentation	Reactome	REACT_111119	13	80	6887	80837	0.00188761434587	0.000989645830498	0.0297494500929	0.600255927848	122706|5719|5718|5716|2923|7316|29927|5689|9491|5685|5684|5687|5686	http://www.reactome.org/cgi-bin/eventbrowser_st_id?ST_ID=REACT_111119	hsa:122706,PSMB11,122706:up|hsa:5719,PSMD13,5719:down|hsa:5718,PSMD12,5718:down|hsa:5716,PSMD10,5716:down|hsa:2923,PDIA3,2923:down|hsa:7316,UBC,7316:down|hsa:29927,SEC61A1,29927:down|hsa:5689,PSMB1,5689:down|hsa:9491,PSMF1,9491:down|hsa:5685,PSMA4,5685:down|hsa:5684,PSMA3,5684:down|hsa:5687,PSMA6,5687:down|hsa:5686,PSMA5,5686:down
Activation of BH3-only proteins	Reactome	REACT_697	6	25	6887	80837	0.00087120662117	0.000309264322031	0.031291733914	0.620509698704	10971|5366|90427|7027|5534|7533	http://www.reactome.org/cgi-bin/eventbrowser_st_id?ST_ID=REACT_697	hsa:10971,YWHAQ,10971:down|hsa:5366,PMAIP1,5366:down|hsa:90427,BMF,90427:down|hsa:7027,TFDP1,7027:down|hsa:5534,PPP3R1,5534:down|hsa:7533,YWHAH,7533:down
Hedgehog ligand biogenesis	Reactome	REACT_264605	11	64	6887	80837	0.00159721213881	0.000791716664399	0.0318654553224	0.627090393072	122706|5719|5718|5716|7316|5689|9491|5685|5684|5687|5686	http://www.reactome.org/cgi-bin/eventbrowser_st_id?ST_ID=REACT_264605	hsa:122706,PSMB11,122706:up|hsa:5719,PSMD13,5719:down|hsa:5718,PSMD12,5718:down|hsa:5716,PSMD10,5716:down|hsa:7316,UBC,7316:down|hsa:5689,PSMB1,5689:down|hsa:9491,PSMF1,9491:down|hsa:5685,PSMA4,5685:down|hsa:5684,PSMA3,5684:down|hsa:5687,PSMA6,5687:down|hsa:5686,PSMA5,5686:down
Processing-defective Hh variants abrogate ligand secretion	Reactome	REACT_264623	11	64	6887	80837	0.00159721213881	0.000791716664399	0.0318654553224	0.627090393072	122706|5719|5718|5716|7316|5689|9491|5685|5684|5687|5686	http://www.reactome.org/cgi-bin/eventbrowser_st_id?ST_ID=REACT_264623	hsa:122706,PSMB11,122706:up|hsa:5719,PSMD13,5719:down|hsa:5718,PSMD12,5718:down|hsa:5716,PSMD10,5716:down|hsa:7316,UBC,7316:down|hsa:5689,PSMB1,5689:down|hsa:9491,PSMF1,9491:down|hsa:5685,PSMA4,5685:down|hsa:5684,PSMA3,5684:down|hsa:5687,PSMA6,5687:down|hsa:5686,PSMA5,5686:down
Caspase-mediated cleavage of cytoskeletal proteins	Reactome	REACT_13541	4	12	6887	80837	0.000580804414114	0.000148446874575	0.0321439786418	0.630179966907	5339|6709|7431|841	http://www.reactome.org/cgi-bin/eventbrowser_st_id?ST_ID=REACT_13541	hsa:5339,PLEC,5339:up|hsa:6709,SPTAN1,6709:down|hsa:7431,VIM,7431:down|hsa:841,CASP8,841:down
M/G1 Transition	Reactome	REACT_1725	13	82	6887	80837	0.00188761434587	0.00101438697626	0.0346450609084	0.654963583243	7316|122706|5719|4173|5716|5718|5689|9491|5685|5684|5687|5686|5558	http://www.reactome.org/cgi-bin/eventbrowser_st_id?ST_ID=REACT_1725	hsa:7316,UBC,7316:down|hsa:122706,PSMB11,122706:up|hsa:5719,PSMD13,5719:down|hsa:4173,MCM4,4173:down|hsa:5716,PSMD10,5716:down|hsa:5718,PSMD12,5718:down|hsa:5689,PSMB1,5689:down|hsa:9491,PSMF1,9491:down|hsa:5685,PSMA4,5685:down|hsa:5684,PSMA3,5684:down|hsa:5687,PSMA6,5687:down|hsa:5686,PSMA5,5686:down|hsa:5558,PRIM2,5558:down
DNA Replication Pre-Initiation	Reactome	REACT_734	13	82	6887	80837	0.00188761434587	0.00101438697626	0.0346450609084	0.654963583243	7316|122706|5719|4173|5716|5718|5689|9491|5685|5684|5687|5686|5558	http://www.reactome.org/cgi-bin/eventbrowser_st_id?ST_ID=REACT_734	hsa:7316,UBC,7316:down|hsa:122706,PSMB11,122706:up|hsa:5719,PSMD13,5719:down|hsa:4173,MCM4,4173:down|hsa:5716,PSMD10,5716:down|hsa:5718,PSMD12,5718:down|hsa:5689,PSMB1,5689:down|hsa:9491,PSMF1,9491:down|hsa:5685,PSMA4,5685:down|hsa:5684,PSMA3,5684:down|hsa:5687,PSMA6,5687:down|hsa:5686,PSMA5,5686:down|hsa:5558,PRIM2,5558:down
Transcriptional activity of SMAD2/SMAD3:SMAD4 heterotrimer	Reactome	REACT_121061	8	41	6887	80837	0.00116160882823	0.00050719348813	0.0358275636311	0.657133201984	4092|142|7323|4089|7050|7316|7027|4609	http://www.reactome.org/cgi-bin/eventbrowser_st_id?ST_ID=REACT_121061	hsa:4092,SMAD7,4092:down|hsa:142,PARP1,142:down|hsa:7323,UBE2D3,7323:down|hsa:4089,SMAD4,4089:down|hsa:7050,TGIF1,7050:down|hsa:7316,UBC,7316:down|hsa:7027,TFDP1,7027:down|hsa:4609,MYC,4609:down
DCC mediated attractive signaling	Reactome	REACT_22351	4	13	6887	80837	0.000580804414114	0.000160817447456	0.0394908661665	0.682599621688	4690|22885|2534|7204	http://www.reactome.org/cgi-bin/eventbrowser_st_id?ST_ID=REACT_22351	hsa:4690,NCK1,4690:down|hsa:22885,ABLIM3,22885:down|hsa:2534,FYN,2534:down|hsa:7204,TRIO,7204:down
RIG-I/MDA5 mediated induction of IFN-alpha/beta pathways	Reactome	REACT_25359	12	76	6887	80837	0.00174241324234	0.000940163538973	0.0422377270789	0.706528173444	3665|3660|841|7323|4790|7316|5094|57506|9140|10010|7128|4792	http://www.reactome.org/cgi-bin/eventbrowser_st_id?ST_ID=REACT_25359	hsa:3665,IRF7,3665:up|hsa:3660,IRF2,3660:down|hsa:841,CASP8,841:down|hsa:7323,UBE2D3,7323:down|hsa:4790,NFKB1,4790:down|hsa:7316,UBC,7316:down|hsa:5094,PCBP2,5094:down|hsa:57506,MAVS,57506:down|hsa:9140,ATG12,9140:down|hsa:10010,TANK,10010:down|hsa:7128,TNFAIP3,7128:down|hsa:4792,NFKBIA,4792:down
@@Purine metabolism	Reactome	REACT_522	5	33	6887	80837	0.000726005517642	0.000408228905081	0.174717503994	0.959760379845	3251|4860|2618|471|158	http://www.reactome.org/cgi-bin/eventbrowser_st_id?ST_ID=REACT_522	hsa:3251,HPRT1,3251:down|hsa:4860,PNP,4860:down|hsa:2618,GART,2618:down|hsa:471,ATIC,471:down|hsa:158,ADSL,158:down
Metabolism of polyamines	Reactome	REACT_14820	4	14	6887	80837	0.000580804414114	0.000173188020337	0.0477119742993	0.735361785017	55256|4953|6611|262	http://www.reactome.org/cgi-bin/eventbrowser_st_id?ST_ID=REACT_14820	hsa:55256,ADI1,55256:down|hsa:4953,ODC1,4953:down|hsa:6611,SMS,6611:down|hsa:262,AMD1,262:down
HuR stabilizes mRNA	Reactome	REACT_25218	3	8	6887	80837	0.000435603310585	9.89645830498e-05	0.0494920958386	0.735361785017	7514|1994|5580	http://www.reactome.org/cgi-bin/eventbrowser_st_id?ST_ID=REACT_25218	hsa:7514,XPO1,7514:down|hsa:1994,ELAVL1,1994:down|hsa:5580,PRKCD,5580:down
SMAD2/SMAD3:SMAD4 heterotrimer regulates transcription	Reactome	REACT_120734	6	29	6887	80837	0.00087120662117	0.000358746613556	0.0529291646377	0.754022481397	4092|4089|7050|7316|7027|4609	http://www.reactome.org/cgi-bin/eventbrowser_st_id?ST_ID=REACT_120734	hsa:4092,SMAD7,4092:down|hsa:4089,SMAD4,4089:down|hsa:7050,TGIF1,7050:down|hsa:7316,UBC,7316:down|hsa:7027,TFDP1,7027:down|hsa:4609,MYC,4609:down
Cellular Senescence	Reactome	REACT_169274	23	182	6887	80837	0.00333962538115	0.00225144426438	0.0534013917293	0.758665525513	8360|255626|1051|3552|3576|2114|890|246184|9134|898|8359|10393|7027|1911|5928|4790|1432|3397|6774|79813|7316|3014|8726	http://www.reactome.org/cgi-bin/eventbrowser_st_id?ST_ID=REACT_169274	hsa:8360,HIST1H4D,8360:up|hsa:255626,HIST1H2BA,255626:up|hsa:1051,CEBPB,1051:down|hsa:3552,IL1A,3552:down|hsa:3576,CXCL8,3576:down|hsa:2114,ETS2,2114:down|hsa:890,CCNA2,890:down|hsa:246184,CDC26,246184:down|hsa:9134,CCNE2,9134:down|hsa:898,CCNE1,898:down|hsa:8359,HIST1H4A,8359:up|hsa:10393,ANAPC10,10393:up|hsa:7027,TFDP1,7027:down|hsa:1911,PHC1,1911:down|hsa:5928,RBBP4,5928:down|hsa:4790,NFKB1,47…
Cyclin A/B1 associated events during G2/M transition	Reactome	REACT_1857	5	22	6887	80837	0.000726005517642	0.000272152603387	0.0562708521715	0.775207168542	890|891|7514|993|4331	http://www.reactome.org/cgi-bin/eventbrowser_st_id?ST_ID=REACT_1857	hsa:890,CCNA2,890:down|hsa:891,CCNB1,891:down|hsa:7514,XPO1,7514:down|hsa:993,CDC25A,993:down|hsa:4331,MNAT1,4331:down
Pyruvate metabolism	Reactome	REACT_2071	5	22	6887	80837	0.000726005517642	0.000272152603387	0.0562708521715	0.775207168542	3945|51660|3939|5165|55066	http://www.reactome.org/cgi-bin/eventbrowser_st_id?ST_ID=REACT_2071	hsa:3945,LDHB,3945:down|hsa:51660,MPC1,51660:down|hsa:3939,LDHA,3939:down|hsa:5165,PDK3,5165:down|hsa:55066,PDPR,55066:down
@@Pyrimidine metabolism	Reactome	REACT_957	2	22	6887	80837	0.000290402207057	0.000272152603387	0.572127491766	0.976888829714	7298|7372	http://www.reactome.org/cgi-bin/eventbrowser_st_id?ST_ID=REACT_957	hsa:7298,TYMS,7298:down|hsa:7372,UMPS,7372:down
Nuclear Pore Complex (NPC) Disassembly	Reactome	REACT_163931	6	30	6887	80837	0.00087120662117	0.000371117186437	0.0594672412869	0.775207168542	10783|53371|891|23511|348995|7175	http://www.reactome.org/cgi-bin/eventbrowser_st_id?ST_ID=REACT_163931	hsa:10783,NEK6,10783:down|hsa:53371,NUP54,53371:down|hsa:891,CCNB1,891:down|hsa:23511,NUP188,23511:down|hsa:348995,NUP43,348995:down|hsa:7175,TPR,7175:up
Amino acid transport across the plasma membrane	Reactome	REACT_13796	6	30	6887	80837	0.00087120662117	0.000371117186437	0.0594672412869	0.775207168542	6541|206358|348932|6533|340024|54407	http://www.reactome.org/cgi-bin/eventbrowser_st_id?ST_ID=REACT_13796	hsa:6541,SLC7A1,6541:down|hsa:206358,SLC36A1,206358:down|hsa:348932,SLC6A18,348932:up|hsa:6533,SLC6A6,6533:down|hsa:340024,SLC6A19,340024:up|hsa:54407,SLC38A2,54407:down
Metabolism of amino acids and derivatives	Reactome	REACT_13	23	185	6887	80837	0.00333962538115	0.00228855598303	0.0609037993479	0.783664147689	4329|29968|122706|9491|1735|5689|2746|5685|5684|5687|5686|55256|262|6611|223|1644|1728|5719|5718|5716|2752|64087|4953	http://www.reactome.org/cgi-bin/eventbrowser_st_id?ST_ID=REACT_13	hsa:4329,ALDH6A1,4329:down|hsa:29968,PSAT1,29968:down|hsa:122706,PSMB11,122706:up|hsa:9491,PSMF1,9491:down|hsa:1735,DIO3,1735:up|hsa:5689,PSMB1,5689:down|hsa:2746,GLUD1,2746:down|hsa:5685,PSMA4,5685:down|hsa:5684,PSMA3,5684:down|hsa:5687,PSMA6,5687:down|hsa:5686,PSMA5,5686:down|hsa:55256,ADI1,55256:down|hsa:262,AMD1,262:down|hsa:6611,SMS,6611:down|hsa:223,ALDH9A1,223:down|hsa:1644,DDC,1644:up|hsa…
Folding of actin by CCT/TriC	Reactome	REACT_17050	3	9	6887	80837	0.000435603310585	0.000111335155931	0.0622408472973	0.791053709951	7203|10574|10694	http://www.reactome.org/cgi-bin/eventbrowser_st_id?ST_ID=REACT_17050	hsa:7203,CCT3,7203:down|hsa:10574,CCT7,10574:down|hsa:10694,CCT8,10694:down
PCP/CE pathway	Reactome	REACT_264199	13	91	6887	80837	0.00188761434587	0.00112572213219	0.0638450252842	0.806167687348	4920|5582|5719|5718|5716|122706|7316|5689|9491|5685|5684|5687|5686	http://www.reactome.org/cgi-bin/eventbrowser_st_id?ST_ID=REACT_264199	hsa:4920,ROR2,4920:down|hsa:5582,PRKCG,5582:up|hsa:5719,PSMD13,5719:down|hsa:5718,PSMD12,5718:down|hsa:5716,PSMD10,5716:down|hsa:122706,PSMB11,122706:up|hsa:7316,UBC,7316:down|hsa:5689,PSMB1,5689:down|hsa:9491,PSMF1,9491:down|hsa:5685,PSMA4,5685:down|hsa:5684,PSMA3,5684:down|hsa:5687,PSMA6,5687:down|hsa:5686,PSMA5,5686:down
Deadenylation of mRNA	Reactome	REACT_20514	5	23	6887	80837	0.000726005517642	0.000284523176268	0.0642513020999	0.806167687348	1977|9337|10605|55571|1981	http://www.reactome.org/cgi-bin/eventbrowser_st_id?ST_ID=REACT_20514	hsa:1977,EIF4E,1977:down|hsa:9337,CNOT8,9337:down|hsa:10605,PAIP1,10605:down|hsa:55571,CNOT11,55571:down|hsa:1981,EIF4G1,1981:down
Downregulation of SMAD2/3:SMAD4 transcriptional activity	Reactome	REACT_121111	5	23	6887	80837	0.000726005517642	0.000284523176268	0.0642513020999	0.806167687348	4089|7050|7316|142|7323	http://www.reactome.org/cgi-bin/eventbrowser_st_id?ST_ID=REACT_121111	hsa:4089,SMAD4,4089:down|hsa:7050,TGIF1,7050:down|hsa:7316,UBC,7316:down|hsa:142,PARP1,142:down|hsa:7323,UBE2D3,7323:down
Transport of Mature mRNA derived from an Intron-Containing Transcript	Reactome	REACT_1597	5	23	6887	80837	0.000726005517642	0.000284523176268	0.0642513020999	0.806167687348	1977|10250|6430|7307|6429	http://www.reactome.org/cgi-bin/eventbrowser_st_id?ST_ID=REACT_1597	hsa:1977,EIF4E,1977:down|hsa:10250,SRRM1,10250:down|hsa:6430,SRSF5,6430:down|hsa:7307,U2AF1,7307:down|hsa:6429,SRSF4,6429:down
Signaling by BMP	Reactome	REACT_12034	5	23	6887	80837	0.000726005517642	0.000284523176268	0.0642513020999	0.806167687348	4089|4091|7323|650|4092	http://www.reactome.org/cgi-bin/eventbrowser_st_id?ST_ID=REACT_12034	hsa:4089,SMAD4,4089:down|hsa:4091,SMAD6,4091:down|hsa:7323,UBE2D3,7323:down|hsa:650,BMP2,650:down|hsa:4092,SMAD7,4092:down
Interactions of Rev with host cellular proteins	Reactome	REACT_6916	6	31	6887	80837	0.00087120662117	0.000383487759318	0.0664640440836	0.806167687348	7514|53371|23511|348995|7175|4869	http://www.reactome.org/cgi-bin/eventbrowser_st_id?ST_ID=REACT_6916	hsa:7514,XPO1,7514:down|hsa:53371,NUP54,53371:down|hsa:23511,NUP188,23511:down|hsa:348995,NUP43,348995:down|hsa:7175,TPR,7175:up|hsa:4869,NPM1,4869:down
Polo-like kinase mediated events	Reactome	REACT_1006	4	16	6887	80837	0.000580804414114	0.0001979291661	0.0667515579133	0.806167687348	891|55957|5928|993	http://www.reactome.org/cgi-bin/eventbrowser_st_id?ST_ID=REACT_1006	hsa:891,CCNB1,891:down|hsa:55957,LIN37,55957:up|hsa:5928,RBBP4,5928:down|hsa:993,CDC25A,993:down
p75NTR signals via NF-kB	Reactome	REACT_13537	4	16	6887	80837	0.000580804414114	0.0001979291661	0.0667515579133	0.806167687348	8767|7316|4790|4792	http://www.reactome.org/cgi-bin/eventbrowser_st_id?ST_ID=REACT_13537	hsa:8767,RIPK2,8767:down|hsa:7316,UBC,7316:down|hsa:4790,NFKB1,4790:down|hsa:4792,NFKBIA,4792:down
Mitochondrial translation elongation	Reactome	REACT_268133	12	83	6887	80837	0.00174241324234	0.00102675754914	0.0684572748913	0.806658631936	740|118487|64969|23107|51263|64983|9801|51073|11222|84545|65005|10102	http://www.reactome.org/cgi-bin/eventbrowser_st_id?ST_ID=REACT_268133	hsa:740,MRPL49,740:up|hsa:118487,CHCHD1,118487:down|hsa:64969,MRPS5,64969:down|hsa:23107,MRPS27,23107:down|hsa:51263,MRPL30,51263:down|hsa:64983,MRPL32,64983:down|hsa:9801,MRPL19,9801:down|hsa:51073,MRPL4,51073:up|hsa:11222,MRPL3,11222:down|hsa:84545,MRPL43,84545:up|hsa:65005,MRPL9,65005:down|hsa:10102,TSFM,10102:down
Cellular responses to stress	Reactome	REACT_120956	30	258	6887	80837	0.00435603310585	0.00319160780336	0.0695951464231	0.814640252318	8360|255626|6923|1051|3552|7323|3576|2034|890|2114|2288|246184|9134|898|54205|8359|10393|7027|1911|9588|5928|4790|3281|1432|3397|6774|79813|7316|3014|8726	http://www.reactome.org/cgi-bin/eventbrowser_st_id?ST_ID=REACT_120956	hsa:8360,HIST1H4D,8360:up|hsa:255626,HIST1H2BA,255626:up|hsa:6923,TCEB2,6923:up|hsa:1051,CEBPB,1051:down|hsa:3552,IL1A,3552:down|hsa:7323,UBE2D3,7323:down|hsa:3576,CXCL8,3576:down|hsa:2034,EPAS1,2034:down|hsa:890,CCNA2,890:down|hsa:2114,ETS2,2114:down|hsa:2288,FKBP4,2288:down|hsa:246184,CDC26,246184:down|hsa:9134,CCNE2,9134:down|hsa:898,CCNE1,898:down|hsa:54205,CYCS,54205:down|hsa:8359,HIST1H4A,8…
Senescence-Associated Secretory Phenotype (SASP)	Reactome	REACT_169168	14	102	6887	80837	0.0020328154494	0.00126179843389	0.0708890076759	0.817937951067	890|8360|246184|3552|1051|6774|79813|7316|3576|255626|3014|8359|10393|4790	http://www.reactome.org/cgi-bin/eventbrowser_st_id?ST_ID=REACT_169168	hsa:890,CCNA2,890:down|hsa:8360,HIST1H4D,8360:up|hsa:246184,CDC26,246184:down|hsa:3552,IL1A,3552:down|hsa:1051,CEBPB,1051:down|hsa:6774,STAT3,6774:down|hsa:79813,EHMT1,79813:down|hsa:7316,UBC,7316:down|hsa:3576,CXCL8,3576:down|hsa:255626,HIST1H2BA,255626:up|hsa:3014,H2AFX,3014:up|hsa:8359,HIST1H4A,8359:up|hsa:10393,ANAPC10,10393:up|hsa:4790,NFKB1,4790:down
Deadenylation-dependent mRNA decay	Reactome	REACT_20639	8	49	6887	80837	0.00116160882823	0.00060615807118	0.0760662747956	0.824837070476	5393|9337|1981|1977|51010|23404|55571|10605	http://www.reactome.org/cgi-bin/eventbrowser_st_id?ST_ID=REACT_20639	hsa:5393,EXOSC9,5393:down|hsa:9337,CNOT8,9337:down|hsa:1981,EIF4G1,1981:down|hsa:1977,EIF4E,1977:down|hsa:51010,EXOSC3,51010:down|hsa:23404,EXOSC2,23404:down|hsa:55571,CNOT11,55571:down|hsa:10605,PAIP1,10605:down
KSRP destabilizes mRNA	Reactome	REACT_25042	4	17	6887	80837	0.000580804414114	0.000210299738981	0.0775371010474	0.824837070476	5393|51010|23404|1432	http://www.reactome.org/cgi-bin/eventbrowser_st_id?ST_ID=REACT_25042	hsa:5393,EXOSC9,5393:down|hsa:51010,EXOSC3,51010:down|hsa:23404,EXOSC2,23404:down|hsa:1432,MAPK14,1432:down
Signaling by FGFR1 fusion mutants	Reactome	REACT_121141	4	17	6887	80837	0.000580804414114	0.000210299738981	0.0775371010474	0.824837070476	6774|26127|399687|613	http://www.reactome.org/cgi-bin/eventbrowser_st_id?ST_ID=REACT_121141	hsa:6774,STAT3,6774:down|hsa:26127,FGFR1OP2,26127:down|hsa:399687,MYO18A,399687:down|hsa:613,BCR,613:down
Butyrate Response Factor 1 (BRF1) destabilizes mRNA	Reactome	REACT_24915	4	17	6887	80837	0.000580804414114	0.000210299738981	0.0775371010474	0.824837070476	5393|51010|23404|677	http://www.reactome.org/cgi-bin/eventbrowser_st_id?ST_ID=REACT_24915	hsa:5393,EXOSC9,5393:down|hsa:51010,EXOSC3,51010:down|hsa:23404,EXOSC2,23404:down|hsa:677,ZFP36L1,677:down
G1/S-Specific Transcription	Reactome	REACT_683	4	17	6887	80837	0.000580804414114	0.000210299738981	0.0775371010474	0.824837070476	898|7298|7027|993	http://www.reactome.org/cgi-bin/eventbrowser_st_id?ST_ID=REACT_683	hsa:898,CCNE1,898:down|hsa:7298,TYMS,7298:down|hsa:7027,TFDP1,7027:down|hsa:993,CDC25A,993:down
Antigen processing: Ubiquitination & Proteasome degradation	Reactome	REACT_75842	25	211	6887	80837	0.00363002758821	0.00261019087794	0.0782707984043	0.824837070476	122706|80196|65264|9491|8924|6923|7323|51130|5689|5685|5684|5687|5686|246184|10393|64219|10193|5719|5718|5716|7316|55585|63891|54926|9690	http://www.reactome.org/cgi-bin/eventbrowser_st_id?ST_ID=REACT_75842	hsa:122706,PSMB11,122706:up|hsa:80196,RNF34,80196:down|hsa:65264,UBE2Z,65264:down|hsa:9491,PSMF1,9491:down|hsa:8924,HERC2,8924:down|hsa:6923,TCEB2,6923:up|hsa:7323,UBE2D3,7323:down|hsa:51130,ASB3,51130:down|hsa:5689,PSMB1,5689:down|hsa:5685,PSMA4,5685:down|hsa:5684,PSMA3,5684:down|hsa:5687,PSMA6,5687:down|hsa:5686,PSMA5,5686:down|hsa:246184,CDC26,246184:down|hsa:10393,ANAPC10,10393:up|hsa:64219,P…
Netrin-1 signaling	Reactome	REACT_22237	7	41	6887	80837	0.0010164077247	0.00050719348813	0.0794748076488	0.824837070476	4690|6478|6477|7204|59277|22885|2534	http://www.reactome.org/cgi-bin/eventbrowser_st_id?ST_ID=REACT_22237	hsa:4690,NCK1,4690:down|hsa:6478,SIAH2,6478:down|hsa:6477,SIAH1,6477:down|hsa:7204,TRIO,7204:down|hsa:59277,NTN4,59277:down|hsa:22885,ABLIM3,22885:down|hsa:2534,FYN,2534:down
E2F mediated regulation of DNA replication	Reactome	REACT_471	6	33	6887	80837	0.00087120662117	0.000408228905081	0.0818303620208	0.824837070476	891|993|898|7298|7027|5558	http://www.reactome.org/cgi-bin/eventbrowser_st_id?ST_ID=REACT_471	hsa:891,CCNB1,891:down|hsa:993,CDC25A,993:down|hsa:898,CCNE1,898:down|hsa:7298,TYMS,7298:down|hsa:7027,TFDP1,7027:down|hsa:5558,PRIM2,5558:down
Negative regulators of RIG-I/MDA5 signaling	Reactome	REACT_25271	6	33	6887	80837	0.00087120662117	0.000408228905081	0.0818303620208	0.824837070476	57506|7323|7316|5094|7128|9140	http://www.reactome.org/cgi-bin/eventbrowser_st_id?ST_ID=REACT_25271	hsa:57506,MAVS,57506:down|hsa:7323,UBE2D3,7323:down|hsa:7316,UBC,7316:down|hsa:5094,PCBP2,5094:down|hsa:7128,TNFAIP3,7128:down|hsa:9140,ATG12,9140:down
ATF4 activates genes	Reactome	REACT_18355	5	25	6887	80837	0.000726005517642	0.000309264322031	0.0820027831965	0.824837070476	5393|51010|23404|3576|467	http://www.reactome.org/cgi-bin/eventbrowser_st_id?ST_ID=REACT_18355	hsa:5393,EXOSC9,5393:down|hsa:51010,EXOSC3,51010:down|hsa:23404,EXOSC2,23404:down|hsa:3576,CXCL8,3576:down|hsa:467,ATF3,467:down
Downregulation of TGF-beta receptor signaling	Reactome	REACT_120727	5	25	6887	80837	0.000726005517642	0.000309264322031	0.0820027831965	0.824837070476	4092|7316|56937|7514|25805	http://www.reactome.org/cgi-bin/eventbrowser_st_id?ST_ID=REACT_120727	hsa:4092,SMAD7,4092:down|hsa:7316,UBC,7316:down|hsa:56937,PMEPA1,56937:down|hsa:7514,XPO1,7514:down|hsa:25805,BAMBI,25805:down
Unfolded Protein Response (UPR)	Reactome	REACT_18356	11	78	6887	80837	0.00159721213881	0.000964904684736	0.0887911227074	0.837149606019	4189|5393|51010|11015|467|3576|58477|6745|23404|27230|10954	http://www.reactome.org/cgi-bin/eventbrowser_st_id?ST_ID=REACT_18356	hsa:4189,DNAJB9,4189:down|hsa:5393,EXOSC9,5393:down|hsa:51010,EXOSC3,51010:down|hsa:11015,KDELR3,11015:down|hsa:467,ATF3,467:down|hsa:3576,CXCL8,3576:down|hsa:58477,SRPRB,58477:down|hsa:6745,SSR1,6745:down|hsa:23404,EXOSC2,23404:down|hsa:27230,SERP1,27230:down|hsa:10954,PDIA5,10954:down
Oxygen-dependent proline hydroxylation of Hypoxia-inducible Factor Alpha	Reactome	REACT_120916	4	18	6887	80837	0.000580804414114	0.000222670311862	0.0891327005379	0.837149606019	7316|2034|6923|7323	http://www.reactome.org/cgi-bin/eventbrowser_st_id?ST_ID=REACT_120916	hsa:7316,UBC,7316:down|hsa:2034,EPAS1,2034:down|hsa:6923,TCEB2,6923:up|hsa:7323,UBE2D3,7323:down
RNA Polymerase III Chain Elongation	Reactome	REACT_756	4	18	6887	80837	0.000580804414114	0.000222670311862	0.0891327005379	0.837149606019	11128|55718|9533|51082	http://www.reactome.org/cgi-bin/eventbrowser_st_id?ST_ID=REACT_756	hsa:11128,POLR3A,11128:down|hsa:55718,POLR3E,55718:down|hsa:9533,POLR1C,9533:down|hsa:51082,POLR1D,51082:down
Formation of ATP by chemiosmotic coupling	Reactome	REACT_6759	4	18	6887	80837	0.000580804414114	0.000222670311862	0.0891327005379	0.837149606019	518|515|4508|516	http://www.reactome.org/cgi-bin/eventbrowser_st_id?ST_ID=REACT_6759	hsa:518,ATP5G3,518:down|hsa:515,ATP5F1,515:down|hsa:4508,ATP6,4508:down|hsa:516,ATP5G1,516:up
Synthesis of IP2, IP, and Ins in the cytosol	Reactome	REACT_150352	3	11	6887	80837	0.000435603310585	0.000136076301694	0.091692067197	0.843608290315	3612|3632|3631	http://www.reactome.org/cgi-bin/eventbrowser_st_id?ST_ID=REACT_150352	hsa:3612,IMPA1,3612:down|hsa:3632,INPP5A,3632:down|hsa:3631,INPP4A,3631:down
mRNA decay by 3' to 5' exoribonuclease	Reactome	REACT_20619	3	11	6887	80837	0.000435603310585	0.000136076301694	0.091692067197	0.843608290315	5393|51010|23404	http://www.reactome.org/cgi-bin/eventbrowser_st_id?ST_ID=REACT_20619	hsa:5393,EXOSC9,5393:down|hsa:51010,EXOSC3,51010:down|hsa:23404,EXOSC2,23404:down
Purine ribonucleoside monophosphate biosynthesis	Reactome	REACT_1776	3	11	6887	80837	0.000435603310585	0.000136076301694	0.091692067197	0.843608290315	158|471|2618	http://www.reactome.org/cgi-bin/eventbrowser_st_id?ST_ID=REACT_1776	hsa:158,ADSL,158:down|hsa:471,ATIC,471:down|hsa:2618,GART,2618:down
RNA Polymerase III Transcription Initiation From Type 2 Promoter	Reactome	REACT_1036	5	26	6887	80837	0.000726005517642	0.000321634894912	0.0917549080586	0.843608290315	11128|55718|9533|51082|2975	http://www.reactome.org/cgi-bin/eventbrowser_st_id?ST_ID=REACT_1036	hsa:11128,POLR3A,11128:down|hsa:55718,POLR3E,55718:down|hsa:9533,POLR1C,9533:down|hsa:51082,POLR1D,51082:down|hsa:2975,GTF3C1,2975:down
@@RNA Polymerase III Transcription Initiation From Type 1 Promoter	Reactome	REACT_347	5	27	6887	80837	0.000726005517642	0.000334005467793	0.102073079419	0.851494473705	11128|55718|9533|51082|2975	http://www.reactome.org/cgi-bin/eventbrowser_st_id?ST_ID=REACT_347	hsa:11128,POLR3A,11128:down|hsa:55718,POLR3E,55718:down|hsa:9533,POLR1C,9533:down|hsa:51082,POLR1D,51082:down|hsa:2975,GTF3C1,2975:down
@@RNA Polymerase III Transcription Initiation From Type 3 Promoter	Reactome	REACT_571	4	28	6887	80837	0.000580804414114	0.000346376040674	0.240519591961	0.973022692292	11128|55718|9533|51082	http://www.reactome.org/cgi-bin/eventbrowser_st_id?ST_ID=REACT_571	hsa:11128,POLR3A,11128:down|hsa:55718,POLR3E,55718:down|hsa:9533,POLR1C,9533:down|hsa:51082,POLR1D,51082:down
G2/M Checkpoints	Reactome	REACT_828	7	43	6887	80837	0.0010164077247	0.000531934633893	0.0943884433262	0.851494473705	891|84126|993|4173|5982|5984|5810	http://www.reactome.org/cgi-bin/eventbrowser_st_id?ST_ID=REACT_828	hsa:891,CCNB1,891:down|hsa:84126,ATRIP,84126:down|hsa:993,CDC25A,993:down|hsa:4173,MCM4,4173:down|hsa:5982,RFC2,5982:down|hsa:5984,RFC4,5984:down|hsa:5810,RAD1,5810:down
Pyruvate metabolism and Citric Acid (TCA) cycle	Reactome	REACT_1046	7	43	6887	80837	0.0010164077247	0.000531934633893	0.0943884433262	0.851494473705	3939|5165|55066|6392|3945|51660|8802	http://www.reactome.org/cgi-bin/eventbrowser_st_id?ST_ID=REACT_1046	hsa:3939,LDHA,3939:down|hsa:5165,PDK3,5165:down|hsa:55066,PDPR,55066:down|hsa:6392,SDHD,6392:down|hsa:3945,LDHB,3945:down|hsa:51660,MPC1,51660:down|hsa:8802,SUCLG1,8802:down
Mitochondrial translation	Reactome	REACT_268551	12	89	6887	80837	0.00174241324234	0.00110098098643	0.0979046345914	0.851494473705	740|118487|64969|23107|51263|64983|9801|51073|11222|84545|65005|10102	http://www.reactome.org/cgi-bin/eventbrowser_st_id?ST_ID=REACT_268551	hsa:740,MRPL49,740:up|hsa:118487,CHCHD1,118487:down|hsa:64969,MRPS5,64969:down|hsa:23107,MRPS27,23107:down|hsa:51263,MRPL30,51263:down|hsa:64983,MRPL32,64983:down|hsa:9801,MRPL19,9801:down|hsa:51073,MRPL4,51073:up|hsa:11222,MRPL3,11222:down|hsa:84545,MRPL43,84545:up|hsa:65005,MRPL9,65005:down|hsa:10102,TSFM,10102:down
NOD1/2 Signaling Pathway	Reactome	REACT_75776	6	35	6887	80837	0.00087120662117	0.000432970050843	0.0989997917121	0.851494473705	1432|841|7316|8767|7128|64170	http://www.reactome.org/cgi-bin/eventbrowser_st_id?ST_ID=REACT_75776	hsa:1432,MAPK14,1432:down|hsa:841,CASP8,841:down|hsa:7316,UBC,7316:down|hsa:8767,RIPK2,8767:down|hsa:7128,TNFAIP3,7128:down|hsa:64170,CARD9,64170:up
Beta oxidation of hexanoyl-CoA to butanoyl-CoA	Reactome	REACT_1887	2	5	6887	80837	0.000290402207057	6.18528644062e-05	0.0993005959886	0.851494473705	3032|3033	http://www.reactome.org/cgi-bin/eventbrowser_st_id?ST_ID=REACT_1887	hsa:3032,HADHB,3032:down|hsa:3033,HADH,3033:down
Beta oxidation of octanoyl-CoA to hexanoyl-CoA	Reactome	REACT_1697	2	5	6887	80837	0.000290402207057	6.18528644062e-05	0.0993005959886	0.851494473705	3032|3033	http://www.reactome.org/cgi-bin/eventbrowser_st_id?ST_ID=REACT_1697	hsa:3032,HADHB,3032:down|hsa:3033,HADH,3033:down
Pyrimidine biosynthesis	Reactome	REACT_21376	2	5	6887	80837	0.000290402207057	6.18528644062e-05	0.0993005959886	0.851494473705	7298|7372	http://www.reactome.org/cgi-bin/eventbrowser_st_id?ST_ID=REACT_21376	hsa:7298,TYMS,7298:down|hsa:7372,UMPS,7372:down
Beta oxidation of decanoyl-CoA to octanoyl-CoA-CoA	Reactome	REACT_1708	2	5	6887	80837	0.000290402207057	6.18528644062e-05	0.0993005959886	0.851494473705	3032|3033	http://www.reactome.org/cgi-bin/eventbrowser_st_id?ST_ID=REACT_1708	hsa:3032,HADHB,3032:down|hsa:3033,HADH,3033:down
Beta oxidation of lauroyl-CoA to decanoyl-CoA-CoA	Reactome	REACT_735	2	5	6887	80837	0.000290402207057	6.18528644062e-05	0.0993005959886	0.851494473705	3032|3033	http://www.reactome.org/cgi-bin/eventbrowser_st_id?ST_ID=REACT_735	hsa:3032,HADHB,3032:down|hsa:3033,HADH,3033:down
Transport of Mature Transcript to Cytoplasm	Reactome	REACT_1281	5	27	6887	80837	0.000726005517642	0.000334005467793	0.102073079419	0.851494473705	1977|10250|6430|7307|6429	http://www.reactome.org/cgi-bin/eventbrowser_st_id?ST_ID=REACT_1281	hsa:1977,EIF4E,1977:down|hsa:10250,SRRM1,10250:down|hsa:6430,SRSF5,6430:down|hsa:7307,U2AF1,7307:down|hsa:6429,SRSF4,6429:down
NOTCH2 intracellular domain regulates transcription	Reactome	REACT_163910	3	12	6887	80837	0.000435603310585	0.000148446874575	0.108198512191	0.860606389649	4853|10046|9794	http://www.reactome.org/cgi-bin/eventbrowser_st_id?ST_ID=REACT_163910	hsa:4853,NOTCH2,4853:down|hsa:10046,MAMLD1,10046:down|hsa:9794,MAML1,9794:down
Apoptotic cleavage of cellular proteins	Reactome	REACT_107	6	36	6887	80837	0.00087120662117	0.000445340623724	0.10824289481	0.860606389649	841|5580|8428|6709|7431|5339	http://www.reactome.org/cgi-bin/eventbrowser_st_id?ST_ID=REACT_107	hsa:841,CASP8,841:down|hsa:5580,PRKCD,5580:down|hsa:8428,STK24,8428:down|hsa:6709,SPTAN1,6709:down|hsa:7431,VIM,7431:down|hsa:5339,PLEC,5339:up
Pre-NOTCH Expression and Processing	Reactome	REACT_118744	7	45	6887	80837	0.0010164077247	0.000556675779655	0.110742771908	0.866802481103	595|10046|7027|9794|4853|6487|2683	http://www.reactome.org/cgi-bin/eventbrowser_st_id?ST_ID=REACT_118744	hsa:595,CCND1,595:down|hsa:10046,MAMLD1,10046:down|hsa:7027,TFDP1,7027:down|hsa:9794,MAML1,9794:down|hsa:4853,NOTCH2,4853:down|hsa:6487,ST3GAL3,6487:up|hsa:2683,B4GALT1,2683:down
Cooperation of Prefoldin and TriC/CCT in actin and tubulin folding	Reactome	REACT_17029	5	28	6887	80837	0.000726005517642	0.000346376040674	0.112939832895	0.879264524968	7203|10376|5203|10574|10694	http://www.reactome.org/cgi-bin/eventbrowser_st_id?ST_ID=REACT_17029	hsa:7203,CCT3,7203:down|hsa:10376,TUBA1B,10376:down|hsa:5203,PFDN4,5203:up|hsa:10574,CCT7,10574:down|hsa:10694,CCT8,10694:down
PERK regulates gene expression	Reactome	REACT_18277	5	28	6887	80837	0.000726005517642	0.000346376040674	0.112939832895	0.879264524968	5393|51010|23404|3576|467	http://www.reactome.org/cgi-bin/eventbrowser_st_id?ST_ID=REACT_18277	hsa:5393,EXOSC9,5393:down|hsa:51010,EXOSC3,51010:down|hsa:23404,EXOSC2,23404:down|hsa:3576,CXCL8,3576:down|hsa:467,ATF3,467:down
Nuclear import of Rev protein	Reactome	REACT_9395	5	28	6887	80837	0.000726005517642	0.000346376040674	0.112939832895	0.879264524968	7175|23511|53371|4869|348995	http://www.reactome.org/cgi-bin/eventbrowser_st_id?ST_ID=REACT_9395	hsa:7175,TPR,7175:up|hsa:23511,NUP188,23511:down|hsa:53371,NUP54,53371:down|hsa:4869,NPM1,4869:down|hsa:348995,NUP43,348995:down
G2/M Transition	Reactome	REACT_2203	15	121	6887	80837	0.00217801655293	0.00149683931863	0.114288580719	0.879264524968	890|891|23332|993|9814|5928|7316|4331|8481|55957|4957|10376|55142|22897|7514	http://www.reactome.org/cgi-bin/eventbrowser_st_id?ST_ID=REACT_2203	hsa:890,CCNA2,890:down|hsa:891,CCNB1,891:down|hsa:23332,CLASP1,23332:down|hsa:993,CDC25A,993:down|hsa:9814,SFI1,9814:up|hsa:5928,RBBP4,5928:down|hsa:7316,UBC,7316:down|hsa:4331,MNAT1,4331:down|hsa:8481,OFD1,8481:up|hsa:55957,LIN37,55957:up|hsa:4957,ODF2,4957:down|hsa:10376,TUBA1B,10376:down|hsa:55142,HAUS2,55142:down|hsa:22897,CEP164,22897:down|hsa:7514,XPO1,7514:down
Activation of ATR in response to replication stress	Reactome	REACT_6769	6	37	6887	80837	0.00087120662117	0.000457711196606	0.117911674215	0.885490205132	84126|993|4173|5982|5984|5810	http://www.reactome.org/cgi-bin/eventbrowser_st_id?ST_ID=REACT_6769	hsa:84126,ATRIP,84126:down|hsa:993,CDC25A,993:down|hsa:4173,MCM4,4173:down|hsa:5982,RFC2,5982:down|hsa:5984,RFC4,5984:down|hsa:5810,RAD1,5810:down
Mitochondrial translation initiation	Reactome	REACT_267634	11	83	6887	80837	0.00159721213881	0.00102675754914	0.118617494015	0.887577222529	740|118487|64969|23107|51263|64983|9801|51073|11222|84545|65005	http://www.reactome.org/cgi-bin/eventbrowser_st_id?ST_ID=REACT_267634	hsa:740,MRPL49,740:up|hsa:118487,CHCHD1,118487:down|hsa:64969,MRPS5,64969:down|hsa:23107,MRPS27,23107:down|hsa:51263,MRPL30,51263:down|hsa:64983,MRPL32,64983:down|hsa:9801,MRPL19,9801:down|hsa:51073,MRPL4,51073:up|hsa:11222,MRPL3,11222:down|hsa:84545,MRPL43,84545:up|hsa:65005,MRPL9,65005:down
Mitochondrial translation termination	Reactome	REACT_268261	11	83	6887	80837	0.00159721213881	0.00102675754914	0.118617494015	0.887577222529	740|118487|64969|23107|51263|64983|9801|51073|11222|84545|65005	http://www.reactome.org/cgi-bin/eventbrowser_st_id?ST_ID=REACT_268261	hsa:740,MRPL49,740:up|hsa:118487,CHCHD1,118487:down|hsa:64969,MRPS5,64969:down|hsa:23107,MRPS27,23107:down|hsa:51263,MRPL30,51263:down|hsa:64983,MRPL32,64983:down|hsa:9801,MRPL19,9801:down|hsa:51073,MRPL4,51073:up|hsa:11222,MRPL3,11222:down|hsa:84545,MRPL43,84545:up|hsa:65005,MRPL9,65005:down
Class I MHC mediated antigen processing & presentation	Reactome	REACT_75820	28	255	6887	80837	0.00406563089879	0.00315449608471	0.122908265398	0.890895827595	122706|80196|65264|2923|9491|8924|6923|7323|51130|5689|5685|5684|5687|5686|246184|10393|64219|10193|5719|5718|5716|7316|6396|29927|55585|63891|54926|9690	http://www.reactome.org/cgi-bin/eventbrowser_st_id?ST_ID=REACT_75820	hsa:122706,PSMB11,122706:up|hsa:80196,RNF34,80196:down|hsa:65264,UBE2Z,65264:down|hsa:2923,PDIA3,2923:down|hsa:9491,PSMF1,9491:down|hsa:8924,HERC2,8924:down|hsa:6923,TCEB2,6923:up|hsa:7323,UBE2D3,7323:down|hsa:51130,ASB3,51130:down|hsa:5689,PSMB1,5689:down|hsa:5685,PSMA4,5685:down|hsa:5684,PSMA3,5684:down|hsa:5687,PSMA6,5687:down|hsa:5686,PSMA5,5686:down|hsa:246184,CDC26,246184:down|hsa:10393,ANA…
Rev-mediated nuclear export of HIV RNA	Reactome	REACT_6190	5	29	6887	80837	0.000726005517642	0.000358746613556	0.124334993918	0.890895827595	7175|23511|53371|7514|348995	http://www.reactome.org/cgi-bin/eventbrowser_st_id?ST_ID=REACT_6190	hsa:7175,TPR,7175:up|hsa:23511,NUP188,23511:down|hsa:53371,NUP54,53371:down|hsa:7514,XPO1,7514:down|hsa:348995,NUP43,348995:down
Pre-NOTCH Transcription and Translation	Reactome	REACT_118568	5	29	6887	80837	0.000726005517642	0.000358746613556	0.124334993918	0.890895827595	4853|595|7027|10046|9794	http://www.reactome.org/cgi-bin/eventbrowser_st_id?ST_ID=REACT_118568	hsa:4853,NOTCH2,4853:down|hsa:595,CCND1,595:down|hsa:7027,TFDP1,7027:down|hsa:10046,MAMLD1,10046:down|hsa:9794,MAML1,9794:down
Mitotic G2-G2/M phases	Reactome	REACT_21391	15	123	6887	80837	0.00217801655293	0.00152158046439	0.124921838883	0.890895827595	890|891|23332|993|9814|5928|7316|4331|8481|55957|4957|10376|55142|22897|7514	http://www.reactome.org/cgi-bin/eventbrowser_st_id?ST_ID=REACT_21391	hsa:890,CCNA2,890:down|hsa:891,CCNB1,891:down|hsa:23332,CLASP1,23332:down|hsa:993,CDC25A,993:down|hsa:9814,SFI1,9814:up|hsa:5928,RBBP4,5928:down|hsa:7316,UBC,7316:down|hsa:4331,MNAT1,4331:down|hsa:8481,OFD1,8481:up|hsa:55957,LIN37,55957:up|hsa:4957,ODF2,4957:down|hsa:10376,TUBA1B,10376:down|hsa:55142,HAUS2,55142:down|hsa:22897,CEP164,22897:down|hsa:7514,XPO1,7514:down
Translation	Reactome	REACT_1014	17	143	6887	80837	0.00246841875998	0.00176899192202	0.125279205883	0.890895827595	6142|6745|1981|1964|8891|29927|58477|6187|1977|6747|7458|6203|6158|9789|6129|8662|6170	http://www.reactome.org/cgi-bin/eventbrowser_st_id?ST_ID=REACT_1014	hsa:6142,RPL18A,6142:up|hsa:6745,SSR1,6745:down|hsa:1981,EIF4G1,1981:down|hsa:1964,EIF1AX,1964:down|hsa:8891,EIF2B3,8891:down|hsa:29927,SEC61A1,29927:down|hsa:58477,SRPRB,58477:down|hsa:6187,RPS2,6187:up|hsa:1977,EIF4E,1977:down|hsa:6747,SSR3,6747:down|hsa:7458,EIF4H,7458:down|hsa:6203,RPS9,6203:up|hsa:6158,RPL28,6158:up|hsa:9789,SPCS2,9789:down|hsa:6129,RPL7,6129:up|hsa:8662,EIF3B,8662:down|hsa:…
Linoleic acid (LA) metabolism	Reactome	REACT_121100	2	6	6887	80837	0.000290402207057	7.42234372874e-05	0.12571658604	0.890895827595	215|60481	http://www.reactome.org/cgi-bin/eventbrowser_st_id?ST_ID=REACT_121100	hsa:215,ABCD1,215:up|hsa:60481,ELOVL5,60481:down
Synthesis of bile acids and bile salts via 24-hydroxycholesterol	Reactome	REACT_11053	3	13	6887	80837	0.000435603310585	0.000160817447456	0.125749558394	0.890895827595	1645|8644|1109	http://www.reactome.org/cgi-bin/eventbrowser_st_id?ST_ID=REACT_11053	hsa:1645,AKR1C1,1645:down|hsa:8644,AKR1C3,8644:down|hsa:1109,AKR1C4,1109:down
NF-kB is activated and signals survival	Reactome	REACT_13696	3	13	6887	80837	0.000435603310585	0.000160817447456	0.125749558394	0.890895827595	7316|4790|4792	http://www.reactome.org/cgi-bin/eventbrowser_st_id?ST_ID=REACT_13696	hsa:7316,UBC,7316:down|hsa:4790,NFKB1,4790:down|hsa:4792,NFKBIA,4792:down
Golgi Cisternae Pericentriolar Stack Reorganization	Reactome	REACT_1100	3	13	6887	80837	0.000435603310585	0.000160817447456	0.125749558394	0.890895827595	891|8548|26003	http://www.reactome.org/cgi-bin/eventbrowser_st_id?ST_ID=REACT_1100	hsa:891,CCNB1,891:down|hsa:8548,BLZF1,8548:down|hsa:26003,GORASP2,26003:down
Notch-HLH transcription pathway	Reactome	REACT_14835	3	13	6887	80837	0.000435603310585	0.000160817447456	0.125749558394	0.890895827595	4853|10046|9794	http://www.reactome.org/cgi-bin/eventbrowser_st_id?ST_ID=REACT_14835	hsa:4853,NOTCH2,4853:down|hsa:10046,MAMLD1,10046:down|hsa:9794,MAML1,9794:down
Formation of tubulin folding intermediates by CCT/TriC	Reactome	REACT_16956	4	21	6887	80837	0.000580804414114	0.000259782030506	0.12842642844	0.890895827595	7203|10376|10574|10694	http://www.reactome.org/cgi-bin/eventbrowser_st_id?ST_ID=REACT_16956	hsa:7203,CCT3,7203:down|hsa:10376,TUBA1B,10376:down|hsa:10574,CCT7,10574:down|hsa:10694,CCT8,10694:down
Lagging Strand Synthesis	Reactome	REACT_312	4	21	6887	80837	0.000580804414114	0.000259782030506	0.12842642844	0.890895827595	5982|5984|2237|5558	http://www.reactome.org/cgi-bin/eventbrowser_st_id?ST_ID=REACT_312	hsa:5982,RFC2,5982:down|hsa:5984,RFC4,5984:down|hsa:2237,FEN1,2237:down|hsa:5558,PRIM2,5558:down
APC/C:Cdc20 mediated degradation of Cyclin B	Reactome	REACT_6820	4	21	6887	80837	0.000580804414114	0.000259782030506	0.12842642844	0.890895827595	7316|891|246184|10393	http://www.reactome.org/cgi-bin/eventbrowser_st_id?ST_ID=REACT_6820	hsa:7316,UBC,7316:down|hsa:891,CCNB1,891:down|hsa:246184,CDC26,246184:down|hsa:10393,ANAPC10,10393:up
Regulation of signaling by CBL	Reactome	REACT_23787	4	21	6887	80837	0.000580804414114	0.000259782030506	0.12842642844	0.890895827595	7316|3055|5293|2534	http://www.reactome.org/cgi-bin/eventbrowser_st_id?ST_ID=REACT_23787	hsa:7316,UBC,7316:down|hsa:3055,HCK,3055:up|hsa:5293,PIK3CD,5293:down|hsa:2534,FYN,2534:down
Nephrin interactions	Reactome	REACT_23832	4	21	6887	80837	0.000580804414114	0.000259782030506	0.12842642844	0.890895827595	6709|4690|81|2534	http://www.reactome.org/cgi-bin/eventbrowser_st_id?ST_ID=REACT_23832	hsa:6709,SPTAN1,6709:down|hsa:4690,NCK1,4690:down|hsa:81,ACTN4,81:down|hsa:2534,FYN,2534:down
Mitochondrial tRNA aminoacylation	Reactome	REACT_15302	4	21	6887	80837	0.000580804414114	0.000259782030506	0.12842642844	0.890895827595	27068|55157|23438|23395	http://www.reactome.org/cgi-bin/eventbrowser_st_id?ST_ID=REACT_15302	hsa:27068,PPA2,27068:up|hsa:55157,DARS2,55157:down|hsa:23438,HARS2,23438:down|hsa:23395,LARS2,23395:down
Pausing and recovery of Tat-mediated HIV elongation	Reactome	REACT_6143	5	30	6887	80837	0.000726005517642	0.000371117186437	0.136235965465	0.900511917043	5433|51497|9150|6923|6924	http://www.reactome.org/cgi-bin/eventbrowser_st_id?ST_ID=REACT_6143	hsa:5433,POLR2D,5433:down|hsa:51497,NELFCD,51497:down|hsa:9150,CTDP1,9150:down|hsa:6923,TCEB2,6923:up|hsa:6924,TCEB3,6924:down
Tat-mediated HIV elongation arrest and recovery	Reactome	REACT_6344	5	30	6887	80837	0.000726005517642	0.000371117186437	0.136235965465	0.900511917043	5433|51497|9150|6923|6924	http://www.reactome.org/cgi-bin/eventbrowser_st_id?ST_ID=REACT_6344	hsa:5433,POLR2D,5433:down|hsa:51497,NELFCD,51497:down|hsa:9150,CTDP1,9150:down|hsa:6923,TCEB2,6923:up|hsa:6924,TCEB3,6924:down
@@Inositol phosphate metabolism	Reactome	REACT_150154	5	46	6887	80837	0.000726005517642	0.000569046352537	0.371841026093	0.973022692292	3612|9677|3632|64768|3631	http://www.reactome.org/cgi-bin/eventbrowser_st_id?ST_ID=REACT_150154	hsa:3612,IMPA1,3612:down|hsa:9677,PPIP5K1,9677:down|hsa:3632,INPP5A,3632:down|hsa:64768,IPPK,64768:down|hsa:3631,INPP4A,3631:down
HATs acetylate histones	Reactome	REACT_264245	16	136	6887	80837	0.00232321765645	0.00168239791185	0.141569574077	0.91788784728	54934|8360|55683|64769|54556|23774|255626|8359|79595|339287|112869|10943|23326|6314|9643|11143	http://www.reactome.org/cgi-bin/eventbrowser_st_id?ST_ID=REACT_264245	hsa:54934,KANSL2,54934:down|hsa:8360,HIST1H4D,8360:up|hsa:55683,KANSL3,55683:down|hsa:64769,MEAF6,64769:down|hsa:54556,ING3,54556:down|hsa:23774,BRD1,23774:down|hsa:255626,HIST1H2BA,255626:up|hsa:8359,HIST1H4A,8359:up|hsa:79595,SAP130,79595:down|hsa:339287,MSL1,339287:down|hsa:112869,CCDC101,112869:up|hsa:10943,MSL3,10943:down|hsa:23326,USP22,23326:down|hsa:6314,ATXN7,6314:down|hsa:9643,MORF4L2,9…
Synthesis of bile acids and bile salts via 7alpha-hydroxycholesterol	Reactome	REACT_11041	4	22	6887	80837	0.000580804414114	0.000272152603387	0.14288691052	0.920061776756	1645|8644|8309|1109	http://www.reactome.org/cgi-bin/eventbrowser_st_id?ST_ID=REACT_11041	hsa:1645,AKR1C1,1645:down|hsa:8644,AKR1C3,8644:down|hsa:8309,ACOX2,8309:up|hsa:1109,AKR1C4,1109:down
Leading Strand Synthesis	Reactome	REACT_1838	3	14	6887	80837	0.000435603310585	0.000173188020337	0.144233563872	0.920764033912	5982|5558|5984	http://www.reactome.org/cgi-bin/eventbrowser_st_id?ST_ID=REACT_1838	hsa:5982,RFC2,5982:down|hsa:5558,PRIM2,5558:down|hsa:5984,RFC4,5984:down
Synthesis of bile acids and bile salts via 27-hydroxycholesterol	Reactome	REACT_11048	3	14	6887	80837	0.000435603310585	0.000173188020337	0.144233563872	0.920764033912	1645|8644|1109	http://www.reactome.org/cgi-bin/eventbrowser_st_id?ST_ID=REACT_11048	hsa:1645,AKR1C1,1645:down|hsa:8644,AKR1C3,8644:down|hsa:1109,AKR1C4,1109:down
Amino acid synthesis and interconversion (transamination)	Reactome	REACT_238	3	14	6887	80837	0.000435603310585	0.000173188020337	0.144233563872	0.920764033912	29968|2752|2746	http://www.reactome.org/cgi-bin/eventbrowser_st_id?ST_ID=REACT_238	hsa:29968,PSAT1,29968:down|hsa:2752,GLUL,2752:down|hsa:2746,GLUD1,2746:down
Synthesis of Prostaglandins (PG) and Thromboxanes (TX)	Reactome	REACT_150149	3	14	6887	80837	0.000435603310585	0.000173188020337	0.144233563872	0.920764033912	5742|8644|873	http://www.reactome.org/cgi-bin/eventbrowser_st_id?ST_ID=REACT_150149	hsa:5742,PTGS1,5742:down|hsa:8644,AKR1C3,8644:down|hsa:873,CBR1,873:down
Polymerase switching on the C-strand of the telomere	Reactome	REACT_7987	3	14	6887	80837	0.000435603310585	0.000173188020337	0.144233563872	0.920764033912	5982|5558|5984	http://www.reactome.org/cgi-bin/eventbrowser_st_id?ST_ID=REACT_7987	hsa:5982,RFC2,5982:down|hsa:5558,PRIM2,5558:down|hsa:5984,RFC4,5984:down
Polymerase switching	Reactome	REACT_1792	3	14	6887	80837	0.000435603310585	0.000173188020337	0.144233563872	0.920764033912	5982|5558|5984	http://www.reactome.org/cgi-bin/eventbrowser_st_id?ST_ID=REACT_1792	hsa:5982,RFC2,5982:down|hsa:5558,PRIM2,5558:down|hsa:5984,RFC4,5984:down
Toll Like Receptor 3 (TLR3) Cascade	Reactome	REACT_6783	12	97	6887	80837	0.00174241324234	0.00119994556948	0.147343952879	0.920764033912	3665|1848|1432|841|7323|7316|1845|5604|8767|10010|4790|4792	http://www.reactome.org/cgi-bin/eventbrowser_st_id?ST_ID=REACT_6783	hsa:3665,IRF7,3665:up|hsa:1848,DUSP6,1848:down|hsa:1432,MAPK14,1432:down|hsa:841,CASP8,841:down|hsa:7323,UBE2D3,7323:down|hsa:7316,UBC,7316:down|hsa:1845,DUSP3,1845:down|hsa:5604,MAP2K1,5604:down|hsa:8767,RIPK2,8767:down|hsa:10010,TANK,10010:down|hsa:4790,NFKB1,4790:down|hsa:4792,NFKBIA,4792:down
TRIF-mediated TLR3/TLR4 signaling	Reactome	REACT_25281	12	97	6887	80837	0.00174241324234	0.00119994556948	0.147343952879	0.920764033912	3665|1848|1432|841|7323|7316|1845|5604|8767|10010|4790|4792	http://www.reactome.org/cgi-bin/eventbrowser_st_id?ST_ID=REACT_25281	hsa:3665,IRF7,3665:up|hsa:1848,DUSP6,1848:down|hsa:1432,MAPK14,1432:down|hsa:841,CASP8,841:down|hsa:7323,UBE2D3,7323:down|hsa:7316,UBC,7316:down|hsa:1845,DUSP3,1845:down|hsa:5604,MAP2K1,5604:down|hsa:8767,RIPK2,8767:down|hsa:10010,TANK,10010:down|hsa:4790,NFKB1,4790:down|hsa:4792,NFKBIA,4792:down
MyD88-independent cascade	Reactome	REACT_6809	12	97	6887	80837	0.00174241324234	0.00119994556948	0.147343952879	0.920764033912	3665|1848|1432|841|7323|7316|1845|5604|8767|10010|4790|4792	http://www.reactome.org/cgi-bin/eventbrowser_st_id?ST_ID=REACT_6809	hsa:3665,IRF7,3665:up|hsa:1848,DUSP6,1848:down|hsa:1432,MAPK14,1432:down|hsa:841,CASP8,841:down|hsa:7323,UBE2D3,7323:down|hsa:7316,UBC,7316:down|hsa:1845,DUSP3,1845:down|hsa:5604,MAP2K1,5604:down|hsa:8767,RIPK2,8767:down|hsa:10010,TANK,10010:down|hsa:4790,NFKB1,4790:down|hsa:4792,NFKBIA,4792:down
Pausing and recovery of HIV elongation	Reactome	REACT_6244	5	31	6887	80837	0.000726005517642	0.000383487759318	0.148618017752	0.920764033912	5433|51497|9150|6923|6924	http://www.reactome.org/cgi-bin/eventbrowser_st_id?ST_ID=REACT_6244	hsa:5433,POLR2D,5433:down|hsa:51497,NELFCD,51497:down|hsa:9150,CTDP1,9150:down|hsa:6923,TCEB2,6923:up|hsa:6924,TCEB3,6924:down
HIV elongation arrest and recovery	Reactome	REACT_6259	5	31	6887	80837	0.000726005517642	0.000383487759318	0.148618017752	0.920764033912	5433|51497|9150|6923|6924	http://www.reactome.org/cgi-bin/eventbrowser_st_id?ST_ID=REACT_6259	hsa:5433,POLR2D,5433:down|hsa:51497,NELFCD,51497:down|hsa:9150,CTDP1,9150:down|hsa:6923,TCEB2,6923:up|hsa:6924,TCEB3,6924:down
Tat-mediated elongation of the HIV-1 transcript	Reactome	REACT_6162	6	40	6887	80837	0.00087120662117	0.000494822915249	0.149343415912	0.920764033912	5433|9150|4331|6924|51497|6923	http://www.reactome.org/cgi-bin/eventbrowser_st_id?ST_ID=REACT_6162	hsa:5433,POLR2D,5433:down|hsa:9150,CTDP1,9150:down|hsa:4331,MNAT1,4331:down|hsa:6924,TCEB3,6924:down|hsa:51497,NELFCD,51497:down|hsa:6923,TCEB2,6923:up
Formation of HIV-1 elongation complex containing HIV-1 Tat	Reactome	REACT_6346	6	40	6887	80837	0.00087120662117	0.000494822915249	0.149343415912	0.920764033912	5433|9150|4331|6924|51497|6923	http://www.reactome.org/cgi-bin/eventbrowser_st_id?ST_ID=REACT_6346	hsa:5433,POLR2D,5433:down|hsa:9150,CTDP1,9150:down|hsa:4331,MNAT1,4331:down|hsa:6924,TCEB3,6924:down|hsa:51497,NELFCD,51497:down|hsa:6923,TCEB2,6923:up
HIV Transcription Elongation	Reactome	REACT_6274	6	40	6887	80837	0.00087120662117	0.000494822915249	0.149343415912	0.920764033912	5433|9150|4331|6924|51497|6923	http://www.reactome.org/cgi-bin/eventbrowser_st_id?ST_ID=REACT_6274	hsa:5433,POLR2D,5433:down|hsa:9150,CTDP1,9150:down|hsa:4331,MNAT1,4331:down|hsa:6924,TCEB3,6924:down|hsa:51497,NELFCD,51497:down|hsa:6923,TCEB2,6923:up
Nef and signal transduction	Reactome	REACT_11068	2	7	6887	80837	0.000290402207057	8.65940101686e-05	0.153536640265	0.920764033912	3055|2534	http://www.reactome.org/cgi-bin/eventbrowser_st_id?ST_ID=REACT_11068	hsa:3055,HCK,3055:up|hsa:2534,FYN,2534:down
TRAIL signaling	Reactome	REACT_402	2	7	6887	80837	0.000290402207057	8.65940101686e-05	0.153536640265	0.920764033912	8795|841	http://www.reactome.org/cgi-bin/eventbrowser_st_id?ST_ID=REACT_402	hsa:8795,TNFRSF10B,8795:down|hsa:841,CASP8,841:down
Interleukin-1 processing	Reactome	REACT_23950	2	7	6887	80837	0.000290402207057	8.65940101686e-05	0.153536640265	0.920764033912	4790|3552	http://www.reactome.org/cgi-bin/eventbrowser_st_id?ST_ID=REACT_23950	hsa:4790,NFKB1,4790:down|hsa:3552,IL1A,3552:down
Activation of NIMA Kinases NEK9, NEK6, NEK7	Reactome	REACT_160122	2	7	6887	80837	0.000290402207057	8.65940101686e-05	0.153536640265	0.920764033912	10783|891	http://www.reactome.org/cgi-bin/eventbrowser_st_id?ST_ID=REACT_160122	hsa:10783,NEK6,10783:down|hsa:891,CCNB1,891:down
Apoptotic execution phase	Reactome	REACT_995	7	50	6887	80837	0.0010164077247	0.000618528644062	0.157574898363	0.927213880775	5580|841|8428|6709|5339|7431|3148	http://www.reactome.org/cgi-bin/eventbrowser_st_id?ST_ID=REACT_995	hsa:5580,PRKCD,5580:down|hsa:841,CASP8,841:down|hsa:8428,STK24,8428:down|hsa:6709,SPTAN1,6709:down|hsa:5339,PLEC,5339:up|hsa:7431,VIM,7431:down|hsa:3148,HMGB2,3148:down
RNA Polymerase III Transcription Termination	Reactome	REACT_63	4	23	6887	80837	0.000580804414114	0.000284523176268	0.157950572841	0.927213880775	11128|55718|9533|51082	http://www.reactome.org/cgi-bin/eventbrowser_st_id?ST_ID=REACT_63	hsa:11128,POLR3A,11128:down|hsa:55718,POLR3E,55718:down|hsa:9533,POLR1C,9533:down|hsa:51082,POLR1D,51082:down
Telomere C-strand (Lagging Strand) Synthesis	Reactome	REACT_7961	4	23	6887	80837	0.000580804414114	0.000284523176268	0.157950572841	0.927213880775	5982|5984|2237|5558	http://www.reactome.org/cgi-bin/eventbrowser_st_id?ST_ID=REACT_7961	hsa:5982,RFC2,5982:down|hsa:5984,RFC4,5984:down|hsa:2237,FEN1,2237:down|hsa:5558,PRIM2,5558:down
RNA Polymerase II Transcription Elongation	Reactome	REACT_833	6	41	6887	80837	0.00087120662117	0.00050719348813	0.160578905786	0.930764540925	5433|9150|4331|6924|51497|6923	http://www.reactome.org/cgi-bin/eventbrowser_st_id?ST_ID=REACT_833	hsa:5433,POLR2D,5433:down|hsa:9150,CTDP1,9150:down|hsa:4331,MNAT1,4331:down|hsa:6924,TCEB3,6924:down|hsa:51497,NELFCD,51497:down|hsa:6923,TCEB2,6923:up
Formation of RNA Pol II elongation complex	Reactome	REACT_1845	6	41	6887	80837	0.00087120662117	0.00050719348813	0.160578905786	0.930764540925	5433|9150|4331|6924|51497|6923	http://www.reactome.org/cgi-bin/eventbrowser_st_id?ST_ID=REACT_1845	hsa:5433,POLR2D,5433:down|hsa:9150,CTDP1,9150:down|hsa:4331,MNAT1,4331:down|hsa:6924,TCEB3,6924:down|hsa:51497,NELFCD,51497:down|hsa:6923,TCEB2,6923:up
Formation of HIV elongation complex in the absence of HIV Tat	Reactome	REACT_22201	6	41	6887	80837	0.00087120662117	0.00050719348813	0.160578905786	0.930764540925	5433|9150|4331|6924|51497|6923	http://www.reactome.org/cgi-bin/eventbrowser_st_id?ST_ID=REACT_22201	hsa:5433,POLR2D,5433:down|hsa:9150,CTDP1,9150:down|hsa:4331,MNAT1,4331:down|hsa:6924,TCEB3,6924:down|hsa:51497,NELFCD,51497:down|hsa:6923,TCEB2,6923:up
Mitotic Prometaphase	Reactome	REACT_682	14	119	6887	80837	0.0020328154494	0.00147209817287	0.160909894281	0.930764540925	401541|891|23332|10403|11004|2491|6396|10726|348995|7514|5525|55920|9918|10376	http://www.reactome.org/cgi-bin/eventbrowser_st_id?ST_ID=REACT_682	hsa:401541,CENPP,401541:down|hsa:891,CCNB1,891:down|hsa:23332,CLASP1,23332:down|hsa:10403,NDC80,10403:down|hsa:11004,KIF2C,11004:down|hsa:2491,CENPI,2491:up|hsa:6396,SEC13,6396:down|hsa:10726,NUDC,10726:down|hsa:348995,NUP43,348995:down|hsa:7514,XPO1,7514:down|hsa:5525,PPP2R5A,5525:down|hsa:55920,RCC2,55920:down|hsa:9918,NCAPD2,9918:down|hsa:10376,TUBA1B,10376:down
Signaling by NOTCH2	Reactome	REACT_118721	5	32	6887	80837	0.000726005517642	0.000395858332199	0.161454576138	0.930764540925	83464|7316|4853|10046|9794	http://www.reactome.org/cgi-bin/eventbrowser_st_id?ST_ID=REACT_118721	hsa:83464,APH1B,83464:down|hsa:7316,UBC,7316:down|hsa:4853,NOTCH2,4853:down|hsa:10046,MAMLD1,10046:down|hsa:9794,MAML1,9794:down
DNA strand elongation	Reactome	REACT_932	5	32	6887	80837	0.000726005517642	0.000395858332199	0.161454576138	0.930764540925	5982|5558|5984|2237|4173	http://www.reactome.org/cgi-bin/eventbrowser_st_id?ST_ID=REACT_932	hsa:5982,RFC2,5982:down|hsa:5558,PRIM2,5558:down|hsa:5984,RFC4,5984:down|hsa:2237,FEN1,2237:down|hsa:4173,MCM4,4173:down
Activation of BAD and translocation to mitochondria	Reactome	REACT_549	3	15	6887	80837	0.000435603310585	0.000185558593218	0.163537881786	0.934463565842	10971|7533|5534	http://www.reactome.org/cgi-bin/eventbrowser_st_id?ST_ID=REACT_549	hsa:10971,YWHAQ,10971:down|hsa:7533,YWHAH,7533:down|hsa:5534,PPP3R1,5534:down
Late Phase of HIV Life Cycle	Reactome	REACT_6361	14	120	6887	80837	0.0020328154494	0.00148446874575	0.167524559456	0.948360920372	5433|53371|9150|23511|7316|348995|91782|4331|7175|7514|2958|6924|51497|6923	http://www.reactome.org/cgi-bin/eventbrowser_st_id?ST_ID=REACT_6361	hsa:5433,POLR2D,5433:down|hsa:53371,NUP54,53371:down|hsa:9150,CTDP1,9150:down|hsa:23511,NUP188,23511:down|hsa:7316,UBC,7316:down|hsa:348995,NUP43,348995:down|hsa:91782,CHMP7,91782:down|hsa:4331,MNAT1,4331:down|hsa:7175,TPR,7175:up|hsa:7514,XPO1,7514:down|hsa:2958,GTF2A2,2958:down|hsa:6924,TCEB3,6924:down|hsa:51497,NELFCD,51497:down|hsa:6923,TCEB2,6923:up
PKMTs methylate histone lysines	Reactome	REACT_268728	7	51	6887	80837	0.0010164077247	0.000630899216943	0.167884378333	0.949879371352	8360|79813|64754|9869|8359|64324|23067	http://www.reactome.org/cgi-bin/eventbrowser_st_id?ST_ID=REACT_268728	hsa:8360,HIST1H4D,8360:up|hsa:79813,EHMT1,79813:down|hsa:64754,SMYD3,64754:up|hsa:9869,SETDB1,9869:down|hsa:8359,HIST1H4A,8359:up|hsa:64324,NSD1,64324:down|hsa:23067,SETD1B,23067:down
Activated TLR4 signalling	Reactome	REACT_6890	13	110	6887	80837	0.00188761434587	0.00136076301694	0.168335047935	0.951609095357	3665|1848|1432|841|7323|7316|1845|114609|5604|8767|10010|4790|4792	http://www.reactome.org/cgi-bin/eventbrowser_st_id?ST_ID=REACT_6890	hsa:3665,IRF7,3665:up|hsa:1848,DUSP6,1848:down|hsa:1432,MAPK14,1432:down|hsa:841,CASP8,841:down|hsa:7323,UBE2D3,7323:down|hsa:7316,UBC,7316:down|hsa:1845,DUSP3,1845:down|hsa:114609,TIRAP,114609:down|hsa:5604,MAP2K1,5604:down|hsa:8767,RIPK2,8767:down|hsa:10010,TANK,10010:down|hsa:4790,NFKB1,4790:down|hsa:4792,NFKBIA,4792:down
mRNA Splicing - Minor Pathway	Reactome	REACT_1753	6	42	6887	80837	0.00087120662117	0.000519564061012	0.17216520552	0.959760379845	5433|9343|10992|9410|9416|23450	http://www.reactome.org/cgi-bin/eventbrowser_st_id?ST_ID=REACT_1753	hsa:5433,POLR2D,5433:down|hsa:9343,EFTUD2,9343:down|hsa:10992,SF3B2,10992:down|hsa:9410,SNRNP40,9410:down|hsa:9416,DDX23,9416:down|hsa:23450,SF3B3,23450:down
HIV Life Cycle	Reactome	REACT_6256	15	131	6887	80837	0.00217801655293	0.00162054504744	0.172857428873	0.959760379845	7175|53371|9150|5433|23511|7316|348995|91782|4331|7852|7514|2958|6924|51497|6923	http://www.reactome.org/cgi-bin/eventbrowser_st_id?ST_ID=REACT_6256	hsa:7175,TPR,7175:up|hsa:53371,NUP54,53371:down|hsa:9150,CTDP1,9150:down|hsa:5433,POLR2D,5433:down|hsa:23511,NUP188,23511:down|hsa:7316,UBC,7316:down|hsa:348995,NUP43,348995:down|hsa:91782,CHMP7,91782:down|hsa:4331,MNAT1,4331:down|hsa:7852,CXCR4,7852:down|hsa:7514,XPO1,7514:down|hsa:2958,GTF2A2,2958:down|hsa:6924,TCEB3,6924:down|hsa:51497,NELFCD,51497:down|hsa:6923,TCEB2,6923:up
Resolution of Sister Chromatid Cohesion	Reactome	REACT_150425	13	111	6887	80837	0.00188761434587	0.00137313358982	0.175420046817	0.959760379845	55920|891|23332|10403|11004|2491|6396|10726|348995|7514|5525|401541|10376	http://www.reactome.org/cgi-bin/eventbrowser_st_id?ST_ID=REACT_150425	hsa:55920,RCC2,55920:down|hsa:891,CCNB1,891:down|hsa:23332,CLASP1,23332:down|hsa:10403,NDC80,10403:down|hsa:11004,KIF2C,11004:down|hsa:2491,CENPI,2491:up|hsa:6396,SEC13,6396:down|hsa:10726,NUDC,10726:down|hsa:348995,NUP43,348995:down|hsa:7514,XPO1,7514:down|hsa:5525,PPP2R5A,5525:down|hsa:401541,CENPP,401541:down|hsa:10376,TUBA1B,10376:down
@@Glycolysis	Reactome	REACT_1383	1	25	6887	80837	0.000145201103528	0.000309264322031	0.880697733912	1.0	5230	http://www.reactome.org/cgi-bin/eventbrowser_st_id?ST_ID=REACT_1383	hsa:5230,PGK1,5230:down
@@Fanconi Anemia pathway	Reactome	REACT_18410	3	24	6887	80837	0.000435603310585	0.00029689374915	0.356893652112	0.973022692292	55120|7316|2188	http://www.reactome.org/cgi-bin/eventbrowser_st_id?ST_ID=REACT_18410	hsa:55120,FANCL,55120:down|hsa:7316,UBC,7316:down|hsa:2188,FANCF,2188:down
Synthesis of PG	Reactome	REACT_121280	2	8	6887	80837	0.000290402207057	9.89645830498e-05	0.182377566628	0.959760379845	114971|8760	http://www.reactome.org/cgi-bin/eventbrowser_st_id?ST_ID=REACT_121280	hsa:114971,PTPMT1,114971:down|hsa:8760,CDS2,8760:down
Caspase-8 activation by cleavage	Reactome	REACT_1503	2	8	6887	80837	0.000290402207057	9.89645830498e-05	0.182377566628	0.959760379845	8795|841	http://www.reactome.org/cgi-bin/eventbrowser_st_id?ST_ID=REACT_1503	hsa:8795,TNFRSF10B,8795:down|hsa:841,CASP8,841:down
G2/M DNA damage checkpoint	Reactome	REACT_897	2	8	6887	80837	0.000290402207057	9.89645830498e-05	0.182377566628	0.959760379845	891|84126	http://www.reactome.org/cgi-bin/eventbrowser_st_id?ST_ID=REACT_897	hsa:891,CCNB1,891:down|hsa:84126,ATRIP,84126:down
BH3-only proteins associate with and inactivate anti-apoptotic BCL-2 members	Reactome	REACT_330	2	8	6887	80837	0.000290402207057	9.89645830498e-05	0.182377566628	0.959760379845	5366|90427	http://www.reactome.org/cgi-bin/eventbrowser_st_id?ST_ID=REACT_330	hsa:5366,PMAIP1,5366:down|hsa:90427,BMF,90427:down
Dimerization of procaspase-8	Reactome	REACT_832	2	8	6887	80837	0.000290402207057	9.89645830498e-05	0.182377566628	0.959760379845	8795|841	http://www.reactome.org/cgi-bin/eventbrowser_st_id?ST_ID=REACT_832	hsa:8795,TNFRSF10B,8795:down|hsa:841,CASP8,841:down
Regulation by c-FLIP	Reactome	REACT_164011	2	8	6887	80837	0.000290402207057	9.89645830498e-05	0.182377566628	0.959760379845	8795|841	http://www.reactome.org/cgi-bin/eventbrowser_st_id?ST_ID=REACT_164011	hsa:8795,TNFRSF10B,8795:down|hsa:841,CASP8,841:down
mitochondrial fatty acid beta-oxidation of saturated fatty acids	Reactome	REACT_1541	2	8	6887	80837	0.000290402207057	9.89645830498e-05	0.182377566628	0.959760379845	3032|3033	http://www.reactome.org/cgi-bin/eventbrowser_st_id?ST_ID=REACT_1541	hsa:3032,HADHB,3032:down|hsa:3033,HADH,3033:down
Hedgehog 'off' state	Reactome	REACT_268323	13	112	6887	80837	0.00188761434587	0.0013855041627	0.182648623226	0.959760379845	8481|122706|5719|5718|5716|7316|5685|5689|9491|10376|5684|5687|5686	http://www.reactome.org/cgi-bin/eventbrowser_st_id?ST_ID=REACT_268323	hsa:8481,OFD1,8481:up|hsa:122706,PSMB11,122706:up|hsa:5719,PSMD13,5719:down|hsa:5718,PSMD12,5718:down|hsa:5716,PSMD10,5716:down|hsa:7316,UBC,7316:down|hsa:5685,PSMA4,5685:down|hsa:5689,PSMB1,5689:down|hsa:9491,PSMF1,9491:down|hsa:10376,TUBA1B,10376:down|hsa:5684,PSMA3,5684:down|hsa:5687,PSMA6,5687:down|hsa:5686,PSMA5,5686:down
TGF-beta receptor signaling in EMT (epithelial to mesenchymal transition)	Reactome	REACT_120726	3	16	6887	80837	0.000435603310585	0.0001979291661	0.183550654918	0.959760379845	2280|7316|50848	http://www.reactome.org/cgi-bin/eventbrowser_st_id?ST_ID=REACT_120726	hsa:2280,FKBP1A,2280:down|hsa:7316,UBC,7316:down|hsa:50848,F11R,50848:down
Translation initiation complex formation	Reactome	REACT_1979	7	53	6887	80837	0.0010164077247	0.000655640362705	0.189351408868	0.971329758752	1981|1964|7458|6187|1977|8662|6203	http://www.reactome.org/cgi-bin/eventbrowser_st_id?ST_ID=REACT_1979	hsa:1981,EIF4G1,1981:down|hsa:1964,EIF1AX,1964:down|hsa:7458,EIF4H,7458:down|hsa:6187,RPS2,6187:up|hsa:1977,EIF4E,1977:down|hsa:8662,EIF3B,8662:down|hsa:6203,RPS9,6203:up
Ribosomal scanning and start codon recognition	Reactome	REACT_931	7	53	6887	80837	0.0010164077247	0.000655640362705	0.189351408868	0.971329758752	1981|1964|7458|6187|1977|8662|6203	http://www.reactome.org/cgi-bin/eventbrowser_st_id?ST_ID=REACT_931	hsa:1981,EIF4G1,1981:down|hsa:1964,EIF1AX,1964:down|hsa:7458,EIF4H,7458:down|hsa:6187,RPS2,6187:up|hsa:1977,EIF4E,1977:down|hsa:8662,EIF3B,8662:down|hsa:6203,RPS9,6203:up
Regulation of Hypoxia-inducible Factor (HIF) by oxygen	Reactome	REACT_120815	4	25	6887	80837	0.000580804414114	0.000309264322031	0.189684868425	0.971329758752	7316|2034|6923|7323	http://www.reactome.org/cgi-bin/eventbrowser_st_id?ST_ID=REACT_120815	hsa:7316,UBC,7316:down|hsa:2034,EPAS1,2034:down|hsa:6923,TCEB2,6923:up|hsa:7323,UBE2D3,7323:down
Cellular response to hypoxia	Reactome	REACT_121311	4	25	6887	80837	0.000580804414114	0.000309264322031	0.189684868425	0.971329758752	7316|2034|6923|7323	http://www.reactome.org/cgi-bin/eventbrowser_st_id?ST_ID=REACT_121311	hsa:7316,UBC,7316:down|hsa:2034,EPAS1,2034:down|hsa:6923,TCEB2,6923:up|hsa:7323,UBE2D3,7323:down
Signaling by FGFR1 mutants	Reactome	REACT_120999	4	25	6887	80837	0.000580804414114	0.000309264322031	0.189684868425	0.971329758752	6774|26127|399687|613	http://www.reactome.org/cgi-bin/eventbrowser_st_id?ST_ID=REACT_120999	hsa:6774,STAT3,6774:down|hsa:26127,FGFR1OP2,26127:down|hsa:399687,MYO18A,399687:down|hsa:613,BCR,613:down
Synthesis of bile acids and bile salts	Reactome	REACT_11054	4	25	6887	80837	0.000580804414114	0.000309264322031	0.189684868425	0.971329758752	1645|8644|8309|1109	http://www.reactome.org/cgi-bin/eventbrowser_st_id?ST_ID=REACT_11054	hsa:1645,AKR1C1,1645:down|hsa:8644,AKR1C3,8644:down|hsa:8309,ACOX2,8309:up|hsa:1109,AKR1C4,1109:down
Chromosome Maintenance	Reactome	REACT_22172	12	103	6887	80837	0.00174241324234	0.00127416900677	0.191582681426	0.973022692292	8360|2491|401541|255626|5984|8359|4869|2237|5982|3014|5928|5558	http://www.reactome.org/cgi-bin/eventbrowser_st_id?ST_ID=REACT_22172	hsa:8360,HIST1H4D,8360:up|hsa:2491,CENPI,2491:up|hsa:401541,CENPP,401541:down|hsa:255626,HIST1H2BA,255626:up|hsa:5984,RFC4,5984:down|hsa:8359,HIST1H4A,8359:up|hsa:4869,NPM1,4869:down|hsa:2237,FEN1,2237:down|hsa:5982,RFC2,5982:down|hsa:3014,H2AFX,3014:up|hsa:5928,RBBP4,5928:down|hsa:5558,PRIM2,5558:down
Nuclear Envelope Breakdown	Reactome	REACT_160255	6	44	6887	80837	0.00087120662117	0.000544305206774	0.196314868208	0.973022692292	10783|53371|891|23511|348995|7175	http://www.reactome.org/cgi-bin/eventbrowser_st_id?ST_ID=REACT_160255	hsa:10783,NEK6,10783:down|hsa:53371,NUP54,53371:down|hsa:891,CCNB1,891:down|hsa:23511,NUP188,23511:down|hsa:348995,NUP43,348995:down|hsa:7175,TPR,7175:up
Signaling by VEGF	Reactome	REACT_12529	13	114	6887	80837	0.00188761434587	0.00141024530846	0.197522652659	0.973022692292	79109|1432|558|5580|4690|5604|63916|9564|1495|7424|4846|10458|2534	http://www.reactome.org/cgi-bin/eventbrowser_st_id?ST_ID=REACT_12529	hsa:79109,MAPKAP1,79109:down|hsa:1432,MAPK14,1432:down|hsa:558,AXL,558:down|hsa:5580,PRKCD,5580:down|hsa:4690,NCK1,4690:down|hsa:5604,MAP2K1,5604:down|hsa:63916,ELMO2,63916:down|hsa:9564,BCAR1,9564:up|hsa:1495,CTNNA1,1495:down|hsa:7424,VEGFC,7424:down|hsa:4846,NOS3,4846:up|hsa:10458,BAIAP2,10458:up|hsa:2534,FYN,2534:down
Activation of the mRNA upon binding of the cap-binding complex and eIFs, and subsequent binding to 43S	Reactome	REACT_1258	7	54	6887	80837	0.0010164077247	0.000668010935586	0.200481751103	0.973022692292	1981|1964|7458|6187|1977|8662|6203	http://www.reactome.org/cgi-bin/eventbrowser_st_id?ST_ID=REACT_1258	hsa:1981,EIF4G1,1981:down|hsa:1964,EIF1AX,1964:down|hsa:7458,EIF4H,7458:down|hsa:6187,RPS2,6187:up|hsa:1977,EIF4E,1977:down|hsa:8662,EIF3B,8662:down|hsa:6203,RPS9,6203:up
RNA Polymerase III Transcription Initiation	Reactome	REACT_281	5	35	6887	80837	0.000726005517642	0.000432970050843	0.202403752283	0.973022692292	11128|55718|9533|51082|2975	http://www.reactome.org/cgi-bin/eventbrowser_st_id?ST_ID=REACT_281	hsa:11128,POLR3A,11128:down|hsa:55718,POLR3E,55718:down|hsa:9533,POLR1C,9533:down|hsa:51082,POLR1D,51082:down|hsa:2975,GTF3C1,2975:down
Activation of IRF3/IRF7 mediated by TBK1/IKK epsilon	Reactome	REACT_25148	3	17	6887	80837	0.000435603310585	0.000210299738981	0.204162260271	0.973022692292	3665|7316|10010	http://www.reactome.org/cgi-bin/eventbrowser_st_id?ST_ID=REACT_25148	hsa:3665,IRF7,3665:up|hsa:7316,UBC,7316:down|hsa:10010,TANK,10010:down
Phosphorylation of the APC/C	Reactome	REACT_6904	3	17	6887	80837	0.000435603310585	0.000210299738981	0.204162260271	0.973022692292	891|246184|10393	http://www.reactome.org/cgi-bin/eventbrowser_st_id?ST_ID=REACT_6904	hsa:891,CCNB1,891:down|hsa:246184,CDC26,246184:down|hsa:10393,ANAPC10,10393:up
Tristetraprolin (TTP) destabilizes mRNA	Reactome	REACT_25064	3	17	6887	80837	0.000435603310585	0.000210299738981	0.204162260271	0.973022692292	5393|51010|23404	http://www.reactome.org/cgi-bin/eventbrowser_st_id?ST_ID=REACT_25064	hsa:5393,EXOSC9,5393:down|hsa:51010,EXOSC3,51010:down|hsa:23404,EXOSC2,23404:down
Regulation of Glucokinase by Glucokinase Regulatory Protein	Reactome	REACT_6804	4	26	6887	80837	0.000580804414114	0.000321634894912	0.206251343076	0.973022692292	7175|23511|53371|348995	http://www.reactome.org/cgi-bin/eventbrowser_st_id?ST_ID=REACT_6804	hsa:7175,TPR,7175:up|hsa:23511,NUP188,23511:down|hsa:53371,NUP54,53371:down|hsa:348995,NUP43,348995:down
VEGFA-VEGFR2 Pathway	Reactome	REACT_264464	12	105	6887	80837	0.00174241324234	0.00129891015253	0.207552164993	0.973022692292	79109|1432|558|5580|4690|5604|63916|9564|1495|4846|10458|2534	http://www.reactome.org/cgi-bin/eventbrowser_st_id?ST_ID=REACT_264464	hsa:79109,MAPKAP1,79109:down|hsa:1432,MAPK14,1432:down|hsa:558,AXL,558:down|hsa:5580,PRKCD,5580:down|hsa:4690,NCK1,4690:down|hsa:5604,MAP2K1,5604:down|hsa:63916,ELMO2,63916:down|hsa:9564,BCAR1,9564:up|hsa:1495,CTNNA1,1495:down|hsa:4846,NOS3,4846:up|hsa:10458,BAIAP2,10458:up|hsa:2534,FYN,2534:down
RNA Polymerase I Transcription Initiation	Reactome	REACT_953	6	45	6887	80837	0.00087120662117	0.000556675779655	0.208838446685	0.973022692292	9533|4331|25885|51082|5928|1108	http://www.reactome.org/cgi-bin/eventbrowser_st_id?ST_ID=REACT_953	hsa:9533,POLR1C,9533:down|hsa:4331,MNAT1,4331:down|hsa:25885,POLR1A,25885:down|hsa:51082,POLR1D,51082:down|hsa:5928,RBBP4,5928:down|hsa:1108,CHD4,1108:down
XBP1(S) activates chaperone genes	Reactome	REACT_18273	6	45	6887	80837	0.00087120662117	0.000556675779655	0.208838446685	0.973022692292	4189|11015|58477|6745|27230|10954	http://www.reactome.org/cgi-bin/eventbrowser_st_id?ST_ID=REACT_18273	hsa:4189,DNAJB9,4189:down|hsa:11015,KDELR3,11015:down|hsa:58477,SRPRB,58477:down|hsa:6745,SSR1,6745:down|hsa:27230,SERP1,27230:down|hsa:10954,PDIA5,10954:down
HDMs demethylate histones	Reactome	REACT_263961	6	45	6887	80837	0.00087120662117	0.000556675779655	0.208838446685	0.973022692292	5253|22992|8360|23133|23028|8359	http://www.reactome.org/cgi-bin/eventbrowser_st_id?ST_ID=REACT_263961	hsa:5253,PHF2,5253:down|hsa:22992,KDM2A,22992:down|hsa:8360,HIST1H4D,8360:up|hsa:23133,PHF8,23133:down|hsa:23028,KDM1A,23028:down|hsa:8359,HIST1H4A,8359:up
Signaling by Hedgehog	Reactome	REACT_264508	16	147	6887	80837	0.00232321765645	0.00181847421354	0.210642345841	0.973022692292	2121|8481|122706|5719|5718|5716|7316|2619|23288|5685|5689|9491|10376|5684|5687|5686	http://www.reactome.org/cgi-bin/eventbrowser_st_id?ST_ID=REACT_264508	hsa:2121,EVC,2121:down|hsa:8481,OFD1,8481:up|hsa:122706,PSMB11,122706:up|hsa:5719,PSMD13,5719:down|hsa:5718,PSMD12,5718:down|hsa:5716,PSMD10,5716:down|hsa:7316,UBC,7316:down|hsa:2619,GAS1,2619:down|hsa:23288,IQCE,23288:down|hsa:5685,PSMA4,5685:down|hsa:5689,PSMB1,5689:down|hsa:9491,PSMF1,9491:down|hsa:10376,TUBA1B,10376:down|hsa:5684,PSMA3,5684:down|hsa:5687,PSMA6,5687:down|hsa:5686,PSMA5,5686:do…
FCGR activation	Reactome	REACT_160274	2	9	6887	80837	0.000290402207057	0.000111335155931	0.211907671248	0.973022692292	3055|2534	http://www.reactome.org/cgi-bin/eventbrowser_st_id?ST_ID=REACT_160274	hsa:3055,HCK,3055:up|hsa:2534,FYN,2534:down
eNOS activation	Reactome	REACT_12477	2	9	6887	80837	0.000290402207057	0.000111335155931	0.211907671248	0.973022692292	4846|10434	http://www.reactome.org/cgi-bin/eventbrowser_st_id?ST_ID=REACT_12477	hsa:4846,NOS3,4846:up|hsa:10434,LYPLA1,10434:down
Prefoldin mediated transfer of substrate to CCT/TriC	Reactome	REACT_16936	4	27	6887	80837	0.000580804414114	0.000334005467793	0.223213777893	0.973022692292	7203|10574|5203|10694	http://www.reactome.org/cgi-bin/eventbrowser_st_id?ST_ID=REACT_16936	hsa:7203,CCT3,7203:down|hsa:10574,CCT7,10574:down|hsa:5203,PFDN4,5203:up|hsa:10694,CCT8,10694:down
Cytosolic sensors of pathogen-associated DNA	Reactome	REACT_118823	8	66	6887	80837	0.00116160882823	0.000816457810161	0.223504548846	0.973022692292	3665|55718|7316|9533|51082|11128|4790|4792	http://www.reactome.org/cgi-bin/eventbrowser_st_id?ST_ID=REACT_118823	hsa:3665,IRF7,3665:up|hsa:55718,POLR3E,55718:down|hsa:7316,UBC,7316:down|hsa:9533,POLR1C,9533:down|hsa:51082,POLR1D,51082:down|hsa:11128,POLR3A,11128:down|hsa:4790,NFKB1,4790:down|hsa:4792,NFKBIA,4792:down
Pre-NOTCH Processing in Golgi	Reactome	REACT_118798	3	18	6887	80837	0.000435603310585	0.000222670311862	0.225266453475	0.973022692292	4853|6487|2683	http://www.reactome.org/cgi-bin/eventbrowser_st_id?ST_ID=REACT_118798	hsa:4853,NOTCH2,4853:down|hsa:6487,ST3GAL3,6487:up|hsa:2683,B4GALT1,2683:down
Epigenetic regulation of gene expression	Reactome	REACT_264098	13	118	6887	80837	0.00188761434587	0.00145972759999	0.228830443373	0.973022692292	1788|8360|11176|8359|9533|255626|3014|4331|25885|51082|5928|79595|8726	http://www.reactome.org/cgi-bin/eventbrowser_st_id?ST_ID=REACT_264098	hsa:1788,DNMT3A,1788:down|hsa:8360,HIST1H4D,8360:up|hsa:11176,BAZ2A,11176:down|hsa:8359,HIST1H4A,8359:up|hsa:9533,POLR1C,9533:down|hsa:255626,HIST1H2BA,255626:up|hsa:3014,H2AFX,3014:up|hsa:4331,MNAT1,4331:down|hsa:25885,POLR1A,25885:down|hsa:51082,POLR1D,51082:down|hsa:5928,RBBP4,5928:down|hsa:79595,SAP130,79595:down|hsa:8726,EED,8726:down
Glucose transport	Reactome	REACT_212	5	37	6887	80837	0.000726005517642	0.000457711196606	0.231430618698	0.973022692292	7175|23511|3098|348995|53371	http://www.reactome.org/cgi-bin/eventbrowser_st_id?ST_ID=REACT_212	hsa:7175,TPR,7175:up|hsa:23511,NUP188,23511:down|hsa:3098,HK1,3098:down|hsa:348995,NUP43,348995:down|hsa:53371,NUP54,53371:down
IRE1alpha activates chaperones	Reactome	REACT_18368	6	47	6887	80837	0.00087120662117	0.000581416925418	0.234678737443	0.973022692292	4189|11015|58477|6745|27230|10954	http://www.reactome.org/cgi-bin/eventbrowser_st_id?ST_ID=REACT_18368	hsa:4189,DNAJB9,4189:down|hsa:11015,KDELR3,11015:down|hsa:58477,SRPRB,58477:down|hsa:6745,SSR1,6745:down|hsa:27230,SERP1,27230:down|hsa:10954,PDIA5,10954:down
Vpr-mediated nuclear import of PICs	Reactome	REACT_7991	4	28	6887	80837	0.000580804414114	0.000346376040674	0.240519591961	0.973022692292	7175|23511|53371|348995	http://www.reactome.org/cgi-bin/eventbrowser_st_id?ST_ID=REACT_7991	hsa:7175,TPR,7175:up|hsa:23511,NUP188,23511:down|hsa:53371,NUP54,53371:down|hsa:348995,NUP43,348995:down
RNA Polymerase I Promoter Escape	Reactome	REACT_1913	4	28	6887	80837	0.000580804414114	0.000346376040674	0.240519591961	0.973022692292	25885|9533|51082|4331	http://www.reactome.org/cgi-bin/eventbrowser_st_id?ST_ID=REACT_1913	hsa:25885,POLR1A,25885:down|hsa:9533,POLR1C,9533:down|hsa:51082,POLR1D,51082:down|hsa:4331,MNAT1,4331:down
Interaction With The Zona Pellucida	Reactome	REACT_163933	2	10	6887	80837	0.000290402207057	0.000123705728812	0.241841036038	0.973022692292	5016|2683	http://www.reactome.org/cgi-bin/eventbrowser_st_id?ST_ID=REACT_163933	hsa:5016,OVGP1,5016:up|hsa:2683,B4GALT1,2683:down
E2F-enabled inhibition of pre-replication complex formation	Reactome	REACT_1321	2	10	6887	80837	0.000290402207057	0.000123705728812	0.241841036038	0.973022692292	891|993	http://www.reactome.org/cgi-bin/eventbrowser_st_id?ST_ID=REACT_1321	hsa:891,CCNB1,891:down|hsa:993,CDC25A,993:down
alpha-linolenic (omega3) and linoleic (omega6) acid metabolism	Reactome	REACT_121284	2	10	6887	80837	0.000290402207057	0.000123705728812	0.241841036038	0.973022692292	215|60481	http://www.reactome.org/cgi-bin/eventbrowser_st_id?ST_ID=REACT_121284	hsa:215,ABCD1,215:up|hsa:60481,ELOVL5,60481:down
Activation of SMO	Reactome	REACT_267753	2	10	6887	80837	0.000290402207057	0.000123705728812	0.241841036038	0.973022692292	2121|23288	http://www.reactome.org/cgi-bin/eventbrowser_st_id?ST_ID=REACT_267753	hsa:2121,EVC,2121:down|hsa:23288,IQCE,23288:down
alpha-linolenic acid (ALA) metabolism	Reactome	REACT_121147	2	10	6887	80837	0.000290402207057	0.000123705728812	0.241841036038	0.973022692292	215|60481	http://www.reactome.org/cgi-bin/eventbrowser_st_id?ST_ID=REACT_121147	hsa:215,ABCD1,215:up|hsa:60481,ELOVL5,60481:down
Regulated proteolysis of p75NTR	Reactome	REACT_13443	2	10	6887	80837	0.000290402207057	0.000123705728812	0.241841036038	0.973022692292	83464|4790	http://www.reactome.org/cgi-bin/eventbrowser_st_id?ST_ID=REACT_13443	hsa:83464,APH1B,83464:down|hsa:4790,NFKB1,4790:down
Synthesis of pyrophosphates in the cytosol	Reactome	REACT_150188	2	10	6887	80837	0.000290402207057	0.000123705728812	0.241841036038	0.973022692292	9677|64768	http://www.reactome.org/cgi-bin/eventbrowser_st_id?ST_ID=REACT_150188	hsa:9677,PPIP5K1,9677:down|hsa:64768,IPPK,64768:down
misspliced LRP5 mutants have enhanced beta-catenin-dependent signaling	Reactome	REACT_264594	22	216	6887	80837	0.00319442427762	0.00267204374235	0.242685710331	0.973022692292	8360|607|122706|255626|5525|23401|9491|7090|7514|5689|5685|5684|5687|5686|83999|8359|4609|5719|5718|5716|7316|3014	http://www.reactome.org/cgi-bin/eventbrowser_st_id?ST_ID=REACT_264594	hsa:8360,HIST1H4D,8360:up|hsa:607,BCL9,607:down|hsa:122706,PSMB11,122706:up|hsa:255626,HIST1H2BA,255626:up|hsa:5525,PPP2R5A,5525:down|hsa:23401,FRAT2,23401:down|hsa:9491,PSMF1,9491:down|hsa:7090,TLE3,7090:down|hsa:7514,XPO1,7514:down|hsa:5689,PSMB1,5689:down|hsa:5685,PSMA4,5685:down|hsa:5684,PSMA3,5684:down|hsa:5687,PSMA6,5687:down|hsa:5686,PSMA5,5686:down|hsa:83999,KREMEN1,83999:up|hsa:8359,HIST…
RNF mutants show enhanced WNT signaling and proliferation	Reactome	REACT_264378	22	216	6887	80837	0.00319442427762	0.00267204374235	0.242685710331	0.973022692292	8360|607|122706|255626|5525|23401|9491|7090|7514|5689|5685|5684|5687|5686|83999|8359|4609|5719|5718|5716|7316|3014	http://www.reactome.org/cgi-bin/eventbrowser_st_id?ST_ID=REACT_264378	hsa:8360,HIST1H4D,8360:up|hsa:607,BCL9,607:down|hsa:122706,PSMB11,122706:up|hsa:255626,HIST1H2BA,255626:up|hsa:5525,PPP2R5A,5525:down|hsa:23401,FRAT2,23401:down|hsa:9491,PSMF1,9491:down|hsa:7090,TLE3,7090:down|hsa:7514,XPO1,7514:down|hsa:5689,PSMB1,5689:down|hsa:5685,PSMA4,5685:down|hsa:5684,PSMA3,5684:down|hsa:5687,PSMA6,5687:down|hsa:5686,PSMA5,5686:down|hsa:83999,KREMEN1,83999:up|hsa:8359,HIST…
TCF dependent signaling in response to WNT	Reactome	REACT_264596	22	216	6887	80837	0.00319442427762	0.00267204374235	0.242685710331	0.973022692292	8360|607|122706|255626|5525|23401|9491|7090|7514|5689|5685|5684|5687|5686|83999|8359|4609|5719|5718|5716|7316|3014	http://www.reactome.org/cgi-bin/eventbrowser_st_id?ST_ID=REACT_264596	hsa:8360,HIST1H4D,8360:up|hsa:607,BCL9,607:down|hsa:122706,PSMB11,122706:up|hsa:255626,HIST1H2BA,255626:up|hsa:5525,PPP2R5A,5525:down|hsa:23401,FRAT2,23401:down|hsa:9491,PSMF1,9491:down|hsa:7090,TLE3,7090:down|hsa:7514,XPO1,7514:down|hsa:5689,PSMB1,5689:down|hsa:5685,PSMA4,5685:down|hsa:5684,PSMA3,5684:down|hsa:5687,PSMA6,5687:down|hsa:5686,PSMA5,5686:down|hsa:83999,KREMEN1,83999:up|hsa:8359,HIST…
XAV939 inhibits tankyrase, stabilizing AXIN	Reactome	REACT_264356	22	216	6887	80837	0.00319442427762	0.00267204374235	0.242685710331	0.973022692292	8360|607|122706|255626|5525|23401|9491|7090|7514|5689|5685|5684|5687|5686|83999|8359|4609|5719|5718|5716|7316|3014	http://www.reactome.org/cgi-bin/eventbrowser_st_id?ST_ID=REACT_264356	hsa:8360,HIST1H4D,8360:up|hsa:607,BCL9,607:down|hsa:122706,PSMB11,122706:up|hsa:255626,HIST1H2BA,255626:up|hsa:5525,PPP2R5A,5525:down|hsa:23401,FRAT2,23401:down|hsa:9491,PSMF1,9491:down|hsa:7090,TLE3,7090:down|hsa:7514,XPO1,7514:down|hsa:5689,PSMB1,5689:down|hsa:5685,PSMA4,5685:down|hsa:5684,PSMA3,5684:down|hsa:5687,PSMA6,5687:down|hsa:5686,PSMA5,5686:down|hsa:83999,KREMEN1,83999:up|hsa:8359,HIST…
Fcgamma receptor (FCGR) dependent phagocytosis	Reactome	REACT_160123	9	78	6887	80837	0.00130680993176	0.000964904684736	0.242707545995	0.973022692292	4690|3055|5580|147179|10552|63916|4627|10458|2534	http://www.reactome.org/cgi-bin/eventbrowser_st_id?ST_ID=REACT_160123	hsa:4690,NCK1,4690:down|hsa:3055,HCK,3055:up|hsa:5580,PRKCD,5580:down|hsa:147179,WIPF2,147179:down|hsa:10552,ARPC1A,10552:down|hsa:63916,ELMO2,63916:down|hsa:4627,MYH9,4627:down|hsa:10458,BAIAP2,10458:up|hsa:2534,FYN,2534:down
Signaling by WNT in cancer	Reactome	REACT_264125	24	238	6887	80837	0.00348482648468	0.00294419634573	0.244503656553	0.973022692292	8360|607|122706|255626|5525|23401|9491|7090|7514|5689|5685|5684|5687|5686|83999|8359|4609|79971|5719|5718|5716|7316|3014|8724	http://www.reactome.org/cgi-bin/eventbrowser_st_id?ST_ID=REACT_264125	hsa:8360,HIST1H4D,8360:up|hsa:607,BCL9,607:down|hsa:122706,PSMB11,122706:up|hsa:255626,HIST1H2BA,255626:up|hsa:5525,PPP2R5A,5525:down|hsa:23401,FRAT2,23401:down|hsa:9491,PSMF1,9491:down|hsa:7090,TLE3,7090:down|hsa:7514,XPO1,7514:down|hsa:5689,PSMB1,5689:down|hsa:5685,PSMA4,5685:down|hsa:5684,PSMA3,5684:down|hsa:5687,PSMA6,5687:down|hsa:5686,PSMA5,5686:down|hsa:83999,KREMEN1,83999:up|hsa:8359,HIST…
Deposition of new CENPA-containing nucleosomes at the centromere	Reactome	REACT_22186	8	68	6887	80837	0.00116160882823	0.000841198955924	0.245386105217	0.973022692292	8360|2491|401541|255626|3014|8359|4869|5928	http://www.reactome.org/cgi-bin/eventbrowser_st_id?ST_ID=REACT_22186	hsa:8360,HIST1H4D,8360:up|hsa:2491,CENPI,2491:up|hsa:401541,CENPP,401541:down|hsa:255626,HIST1H2BA,255626:up|hsa:3014,H2AFX,3014:up|hsa:8359,HIST1H4A,8359:up|hsa:4869,NPM1,4869:down|hsa:5928,RBBP4,5928:down
Nucleosome assembly	Reactome	REACT_22344	8	68	6887	80837	0.00116160882823	0.000841198955924	0.245386105217	0.973022692292	8360|2491|401541|255626|3014|8359|4869|5928	http://www.reactome.org/cgi-bin/eventbrowser_st_id?ST_ID=REACT_22344	hsa:8360,HIST1H4D,8360:up|hsa:2491,CENPI,2491:up|hsa:401541,CENPP,401541:down|hsa:255626,HIST1H2BA,255626:up|hsa:3014,H2AFX,3014:up|hsa:8359,HIST1H4A,8359:up|hsa:4869,NPM1,4869:down|hsa:5928,RBBP4,5928:down
Viral Messenger RNA Synthesis	Reactome	REACT_6354	5	38	6887	80837	0.000726005517642	0.000470081769487	0.246367321919	0.973022692292	7175|23511|53371|348995|5433	http://www.reactome.org/cgi-bin/eventbrowser_st_id?ST_ID=REACT_6354	hsa:7175,TPR,7175:up|hsa:23511,NUP188,23511:down|hsa:53371,NUP54,53371:down|hsa:348995,NUP43,348995:down|hsa:5433,POLR2D,5433:down
Na+/Cl- dependent neurotransmitter transporters	Reactome	REACT_20506	3	19	6887	80837	0.000435603310585	0.000235040884743	0.246761256571	0.973022692292	348932|340024|6533	http://www.reactome.org/cgi-bin/eventbrowser_st_id?ST_ID=REACT_20506	hsa:348932,SLC6A18,348932:up|hsa:340024,SLC6A19,340024:up|hsa:6533,SLC6A6,6533:down
Peroxisomal lipid metabolism	Reactome	REACT_16957	3	19	6887	80837	0.000435603310585	0.000235040884743	0.246761256571	0.973022692292	5264|215|8309	http://www.reactome.org/cgi-bin/eventbrowser_st_id?ST_ID=REACT_16957	hsa:5264,PHYH,5264:down|hsa:215,ABCD1,215:up|hsa:8309,ACOX2,8309:up
Eukaryotic Translation Initiation	Reactome	REACT_2159	12	110	6887	80837	0.00174241324234	0.00136076301694	0.249804353562	0.973022692292	6142|1981|1964|7458|6187|1977|8662|8891|6203|6158|6129|6170	http://www.reactome.org/cgi-bin/eventbrowser_st_id?ST_ID=REACT_2159	hsa:6142,RPL18A,6142:up|hsa:1981,EIF4G1,1981:down|hsa:1964,EIF1AX,1964:down|hsa:7458,EIF4H,7458:down|hsa:6187,RPS2,6187:up|hsa:1977,EIF4E,1977:down|hsa:8662,EIF3B,8662:down|hsa:8891,EIF2B3,8891:down|hsa:6203,RPS9,6203:up|hsa:6158,RPL28,6158:up|hsa:6129,RPL7,6129:up|hsa:6170,RPL39,6170:up
Cap-dependent Translation Initiation	Reactome	REACT_2099	12	110	6887	80837	0.00174241324234	0.00136076301694	0.249804353562	0.973022692292	6142|1981|1964|7458|6187|1977|8662|8891|6203|6158|6129|6170	http://www.reactome.org/cgi-bin/eventbrowser_st_id?ST_ID=REACT_2099	hsa:6142,RPL18A,6142:up|hsa:1981,EIF4G1,1981:down|hsa:1964,EIF1AX,1964:down|hsa:7458,EIF4H,7458:down|hsa:6187,RPS2,6187:up|hsa:1977,EIF4E,1977:down|hsa:8662,EIF3B,8662:down|hsa:8891,EIF2B3,8891:down|hsa:6203,RPS9,6203:up|hsa:6158,RPL28,6158:up|hsa:6129,RPL7,6129:up|hsa:6170,RPL39,6170:up
Extension of Telomeres	Reactome	REACT_8030	4	29	6887	80837	0.000580804414114	0.000358746613556	0.258116800108	0.973022692292	5982|5984|2237|5558	http://www.reactome.org/cgi-bin/eventbrowser_st_id?ST_ID=REACT_8030	hsa:5982,RFC2,5982:down|hsa:5984,RFC4,5984:down|hsa:2237,FEN1,2237:down|hsa:5558,PRIM2,5558:down
TRAF6 mediated IRF7 activation	Reactome	REACT_24938	4	29	6887	80837	0.000580804414114	0.000358746613556	0.258116800108	0.973022692292	3665|10010|3660|57506	http://www.reactome.org/cgi-bin/eventbrowser_st_id?ST_ID=REACT_24938	hsa:3665,IRF7,3665:up|hsa:10010,TANK,10010:down|hsa:3660,IRF2,3660:down|hsa:57506,MAVS,57506:down
RNA Polymerase I Transcription Termination	Reactome	REACT_1074	4	29	6887	80837	0.000580804414114	0.000358746613556	0.258116800108	0.973022692292	25885|9533|51082|4331	http://www.reactome.org/cgi-bin/eventbrowser_st_id?ST_ID=REACT_1074	hsa:25885,POLR1A,25885:down|hsa:9533,POLR1C,9533:down|hsa:51082,POLR1D,51082:down|hsa:4331,MNAT1,4331:down
Toll Like Receptor 4 (TLR4) Cascade	Reactome	REACT_6894	13	122	6887	80837	0.00188761434587	0.00150920989151	0.261987655026	0.973022692292	3665|1848|1432|841|7323|7316|1845|114609|5604|8767|10010|4790|4792	http://www.reactome.org/cgi-bin/eventbrowser_st_id?ST_ID=REACT_6894	hsa:3665,IRF7,3665:up|hsa:1848,DUSP6,1848:down|hsa:1432,MAPK14,1432:down|hsa:841,CASP8,841:down|hsa:7323,UBE2D3,7323:down|hsa:7316,UBC,7316:down|hsa:1845,DUSP3,1845:down|hsa:114609,TIRAP,114609:down|hsa:5604,MAP2K1,5604:down|hsa:8767,RIPK2,8767:down|hsa:10010,TANK,10010:down|hsa:4790,NFKB1,4790:down|hsa:4792,NFKBIA,4792:down
Fatty Acyl-CoA Biosynthesis	Reactome	REACT_1319	3	20	6887	80837	0.000435603310585	0.000247411457625	0.268549627375	0.973022692292	2182|60481|47	http://www.reactome.org/cgi-bin/eventbrowser_st_id?ST_ID=REACT_1319	hsa:2182,ACSL4,2182:up|hsa:60481,ELOVL5,60481:down|hsa:47,ACLY,47:down
Downstream signaling events of B Cell Receptor (BCR)	Reactome	REACT_118638	16	155	6887	80837	0.00232321765645	0.00191743879659	0.268774577105	0.973022692292	79109|122706|5719|5718|5716|7316|5293|5689|2534|9491|5685|5684|5687|5686|4790|4792	http://www.reactome.org/cgi-bin/eventbrowser_st_id?ST_ID=REACT_118638	hsa:79109,MAPKAP1,79109:down|hsa:122706,PSMB11,122706:up|hsa:5719,PSMD13,5719:down|hsa:5718,PSMD12,5718:down|hsa:5716,PSMD10,5716:down|hsa:7316,UBC,7316:down|hsa:5293,PIK3CD,5293:down|hsa:5689,PSMB1,5689:down|hsa:2534,FYN,2534:down|hsa:9491,PSMF1,9491:down|hsa:5685,PSMA4,5685:down|hsa:5684,PSMA3,5684:down|hsa:5687,PSMA6,5687:down|hsa:5686,PSMA5,5686:down|hsa:4790,NFKB1,4790:down|hsa:4792,NFKBIA,4…
Condensation of Prometaphase Chromosomes	Reactome	REACT_150260	2	11	6887	80837	0.000290402207057	0.000136076301694	0.271932377236	0.973022692292	891|9918	http://www.reactome.org/cgi-bin/eventbrowser_st_id?ST_ID=REACT_150260	hsa:891,CCNB1,891:down|hsa:9918,NCAPD2,9918:down
mTORC1-mediated signalling	Reactome	REACT_6964	2	11	6887	80837	0.000290402207057	0.000136076301694	0.271932377236	0.973022692292	1977|1981	http://www.reactome.org/cgi-bin/eventbrowser_st_id?ST_ID=REACT_6964	hsa:1977,EIF4E,1977:down|hsa:1981,EIF4G1,1981:down
L13a-mediated translational silencing of Ceruloplasmin expression	Reactome	REACT_79	11	102	6887	80837	0.00159721213881	0.00126179843389	0.273216087491	0.973022692292	6142|1981|1964|7458|6187|1977|8662|6203|6158|6129|6170	http://www.reactome.org/cgi-bin/eventbrowser_st_id?ST_ID=REACT_79	hsa:6142,RPL18A,6142:up|hsa:1981,EIF4G1,1981:down|hsa:1964,EIF1AX,1964:down|hsa:7458,EIF4H,7458:down|hsa:6187,RPS2,6187:up|hsa:1977,EIF4E,1977:down|hsa:8662,EIF3B,8662:down|hsa:6203,RPS9,6203:up|hsa:6158,RPL28,6158:up|hsa:6129,RPL7,6129:up|hsa:6170,RPL39,6170:up
PI Metabolism	Reactome	REACT_121175	6	50	6887	80837	0.00087120662117	0.000618528644062	0.275096219991	0.973022692292	8396|8776|5293|3631|55697|23760	http://www.reactome.org/cgi-bin/eventbrowser_st_id?ST_ID=REACT_121175	hsa:8396,PIP4K2B,8396:down|hsa:8776,MTMR1,8776:down|hsa:5293,PIK3CD,5293:down|hsa:3631,INPP4A,3631:down|hsa:55697,VAC14,55697:up|hsa:23760,PITPNB,23760:down
Oncogene Induced Senescence	Reactome	REACT_169325	4	30	6887	80837	0.000580804414114	0.000371117186437	0.275954374267	0.973022692292	2114|7316|7027|3397	http://www.reactome.org/cgi-bin/eventbrowser_st_id?ST_ID=REACT_169325	hsa:2114,ETS2,2114:down|hsa:7316,UBC,7316:down|hsa:7027,TFDP1,7027:down|hsa:3397,ID1,3397:down
Tight junction interactions	Reactome	REACT_19373	4	30	6887	80837	0.000580804414114	0.000371117186437	0.275954374267	0.973022692292	10207|137075|50848|9080	http://www.reactome.org/cgi-bin/eventbrowser_st_id?ST_ID=REACT_19373	hsa:10207,INADL,10207:up|hsa:137075,CLDN23,137075:down|hsa:50848,F11R,50848:down|hsa:9080,CLDN9,9080:up
TAK1 activates NFkB by phosphorylation and activation of IKKs complex	Reactome	REACT_21281	4	30	6887	80837	0.000580804414114	0.000371117186437	0.275954374267	0.973022692292	8767|7316|4790|4792	http://www.reactome.org/cgi-bin/eventbrowser_st_id?ST_ID=REACT_21281	hsa:8767,RIPK2,8767:down|hsa:7316,UBC,7316:down|hsa:4790,NFKB1,4790:down|hsa:4792,NFKBIA,4792:down
RNA Polymerase III Abortive And Retractive Initiation	Reactome	REACT_22339	5	40	6887	80837	0.000726005517642	0.000494822915249	0.27692676671	0.973022692292	11128|55718|9533|51082|2975	http://www.reactome.org/cgi-bin/eventbrowser_st_id?ST_ID=REACT_22339	hsa:11128,POLR3A,11128:down|hsa:55718,POLR3E,55718:down|hsa:9533,POLR1C,9533:down|hsa:51082,POLR1D,51082:down|hsa:2975,GTF3C1,2975:down
RNA Polymerase III Transcription	Reactome	REACT_1371	5	40	6887	80837	0.000726005517642	0.000494822915249	0.27692676671	0.973022692292	11128|55718|9533|51082|2975	http://www.reactome.org/cgi-bin/eventbrowser_st_id?ST_ID=REACT_1371	hsa:11128,POLR3A,11128:down|hsa:55718,POLR3E,55718:down|hsa:9533,POLR1C,9533:down|hsa:51082,POLR1D,51082:down|hsa:2975,GTF3C1,2975:down
GTP hydrolysis and joining of the 60S ribosomal subunit	Reactome	REACT_2085	11	103	6887	80837	0.00159721213881	0.00127416900677	0.282763569817	0.973022692292	6142|1981|1964|7458|6187|1977|8662|6203|6158|6129|6170	http://www.reactome.org/cgi-bin/eventbrowser_st_id?ST_ID=REACT_2085	hsa:6142,RPL18A,6142:up|hsa:1981,EIF4G1,1981:down|hsa:1964,EIF1AX,1964:down|hsa:7458,EIF4H,7458:down|hsa:6187,RPS2,6187:up|hsa:1977,EIF4E,1977:down|hsa:8662,EIF3B,8662:down|hsa:6203,RPS9,6203:up|hsa:6158,RPL28,6158:up|hsa:6129,RPL7,6129:up|hsa:6170,RPL39,6170:up
RNA Polymerase II Transcription	Reactome	REACT_1366	11	103	6887	80837	0.00159721213881	0.00127416900677	0.282763569817	0.973022692292	5433|9150|6430|6429|4331|2958|6924|10250|51497|6923|7307	http://www.reactome.org/cgi-bin/eventbrowser_st_id?ST_ID=REACT_1366	hsa:5433,POLR2D,5433:down|hsa:9150,CTDP1,9150:down|hsa:6430,SRSF5,6430:down|hsa:6429,SRSF4,6429:down|hsa:4331,MNAT1,4331:down|hsa:2958,GTF2A2,2958:down|hsa:6924,TCEB3,6924:down|hsa:10250,SRRM1,10250:down|hsa:51497,NELFCD,51497:down|hsa:6923,TCEB2,6923:up|hsa:7307,U2AF1,7307:down
RNA Polymerase II Pre-transcription Events	Reactome	REACT_22107	7	61	6887	80837	0.0010164077247	0.000754604945755	0.284398033316	0.973022692292	5433|9150|4331|2958|6924|51497|6923	http://www.reactome.org/cgi-bin/eventbrowser_st_id?ST_ID=REACT_22107	hsa:5433,POLR2D,5433:down|hsa:9150,CTDP1,9150:down|hsa:4331,MNAT1,4331:down|hsa:2958,GTF2A2,2958:down|hsa:6924,TCEB3,6924:down|hsa:51497,NELFCD,51497:down|hsa:6923,TCEB2,6923:up
Mitotic Prophase	Reactome	REACT_765	13	125	6887	80837	0.00188761434587	0.00154632161015	0.28788531032	0.973022692292	8360|53371|891|348995|387893|255626|3014|7175|8359|8548|26003|23511|10783	http://www.reactome.org/cgi-bin/eventbrowser_st_id?ST_ID=REACT_765	hsa:8360,HIST1H4D,8360:up|hsa:53371,NUP54,53371:down|hsa:891,CCNB1,891:down|hsa:348995,NUP43,348995:down|hsa:387893,SETD8,387893:down|hsa:255626,HIST1H2BA,255626:up|hsa:3014,H2AFX,3014:up|hsa:7175,TPR,7175:up|hsa:8359,HIST1H4A,8359:up|hsa:8548,BLZF1,8548:down|hsa:26003,GORASP2,26003:down|hsa:23511,NUP188,23511:down|hsa:10783,NEK6,10783:down
Nucleotide-binding domain, leucine rich repeat containing receptor (NLR) signaling pathways	Reactome	REACT_75913	6	51	6887	80837	0.00087120662117	0.000630899216943	0.28892225783	0.973022692292	1432|841|7316|8767|7128|64170	http://www.reactome.org/cgi-bin/eventbrowser_st_id?ST_ID=REACT_75913	hsa:1432,MAPK14,1432:down|hsa:841,CASP8,841:down|hsa:7316,UBC,7316:down|hsa:8767,RIPK2,8767:down|hsa:7128,TNFAIP3,7128:down|hsa:64170,CARD9,64170:up
NOTCH2 Activation and Transmission of Signal to the Nucleus	Reactome	REACT_160205	3	21	6887	80837	0.000435603310585	0.000259782030506	0.290539943798	0.973022692292	83464|7316|4853	http://www.reactome.org/cgi-bin/eventbrowser_st_id?ST_ID=REACT_160205	hsa:83464,APH1B,83464:down|hsa:7316,UBC,7316:down|hsa:4853,NOTCH2,4853:down
activated TAK1 mediates p38 MAPK activation	Reactome	REACT_21399	3	21	6887	80837	0.000435603310585	0.000259782030506	0.290539943798	0.973022692292	8767|7316|1432	http://www.reactome.org/cgi-bin/eventbrowser_st_id?ST_ID=REACT_21399	hsa:8767,RIPK2,8767:down|hsa:7316,UBC,7316:down|hsa:1432,MAPK14,1432:down
ERK/MAPK targets	Reactome	REACT_12599	3	21	6887	80837	0.000435603310585	0.000259782030506	0.290539943798	0.973022692292	1848|1432|1845	http://www.reactome.org/cgi-bin/eventbrowser_st_id?ST_ID=REACT_12599	hsa:1848,DUSP6,1848:down|hsa:1432,MAPK14,1432:down|hsa:1845,DUSP3,1845:down
Cholesterol biosynthesis	Reactome	REACT_9405	3	21	6887	80837	0.000435603310585	0.000259782030506	0.290539943798	0.973022692292	51478|1718|6307	http://www.reactome.org/cgi-bin/eventbrowser_st_id?ST_ID=REACT_9405	hsa:51478,HSD17B7,51478:down|hsa:1718,DHCR24,1718:down|hsa:6307,MSMO1,6307:down
RA biosynthesis pathway	Reactome	REACT_268561	3	21	6887	80837	0.000435603310585	0.000259782030506	0.290539943798	0.973022692292	216|8644|340665	http://www.reactome.org/cgi-bin/eventbrowser_st_id?ST_ID=REACT_268561	hsa:216,ALDH1A1,216:down|hsa:8644,AKR1C3,8644:down|hsa:340665,CYP26C1,340665:up
Metabolism of nucleotides	Reactome	REACT_1698	8	72	6887	80837	0.00116160882823	0.000890681247449	0.291033839563	0.973022692292	204|7298|3251|2618|158|471|7372|4860	http://www.reactome.org/cgi-bin/eventbrowser_st_id?ST_ID=REACT_1698	hsa:204,AK2,204:down|hsa:7298,TYMS,7298:down|hsa:3251,HPRT1,3251:down|hsa:2618,GART,2618:down|hsa:158,ADSL,158:down|hsa:471,ATIC,471:down|hsa:7372,UMPS,7372:down|hsa:4860,PNP,4860:down
Transcriptional regulation of pluripotent stem cells	Reactome	REACT_263856	4	31	6887	80837	0.000580804414114	0.000383487759318	0.293982556048	0.973022692292	6774|4089|2034|5433	http://www.reactome.org/cgi-bin/eventbrowser_st_id?ST_ID=REACT_263856	hsa:6774,STAT3,6774:down|hsa:4089,SMAD4,4089:down|hsa:2034,EPAS1,2034:down|hsa:5433,POLR2D,5433:down
Formation of the HIV-1 Early Elongation Complex	Reactome	REACT_6319	4	31	6887	80837	0.000580804414114	0.000383487759318	0.293982556048	0.973022692292	5433|51497|9150|4331	http://www.reactome.org/cgi-bin/eventbrowser_st_id?ST_ID=REACT_6319	hsa:5433,POLR2D,5433:down|hsa:51497,NELFCD,51497:down|hsa:9150,CTDP1,9150:down|hsa:4331,MNAT1,4331:down
Formation of the Early Elongation Complex	Reactome	REACT_846	4	31	6887	80837	0.000580804414114	0.000383487759318	0.293982556048	0.973022692292	5433|51497|9150|4331	http://www.reactome.org/cgi-bin/eventbrowser_st_id?ST_ID=REACT_846	hsa:5433,POLR2D,5433:down|hsa:51497,NELFCD,51497:down|hsa:9150,CTDP1,9150:down|hsa:4331,MNAT1,4331:down
Interactions of Vpr with host cellular proteins	Reactome	REACT_6757	4	31	6887	80837	0.000580804414114	0.000383487759318	0.293982556048	0.973022692292	7175|23511|53371|348995	http://www.reactome.org/cgi-bin/eventbrowser_st_id?ST_ID=REACT_6757	hsa:7175,TPR,7175:up|hsa:23511,NUP188,23511:down|hsa:53371,NUP54,53371:down|hsa:348995,NUP43,348995:down
p75 NTR receptor-mediated signalling	Reactome	REACT_13776	9	83	6887	80837	0.00130680993176	0.00102675754914	0.295882011154	0.973022692292	4790|7316|7204|8767|9826|9181|83464|121512|4792	http://www.reactome.org/cgi-bin/eventbrowser_st_id?ST_ID=REACT_13776	hsa:4790,NFKB1,4790:down|hsa:7316,UBC,7316:down|hsa:7204,TRIO,7204:down|hsa:8767,RIPK2,8767:down|hsa:9826,ARHGEF11,9826:down|hsa:9181,ARHGEF2,9181:down|hsa:83464,APH1B,83464:down|hsa:121512,FGD4,121512:up|hsa:4792,NFKBIA,4792:down
ERKs are inactivated	Reactome	REACT_12436	2	12	6887	80837	0.000290402207057	0.000148446874575	0.301972428909	0.973022692292	1848|1845	http://www.reactome.org/cgi-bin/eventbrowser_st_id?ST_ID=REACT_12436	hsa:1848,DUSP6,1848:down|hsa:1845,DUSP3,1845:down
NF-kB activation through FADD/RIP-1 pathway mediated by caspase-8 and -10	Reactome	REACT_25039	2	12	6887	80837	0.000290402207057	0.000148446874575	0.301972428909	0.973022692292	841|57506	http://www.reactome.org/cgi-bin/eventbrowser_st_id?ST_ID=REACT_25039	hsa:841,CASP8,841:down|hsa:57506,MAVS,57506:down
Inhibition of replication initiation of damaged DNA by RB1/E2F1	Reactome	REACT_329	2	12	6887	80837	0.000290402207057	0.000148446874575	0.301972428909	0.973022692292	7027|5558	http://www.reactome.org/cgi-bin/eventbrowser_st_id?ST_ID=REACT_329	hsa:7027,TFDP1,7027:down|hsa:5558,PRIM2,5558:down
Downregulation of ERBB2:ERBB3 signaling	Reactome	REACT_115662	2	12	6887	80837	0.000290402207057	0.000148446874575	0.301972428909	0.973022692292	7316|10193	http://www.reactome.org/cgi-bin/eventbrowser_st_id?ST_ID=REACT_115662	hsa:7316,UBC,7316:down|hsa:10193,RNF41,10193:down
Death Receptor Signalling	Reactome	REACT_1619	2	12	6887	80837	0.000290402207057	0.000148446874575	0.301972428909	0.973022692292	8795|841	http://www.reactome.org/cgi-bin/eventbrowser_st_id?ST_ID=REACT_1619	hsa:8795,TNFRSF10B,8795:down|hsa:841,CASP8,841:down
Spry regulation of FGF signaling	Reactome	REACT_111080	2	12	6887	80837	0.000290402207057	0.000148446874575	0.301972428909	0.973022692292	10253|7316	http://www.reactome.org/cgi-bin/eventbrowser_st_id?ST_ID=REACT_111080	hsa:10253,SPRY2,10253:down|hsa:7316,UBC,7316:down
Regulation of IFNG signaling	Reactome	REACT_24980	2	12	6887	80837	0.000290402207057	0.000148446874575	0.301972428909	0.973022692292	5770|3459	http://www.reactome.org/cgi-bin/eventbrowser_st_id?ST_ID=REACT_24980	hsa:5770,PTPN1,5770:down|hsa:3459,IFNGR1,3459:down
Mitochondrial protein import	Reactome	REACT_118595	6	52	6887	80837	0.00087120662117	0.000643269789824	0.302888167003	0.973022692292	51025|10165|26520|7416|10440|516	http://www.reactome.org/cgi-bin/eventbrowser_st_id?ST_ID=REACT_118595	hsa:51025,PAM16,51025:up|hsa:10165,SLC25A13,10165:down|hsa:26520,TIMM9,26520:down|hsa:7416,VDAC1,7416:down|hsa:10440,TIMM17A,10440:down|hsa:516,ATP5G1,516:up
Hexose transport	Reactome	REACT_9441	5	42	6887	80837	0.000726005517642	0.000519564061012	0.308188903137	0.973022692292	7175|23511|3098|348995|53371	http://www.reactome.org/cgi-bin/eventbrowser_st_id?ST_ID=REACT_9441	hsa:7175,TPR,7175:up|hsa:23511,NUP188,23511:down|hsa:3098,HK1,3098:down|hsa:348995,NUP43,348995:down|hsa:53371,NUP54,53371:down
tRNA Aminoacylation	Reactome	REACT_15482	5	42	6887	80837	0.000726005517642	0.000519564061012	0.308188903137	0.973022692292	27068|55157|23438|7453|23395	http://www.reactome.org/cgi-bin/eventbrowser_st_id?ST_ID=REACT_15482	hsa:27068,PPA2,27068:up|hsa:55157,DARS2,55157:down|hsa:23438,HARS2,23438:down|hsa:7453,WARS,7453:down|hsa:23395,LARS2,23395:down
Transcription of the HIV genome	Reactome	REACT_6233	7	63	6887	80837	0.0010164077247	0.000779346091517	0.309823540308	0.973022692292	5433|9150|4331|2958|6924|51497|6923	http://www.reactome.org/cgi-bin/eventbrowser_st_id?ST_ID=REACT_6233	hsa:5433,POLR2D,5433:down|hsa:9150,CTDP1,9150:down|hsa:4331,MNAT1,4331:down|hsa:2958,GTF2A2,2958:down|hsa:6924,TCEB3,6924:down|hsa:51497,NELFCD,51497:down|hsa:6923,TCEB2,6923:up
SRP-dependent cotranslational protein targeting to membrane	Reactome	REACT_115902	11	106	6887	80837	0.00159721213881	0.00131128072541	0.311957170437	0.973022692292	6745|29927|58477|6187|6142|6747|6203|6158|9789|6129|6170	http://www.reactome.org/cgi-bin/eventbrowser_st_id?ST_ID=REACT_115902	hsa:6745,SSR1,6745:down|hsa:29927,SEC61A1,29927:down|hsa:58477,SRPRB,58477:down|hsa:6187,RPS2,6187:up|hsa:6142,RPL18A,6142:up|hsa:6747,SSR3,6747:down|hsa:6203,RPS9,6203:up|hsa:6158,RPL28,6158:up|hsa:9789,SPCS2,9789:down|hsa:6129,RPL7,6129:up|hsa:6170,RPL39,6170:up
Interleukin-1 signaling	Reactome	REACT_22442	5	43	6887	80837	0.000726005517642	0.000531934633893	0.324005612162	0.973022692292	5604|8767|7316|4790|3552	http://www.reactome.org/cgi-bin/eventbrowser_st_id?ST_ID=REACT_22442	hsa:5604,MAP2K1,5604:down|hsa:8767,RIPK2,8767:down|hsa:7316,UBC,7316:down|hsa:4790,NFKB1,4790:down|hsa:3552,IL1A,3552:down
Toll Like Receptor 7/8 (TLR7/8) Cascade	Reactome	REACT_9020	9	86	6887	80837	0.00130680993176	0.00106386926779	0.329079381771	0.973022692292	3665|1848|1432|7316|1845|5604|8767|4790|4792	http://www.reactome.org/cgi-bin/eventbrowser_st_id?ST_ID=REACT_9020	hsa:3665,IRF7,3665:up|hsa:1848,DUSP6,1848:down|hsa:1432,MAPK14,1432:down|hsa:7316,UBC,7316:down|hsa:1845,DUSP3,1845:down|hsa:5604,MAP2K1,5604:down|hsa:8767,RIPK2,8767:down|hsa:4790,NFKB1,4790:down|hsa:4792,NFKBIA,4792:down
MyD88 dependent cascade initiated on endosome	Reactome	REACT_25222	9	86	6887	80837	0.00130680993176	0.00106386926779	0.329079381771	0.973022692292	3665|1848|1432|7316|1845|5604|8767|4790|4792	http://www.reactome.org/cgi-bin/eventbrowser_st_id?ST_ID=REACT_25222	hsa:3665,IRF7,3665:up|hsa:1848,DUSP6,1848:down|hsa:1432,MAPK14,1432:down|hsa:7316,UBC,7316:down|hsa:1845,DUSP3,1845:down|hsa:5604,MAP2K1,5604:down|hsa:8767,RIPK2,8767:down|hsa:4790,NFKB1,4790:down|hsa:4792,NFKBIA,4792:down
mRNA 3'-end processing	Reactome	REACT_1849	4	33	6887	80837	0.000580804414114	0.000408228905081	0.330419613904	0.973022692292	10250|6430|7307|6429	http://www.reactome.org/cgi-bin/eventbrowser_st_id?ST_ID=REACT_1849	hsa:10250,SRRM1,10250:down|hsa:6430,SRSF5,6430:down|hsa:7307,U2AF1,7307:down|hsa:6429,SRSF4,6429:down
Synthesis of PIPs at the plasma membrane	Reactome	REACT_121025	4	33	6887	80837	0.000580804414114	0.000408228905081	0.330419613904	0.973022692292	8396|8776|5293|3631	http://www.reactome.org/cgi-bin/eventbrowser_st_id?ST_ID=REACT_121025	hsa:8396,PIP4K2B,8396:down|hsa:8776,MTMR1,8776:down|hsa:5293,PIK3CD,5293:down|hsa:3631,INPP4A,3631:down
Bile acid and bile salt metabolism	Reactome	REACT_11040	4	33	6887	80837	0.000580804414114	0.000408228905081	0.330419613904	0.973022692292	1645|8644|8309|1109	http://www.reactome.org/cgi-bin/eventbrowser_st_id?ST_ID=REACT_11040	hsa:1645,AKR1C1,1645:down|hsa:8644,AKR1C3,8644:down|hsa:8309,ACOX2,8309:up|hsa:1109,AKR1C4,1109:down
deactivation of the beta-catenin transactivating complex	Reactome	REACT_264178	4	33	6887	80837	0.000580804414114	0.000408228905081	0.330419613904	0.973022692292	7514|607|7316|7090	http://www.reactome.org/cgi-bin/eventbrowser_st_id?ST_ID=REACT_264178	hsa:7514,XPO1,7514:down|hsa:607,BCL9,607:down|hsa:7316,UBC,7316:down|hsa:7090,TLE3,7090:down
Purine salvage	Reactome	REACT_1923	2	13	6887	80837	0.000290402207057	0.000160817447456	0.331783800712	0.973022692292	3251|4860	http://www.reactome.org/cgi-bin/eventbrowser_st_id?ST_ID=REACT_1923	hsa:3251,HPRT1,3251:down|hsa:4860,PNP,4860:down
N-glycan trimming in the ER and Calnexin/Calreticulin cycle	Reactome	REACT_23878	2	13	6887	80837	0.000290402207057	0.000160817447456	0.331783800712	0.973022692292	2923|9761	http://www.reactome.org/cgi-bin/eventbrowser_st_id?ST_ID=REACT_23878	hsa:2923,PDIA3,2923:down|hsa:9761,MLEC,9761:down
DEx/H-box helicases activate type I IFN and inflammatory cytokines production	Reactome	REACT_163773	2	13	6887	80837	0.000290402207057	0.000160817447456	0.331783800712	0.973022692292	3665|4790	http://www.reactome.org/cgi-bin/eventbrowser_st_id?ST_ID=REACT_163773	hsa:3665,IRF7,3665:up|hsa:4790,NFKB1,4790:down
Organic cation/anion/zwitterion transport	Reactome	REACT_22345	2	13	6887	80837	0.000290402207057	0.000160817447456	0.331783800712	0.973022692292	5002|10864	http://www.reactome.org/cgi-bin/eventbrowser_st_id?ST_ID=REACT_22345	hsa:5002,SLC22A18,5002:up|hsa:10864,SLC22A7,10864:up
p75NTR recruits signalling complexes	Reactome	REACT_13415	2	13	6887	80837	0.000290402207057	0.000160817447456	0.331783800712	0.973022692292	8767|7316	http://www.reactome.org/cgi-bin/eventbrowser_st_id?ST_ID=REACT_13415	hsa:8767,RIPK2,8767:down|hsa:7316,UBC,7316:down
Synthesis of PIPs at the early endosome membrane	Reactome	REACT_120756	2	13	6887	80837	0.000290402207057	0.000160817447456	0.331783800712	0.973022692292	55697|3631	http://www.reactome.org/cgi-bin/eventbrowser_st_id?ST_ID=REACT_120756	hsa:55697,VAC14,55697:up|hsa:3631,INPP4A,3631:down
Signaling by NOTCH	Reactome	REACT_299	11	108	6887	80837	0.00159721213881	0.00133602187117	0.331806413231	0.973022692292	595|7316|10046|9794|6907|7027|4609|83464|4853|6487|2683	http://www.reactome.org/cgi-bin/eventbrowser_st_id?ST_ID=REACT_299	hsa:595,CCND1,595:down|hsa:7316,UBC,7316:down|hsa:10046,MAMLD1,10046:down|hsa:9794,MAML1,9794:down|hsa:6907,TBL1X,6907:down|hsa:7027,TFDP1,7027:down|hsa:4609,MYC,4609:down|hsa:83464,APH1B,83464:down|hsa:4853,NOTCH2,4853:down|hsa:6487,ST3GAL3,6487:up|hsa:2683,B4GALT1,2683:down
Nitric oxide stimulates guanylate cyclase	Reactome	REACT_23862	3	23	6887	80837	0.000435603310585	0.000284523176268	0.334788865526	0.973022692292	5136|4846|27345	http://www.reactome.org/cgi-bin/eventbrowser_st_id?ST_ID=REACT_23862	hsa:5136,PDE1A,5136:down|hsa:4846,NOS3,4846:up|hsa:27345,KCNMB4,27345:down
APC-Cdc20 mediated degradation of Nek2A	Reactome	REACT_8017	3	23	6887	80837	0.000435603310585	0.000284523176268	0.334788865526	0.973022692292	7316|246184|10393	http://www.reactome.org/cgi-bin/eventbrowser_st_id?ST_ID=REACT_8017	hsa:7316,UBC,7316:down|hsa:246184,CDC26,246184:down|hsa:10393,ANAPC10,10393:up
Abortive elongation of HIV-1 transcript in the absence of Tat	Reactome	REACT_6261	3	23	6887	80837	0.000435603310585	0.000284523176268	0.334788865526	0.973022692292	5433|51497|9150	http://www.reactome.org/cgi-bin/eventbrowser_st_id?ST_ID=REACT_6261	hsa:5433,POLR2D,5433:down|hsa:51497,NELFCD,51497:down|hsa:9150,CTDP1,9150:down
Telomere Maintenance	Reactome	REACT_7970	8	76	6887	80837	0.00116160882823	0.000940163538973	0.3385164082	0.973022692292	8360|5982|2237|255626|3014|8359|5984|5558	http://www.reactome.org/cgi-bin/eventbrowser_st_id?ST_ID=REACT_7970	hsa:8360,HIST1H4D,8360:up|hsa:5982,RFC2,5982:down|hsa:2237,FEN1,2237:down|hsa:255626,HIST1H2BA,255626:up|hsa:3014,H2AFX,3014:up|hsa:8359,HIST1H4A,8359:up|hsa:5984,RFC4,5984:down|hsa:5558,PRIM2,5558:down
NoRC negatively regulates rRNA expression	Reactome	REACT_263965	10	98	6887	80837	0.00145201103528	0.00121231614236	0.341330847568	0.973022692292	8360|11176|8359|9533|255626|3014|4331|25885|51082|79595	http://www.reactome.org/cgi-bin/eventbrowser_st_id?ST_ID=REACT_263965	hsa:8360,HIST1H4D,8360:up|hsa:11176,BAZ2A,11176:down|hsa:8359,HIST1H4A,8359:up|hsa:9533,POLR1C,9533:down|hsa:255626,HIST1H2BA,255626:up|hsa:3014,H2AFX,3014:up|hsa:4331,MNAT1,4331:down|hsa:25885,POLR1A,25885:down|hsa:51082,POLR1D,51082:down|hsa:79595,SAP130,79595:down
Regulation of actin dynamics for phagocytic cup formation	Reactome	REACT_160086	6	55	6887	80837	0.00087120662117	0.000680381508468	0.34540700944	0.973022692292	4690|147179|10552|4627|10458|63916	http://www.reactome.org/cgi-bin/eventbrowser_st_id?ST_ID=REACT_160086	hsa:4690,NCK1,4690:down|hsa:147179,WIPF2,147179:down|hsa:10552,ARPC1A,10552:down|hsa:4627,MYH9,4627:down|hsa:10458,BAIAP2,10458:up|hsa:63916,ELMO2,63916:down
Cell-Cell communication	Reactome	REACT_111155	13	132	6887	80837	0.00188761434587	0.00163291562032	0.350892284647	0.973022692292	4690|1432|2316|137075|9080|6709|10207|1495|5339|55742|81|50848|2534	http://www.reactome.org/cgi-bin/eventbrowser_st_id?ST_ID=REACT_111155	hsa:4690,NCK1,4690:down|hsa:1432,MAPK14,1432:down|hsa:2316,FLNA,2316:up|hsa:137075,CLDN23,137075:down|hsa:9080,CLDN9,9080:up|hsa:6709,SPTAN1,6709:down|hsa:10207,INADL,10207:up|hsa:1495,CTNNA1,1495:down|hsa:5339,PLEC,5339:up|hsa:55742,PARVA,55742:down|hsa:81,ACTN4,81:down|hsa:50848,F11R,50848:down|hsa:2534,FYN,2534:down
NOTCH1 Intracellular Domain Regulates Transcription	Reactome	REACT_118780	5	45	6887	80837	0.000726005517642	0.000556675779655	0.355860381053	0.973022692292	6907|9794|7316|10046|4609	http://www.reactome.org/cgi-bin/eventbrowser_st_id?ST_ID=REACT_118780	hsa:6907,TBL1X,6907:down|hsa:9794,MAML1,9794:down|hsa:7316,UBC,7316:down|hsa:10046,MAMLD1,10046:down|hsa:4609,MYC,4609:down
Sema4D induced cell migration and growth-cone collapse	Reactome	REACT_19277	3	24	6887	80837	0.000435603310585	0.00029689374915	0.356893652112	0.973022692292	79784|9826|4627	http://www.reactome.org/cgi-bin/eventbrowser_st_id?ST_ID=REACT_19277	hsa:79784,MYH14,79784:up|hsa:9826,ARHGEF11,9826:down|hsa:4627,MYH9,4627:down
Nuclear Events (kinase and transcription factor activation)	Reactome	REACT_12433	3	24	6887	80837	0.000435603310585	0.00029689374915	0.356893652112	0.973022692292	1848|1432|1845	http://www.reactome.org/cgi-bin/eventbrowser_st_id?ST_ID=REACT_12433	hsa:1848,DUSP6,1848:down|hsa:1432,MAPK14,1432:down|hsa:1845,DUSP3,1845:down
TRAF6 mediated NF-kB activation	Reactome	REACT_24969	3	24	6887	80837	0.000435603310585	0.00029689374915	0.356893652112	0.973022692292	4790|4792|57506	http://www.reactome.org/cgi-bin/eventbrowser_st_id?ST_ID=REACT_24969	hsa:4790,NFKB1,4790:down|hsa:4792,NFKBIA,4792:down|hsa:57506,MAVS,57506:down
beta-catenin independent WNT signaling	Reactome	REACT_264224	14	144	6887	80837	0.0020328154494	0.0017813624949	0.35893095706	0.973022692292	4920|5582|5719|5718|9491|5716|122706|7316|5689|5534|5685|5684|5687|5686	http://www.reactome.org/cgi-bin/eventbrowser_st_id?ST_ID=REACT_264224	hsa:4920,ROR2,4920:down|hsa:5582,PRKCG,5582:up|hsa:5719,PSMD13,5719:down|hsa:5718,PSMD12,5718:down|hsa:9491,PSMF1,9491:down|hsa:5716,PSMD10,5716:down|hsa:122706,PSMB11,122706:up|hsa:7316,UBC,7316:down|hsa:5689,PSMB1,5689:down|hsa:5534,PPP3R1,5534:down|hsa:5685,PSMA4,5685:down|hsa:5684,PSMA3,5684:down|hsa:5687,PSMA6,5687:down|hsa:5686,PSMA5,5686:down
Constitutive Signaling by NOTCH1 PEST Domain Mutants	Reactome	REACT_160243	6	56	6887	80837	0.00087120662117	0.000692752081349	0.359715887374	0.973022692292	7316|10046|6907|4609|9794|83464	http://www.reactome.org/cgi-bin/eventbrowser_st_id?ST_ID=REACT_160243	hsa:7316,UBC,7316:down|hsa:10046,MAMLD1,10046:down|hsa:6907,TBL1X,6907:down|hsa:4609,MYC,4609:down|hsa:9794,MAML1,9794:down|hsa:83464,APH1B,83464:down
Constitutive Signaling by NOTCH1 HD+PEST Domain Mutants	Reactome	REACT_160254	6	56	6887	80837	0.00087120662117	0.000692752081349	0.359715887374	0.973022692292	7316|10046|6907|4609|9794|83464	http://www.reactome.org/cgi-bin/eventbrowser_st_id?ST_ID=REACT_160254	hsa:7316,UBC,7316:down|hsa:10046,MAMLD1,10046:down|hsa:6907,TBL1X,6907:down|hsa:4609,MYC,4609:down|hsa:9794,MAML1,9794:down|hsa:83464,APH1B,83464:down
Attenuation phase	Reactome	REACT_264075	2	14	6887	80837	0.000290402207057	0.000173188020337	0.3612172639	0.973022692292	2288|3281	http://www.reactome.org/cgi-bin/eventbrowser_st_id?ST_ID=REACT_264075	hsa:2288,FKBP4,2288:down|hsa:3281,HSBP1,3281:down
TRAF3-dependent IRF activation pathway	Reactome	REACT_25026	2	14	6887	80837	0.000290402207057	0.000173188020337	0.3612172639	0.973022692292	3665|57506	http://www.reactome.org/cgi-bin/eventbrowser_st_id?ST_ID=REACT_25026	hsa:3665,IRF7,3665:up|hsa:57506,MAVS,57506:down
p130Cas linkage to MAPK signaling for integrins	Reactome	REACT_15381	2	14	6887	80837	0.000290402207057	0.000173188020337	0.3612172639	0.973022692292	9564|5906	http://www.reactome.org/cgi-bin/eventbrowser_st_id?ST_ID=REACT_15381	hsa:9564,BCAR1,9564:up|hsa:5906,RAP1A,5906:down
Removal of the Flap Intermediate	Reactome	REACT_70	2	14	6887	80837	0.000290402207057	0.000173188020337	0.3612172639	0.973022692292	5558|2237	http://www.reactome.org/cgi-bin/eventbrowser_st_id?ST_ID=REACT_70	hsa:5558,PRIM2,5558:down|hsa:2237,FEN1,2237:down
Regulation of pyruvate dehydrogenase (PDH) complex	Reactome	REACT_12528	2	14	6887	80837	0.000290402207057	0.000173188020337	0.3612172639	0.973022692292	5165|55066	http://www.reactome.org/cgi-bin/eventbrowser_st_id?ST_ID=REACT_12528	hsa:5165,PDK3,5165:down|hsa:55066,PDPR,55066:down
ISG15 antiviral mechanism	Reactome	REACT_115831	7	67	6887	80837	0.0010164077247	0.000828828383042	0.361755979383	0.973022692292	53371|1981|1977|23511|7316|348995|7175	http://www.reactome.org/cgi-bin/eventbrowser_st_id?ST_ID=REACT_115831	hsa:53371,NUP54,53371:down|hsa:1981,EIF4G1,1981:down|hsa:1977,EIF4E,1977:down|hsa:23511,NUP188,23511:down|hsa:7316,UBC,7316:down|hsa:348995,NUP43,348995:down|hsa:7175,TPR,7175:up
PRC2 methylates histones and DNA	Reactome	REACT_264352	7	67	6887	80837	0.0010164077247	0.000828828383042	0.361755979383	0.973022692292	1788|8360|255626|3014|8359|5928|8726	http://www.reactome.org/cgi-bin/eventbrowser_st_id?ST_ID=REACT_264352	hsa:1788,DNMT3A,1788:down|hsa:8360,HIST1H4D,8360:up|hsa:255626,HIST1H2BA,255626:up|hsa:3014,H2AFX,3014:up|hsa:8359,HIST1H4A,8359:up|hsa:5928,RBBP4,5928:down|hsa:8726,EED,8726:down
Antiviral mechanism by IFN-stimulated genes	Reactome	REACT_115676	7	67	6887	80837	0.0010164077247	0.000828828383042	0.361755979383	0.973022692292	53371|1981|1977|23511|7316|348995|7175	http://www.reactome.org/cgi-bin/eventbrowser_st_id?ST_ID=REACT_115676	hsa:53371,NUP54,53371:down|hsa:1981,EIF4G1,1981:down|hsa:1977,EIF4E,1977:down|hsa:23511,NUP188,23511:down|hsa:7316,UBC,7316:down|hsa:348995,NUP43,348995:down|hsa:7175,TPR,7175:up
Regulation of PLK1 Activity at G2/M Transition	Reactome	REACT_160315	8	78	6887	80837	0.00116160882823	0.000964904684736	0.362689230434	0.973022692292	891|23332|9814|7316|4957|8481|55142|22897	http://www.reactome.org/cgi-bin/eventbrowser_st_id?ST_ID=REACT_160315	hsa:891,CCNB1,891:down|hsa:23332,CLASP1,23332:down|hsa:9814,SFI1,9814:up|hsa:7316,UBC,7316:down|hsa:4957,ODF2,4957:down|hsa:8481,OFD1,8481:up|hsa:55142,HAUS2,55142:down|hsa:22897,CEP164,22897:down
Toll Like Receptor 9 (TLR9) Cascade	Reactome	REACT_9047	9	89	6887	80837	0.00130680993176	0.00110098098643	0.362903786358	0.973022692292	3665|1848|1432|7316|1845|5604|8767|4790|4792	http://www.reactome.org/cgi-bin/eventbrowser_st_id?ST_ID=REACT_9047	hsa:3665,IRF7,3665:up|hsa:1848,DUSP6,1848:down|hsa:1432,MAPK14,1432:down|hsa:7316,UBC,7316:down|hsa:1845,DUSP3,1845:down|hsa:5604,MAP2K1,5604:down|hsa:8767,RIPK2,8767:down|hsa:4790,NFKB1,4790:down|hsa:4792,NFKBIA,4792:down
Negative epigenetic regulation of rRNA expression	Reactome	REACT_264000	10	101	6887	80837	0.00145201103528	0.001249427861	0.373342209839	0.973022692292	8360|11176|8359|9533|255626|3014|4331|25885|51082|79595	http://www.reactome.org/cgi-bin/eventbrowser_st_id?ST_ID=REACT_264000	hsa:8360,HIST1H4D,8360:up|hsa:11176,BAZ2A,11176:down|hsa:8359,HIST1H4A,8359:up|hsa:9533,POLR1C,9533:down|hsa:255626,HIST1H2BA,255626:up|hsa:3014,H2AFX,3014:up|hsa:4331,MNAT1,4331:down|hsa:25885,POLR1A,25885:down|hsa:51082,POLR1D,51082:down|hsa:79595,SAP130,79595:down
RNA Polymerase I Promoter Clearance	Reactome	REACT_1974	10	101	6887	80837	0.00145201103528	0.001249427861	0.373342209839	0.973022692292	8360|8359|9533|255626|3014|4331|25885|51082|5928|1108	http://www.reactome.org/cgi-bin/eventbrowser_st_id?ST_ID=REACT_1974	hsa:8360,HIST1H4D,8360:up|hsa:8359,HIST1H4A,8359:up|hsa:9533,POLR1C,9533:down|hsa:255626,HIST1H2BA,255626:up|hsa:3014,H2AFX,3014:up|hsa:4331,MNAT1,4331:down|hsa:25885,POLR1A,25885:down|hsa:51082,POLR1D,51082:down|hsa:5928,RBBP4,5928:down|hsa:1108,CHD4,1108:down
Acyl chain remodelling of PC	Reactome	REACT_120829	3	25	6887	80837	0.000435603310585	0.000309264322031	0.37889283621	0.973022692292	79888|50640|255189	http://www.reactome.org/cgi-bin/eventbrowser_st_id?ST_ID=REACT_120829	hsa:79888,LPCAT1,79888:down|hsa:50640,PNPLA8,50640:down|hsa:255189,PLA2G4F,255189:up
Integrin alphaIIb beta3 signaling	Reactome	REACT_15523	3	25	6887	80837	0.000435603310585	0.000309264322031	0.37889283621	0.973022692292	5770|5906|9564	http://www.reactome.org/cgi-bin/eventbrowser_st_id?ST_ID=REACT_15523	hsa:5770,PTPN1,5770:down|hsa:5906,RAP1A,5906:down|hsa:9564,BCAR1,9564:up
DNA Repair	Reactome	REACT_216	11	113	6887	80837	0.00159721213881	0.00139787473558	0.382356258687	0.973022692292	5433|55120|7316|5984|4331|5982|2237|221120|3014|10459|2188	http://www.reactome.org/cgi-bin/eventbrowser_st_id?ST_ID=REACT_216	hsa:5433,POLR2D,5433:down|hsa:55120,FANCL,55120:down|hsa:7316,UBC,7316:down|hsa:5984,RFC4,5984:down|hsa:4331,MNAT1,4331:down|hsa:5982,RFC2,5982:down|hsa:2237,FEN1,2237:down|hsa:221120,ALKBH3,221120:down|hsa:3014,H2AFX,3014:up|hsa:10459,MAD2L2,10459:up|hsa:2188,FANCF,2188:down
Transport to the Golgi and subsequent modification	Reactome	REACT_25046	4	36	6887	80837	0.000580804414114	0.000445340623724	0.385360006796	0.973022692292	4247|6396|90411|2683	http://www.reactome.org/cgi-bin/eventbrowser_st_id?ST_ID=REACT_25046	hsa:4247,MGAT2,4247:down|hsa:6396,SEC13,6396:down|hsa:90411,MCFD2,90411:down|hsa:2683,B4GALT1,2683:down
Signaling by the B Cell Receptor (BCR)	Reactome	REACT_118773	17	181	6887	80837	0.00246841875998	0.0022390736915	0.386951488334	0.973022692292	79109|122706|5719|5718|5716|7316|5293|4690|5689|2534|9491|5685|5684|5687|5686|4790|4792	http://www.reactome.org/cgi-bin/eventbrowser_st_id?ST_ID=REACT_118773	hsa:79109,MAPKAP1,79109:down|hsa:122706,PSMB11,122706:up|hsa:5719,PSMD13,5719:down|hsa:5718,PSMD12,5718:down|hsa:5716,PSMD10,5716:down|hsa:7316,UBC,7316:down|hsa:5293,PIK3CD,5293:down|hsa:4690,NCK1,4690:down|hsa:5689,PSMB1,5689:down|hsa:2534,FYN,2534:down|hsa:9491,PSMF1,9491:down|hsa:5685,PSMA4,5685:down|hsa:5684,PSMA3,5684:down|hsa:5687,PSMA6,5687:down|hsa:5686,PSMA5,5686:down|hsa:4790,NFKB1,479…
Recruitment of mitotic centrosome proteins and complexes	Reactome	REACT_15296	8	80	6887	80837	0.00116160882823	0.000989645830498	0.387015289267	0.973022692292	891|23332|9814|4957|8481|10376|55142|22897	http://www.reactome.org/cgi-bin/eventbrowser_st_id?ST_ID=REACT_15296	hsa:891,CCNB1,891:down|hsa:23332,CLASP1,23332:down|hsa:9814,SFI1,9814:up|hsa:4957,ODF2,4957:down|hsa:8481,OFD1,8481:up|hsa:10376,TUBA1B,10376:down|hsa:55142,HAUS2,55142:down|hsa:22897,CEP164,22897:down
Centrosome maturation	Reactome	REACT_15479	8	80	6887	80837	0.00116160882823	0.000989645830498	0.387015289267	0.973022692292	891|23332|9814|4957|8481|10376|55142|22897	http://www.reactome.org/cgi-bin/eventbrowser_st_id?ST_ID=REACT_15479	hsa:891,CCNB1,891:down|hsa:23332,CLASP1,23332:down|hsa:9814,SFI1,9814:up|hsa:4957,ODF2,4957:down|hsa:8481,OFD1,8481:up|hsa:10376,TUBA1B,10376:down|hsa:55142,HAUS2,55142:down|hsa:22897,CEP164,22897:down
Cytochrome c-mediated apoptotic response	Reactome	REACT_831	1	5	6887	80837	0.000145201103528	6.18528644062e-05	0.387728221318	0.973022692292	54205	http://www.reactome.org/cgi-bin/eventbrowser_st_id?ST_ID=REACT_831	hsa:54205,CYCS,54205:down
Beta-oxidation of very long chain fatty acids	Reactome	REACT_17062	1	5	6887	80837	0.000145201103528	6.18528644062e-05	0.387728221318	0.973022692292	215	http://www.reactome.org/cgi-bin/eventbrowser_st_id?ST_ID=REACT_17062	hsa:215,ABCD1,215:up
G2 Phase	Reactome	REACT_1915	1	5	6887	80837	0.000145201103528	6.18528644062e-05	0.387728221318	0.973022692292	890	http://www.reactome.org/cgi-bin/eventbrowser_st_id?ST_ID=REACT_1915	hsa:890,CCNA2,890:down
Free fatty acid receptors	Reactome	REACT_21268	1	5	6887	80837	0.000145201103528	6.18528644062e-05	0.387728221318	0.973022692292	338557	http://www.reactome.org/cgi-bin/eventbrowser_st_id?ST_ID=REACT_21268	hsa:338557,FFAR4,338557:down
S6K1 signalling	Reactome	REACT_6772	1	5	6887	80837	0.000145201103528	6.18528644062e-05	0.387728221318	0.973022692292	1981	http://www.reactome.org/cgi-bin/eventbrowser_st_id?ST_ID=REACT_6772	hsa:1981,EIF4G1,1981:down
Organic anion transport	Reactome	REACT_22310	1	5	6887	80837	0.000145201103528	6.18528644062e-05	0.387728221318	0.973022692292	10864	http://www.reactome.org/cgi-bin/eventbrowser_st_id?ST_ID=REACT_22310	hsa:10864,SLC22A7,10864:up
Disinhibition of SNARE formation	Reactome	REACT_1178	1	5	6887	80837	0.000145201103528	6.18528644062e-05	0.387728221318	0.973022692292	5582	http://www.reactome.org/cgi-bin/eventbrowser_st_id?ST_ID=REACT_1178	hsa:5582,PRKCG,5582:up
Sodium-coupled phosphate cotransporters	Reactome	REACT_19275	1	5	6887	80837	0.000145201103528	6.18528644062e-05	0.387728221318	0.973022692292	6569	http://www.reactome.org/cgi-bin/eventbrowser_st_id?ST_ID=REACT_19275	hsa:6569,SLC34A1,6569:up
Transport of the SLBP independent Mature mRNA	Reactome	REACT_424	1	5	6887	80837	0.000145201103528	6.18528644062e-05	0.387728221318	0.973022692292	1977	http://www.reactome.org/cgi-bin/eventbrowser_st_id?ST_ID=REACT_424	hsa:1977,EIF4E,1977:down
G2/M DNA replication checkpoint	Reactome	REACT_1846	1	5	6887	80837	0.000145201103528	6.18528644062e-05	0.387728221318	0.973022692292	891	http://www.reactome.org/cgi-bin/eventbrowser_st_id?ST_ID=REACT_1846	hsa:891,CCNB1,891:down
WNT5A-dependent internalization of FZD2, FZD5 and ROR2	Reactome	REACT_264533	1	5	6887	80837	0.000145201103528	6.18528644062e-05	0.387728221318	0.973022692292	4920	http://www.reactome.org/cgi-bin/eventbrowser_st_id?ST_ID=REACT_264533	hsa:4920,ROR2,4920:down
NOSTRIN mediated eNOS trafficking	Reactome	REACT_12541	1	5	6887	80837	0.000145201103528	6.18528644062e-05	0.387728221318	0.973022692292	4846	http://www.reactome.org/cgi-bin/eventbrowser_st_id?ST_ID=REACT_12541	hsa:4846,NOS3,4846:up
Serotonin and melatonin biosynthesis	Reactome	REACT_15439	1	5	6887	80837	0.000145201103528	6.18528644062e-05	0.387728221318	0.973022692292	1644	http://www.reactome.org/cgi-bin/eventbrowser_st_id?ST_ID=REACT_15439	hsa:1644,DDC,1644:up
Activation of caspases through apoptosome-mediated cleavage	Reactome	REACT_607	1	5	6887	80837	0.000145201103528	6.18528644062e-05	0.387728221318	0.973022692292	54205	http://www.reactome.org/cgi-bin/eventbrowser_st_id?ST_ID=REACT_607	hsa:54205,CYCS,54205:down
SUMO is conjugated to E1 (UBA2:SAE1)	Reactome	REACT_163812	1	5	6887	80837	0.000145201103528	6.18528644062e-05	0.387728221318	0.973022692292	6612	http://www.reactome.org/cgi-bin/eventbrowser_st_id?ST_ID=REACT_163812	hsa:6612,SUMO3,6612:down
FasL/ CD95L signaling	Reactome	REACT_900	1	5	6887	80837	0.000145201103528	6.18528644062e-05	0.387728221318	0.973022692292	841	http://www.reactome.org/cgi-bin/eventbrowser_st_id?ST_ID=REACT_900	hsa:841,CASP8,841:down
Chk1/Chk2(Cds1) mediated inactivation of Cyclin B:Cdk1 complex	Reactome	REACT_407	1	5	6887	80837	0.000145201103528	6.18528644062e-05	0.387728221318	0.973022692292	891	http://www.reactome.org/cgi-bin/eventbrowser_st_id?ST_ID=REACT_407	hsa:891,CCNB1,891:down
ATM mediated response to DNA double-strand break	Reactome	REACT_204	1	5	6887	80837	0.000145201103528	6.18528644062e-05	0.387728221318	0.973022692292	3014	http://www.reactome.org/cgi-bin/eventbrowser_st_id?ST_ID=REACT_204	hsa:3014,H2AFX,3014:up
Cyclin B2 mediated events	Reactome	REACT_2101	1	5	6887	80837	0.000145201103528	6.18528644062e-05	0.387728221318	0.973022692292	993	http://www.reactome.org/cgi-bin/eventbrowser_st_id?ST_ID=REACT_2101	hsa:993,CDC25A,993:down
ATM mediated phosphorylation of repair proteins	Reactome	REACT_1924	1	5	6887	80837	0.000145201103528	6.18528644062e-05	0.387728221318	0.973022692292	3014	http://www.reactome.org/cgi-bin/eventbrowser_st_id?ST_ID=REACT_1924	hsa:3014,H2AFX,3014:up
Synthesis of UDP-N-acetyl-glucosamine	Reactome	REACT_22394	1	5	6887	80837	0.000145201103528	6.18528644062e-05	0.387728221318	0.973022692292	9945	http://www.reactome.org/cgi-bin/eventbrowser_st_id?ST_ID=REACT_22394	hsa:9945,GFPT2,9945:down
Chaperonin-mediated protein folding	Reactome	REACT_17004	5	47	6887	80837	0.000726005517642	0.000581416925418	0.387820546454	0.973022692292	7203|10376|5203|10574|10694	http://www.reactome.org/cgi-bin/eventbrowser_st_id?ST_ID=REACT_17004	hsa:7203,CCT3,7203:down|hsa:10376,TUBA1B,10376:down|hsa:5203,PFDN4,5203:up|hsa:10574,CCT7,10574:down|hsa:10694,CCT8,10694:down
Organelle biogenesis and maintenance	Reactome	REACT_264135	30	329	6887	80837	0.00435603310585	0.00406991847792	0.388135689371	0.973022692292	740|23107|6907|56912|10694|10102|79867|8481|7203|5310|51263|11222|22897|51073|23332|5147|54205|22920|10376|1432|118487|64969|64983|9801|65005|51106|9814|84545|55142|4957	http://www.reactome.org/cgi-bin/eventbrowser_st_id?ST_ID=REACT_264135	hsa:740,MRPL49,740:up|hsa:23107,MRPS27,23107:down|hsa:6907,TBL1X,6907:down|hsa:56912,IFT46,56912:down|hsa:10694,CCT8,10694:down|hsa:10102,TSFM,10102:down|hsa:79867,TCTN2,79867:down|hsa:8481,OFD1,8481:up|hsa:7203,CCT3,7203:down|hsa:5310,PKD1,5310:up|hsa:51263,MRPL30,51263:down|hsa:11222,MRPL3,11222:down|hsa:22897,CEP164,22897:down|hsa:51073,MRPL4,51073:up|hsa:23332,CLASP1,23332:down|hsa:5147,PDE6D…
Repair synthesis of patch ~27-30 bases long by DNA polymerase	Reactome	REACT_378	2	15	6887	80837	0.000290402207057	0.000185558593218	0.390148423904	0.973022692292	5982|5984	http://www.reactome.org/cgi-bin/eventbrowser_st_id?ST_ID=REACT_378	hsa:5982,RFC2,5982:down|hsa:5984,RFC4,5984:down
Repair synthesis for gap-filling by DNA polymerase in TC-NER	Reactome	REACT_1993	2	15	6887	80837	0.000290402207057	0.000185558593218	0.390148423904	0.973022692292	5982|5984	http://www.reactome.org/cgi-bin/eventbrowser_st_id?ST_ID=REACT_1993	hsa:5982,RFC2,5982:down|hsa:5984,RFC4,5984:down
TRAF6 mediated IRF7 activation in TLR7/8 or 9 signaling	Reactome	REACT_25120	2	15	6887	80837	0.000290402207057	0.000185558593218	0.390148423904	0.973022692292	3665|7316	http://www.reactome.org/cgi-bin/eventbrowser_st_id?ST_ID=REACT_25120	hsa:3665,IRF7,3665:up|hsa:7316,UBC,7316:down
Mitochondrial Fatty Acid Beta-Oxidation	Reactome	REACT_1473	2	15	6887	80837	0.000290402207057	0.000185558593218	0.390148423904	0.973022692292	3032|3033	http://www.reactome.org/cgi-bin/eventbrowser_st_id?ST_ID=REACT_1473	hsa:3032,HADHB,3032:down|hsa:3033,HADH,3033:down
Synthesis of glycosylphosphatidylinositol (GPI)	Reactome	REACT_952	2	15	6887	80837	0.000290402207057	0.000185558593218	0.390148423904	0.973022692292	55650|8818	http://www.reactome.org/cgi-bin/eventbrowser_st_id?ST_ID=REACT_952	hsa:55650,PIGV,55650:down|hsa:8818,DPM2,8818:up
NRIF signals cell death from the nucleus	Reactome	REACT_13643	2	15	6887	80837	0.000290402207057	0.000185558593218	0.390148423904	0.973022692292	83464|7316	http://www.reactome.org/cgi-bin/eventbrowser_st_id?ST_ID=REACT_13643	hsa:83464,APH1B,83464:down|hsa:7316,UBC,7316:down
Cytosolic sulfonation of small molecules	Reactome	REACT_6913	2	15	6887	80837	0.000290402207057	0.000185558593218	0.390148423904	0.973022692292	9060|10380	http://www.reactome.org/cgi-bin/eventbrowser_st_id?ST_ID=REACT_6913	hsa:9060,PAPSS2,9060:down|hsa:10380,BPNT1,10380:down
RNA Polymerase I Transcription	Reactome	REACT_1309	10	103	6887	80837	0.00145201103528	0.00127416900677	0.394848263459	0.973022692292	8360|8359|9533|255626|3014|4331|25885|51082|5928|1108	http://www.reactome.org/cgi-bin/eventbrowser_st_id?ST_ID=REACT_1309	hsa:8360,HIST1H4D,8360:up|hsa:8359,HIST1H4A,8359:up|hsa:9533,POLR1C,9533:down|hsa:255626,HIST1H2BA,255626:up|hsa:3014,H2AFX,3014:up|hsa:4331,MNAT1,4331:down|hsa:25885,POLR1A,25885:down|hsa:51082,POLR1D,51082:down|hsa:5928,RBBP4,5928:down|hsa:1108,CHD4,1108:down
MyD88:Mal cascade initiated on plasma membrane	Reactome	REACT_6788	9	92	6887	80837	0.00130680993176	0.00113809270507	0.397077431572	0.973022692292	1848|1432|7316|1845|114609|5604|8767|4790|4792	http://www.reactome.org/cgi-bin/eventbrowser_st_id?ST_ID=REACT_6788	hsa:1848,DUSP6,1848:down|hsa:1432,MAPK14,1432:down|hsa:7316,UBC,7316:down|hsa:1845,DUSP3,1845:down|hsa:114609,TIRAP,114609:down|hsa:5604,MAP2K1,5604:down|hsa:8767,RIPK2,8767:down|hsa:4790,NFKB1,4790:down|hsa:4792,NFKBIA,4792:down
Toll Like Receptor TLR6:TLR2 Cascade	Reactome	REACT_8006	9	92	6887	80837	0.00130680993176	0.00113809270507	0.397077431572	0.973022692292	1848|1432|7316|1845|114609|5604|8767|4790|4792	http://www.reactome.org/cgi-bin/eventbrowser_st_id?ST_ID=REACT_8006	hsa:1848,DUSP6,1848:down|hsa:1432,MAPK14,1432:down|hsa:7316,UBC,7316:down|hsa:1845,DUSP3,1845:down|hsa:114609,TIRAP,114609:down|hsa:5604,MAP2K1,5604:down|hsa:8767,RIPK2,8767:down|hsa:4790,NFKB1,4790:down|hsa:4792,NFKBIA,4792:down
@@Coenzyme A biosynthesis	Reactome	REACT_11218	1	8	6887	80837	0.000145201103528	9.89645830498e-05	0.520917101476	0.974537777814	79717	http://www.reactome.org/cgi-bin/eventbrowser_st_id?ST_ID=REACT_11218	hsa:79717,PPCS,79717:down
Phospholipid metabolism	Reactome	REACT_120870	13	137	6887	80837	0.00188761434587	0.00169476848473	0.39728846517	0.973022692292	10400|79888|8396|8776|5293|3032|23760|55697|8760|114971|50640|3631|255189	http://www.reactome.org/cgi-bin/eventbrowser_st_id?ST_ID=REACT_120870	hsa:10400,PEMT,10400:up|hsa:79888,LPCAT1,79888:down|hsa:8396,PIP4K2B,8396:down|hsa:8776,MTMR1,8776:down|hsa:5293,PIK3CD,5293:down|hsa:3032,HADHB,3032:down|hsa:23760,PITPNB,23760:down|hsa:55697,VAC14,55697:up|hsa:8760,CDS2,8760:down|hsa:114971,PTPMT1,114971:down|hsa:50640,PNPLA8,50640:down|hsa:3631,INPP4A,3631:down|hsa:255189,PLA2G4F,255189:up
Non-integrin membrane-ECM interactions	Reactome	REACT_163874	6	59	6887	80837	0.00087120662117	0.000729863799993	0.402764239256	0.973022692292	1302|1605|5154|7057|59277|3339	http://www.reactome.org/cgi-bin/eventbrowser_st_id?ST_ID=REACT_163874	hsa:1302,COL11A2,1302:up|hsa:1605,DAG1,1605:down|hsa:5154,PDGFA,5154:down|hsa:7057,THBS1,7057:up|hsa:59277,NTN4,59277:down|hsa:3339,HSPG2,3339:up
trans-Golgi Network Vesicle Budding	Reactome	REACT_11235	6	59	6887	80837	0.00087120662117	0.000729863799993	0.402764239256	0.973022692292	1176|23557|9698|4074|7164|81567	http://www.reactome.org/cgi-bin/eventbrowser_st_id?ST_ID=REACT_11235	hsa:1176,AP3S1,1176:down|hsa:23557,SNAPIN,23557:down|hsa:9698,PUM1,9698:down|hsa:4074,M6PR,4074:down|hsa:7164,TPD52L1,7164:down|hsa:81567,TXNDC5,81567:down
Clathrin derived vesicle budding	Reactome	REACT_19187	6	59	6887	80837	0.00087120662117	0.000729863799993	0.402764239256	0.973022692292	1176|23557|9698|4074|7164|81567	http://www.reactome.org/cgi-bin/eventbrowser_st_id?ST_ID=REACT_19187	hsa:1176,AP3S1,1176:down|hsa:23557,SNAPIN,23557:down|hsa:9698,PUM1,9698:down|hsa:4074,M6PR,4074:down|hsa:7164,TPD52L1,7164:down|hsa:81567,TXNDC5,81567:down
MAP kinase activation in TLR cascade	Reactome	REACT_21308	6	59	6887	80837	0.00087120662117	0.000729863799993	0.402764239256	0.973022692292	1848|1432|7316|1845|5604|8767	http://www.reactome.org/cgi-bin/eventbrowser_st_id?ST_ID=REACT_21308	hsa:1848,DUSP6,1848:down|hsa:1432,MAPK14,1432:down|hsa:7316,UBC,7316:down|hsa:1845,DUSP3,1845:down|hsa:5604,MAP2K1,5604:down|hsa:8767,RIPK2,8767:down
RNA Polymerase I Chain Elongation	Reactome	REACT_2204	8	82	6887	80837	0.00116160882823	0.00101438697626	0.411397165985	0.973022692292	8360|8359|9533|255626|3014|4331|25885|51082	http://www.reactome.org/cgi-bin/eventbrowser_st_id?ST_ID=REACT_2204	hsa:8360,HIST1H4D,8360:up|hsa:8359,HIST1H4A,8359:up|hsa:9533,POLR1C,9533:down|hsa:255626,HIST1H2BA,255626:up|hsa:3014,H2AFX,3014:up|hsa:4331,MNAT1,4331:down|hsa:25885,POLR1A,25885:down|hsa:51082,POLR1D,51082:down
RNA Polymerase I, RNA Polymerase III, and Mitochondrial Transcription	Reactome	REACT_21352	13	139	6887	80837	0.00188761434587	0.00171950963049	0.415992109366	0.973022692292	8360|55718|25885|9533|255626|3014|4331|8359|51082|11128|5928|1108|2975	http://www.reactome.org/cgi-bin/eventbrowser_st_id?ST_ID=REACT_21352	hsa:8360,HIST1H4D,8360:up|hsa:55718,POLR3E,55718:down|hsa:25885,POLR1A,25885:down|hsa:9533,POLR1C,9533:down|hsa:255626,HIST1H2BA,255626:up|hsa:3014,H2AFX,3014:up|hsa:4331,MNAT1,4331:down|hsa:8359,HIST1H4A,8359:up|hsa:51082,POLR1D,51082:down|hsa:11128,POLR3A,11128:down|hsa:5928,RBBP4,5928:down|hsa:1108,CHD4,1108:down|hsa:2975,GTF3C1,2975:down
Amine-derived hormones	Reactome	REACT_15513	2	16	6887	80837	0.000290402207057	0.0001979291661	0.418474741669	0.973022692292	1644|1735	http://www.reactome.org/cgi-bin/eventbrowser_st_id?ST_ID=REACT_15513	hsa:1644,DDC,1644:up|hsa:1735,DIO3,1735:up
CRMPs in Sema3A signaling	Reactome	REACT_19199	2	16	6887	80837	0.000290402207057	0.0001979291661	0.418474741669	0.973022692292	2534|1808	http://www.reactome.org/cgi-bin/eventbrowser_st_id?ST_ID=REACT_19199	hsa:2534,FYN,2534:down|hsa:1808,DPYSL2,1808:down
Processive synthesis on the lagging strand	Reactome	REACT_1385	2	16	6887	80837	0.000290402207057	0.0001979291661	0.418474741669	0.973022692292	5558|2237	http://www.reactome.org/cgi-bin/eventbrowser_st_id?ST_ID=REACT_1385	hsa:5558,PRIM2,5558:down|hsa:2237,FEN1,2237:down
Beta-catenin phosphorylation cascade	Reactome	REACT_11065	2	16	6887	80837	0.000290402207057	0.0001979291661	0.418474741669	0.973022692292	5525|23401	http://www.reactome.org/cgi-bin/eventbrowser_st_id?ST_ID=REACT_11065	hsa:5525,PPP2R5A,5525:down|hsa:23401,FRAT2,23401:down
Synthesis of very long-chain fatty acyl-CoAs	Reactome	REACT_380	2	16	6887	80837	0.000290402207057	0.0001979291661	0.418474741669	0.973022692292	2182|60481	http://www.reactome.org/cgi-bin/eventbrowser_st_id?ST_ID=REACT_380	hsa:2182,ACSL4,2182:up|hsa:60481,ELOVL5,60481:down
Kinesins	Reactome	REACT_25201	4	38	6887	80837	0.000580804414114	0.000470081769487	0.421708115698	0.973022692292	10376|22920|3831|11004	http://www.reactome.org/cgi-bin/eventbrowser_st_id?ST_ID=REACT_25201	hsa:10376,TUBA1B,10376:down|hsa:22920,KIFAP3,22920:down|hsa:3831,KLC1,3831:down|hsa:11004,KIF2C,11004:down
G1 Phase	Reactome	REACT_1590	4	38	6887	80837	0.000580804414114	0.000470081769487	0.421708115698	0.973022692292	595|7316|7027|4331	http://www.reactome.org/cgi-bin/eventbrowser_st_id?ST_ID=REACT_1590	hsa:595,CCND1,595:down|hsa:7316,UBC,7316:down|hsa:7027,TFDP1,7027:down|hsa:4331,MNAT1,4331:down
Cyclin D associated events in G1	Reactome	REACT_821	4	38	6887	80837	0.000580804414114	0.000470081769487	0.421708115698	0.973022692292	595|7316|7027|4331	http://www.reactome.org/cgi-bin/eventbrowser_st_id?ST_ID=REACT_821	hsa:595,CCND1,595:down|hsa:7316,UBC,7316:down|hsa:7027,TFDP1,7027:down|hsa:4331,MNAT1,4331:down
Extrinsic Pathway	Reactome	REACT_1059	3	27	6887	80837	0.000435603310585	0.000334005467793	0.422332656103	0.973022692292	8795|841|1613	http://www.reactome.org/cgi-bin/eventbrowser_st_id?ST_ID=REACT_1059	hsa:8795,TNFRSF10B,8795:down|hsa:841,CASP8,841:down|hsa:1613,DAPK3,1613:down
mTOR signalling	Reactome	REACT_6838	3	27	6887	80837	0.000435603310585	0.000334005467793	0.422332656103	0.973022692292	1977|55437|1981	http://www.reactome.org/cgi-bin/eventbrowser_st_id?ST_ID=REACT_6838	hsa:1977,EIF4E,1977:down|hsa:55437,STRADB,55437:down|hsa:1981,EIF4G1,1981:down
Association of TriC/CCT with target proteins during biosynthesis	Reactome	REACT_16907	3	27	6887	80837	0.000435603310585	0.000334005467793	0.422332656103	0.973022692292	7203|10574|10694	http://www.reactome.org/cgi-bin/eventbrowser_st_id?ST_ID=REACT_16907	hsa:7203,CCT3,7203:down|hsa:10574,CCT7,10574:down|hsa:10694,CCT8,10694:down
VEGFR2 mediated vascular permeability	Reactome	REACT_263991	3	27	6887	80837	0.000435603310585	0.000334005467793	0.422332656103	0.973022692292	79109|4846|1495	http://www.reactome.org/cgi-bin/eventbrowser_st_id?ST_ID=REACT_263991	hsa:79109,MAPKAP1,79109:down|hsa:4846,NOS3,4846:up|hsa:1495,CTNNA1,1495:down
Sema4D in semaphorin signaling	Reactome	REACT_19259	3	27	6887	80837	0.000435603310585	0.000334005467793	0.422332656103	0.973022692292	79784|9826|4627	http://www.reactome.org/cgi-bin/eventbrowser_st_id?ST_ID=REACT_19259	hsa:79784,MYH14,79784:up|hsa:9826,ARHGEF11,9826:down|hsa:4627,MYH9,4627:down
Toll Like Receptor 5 (TLR5) Cascade	Reactome	REACT_9061	8	83	6887	80837	0.00116160882823	0.00102675754914	0.423579626667	0.973022692292	1848|1432|7316|1845|5604|8767|4790|4792	http://www.reactome.org/cgi-bin/eventbrowser_st_id?ST_ID=REACT_9061	hsa:1848,DUSP6,1848:down|hsa:1432,MAPK14,1432:down|hsa:7316,UBC,7316:down|hsa:1845,DUSP3,1845:down|hsa:5604,MAP2K1,5604:down|hsa:8767,RIPK2,8767:down|hsa:4790,NFKB1,4790:down|hsa:4792,NFKBIA,4792:down
Toll Like Receptor 10 (TLR10) Cascade	Reactome	REACT_9027	8	83	6887	80837	0.00116160882823	0.00102675754914	0.423579626667	0.973022692292	1848|1432|7316|1845|5604|8767|4790|4792	http://www.reactome.org/cgi-bin/eventbrowser_st_id?ST_ID=REACT_9027	hsa:1848,DUSP6,1848:down|hsa:1432,MAPK14,1432:down|hsa:7316,UBC,7316:down|hsa:1845,DUSP3,1845:down|hsa:5604,MAP2K1,5604:down|hsa:8767,RIPK2,8767:down|hsa:4790,NFKB1,4790:down|hsa:4792,NFKBIA,4792:down
MyD88 cascade initiated on plasma membrane	Reactome	REACT_27215	8	83	6887	80837	0.00116160882823	0.00102675754914	0.423579626667	0.973022692292	1848|1432|7316|1845|5604|8767|4790|4792	http://www.reactome.org/cgi-bin/eventbrowser_st_id?ST_ID=REACT_27215	hsa:1848,DUSP6,1848:down|hsa:1432,MAPK14,1432:down|hsa:7316,UBC,7316:down|hsa:1845,DUSP3,1845:down|hsa:5604,MAP2K1,5604:down|hsa:8767,RIPK2,8767:down|hsa:4790,NFKB1,4790:down|hsa:4792,NFKBIA,4792:down
Toll-Like Receptors Cascades	Reactome	REACT_6966	13	140	6887	80837	0.00188761434587	0.00173188020337	0.425353476272	0.973022692292	3665|1848|1432|841|7323|7316|1845|114609|5604|8767|10010|4790|4792	http://www.reactome.org/cgi-bin/eventbrowser_st_id?ST_ID=REACT_6966	hsa:3665,IRF7,3665:up|hsa:1848,DUSP6,1848:down|hsa:1432,MAPK14,1432:down|hsa:841,CASP8,841:down|hsa:7323,UBE2D3,7323:down|hsa:7316,UBC,7316:down|hsa:1845,DUSP3,1845:down|hsa:114609,TIRAP,114609:down|hsa:5604,MAP2K1,5604:down|hsa:8767,RIPK2,8767:down|hsa:10010,TANK,10010:down|hsa:4790,NFKB1,4790:down|hsa:4792,NFKBIA,4792:down
Transcriptional regulation by small RNAs	Reactome	REACT_268530	9	95	6887	80837	0.00130680993176	0.00117520442372	0.431331632222	0.973022692292	8360|53371|5433|348995|255626|3014|7175|8359|23511	http://www.reactome.org/cgi-bin/eventbrowser_st_id?ST_ID=REACT_268530	hsa:8360,HIST1H4D,8360:up|hsa:53371,NUP54,53371:down|hsa:5433,POLR2D,5433:down|hsa:348995,NUP43,348995:down|hsa:255626,HIST1H2BA,255626:up|hsa:3014,H2AFX,3014:up|hsa:7175,TPR,7175:up|hsa:8359,HIST1H4A,8359:up|hsa:23511,NUP188,23511:down
Toll Like Receptor TLR1:TLR2 Cascade	Reactome	REACT_8005	9	95	6887	80837	0.00130680993176	0.00117520442372	0.431331632222	0.973022692292	1848|1432|7316|1845|114609|5604|8767|4790|4792	http://www.reactome.org/cgi-bin/eventbrowser_st_id?ST_ID=REACT_8005	hsa:1848,DUSP6,1848:down|hsa:1432,MAPK14,1432:down|hsa:7316,UBC,7316:down|hsa:1845,DUSP3,1845:down|hsa:114609,TIRAP,114609:down|hsa:5604,MAP2K1,5604:down|hsa:8767,RIPK2,8767:down|hsa:4790,NFKB1,4790:down|hsa:4792,NFKBIA,4792:down
Toll Like Receptor 2 (TLR2) Cascade	Reactome	REACT_7980	9	95	6887	80837	0.00130680993176	0.00117520442372	0.431331632222	0.973022692292	1848|1432|7316|1845|114609|5604|8767|4790|4792	http://www.reactome.org/cgi-bin/eventbrowser_st_id?ST_ID=REACT_7980	hsa:1848,DUSP6,1848:down|hsa:1432,MAPK14,1432:down|hsa:7316,UBC,7316:down|hsa:1845,DUSP3,1845:down|hsa:114609,TIRAP,114609:down|hsa:5604,MAP2K1,5604:down|hsa:8767,RIPK2,8767:down|hsa:4790,NFKB1,4790:down|hsa:4792,NFKBIA,4792:down
Cell death signalling via NRAGE, NRIF and NADE	Reactome	REACT_13720	6	61	6887	80837	0.00087120662117	0.000754604945755	0.431373030703	0.973022692292	7316|7204|9826|9181|83464|121512	http://www.reactome.org/cgi-bin/eventbrowser_st_id?ST_ID=REACT_13720	hsa:7316,UBC,7316:down|hsa:7204,TRIO,7204:down|hsa:9826,ARHGEF11,9826:down|hsa:9181,ARHGEF2,9181:down|hsa:83464,APH1B,83464:down|hsa:121512,FGD4,121512:up
Loss of proteins required for interphase microtubule organization from the centrosome	Reactome	REACT_15451	6	61	6887	80837	0.00087120662117	0.000754604945755	0.431373030703	0.973022692292	23332|9814|4957|8481|55142|22897	http://www.reactome.org/cgi-bin/eventbrowser_st_id?ST_ID=REACT_15451	hsa:23332,CLASP1,23332:down|hsa:9814,SFI1,9814:up|hsa:4957,ODF2,4957:down|hsa:8481,OFD1,8481:up|hsa:55142,HAUS2,55142:down|hsa:22897,CEP164,22897:down
Loss of Nlp from mitotic centrosomes	Reactome	REACT_15364	6	61	6887	80837	0.00087120662117	0.000754604945755	0.431373030703	0.973022692292	23332|9814|4957|8481|55142|22897	http://www.reactome.org/cgi-bin/eventbrowser_st_id?ST_ID=REACT_15364	hsa:23332,CLASP1,23332:down|hsa:9814,SFI1,9814:up|hsa:4957,ODF2,4957:down|hsa:8481,OFD1,8481:up|hsa:55142,HAUS2,55142:down|hsa:22897,CEP164,22897:down
Defective ALG14 causes congenital myasthenic syndrome (ALG14-CMS)	Reactome	REACT_268645	11	118	6887	80837	0.00159721213881	0.00145972759999	0.433505742909	0.973022692292	29880|4247|2923|6396|90411|8818|9761|9945|26503|6487|2683	http://www.reactome.org/cgi-bin/eventbrowser_st_id?ST_ID=REACT_268645	hsa:29880,ALG5,29880:down|hsa:4247,MGAT2,4247:down|hsa:2923,PDIA3,2923:down|hsa:6396,SEC13,6396:down|hsa:90411,MCFD2,90411:down|hsa:8818,DPM2,8818:up|hsa:9761,MLEC,9761:down|hsa:9945,GFPT2,9945:down|hsa:26503,SLC17A5,26503:down|hsa:6487,ST3GAL3,6487:up|hsa:2683,B4GALT1,2683:down
Defective ALG3 causes ALG3-CDG (CDG-1d)	Reactome	REACT_268185	11	118	6887	80837	0.00159721213881	0.00145972759999	0.433505742909	0.973022692292	29880|4247|2923|6396|90411|8818|9761|9945|26503|6487|2683	http://www.reactome.org/cgi-bin/eventbrowser_st_id?ST_ID=REACT_268185	hsa:29880,ALG5,29880:down|hsa:4247,MGAT2,4247:down|hsa:2923,PDIA3,2923:down|hsa:6396,SEC13,6396:down|hsa:90411,MCFD2,90411:down|hsa:8818,DPM2,8818:up|hsa:9761,MLEC,9761:down|hsa:9945,GFPT2,9945:down|hsa:26503,SLC17A5,26503:down|hsa:6487,ST3GAL3,6487:up|hsa:2683,B4GALT1,2683:down
Defective ALG8 causes ALG8-CDG (CDG-1h)	Reactome	REACT_268459	11	118	6887	80837	0.00159721213881	0.00145972759999	0.433505742909	0.973022692292	29880|4247|2923|6396|90411|8818|9761|9945|26503|6487|2683	http://www.reactome.org/cgi-bin/eventbrowser_st_id?ST_ID=REACT_268459	hsa:29880,ALG5,29880:down|hsa:4247,MGAT2,4247:down|hsa:2923,PDIA3,2923:down|hsa:6396,SEC13,6396:down|hsa:90411,MCFD2,90411:down|hsa:8818,DPM2,8818:up|hsa:9761,MLEC,9761:down|hsa:9945,GFPT2,9945:down|hsa:26503,SLC17A5,26503:down|hsa:6487,ST3GAL3,6487:up|hsa:2683,B4GALT1,2683:down
Defective RFT1 causes RFT1-CDG (CDG-1n)	Reactome	REACT_268458	11	118	6887	80837	0.00159721213881	0.00145972759999	0.433505742909	0.973022692292	29880|4247|2923|6396|90411|8818|9761|9945|26503|6487|2683	http://www.reactome.org/cgi-bin/eventbrowser_st_id?ST_ID=REACT_268458	hsa:29880,ALG5,29880:down|hsa:4247,MGAT2,4247:down|hsa:2923,PDIA3,2923:down|hsa:6396,SEC13,6396:down|hsa:90411,MCFD2,90411:down|hsa:8818,DPM2,8818:up|hsa:9761,MLEC,9761:down|hsa:9945,GFPT2,9945:down|hsa:26503,SLC17A5,26503:down|hsa:6487,ST3GAL3,6487:up|hsa:2683,B4GALT1,2683:down
Defective MGAT2 causes MGAT2-CDG (CDG-2a)	Reactome	REACT_268600	11	118	6887	80837	0.00159721213881	0.00145972759999	0.433505742909	0.973022692292	29880|4247|2923|6396|90411|8818|9761|9945|26503|6487|2683	http://www.reactome.org/cgi-bin/eventbrowser_st_id?ST_ID=REACT_268600	hsa:29880,ALG5,29880:down|hsa:4247,MGAT2,4247:down|hsa:2923,PDIA3,2923:down|hsa:6396,SEC13,6396:down|hsa:90411,MCFD2,90411:down|hsa:8818,DPM2,8818:up|hsa:9761,MLEC,9761:down|hsa:9945,GFPT2,9945:down|hsa:26503,SLC17A5,26503:down|hsa:6487,ST3GAL3,6487:up|hsa:2683,B4GALT1,2683:down
Defective ALG9 causes ALG9-CDG (CDG-1l)	Reactome	REACT_268015	11	118	6887	80837	0.00159721213881	0.00145972759999	0.433505742909	0.973022692292	29880|4247|2923|6396|90411|8818|9761|9945|26503|6487|2683	http://www.reactome.org/cgi-bin/eventbrowser_st_id?ST_ID=REACT_268015	hsa:29880,ALG5,29880:down|hsa:4247,MGAT2,4247:down|hsa:2923,PDIA3,2923:down|hsa:6396,SEC13,6396:down|hsa:90411,MCFD2,90411:down|hsa:8818,DPM2,8818:up|hsa:9761,MLEC,9761:down|hsa:9945,GFPT2,9945:down|hsa:26503,SLC17A5,26503:down|hsa:6487,ST3GAL3,6487:up|hsa:2683,B4GALT1,2683:down
Defective MPDU1 causes MPDU1-CDG (CDG-1f)	Reactome	REACT_268619	11	118	6887	80837	0.00159721213881	0.00145972759999	0.433505742909	0.973022692292	29880|4247|2923|6396|90411|8818|9761|9945|26503|6487|2683	http://www.reactome.org/cgi-bin/eventbrowser_st_id?ST_ID=REACT_268619	hsa:29880,ALG5,29880:down|hsa:4247,MGAT2,4247:down|hsa:2923,PDIA3,2923:down|hsa:6396,SEC13,6396:down|hsa:90411,MCFD2,90411:down|hsa:8818,DPM2,8818:up|hsa:9761,MLEC,9761:down|hsa:9945,GFPT2,9945:down|hsa:26503,SLC17A5,26503:down|hsa:6487,ST3GAL3,6487:up|hsa:2683,B4GALT1,2683:down
Defective MOGS causes MOGS-CDG (CDG-2b)	Reactome	REACT_267905	11	118	6887	80837	0.00159721213881	0.00145972759999	0.433505742909	0.973022692292	29880|4247|2923|6396|90411|8818|9761|9945|26503|6487|2683	http://www.reactome.org/cgi-bin/eventbrowser_st_id?ST_ID=REACT_267905	hsa:29880,ALG5,29880:down|hsa:4247,MGAT2,4247:down|hsa:2923,PDIA3,2923:down|hsa:6396,SEC13,6396:down|hsa:90411,MCFD2,90411:down|hsa:8818,DPM2,8818:up|hsa:9761,MLEC,9761:down|hsa:9945,GFPT2,9945:down|hsa:26503,SLC17A5,26503:down|hsa:6487,ST3GAL3,6487:up|hsa:2683,B4GALT1,2683:down
Defective ALG6 causes ALG6-CDG (CDG-1c)	Reactome	REACT_267765	11	118	6887	80837	0.00159721213881	0.00145972759999	0.433505742909	0.973022692292	29880|4247|2923|6396|90411|8818|9761|9945|26503|6487|2683	http://www.reactome.org/cgi-bin/eventbrowser_st_id?ST_ID=REACT_267765	hsa:29880,ALG5,29880:down|hsa:4247,MGAT2,4247:down|hsa:2923,PDIA3,2923:down|hsa:6396,SEC13,6396:down|hsa:90411,MCFD2,90411:down|hsa:8818,DPM2,8818:up|hsa:9761,MLEC,9761:down|hsa:9945,GFPT2,9945:down|hsa:26503,SLC17A5,26503:down|hsa:6487,ST3GAL3,6487:up|hsa:2683,B4GALT1,2683:down
Defective MAN1B1 causes MRT15	Reactome	REACT_268813	11	118	6887	80837	0.00159721213881	0.00145972759999	0.433505742909	0.973022692292	29880|4247|2923|6396|90411|8818|9761|9945|26503|6487|2683	http://www.reactome.org/cgi-bin/eventbrowser_st_id?ST_ID=REACT_268813	hsa:29880,ALG5,29880:down|hsa:4247,MGAT2,4247:down|hsa:2923,PDIA3,2923:down|hsa:6396,SEC13,6396:down|hsa:90411,MCFD2,90411:down|hsa:8818,DPM2,8818:up|hsa:9761,MLEC,9761:down|hsa:9945,GFPT2,9945:down|hsa:26503,SLC17A5,26503:down|hsa:6487,ST3GAL3,6487:up|hsa:2683,B4GALT1,2683:down
Defective ALG2 causes ALG2-CDG (CDG-1i)	Reactome	REACT_268833	11	118	6887	80837	0.00159721213881	0.00145972759999	0.433505742909	0.973022692292	29880|4247|2923|6396|90411|8818|9761|9945|26503|6487|2683	http://www.reactome.org/cgi-bin/eventbrowser_st_id?ST_ID=REACT_268833	hsa:29880,ALG5,29880:down|hsa:4247,MGAT2,4247:down|hsa:2923,PDIA3,2923:down|hsa:6396,SEC13,6396:down|hsa:90411,MCFD2,90411:down|hsa:8818,DPM2,8818:up|hsa:9761,MLEC,9761:down|hsa:9945,GFPT2,9945:down|hsa:26503,SLC17A5,26503:down|hsa:6487,ST3GAL3,6487:up|hsa:2683,B4GALT1,2683:down
Defective ALG12 causes ALG12-CDG (CDG-1g)	Reactome	REACT_267773	11	118	6887	80837	0.00159721213881	0.00145972759999	0.433505742909	0.973022692292	29880|4247|2923|6396|90411|8818|9761|9945|26503|6487|2683	http://www.reactome.org/cgi-bin/eventbrowser_st_id?ST_ID=REACT_267773	hsa:29880,ALG5,29880:down|hsa:4247,MGAT2,4247:down|hsa:2923,PDIA3,2923:down|hsa:6396,SEC13,6396:down|hsa:90411,MCFD2,90411:down|hsa:8818,DPM2,8818:up|hsa:9761,MLEC,9761:down|hsa:9945,GFPT2,9945:down|hsa:26503,SLC17A5,26503:down|hsa:6487,ST3GAL3,6487:up|hsa:2683,B4GALT1,2683:down
Diseases associated with N-glycosylation of proteins	Reactome	REACT_267875	11	118	6887	80837	0.00159721213881	0.00145972759999	0.433505742909	0.973022692292	29880|4247|2923|6396|90411|8818|9761|9945|26503|6487|2683	http://www.reactome.org/cgi-bin/eventbrowser_st_id?ST_ID=REACT_267875	hsa:29880,ALG5,29880:down|hsa:4247,MGAT2,4247:down|hsa:2923,PDIA3,2923:down|hsa:6396,SEC13,6396:down|hsa:90411,MCFD2,90411:down|hsa:8818,DPM2,8818:up|hsa:9761,MLEC,9761:down|hsa:9945,GFPT2,9945:down|hsa:26503,SLC17A5,26503:down|hsa:6487,ST3GAL3,6487:up|hsa:2683,B4GALT1,2683:down
Defective ALG1 causes ALG1-CDG (CDG-1k)	Reactome	REACT_268144	11	118	6887	80837	0.00159721213881	0.00145972759999	0.433505742909	0.973022692292	29880|4247|2923|6396|90411|8818|9761|9945|26503|6487|2683	http://www.reactome.org/cgi-bin/eventbrowser_st_id?ST_ID=REACT_268144	hsa:29880,ALG5,29880:down|hsa:4247,MGAT2,4247:down|hsa:2923,PDIA3,2923:down|hsa:6396,SEC13,6396:down|hsa:90411,MCFD2,90411:down|hsa:8818,DPM2,8818:up|hsa:9761,MLEC,9761:down|hsa:9945,GFPT2,9945:down|hsa:26503,SLC17A5,26503:down|hsa:6487,ST3GAL3,6487:up|hsa:2683,B4GALT1,2683:down
Asparagine N-linked glycosylation	Reactome	REACT_22426	11	118	6887	80837	0.00159721213881	0.00145972759999	0.433505742909	0.973022692292	29880|4247|2923|6396|90411|8818|9761|9945|26503|6487|2683	http://www.reactome.org/cgi-bin/eventbrowser_st_id?ST_ID=REACT_22426	hsa:29880,ALG5,29880:down|hsa:4247,MGAT2,4247:down|hsa:2923,PDIA3,2923:down|hsa:6396,SEC13,6396:down|hsa:90411,MCFD2,90411:down|hsa:8818,DPM2,8818:up|hsa:9761,MLEC,9761:down|hsa:9945,GFPT2,9945:down|hsa:26503,SLC17A5,26503:down|hsa:6487,ST3GAL3,6487:up|hsa:2683,B4GALT1,2683:down
Defective ALG11 causes ALG11-CDG (CDG-1p)	Reactome	REACT_268132	11	118	6887	80837	0.00159721213881	0.00145972759999	0.433505742909	0.973022692292	29880|4247|2923|6396|90411|8818|9761|9945|26503|6487|2683	http://www.reactome.org/cgi-bin/eventbrowser_st_id?ST_ID=REACT_268132	hsa:29880,ALG5,29880:down|hsa:4247,MGAT2,4247:down|hsa:2923,PDIA3,2923:down|hsa:6396,SEC13,6396:down|hsa:90411,MCFD2,90411:down|hsa:8818,DPM2,8818:up|hsa:9761,MLEC,9761:down|hsa:9945,GFPT2,9945:down|hsa:26503,SLC17A5,26503:down|hsa:6487,ST3GAL3,6487:up|hsa:2683,B4GALT1,2683:down
Defective DPAGT1 causes DPAGT1-CDG (CDG-1j) and CMSTA2	Reactome	REACT_268849	11	118	6887	80837	0.00159721213881	0.00145972759999	0.433505742909	0.973022692292	29880|4247|2923|6396|90411|8818|9761|9945|26503|6487|2683	http://www.reactome.org/cgi-bin/eventbrowser_st_id?ST_ID=REACT_268849	hsa:29880,ALG5,29880:down|hsa:4247,MGAT2,4247:down|hsa:2923,PDIA3,2923:down|hsa:6396,SEC13,6396:down|hsa:90411,MCFD2,90411:down|hsa:8818,DPM2,8818:up|hsa:9761,MLEC,9761:down|hsa:9945,GFPT2,9945:down|hsa:26503,SLC17A5,26503:down|hsa:6487,ST3GAL3,6487:up|hsa:2683,B4GALT1,2683:down
TRAF6 mediated induction of NFkB and MAP kinases upon TLR7/8 or 9 activation	Reactome	REACT_25024	8	84	6887	80837	0.00116160882823	0.00103912812202	0.435741304335	0.973022692292	1848|1432|7316|1845|5604|8767|4790|4792	http://www.reactome.org/cgi-bin/eventbrowser_st_id?ST_ID=REACT_25024	hsa:1848,DUSP6,1848:down|hsa:1432,MAPK14,1432:down|hsa:7316,UBC,7316:down|hsa:1845,DUSP3,1845:down|hsa:5604,MAP2K1,5604:down|hsa:8767,RIPK2,8767:down|hsa:4790,NFKB1,4790:down|hsa:4792,NFKBIA,4792:down
Telomere C-strand synthesis initiation	Reactome	REACT_7993	1	6	6887	80837	0.000145201103528	7.42234372874e-05	0.435799492207	0.973022692292	5558	http://www.reactome.org/cgi-bin/eventbrowser_st_id?ST_ID=REACT_7993	hsa:5558,PRIM2,5558:down
Release of eIF4E	Reactome	REACT_6836	1	6	6887	80837	0.000145201103528	7.42234372874e-05	0.435799492207	0.973022692292	1977	http://www.reactome.org/cgi-bin/eventbrowser_st_id?ST_ID=REACT_6836	hsa:1977,EIF4E,1977:down
Classical antibody-mediated complement activation	Reactome	REACT_7956	1	6	6887	80837	0.000145201103528	7.42234372874e-05	0.435799492207	0.973022692292	716	http://www.reactome.org/cgi-bin/eventbrowser_st_id?ST_ID=REACT_7956	hsa:716,C1S,716:down
Transport and synthesis of PAPS	Reactome	REACT_6840	1	6	6887	80837	0.000145201103528	7.42234372874e-05	0.435799492207	0.973022692292	9060	http://www.reactome.org/cgi-bin/eventbrowser_st_id?ST_ID=REACT_6840	hsa:9060,PAPSS2,9060:down
SUMO is transferred from E1 to E2 (UBE2I, UBC9)	Reactome	REACT_163646	1	6	6887	80837	0.000145201103528	7.42234372874e-05	0.435799492207	0.973022692292	6612	http://www.reactome.org/cgi-bin/eventbrowser_st_id?ST_ID=REACT_163646	hsa:6612,SUMO3,6612:down
Methionine salvage pathway	Reactome	REACT_75881	1	6	6887	80837	0.000145201103528	7.42234372874e-05	0.435799492207	0.973022692292	55256	http://www.reactome.org/cgi-bin/eventbrowser_st_id?ST_ID=REACT_75881	hsa:55256,ADI1,55256:down
Cam-PDE 1 activation	Reactome	REACT_15408	1	6	6887	80837	0.000145201103528	7.42234372874e-05	0.435799492207	0.973022692292	5136	http://www.reactome.org/cgi-bin/eventbrowser_st_id?ST_ID=REACT_15408	hsa:5136,PDE1A,5136:down
Phosphorylation of Emi1	Reactome	REACT_6875	1	6	6887	80837	0.000145201103528	7.42234372874e-05	0.435799492207	0.973022692292	891	http://www.reactome.org/cgi-bin/eventbrowser_st_id?ST_ID=REACT_6875	hsa:891,CCNB1,891:down
Vitamins	Reactome	REACT_13450	1	6	6887	80837	0.000145201103528	7.42234372874e-05	0.435799492207	0.973022692292	340665	http://www.reactome.org/cgi-bin/eventbrowser_st_id?ST_ID=REACT_13450	hsa:340665,CYP26C1,340665:up
Transport of the SLBP Dependant Mature mRNA	Reactome	REACT_405	1	6	6887	80837	0.000145201103528	7.42234372874e-05	0.435799492207	0.973022692292	1977	http://www.reactome.org/cgi-bin/eventbrowser_st_id?ST_ID=REACT_405	hsa:1977,EIF4E,1977:down
Acyl chain remodeling of CL	Reactome	REACT_121006	1	6	6887	80837	0.000145201103528	7.42234372874e-05	0.435799492207	0.973022692292	3032	http://www.reactome.org/cgi-bin/eventbrowser_st_id?ST_ID=REACT_121006	hsa:3032,HADHB,3032:down
SUMO is proteolytically processed	Reactome	REACT_163725	1	6	6887	80837	0.000145201103528	7.42234372874e-05	0.435799492207	0.973022692292	6612	http://www.reactome.org/cgi-bin/eventbrowser_st_id?ST_ID=REACT_163725	hsa:6612,SUMO3,6612:down
DNA replication initiation	Reactome	REACT_2244	1	6	6887	80837	0.000145201103528	7.42234372874e-05	0.435799492207	0.973022692292	5558	http://www.reactome.org/cgi-bin/eventbrowser_st_id?ST_ID=REACT_2244	hsa:5558,PRIM2,5558:down
Pre-NOTCH Processing in the Endoplasmic Reticulum	Reactome	REACT_118722	1	6	6887	80837	0.000145201103528	7.42234372874e-05	0.435799492207	0.973022692292	4853	http://www.reactome.org/cgi-bin/eventbrowser_st_id?ST_ID=REACT_118722	hsa:4853,NOTCH2,4853:down
Uptake and function of anthrax toxins	Reactome	REACT_264618	1	6	6887	80837	0.000145201103528	7.42234372874e-05	0.435799492207	0.973022692292	5604	http://www.reactome.org/cgi-bin/eventbrowser_st_id?ST_ID=REACT_264618	hsa:5604,MAP2K1,5604:down
Influenza Life Cycle	Reactome	REACT_6145	12	130	6887	80837	0.00174241324234	0.00160817447456	0.439082938998	0.973022692292	7175|53371|5433|23511|348995|6187|6142|7514|6203|6158|6129|6170	http://www.reactome.org/cgi-bin/eventbrowser_st_id?ST_ID=REACT_6145	hsa:7175,TPR,7175:up|hsa:53371,NUP54,53371:down|hsa:5433,POLR2D,5433:down|hsa:23511,NUP188,23511:down|hsa:348995,NUP43,348995:down|hsa:6187,RPS2,6187:up|hsa:6142,RPL18A,6142:up|hsa:7514,XPO1,7514:down|hsa:6203,RPS9,6203:up|hsa:6158,RPL28,6158:up|hsa:6129,RPL7,6129:up|hsa:6170,RPL39,6170:up
CDO in myogenesis	Reactome	REACT_21402	3	28	6887	80837	0.000435603310585	0.000346376040674	0.443666821625	0.973022692292	1432|6929|1495	http://www.reactome.org/cgi-bin/eventbrowser_st_id?ST_ID=REACT_21402	hsa:1432,MAPK14,1432:down|hsa:6929,TCF3,6929:down|hsa:1495,CTNNA1,1495:down
Myogenesis	Reactome	REACT_21303	3	28	6887	80837	0.000435603310585	0.000346376040674	0.443666821625	0.973022692292	1432|6929|1495	http://www.reactome.org/cgi-bin/eventbrowser_st_id?ST_ID=REACT_21303	hsa:1432,MAPK14,1432:down|hsa:6929,TCF3,6929:down|hsa:1495,CTNNA1,1495:down
Calmodulin induced events	Reactome	REACT_9000	3	28	6887	80837	0.000435603310585	0.000346376040674	0.443666821625	0.973022692292	5136|5582|5580	http://www.reactome.org/cgi-bin/eventbrowser_st_id?ST_ID=REACT_9000	hsa:5136,PDE1A,5136:down|hsa:5582,PRKCG,5582:up|hsa:5580,PRKCD,5580:down
CaM pathway	Reactome	REACT_9053	3	28	6887	80837	0.000435603310585	0.000346376040674	0.443666821625	0.973022692292	5136|5582|5580	http://www.reactome.org/cgi-bin/eventbrowser_st_id?ST_ID=REACT_9053	hsa:5136,PDE1A,5136:down|hsa:5582,PRKCG,5582:up|hsa:5580,PRKCD,5580:down
PKB-mediated events	Reactome	REACT_456	3	28	6887	80837	0.000435603310585	0.000346376040674	0.443666821625	0.973022692292	1977|55437|1981	http://www.reactome.org/cgi-bin/eventbrowser_st_id?ST_ID=REACT_456	hsa:1977,EIF4E,1977:down|hsa:55437,STRADB,55437:down|hsa:1981,EIF4G1,1981:down
Conversion from APC/C:Cdc20 to APC/C:Cdh1 in late anaphase	Reactome	REACT_6867	2	17	6887	80837	0.000290402207057	0.000210299738981	0.446112869522	0.973022692292	246184|10393	http://www.reactome.org/cgi-bin/eventbrowser_st_id?ST_ID=REACT_6867	hsa:246184,CDC26,246184:down|hsa:10393,ANAPC10,10393:up
Gap-filling DNA repair synthesis and ligation in TC-NER	Reactome	REACT_74	2	17	6887	80837	0.000290402207057	0.000210299738981	0.446112869522	0.973022692292	5982|5984	http://www.reactome.org/cgi-bin/eventbrowser_st_id?ST_ID=REACT_74	hsa:5982,RFC2,5982:down|hsa:5984,RFC4,5984:down
ABCA transporters in lipid homeostasis	Reactome	REACT_111158	2	17	6887	80837	0.000290402207057	0.000210299738981	0.446112869522	0.973022692292	215|9619	http://www.reactome.org/cgi-bin/eventbrowser_st_id?ST_ID=REACT_111158	hsa:215,ABCD1,215:up|hsa:9619,ABCG1,9619:down
Acyl chain remodelling of PG	Reactome	REACT_121324	2	17	6887	80837	0.000290402207057	0.000210299738981	0.446112869522	0.973022692292	79888|255189	http://www.reactome.org/cgi-bin/eventbrowser_st_id?ST_ID=REACT_121324	hsa:79888,LPCAT1,79888:down|hsa:255189,PLA2G4F,255189:up
Gap-filling DNA repair synthesis and ligation in GG-NER	Reactome	REACT_1998	2	17	6887	80837	0.000290402207057	0.000210299738981	0.446112869522	0.973022692292	5982|5984	http://www.reactome.org/cgi-bin/eventbrowser_st_id?ST_ID=REACT_1998	hsa:5982,RFC2,5982:down|hsa:5984,RFC4,5984:down
cGMP effects	Reactome	REACT_23767	2	17	6887	80837	0.000290402207057	0.000210299738981	0.446112869522	0.973022692292	5136|27345	http://www.reactome.org/cgi-bin/eventbrowser_st_id?ST_ID=REACT_23767	hsa:5136,PDE1A,5136:down|hsa:27345,KCNMB4,27345:down
Branched-chain amino acid catabolism	Reactome	REACT_197	2	17	6887	80837	0.000290402207057	0.000210299738981	0.446112869522	0.973022692292	4329|64087	http://www.reactome.org/cgi-bin/eventbrowser_st_id?ST_ID=REACT_197	hsa:4329,ALDH6A1,4329:down|hsa:64087,MCCC2,64087:down
Platelet sensitization by LDL	Reactome	REACT_23879	2	17	6887	80837	0.000290402207057	0.000210299738981	0.446112869522	0.973022692292	1432|5525	http://www.reactome.org/cgi-bin/eventbrowser_st_id?ST_ID=REACT_23879	hsa:1432,MAPK14,1432:down|hsa:5525,PPP2R5A,5525:down
DNA Damage/Telomere Stress Induced Senescence	Reactome	REACT_169185	7	74	6887	80837	0.0010164077247	0.000915422393211	0.453497727294	0.973022692292	890|8360|9134|898|255626|3014|8359	http://www.reactome.org/cgi-bin/eventbrowser_st_id?ST_ID=REACT_169185	hsa:890,CCNA2,890:down|hsa:8360,HIST1H4D,8360:up|hsa:9134,CCNE2,9134:down|hsa:898,CCNE1,898:down|hsa:255626,HIST1H2BA,255626:up|hsa:3014,H2AFX,3014:up|hsa:8359,HIST1H4A,8359:up
Retinoid metabolism and transport	Reactome	REACT_24968	4	40	6887	80837	0.000580804414114	0.000494822915249	0.457506627149	0.973022692292	1645|8644|3339|1109	http://www.reactome.org/cgi-bin/eventbrowser_st_id?ST_ID=REACT_24968	hsa:1645,AKR1C1,1645:down|hsa:8644,AKR1C3,8644:down|hsa:3339,HSPG2,3339:up|hsa:1109,AKR1C4,1109:down
Signaling by FGFR mutants	Reactome	REACT_121398	4	40	6887	80837	0.000580804414114	0.000494822915249	0.457506627149	0.973022692292	6774|26127|399687|613	http://www.reactome.org/cgi-bin/eventbrowser_st_id?ST_ID=REACT_121398	hsa:6774,STAT3,6774:down|hsa:26127,FGFR1OP2,26127:down|hsa:399687,MYO18A,399687:down|hsa:613,BCR,613:down
FCERI mediated NF-kB activation	Reactome	REACT_163994	3	29	6887	80837	0.000435603310585	0.000358746613556	0.46468205228	0.973022692292	7316|4790|4792	http://www.reactome.org/cgi-bin/eventbrowser_st_id?ST_ID=REACT_163994	hsa:7316,UBC,7316:down|hsa:4790,NFKB1,4790:down|hsa:4792,NFKBIA,4792:down
Golgi Associated Vesicle Biogenesis	Reactome	REACT_19400	5	52	6887	80837	0.000726005517642	0.000643269789824	0.466828296692	0.973022692292	1176|81567|23557|9698|7164	http://www.reactome.org/cgi-bin/eventbrowser_st_id?ST_ID=REACT_19400	hsa:1176,AP3S1,1176:down|hsa:81567,TXNDC5,81567:down|hsa:23557,SNAPIN,23557:down|hsa:9698,PUM1,9698:down|hsa:7164,TPD52L1,7164:down
Synthesis of substrates in N-glycan biosythesis	Reactome	REACT_22387	5	52	6887	80837	0.000726005517642	0.000643269789824	0.466828296692	0.973022692292	29880|26503|8818|6487|9945	http://www.reactome.org/cgi-bin/eventbrowser_st_id?ST_ID=REACT_22387	hsa:29880,ALG5,29880:down|hsa:26503,SLC17A5,26503:down|hsa:8818,DPM2,8818:up|hsa:6487,ST3GAL3,6487:up|hsa:9945,GFPT2,9945:down
Metabolism	Reactome	REACT_111217	130	1510	6887	80837	0.0188761434587	0.0186795650507	0.467421723608	0.973022692292	216|215|23511|50486|55697|5742|9677|22934|3040|51478|8309|1545|3251|6487|5906|4862|114971|4860|9060|3939|54205|23760|262|5468|3339|6307|340665|5264|6392|55066|3032|3033|4329|7316|64768|79888|3945|6907|9491|10434|5165|4129|1718|5689|8802|5685|5684|5687|5686|55256|255189|64428|4190|4541|4540|1645|1644|9394|1728|7372|518|4953|3098|515|516|3612|348995|53371|60481|2618|10380|27242|4538|4539|5230|4535|…	http://www.reactome.org/cgi-bin/eventbrowser_st_id?ST_ID=REACT_111217	hsa:216,ALDH1A1,216:down|hsa:215,ABCD1,215:up|hsa:23511,NUP188,23511:down|hsa:50486,G0S2,50486:down|hsa:55697,VAC14,55697:up|hsa:5742,PTGS1,5742:down|hsa:9677,PPIP5K1,9677:down|hsa:22934,RPIA,22934:down|hsa:3040,HBA2,3040:up|hsa:51478,HSD17B7,51478:down|hsa:8309,ACOX2,8309:up|hsa:1545,CYP1B1,1545:up|hsa:3251,HPRT1,3251:down|hsa:6487,ST3GAL3,6487:up|hsa:5906,RAP1A,5906:down|hsa:4862,NPAS2,4862:dow…
Cell junction organization	Reactome	REACT_20676	8	87	6887	80837	0.00116160882823	0.00107623984067	0.471993675072	0.973022692292	2316|137075|9080|10207|1495|5339|55742|50848	http://www.reactome.org/cgi-bin/eventbrowser_st_id?ST_ID=REACT_20676	hsa:2316,FLNA,2316:up|hsa:137075,CLDN23,137075:down|hsa:9080,CLDN9,9080:up|hsa:10207,INADL,10207:up|hsa:1495,CTNNA1,1495:down|hsa:5339,PLEC,5339:up|hsa:55742,PARVA,55742:down|hsa:50848,F11R,50848:down
Inhibition of the proteolytic activity of APC/C required for the onset of anaphase by mitotic spindle checkpoint components	Reactome	REACT_1041	2	18	6887	80837	0.000290402207057	0.000222670311862	0.47299627055	0.973022692292	246184|10393	http://www.reactome.org/cgi-bin/eventbrowser_st_id?ST_ID=REACT_1041	hsa:246184,CDC26,246184:down|hsa:10393,ANAPC10,10393:up
Inactivation of APC/C via direct inhibition of the APC/C complex	Reactome	REACT_1072	2	18	6887	80837	0.000290402207057	0.000222670311862	0.47299627055	0.973022692292	246184|10393	http://www.reactome.org/cgi-bin/eventbrowser_st_id?ST_ID=REACT_1072	hsa:246184,CDC26,246184:down|hsa:10393,ANAPC10,10393:up
Cell-extracellular matrix interactions	Reactome	REACT_20649	2	18	6887	80837	0.000290402207057	0.000222670311862	0.47299627055	0.973022692292	2316|55742	http://www.reactome.org/cgi-bin/eventbrowser_st_id?ST_ID=REACT_20649	hsa:2316,FLNA,2316:up|hsa:55742,PARVA,55742:down
Influenza Viral RNA Transcription and Replication	Reactome	REACT_6152	11	122	6887	80837	0.00159721213881	0.00150920989151	0.474273664268	0.973022692292	7175|53371|5433|23511|348995|6187|6142|6203|6158|6129|6170	http://www.reactome.org/cgi-bin/eventbrowser_st_id?ST_ID=REACT_6152	hsa:7175,TPR,7175:up|hsa:53371,NUP54,53371:down|hsa:5433,POLR2D,5433:down|hsa:23511,NUP188,23511:down|hsa:348995,NUP43,348995:down|hsa:6187,RPS2,6187:up|hsa:6142,RPL18A,6142:up|hsa:6203,RPS9,6203:up|hsa:6158,RPL28,6158:up|hsa:6129,RPL7,6129:up|hsa:6170,RPL39,6170:up
Signaling by Retinoic Acid	Reactome	REACT_267785	4	41	6887	80837	0.000580804414114	0.00050719348813	0.475124174509	0.973022692292	216|8644|5165|340665	http://www.reactome.org/cgi-bin/eventbrowser_st_id?ST_ID=REACT_267785	hsa:216,ALDH1A1,216:down|hsa:8644,AKR1C3,8644:down|hsa:5165,PDK3,5165:down|hsa:340665,CYP26C1,340665:up
Triglyceride Biosynthesis	Reactome	REACT_1190	4	41	6887	80837	0.000580804414114	0.00050719348813	0.475124174509	0.973022692292	79888|2182|60481|47	http://www.reactome.org/cgi-bin/eventbrowser_st_id?ST_ID=REACT_1190	hsa:79888,LPCAT1,79888:down|hsa:2182,ACSL4,2182:up|hsa:60481,ELOVL5,60481:down|hsa:47,ACLY,47:down
[truncated: 558 more rows]

## Sheet: BioCarta
Term	Database	ID	Input number	Background number	All input number	All background number	Input frequency	Background frequency	P-Value	Corrected P-Value	Input	Hyperlink	Input gene symbols
[truncated: 179 more rows]

## Sheet: BioCyc
Term	Database	ID	Input number	Background number	All input number	All background number	Input frequency	Background frequency	P-Value	Corrected P-Value	Input	Hyperlink	Input gene symbols
[truncated: 96 more rows]

[truncated: 2 more sheets: PANTHER, PID]
