# Supplementary material for: Long noncoding RNA expression profiles in sub-lethal heat-treated hepatoma carcinoma cells
Source: World J Surg Oncol. 2017 Jul 21;15:136. doi: 10.1186/s12957-017-1194-4 (PMC5521104; doi:10.1186/s12957-017-1194-4)
Supplement: Supplementary file 13 — Target GO enrichment. (XLSX 443 kb) [file 12957_2017_1194_MOESM13_ESM.xlsx]

## Sheet: biological_process
Term	Database	ID	Input number	Background number	All input number	All background number	Input frequency	Background frequency	P-Value	Corrected P-Value	Input	Hyperlink	Input gene symbols
cellular process	biological_process	GO:0009987	128	14021	16746	1777537	0.007643616386	0.00788788081486	0.650861392667	0.826304174806	9203|6747|8019|100533952|10102|79867|694|4146|7514|25778|10957|7809|10726|23077|128077|23760|5993|6158|23373|387338|22848|118487|27345|5718|7259|25959|65979|51072|2288|5013|25885|58493|9711|10238|1850|9918|22853|84285|338557|4494|4490|6307|85403|55920|57477|56829|51503|7621|84293|11128|9315|91748|79818|2040|6774|7372|81619|23067|2677|9555|23326|5049|9128|147179|90007|4185|2294|83879|5433|7712|816…	http://amigo.geneontology.org/cgi-bin/amigo/term_details?term=GO:0009987	hsa:9203,ZMYM3,9203|hsa:6747,SSR3,6747|hsa:8019,BRD3,8019|hsa:100533952,RBAK,100533952|hsa:10102,TSFM,10102|hsa:79867,TCTN2,79867|hsa:694,BTG1,694|hsa:4146,MATN1,4146|hsa:7514,XPO1,7514|hsa:25778,DSTYK,25778|hsa:10957,PNRC1,10957|hsa:7809,BSND,7809|hsa:10726,NUDC,10726|hsa:23077,MYCBP2,23077|hsa:128077,LIX1L,128077|hsa:23760,PITPNB,23760|hsa:5993,RFX5,5993|hsa:6158,RPL28,6158|hsa:23373,CRTC1,2337…
metabolic process	biological_process	GO:0008152	116	10926	16746	1777537	0.00692702734981	0.0061467074947	0.109736956615	0.649553798865	8019|100533952|130589|10102|694|7514|25778|10957|23077|128077|23760|5993|6158|23373|387338|22848|118487|5718|25959|65979|63929|51603|2288|5013|25885|58493|9711|10238|1850|9918|22853|84285|338557|6307|85403|55920|56829|122961|51503|7621|84293|11128|91748|79818|1728|6774|7372|81619|23067|1108|2677|9555|23326|5049|9128|90007|4185|2294|83879|5433|7712|3692|1735|55317|55159|55157|7554|10400|171546|467…	http://amigo.geneontology.org/cgi-bin/amigo/term_details?term=GO:0008152	hsa:8019,BRD3,8019|hsa:100533952,RBAK,100533952|hsa:130589,GALM,130589|hsa:10102,TSFM,10102|hsa:694,BTG1,694|hsa:7514,XPO1,7514|hsa:25778,DSTYK,25778|hsa:10957,PNRC1,10957|hsa:23077,MYCBP2,23077|hsa:128077,LIX1L,128077|hsa:23760,PITPNB,23760|hsa:5993,RFX5,5993|hsa:6158,RPL28,6158|hsa:23373,CRTC1,23373|hsa:387338,NSUN4,387338|hsa:22848,AAK1,22848|hsa:118487,CHCHD1,118487|hsa:5718,PSMD12,5718|hsa:2…
single-organism process	biological_process	GO:0044699	110	12665	16746	1777537	0.00656873283172	0.00712502749591	0.814791599913	0.898562571796	387733|9203|130589|10102|79867|694|4146|7514|25778|7809|10726|23077|23760|6158|23373|387338|22848|118487|27345|5718|25959|65979|63929|51072|2288|5013|83879|58493|10238|1850|9918|22853|338557|6307|55920|57477|56829|84293|11128|9315|2040|1994|6774|7372|81619|23067|1108|2677|9555|23326|5049|147179|90007|4185|2294|2802|5433|81609|3692|1735|55317|55159|55157|7554|10400|171546|467|10642|115426|2188|232…	http://amigo.geneontology.org/cgi-bin/amigo/term_details?term=GO:0044699	hsa:387733,IFITM5,387733|hsa:9203,ZMYM3,9203|hsa:130589,GALM,130589|hsa:10102,TSFM,10102|hsa:79867,TCTN2,79867|hsa:694,BTG1,694|hsa:4146,MATN1,4146|hsa:7514,XPO1,7514|hsa:25778,DSTYK,25778|hsa:7809,BSND,7809|hsa:10726,NUDC,10726|hsa:23077,MYCBP2,23077|hsa:23760,PITPNB,23760|hsa:6158,RPL28,6158|hsa:23373,CRTC1,23373|hsa:387338,NSUN4,387338|hsa:22848,AAK1,22848|hsa:118487,CHCHD1,118487|hsa:27345,KC…
organic substance metabolic process	biological_process	GO:0071704	106	9645	16746	1777537	0.00632986981966	0.00542604739029	0.0655542030157	0.649553798865	8019|100533952|130589|10102|694|7514|25778|10957|23077|23760|5993|6158|23373|387338|22848|118487|5718|25959|63929|5013|25885|58493|10238|1850|9918|22853|84285|6307|85403|2288|56829|51503|7621|11128|91748|79818|1728|6774|7372|81619|23067|1108|2677|9555|23326|5049|9128|90007|4185|2294|83879|5433|7712|3692|1735|55317|55159|55157|7554|10400|171546|467|10642|115426|389136|2188|23235|6487|359948|1994|5…	http://amigo.geneontology.org/cgi-bin/amigo/term_details?term=GO:0071704	hsa:8019,BRD3,8019|hsa:100533952,RBAK,100533952|hsa:130589,GALM,130589|hsa:10102,TSFM,10102|hsa:694,BTG1,694|hsa:7514,XPO1,7514|hsa:25778,DSTYK,25778|hsa:10957,PNRC1,10957|hsa:23077,MYCBP2,23077|hsa:23760,PITPNB,23760|hsa:5993,RFX5,5993|hsa:6158,RPL28,6158|hsa:23373,CRTC1,23373|hsa:387338,NSUN4,387338|hsa:22848,AAK1,22848|hsa:118487,CHCHD1,118487|hsa:5718,PSMD12,5718|hsa:25959,KANK2,25959|hsa:639…
primary metabolic process	biological_process	GO:0044238	104	9290	16746	1777537	0.00621043831363	0.00522633284145	0.0472106632948	0.649553798865	8019|100533952|130589|10102|694|7514|25778|10957|23077|23760|5993|6158|23373|387338|22848|118487|5718|25959|63929|5013|25885|58493|10238|1850|9918|22853|84285|6307|85403|2288|56829|51503|7621|11128|91748|79818|1728|6774|7372|81619|23067|1108|2677|9555|23326|5049|9128|90007|4185|2294|83879|5433|7712|3692|55317|55159|55157|7554|10400|171546|467|10642|115426|389136|2188|23235|6487|359948|1994|55066|…	http://amigo.geneontology.org/cgi-bin/amigo/term_details?term=GO:0044238	hsa:8019,BRD3,8019|hsa:100533952,RBAK,100533952|hsa:130589,GALM,130589|hsa:10102,TSFM,10102|hsa:694,BTG1,694|hsa:7514,XPO1,7514|hsa:25778,DSTYK,25778|hsa:10957,PNRC1,10957|hsa:23077,MYCBP2,23077|hsa:23760,PITPNB,23760|hsa:5993,RFX5,5993|hsa:6158,RPL28,6158|hsa:23373,CRTC1,23373|hsa:387338,NSUN4,387338|hsa:22848,AAK1,22848|hsa:118487,CHCHD1,118487|hsa:5718,PSMD12,5718|hsa:25959,KANK2,25959|hsa:639…
biological regulation	biological_process	GO:0065007	103	10296	16746	1777537	0.00615072256061	0.00579228449253	0.284867368516	0.686453995913	387733|9203|8019|100533952|10102|79867|694|4146|7514|25778|10957|23077|5993|23373|387338|22848|27345|55066|83787|25959|65979|51072|2288|5013|25885|9711|1850|22853|338557|4494|4490|85403|55920|56829|7621|84293|11128|9315|91748|79818|2040|1994|6774|7372|81619|23067|2677|9555|23326|5049|147179|90007|4185|2294|83879|5433|7712|81609|1735|55159|7554|467|10642|115426|389136|113235|23235|359948|1728|5718…	http://amigo.geneontology.org/cgi-bin/amigo/term_details?term=GO:0065007	hsa:387733,IFITM5,387733|hsa:9203,ZMYM3,9203|hsa:8019,BRD3,8019|hsa:100533952,RBAK,100533952|hsa:10102,TSFM,10102|hsa:79867,TCTN2,79867|hsa:694,BTG1,694|hsa:4146,MATN1,4146|hsa:7514,XPO1,7514|hsa:25778,DSTYK,25778|hsa:10957,PNRC1,10957|hsa:23077,MYCBP2,23077|hsa:5993,RFX5,5993|hsa:23373,CRTC1,23373|hsa:387338,NSUN4,387338|hsa:22848,AAK1,22848|hsa:27345,KCNMB4,27345|hsa:55066,PDPR,55066|hsa:83787,…
cellular metabolic process	biological_process	GO:0044237	101	9358	16746	1777537	0.00603129105458	0.00526458802264	0.0969905969294	0.649553798865	8019|100533952|10102|694|7514|25778|10957|23077|128077|23760|5993|6158|23373|387338|22848|118487|5718|25959|5013|25885|58493|9711|10238|1850|9918|22853|84285|338557|6307|85403|2288|56829|51503|7621|11128|91748|79818|1728|6774|7372|23067|1108|2677|9555|23326|5049|9128|90007|2294|83879|5433|7712|3692|1735|55317|55159|55157|7554|10400|171546|467|10642|115426|389136|2188|23235|6487|359948|1994|55066|…	http://amigo.geneontology.org/cgi-bin/amigo/term_details?term=GO:0044237	hsa:8019,BRD3,8019|hsa:100533952,RBAK,100533952|hsa:10102,TSFM,10102|hsa:694,BTG1,694|hsa:7514,XPO1,7514|hsa:25778,DSTYK,25778|hsa:10957,PNRC1,10957|hsa:23077,MYCBP2,23077|hsa:128077,LIX1L,128077|hsa:23760,PITPNB,23760|hsa:5993,RFX5,5993|hsa:6158,RPL28,6158|hsa:23373,CRTC1,23373|hsa:387338,NSUN4,387338|hsa:22848,AAK1,22848|hsa:118487,CHCHD1,118487|hsa:5718,PSMD12,5718|hsa:25959,KANK2,25959|hsa:50…
regulation of biological process	biological_process	GO:0050789	100	9817	16746	1777537	0.00597157530156	0.00552281049565	0.231065757954	0.668332761182	387733|9203|8019|100533952|10102|79867|694|4146|7514|25778|10957|23077|5993|23373|387338|22848|27345|55066|83787|25959|65979|51072|2288|5013|25885|9711|1850|22853|338557|4494|4490|85403|55920|56829|7621|84293|11128|9315|91748|79818|2040|1994|6774|81619|23067|9555|23326|5049|147179|90007|4185|2294|83879|5433|7712|81609|1735|55159|7554|467|10642|115426|389136|23235|359948|1728|5718|863|54962|83903|…	http://amigo.geneontology.org/cgi-bin/amigo/term_details?term=GO:0050789	hsa:387733,IFITM5,387733|hsa:9203,ZMYM3,9203|hsa:8019,BRD3,8019|hsa:100533952,RBAK,100533952|hsa:10102,TSFM,10102|hsa:79867,TCTN2,79867|hsa:694,BTG1,694|hsa:4146,MATN1,4146|hsa:7514,XPO1,7514|hsa:25778,DSTYK,25778|hsa:10957,PNRC1,10957|hsa:23077,MYCBP2,23077|hsa:5993,RFX5,5993|hsa:23373,CRTC1,23373|hsa:387338,NSUN4,387338|hsa:22848,AAK1,22848|hsa:27345,KCNMB4,27345|hsa:55066,PDPR,55066|hsa:83787,…
single-organism cellular process	biological_process	GO:0044763	91	11484	16746	1777537	0.00543413352442	0.0064606250109	0.958399635943	0.975976463243	9203|10102|79867|694|4146|7514|25778|7809|10726|23077|23760|6158|1994|387338|22848|118487|27345|5718|25959|65979|51072|2288|54962|58493|1850|9918|338557|6307|55920|57477|56829|84293|9315|2040|6774|7372|81619|23067|9555|23326|147179|90007|4185|2294|83879|5433|81609|55317|55159|55157|7554|10400|171546|467|115426|2188|23235|6487|1728|841|55066|863|6747|83903|55142|1108|2355|57553|558|3638|5293|11323…	http://amigo.geneontology.org/cgi-bin/amigo/term_details?term=GO:0044763	hsa:9203,ZMYM3,9203|hsa:10102,TSFM,10102|hsa:79867,TCTN2,79867|hsa:694,BTG1,694|hsa:4146,MATN1,4146|hsa:7514,XPO1,7514|hsa:25778,DSTYK,25778|hsa:7809,BSND,7809|hsa:10726,NUDC,10726|hsa:23077,MYCBP2,23077|hsa:23760,PITPNB,23760|hsa:6158,RPL28,6158|hsa:1994,ELAVL1,1994|hsa:387338,NSUN4,387338|hsa:22848,AAK1,22848|hsa:118487,CHCHD1,118487|hsa:27345,KCNMB4,27345|hsa:5718,PSMD12,5718|hsa:25959,KANK2,2…
regulation of cellular process	biological_process	GO:0050794	90	9406	16746	1777537	0.00537441777141	0.00529159167995	0.455931496843	0.762438411885	9203|8019|100533952|10102|79867|694|7514|25778|10957|23077|5993|23373|387338|22848|27345|55066|25959|65979|51072|2288|5013|9711|1850|338557|85403|55920|56829|7621|84293|9315|91748|79818|2040|1994|6774|81619|23067|9555|23326|1889|147179|90007|4185|2294|83879|5433|7712|81609|55159|7554|467|10642|115426|389136|23235|359948|1728|5718|863|54962|83903|841|1108|2355|558|3638|57786|5293|55206|6745|4763|8…	http://amigo.geneontology.org/cgi-bin/amigo/term_details?term=GO:0050794	hsa:9203,ZMYM3,9203|hsa:8019,BRD3,8019|hsa:100533952,RBAK,100533952|hsa:10102,TSFM,10102|hsa:79867,TCTN2,79867|hsa:694,BTG1,694|hsa:7514,XPO1,7514|hsa:25778,DSTYK,25778|hsa:10957,PNRC1,10957|hsa:23077,MYCBP2,23077|hsa:5993,RFX5,5993|hsa:23373,CRTC1,23373|hsa:387338,NSUN4,387338|hsa:22848,AAK1,22848|hsa:27345,KCNMB4,27345|hsa:55066,PDPR,55066|hsa:25959,KANK2,25959|hsa:65979,PHACTR4,65979|hsa:51072…
macromolecule metabolic process	biological_process	GO:0043170	89	8163	16746	1777537	0.00531470201839	0.00459230947091	0.0958534844919	0.649553798865	8019|100533952|10102|694|7514|25778|10957|23077|5993|6158|23373|387338|22848|118487|25959|63929|5013|25885|58493|10238|1850|9918|22853|84285|85403|2288|56829|51503|7621|11128|91748|79818|841|6774|81619|23067|1108|2677|9555|23326|9128|4185|2294|83879|5433|7712|3692|55317|55159|55157|7554|467|10642|115426|389136|2188|23235|6487|359948|1994|5718|863|54962|83903|6747|2355|558|3638|57786|5293|55206|67…	http://amigo.geneontology.org/cgi-bin/amigo/term_details?term=GO:0043170	hsa:8019,BRD3,8019|hsa:100533952,RBAK,100533952|hsa:10102,TSFM,10102|hsa:694,BTG1,694|hsa:7514,XPO1,7514|hsa:25778,DSTYK,25778|hsa:10957,PNRC1,10957|hsa:23077,MYCBP2,23077|hsa:5993,RFX5,5993|hsa:6158,RPL28,6158|hsa:23373,CRTC1,23373|hsa:387338,NSUN4,387338|hsa:22848,AAK1,22848|hsa:118487,CHCHD1,118487|hsa:25959,KANK2,25959|hsa:63929,XPNPEP3,63929|hsa:5013,OTX1,5013|hsa:25885,POLR1A,25885|hsa:5849…
cellular macromolecule metabolic process	biological_process	GO:0044260	85	7468	16746	1777537	0.00507583900633	0.00420131901614	0.0496860673516	0.649553798865	23326|5013|558|3638|9128|841|57786|5293|9516|54962|6745|25885|4763|8994|8019|81788|58493|100533952|10238|55317|23633|10102|5433|7712|55206|51247|1850|9918|3692|22853|84285|22848|6158|387338|171017|7514|55159|55157|23373|85403|7554|2288|25778|26263|6487|23067|10642|467|23077|56829|115426|51503|1977|9761|7621|5993|5534|11128|23450|9768|2294|23235|8795|83879|4157|91748|79818|359948|694|2188|118487|1…	http://amigo.geneontology.org/cgi-bin/amigo/term_details?term=GO:0044260	hsa:23326,USP22,23326|hsa:5013,OTX1,5013|hsa:558,AXL,558|hsa:3638,INSIG1,3638|hsa:9128,PRPF4,9128|hsa:841,CASP8,841|hsa:57786,RBAK,57786|hsa:5293,PIK3CD,5293|hsa:9516,LITAF,9516|hsa:54962,TIPIN,54962|hsa:6745,SSR1,6745|hsa:25885,POLR1A,25885|hsa:4763,NF1,4763|hsa:8994,LIMD1,8994|hsa:8019,BRD3,8019|hsa:81788,NUAK2,81788|hsa:58493,INIP,58493|hsa:100533952,RBAK,100533952|hsa:10238,DCAF7,10238|hsa:55…
biosynthetic process	biological_process	GO:0009058	70	5659	16746	1777537	0.0041801027111	0.00318361868136	0.0165655776687	0.649553798865	23326|5013|3638|57786|5293|11161|6745|25885|4763|6747|8019|83879|100533952|389136|23633|10102|5433|7712|55206|51247|171017|3692|1735|84285|6487|6158|7514|55157|23373|85403|7554|10400|171546|23067|10642|467|23077|9516|122961|23760|9761|7621|5993|5534|11128|387338|9768|2294|54962|6307|4157|91748|79818|359948|694|1728|118487|6774|7372|863|55066|1994|8994|10957|1977|25959|476|9555|1108|2355	http://amigo.geneontology.org/cgi-bin/amigo/term_details?term=GO:0009058	hsa:23326,USP22,23326|hsa:5013,OTX1,5013|hsa:3638,INSIG1,3638|hsa:57786,RBAK,57786|hsa:5293,PIK3CD,5293|hsa:11161,C14orf1,11161|hsa:6745,SSR1,6745|hsa:25885,POLR1A,25885|hsa:4763,NF1,4763|hsa:6747,SSR3,6747|hsa:8019,BRD3,8019|hsa:83879,CDCA7,83879|hsa:100533952,RBAK,100533952|hsa:389136,VGLL3,389136|hsa:23633,KPNA6,23633|hsa:10102,TSFM,10102|hsa:5433,POLR2D,5433|hsa:7712,ZNF157,7712|hsa:55206,SBN…
nitrogen compound metabolic process	biological_process	GO:0006807	68	6024	16746	1777537	0.00406067120506	0.00338895899213	0.0806043803249	0.649553798865	23326|5013|1889|3638|9128|57786|9516|2294|6745|25885|4763|8019|58493|100533952|55317|23633|10102|5433|7712|55206|694|9918|1735|6158|387338|7514|55159|55157|85403|7554|10400|171546|23067|467|23077|56829|51503|7621|5993|5534|11128|23450|9768|2188|171017|6487|83879|23373|91748|79818|359948|4157|1728|5718|6774|7372|863|389136|54962|8994|10957|1977|25959|113235|9555|23025|1108|2355	http://amigo.geneontology.org/cgi-bin/amigo/term_details?term=GO:0006807	hsa:23326,USP22,23326|hsa:5013,OTX1,5013|hsa:1889,ECE1,1889|hsa:3638,INSIG1,3638|hsa:9128,PRPF4,9128|hsa:57786,RBAK,57786|hsa:9516,LITAF,9516|hsa:2294,FOXF1,2294|hsa:6745,SSR1,6745|hsa:25885,POLR1A,25885|hsa:4763,NF1,4763|hsa:8019,BRD3,8019|hsa:58493,INIP,58493|hsa:100533952,RBAK,100533952|hsa:55317,AP5S1,55317|hsa:23633,KPNA6,23633|hsa:10102,TSFM,10102|hsa:5433,POLR2D,5433|hsa:7712,ZNF157,7712|h…
cellular biosynthetic process	biological_process	GO:0044249	67	5480	16746	1777537	0.00400095545205	0.00308291754264	0.0230067030114	0.649553798865	23326|5013|3638|57786|5293|54962|6745|25885|4763|6747|8019|83879|100533952|389136|23633|10102|5433|7712|55206|51247|171017|3692|84285|6487|6158|7514|55157|23373|85403|7554|10400|171546|23067|10642|467|23077|9516|23760|9761|7621|5993|5534|11128|387338|9768|2294|6307|4157|91748|79818|359948|694|1728|118487|6774|7372|863|55066|1994|8994|10957|1977|25959|476|9555|1108|2355	http://amigo.geneontology.org/cgi-bin/amigo/term_details?term=GO:0044249	hsa:23326,USP22,23326|hsa:5013,OTX1,5013|hsa:3638,INSIG1,3638|hsa:57786,RBAK,57786|hsa:5293,PIK3CD,5293|hsa:54962,TIPIN,54962|hsa:6745,SSR1,6745|hsa:25885,POLR1A,25885|hsa:4763,NF1,4763|hsa:6747,SSR3,6747|hsa:8019,BRD3,8019|hsa:83879,CDCA7,83879|hsa:100533952,RBAK,100533952|hsa:389136,VGLL3,389136|hsa:23633,KPNA6,23633|hsa:10102,TSFM,10102|hsa:5433,POLR2D,5433|hsa:7712,ZNF157,7712|hsa:55206,SBNO1…
organic substance biosynthetic process	biological_process	GO:1901576	67	5576	16746	1777537	0.00400095545205	0.00313692485726	0.0310945996002	0.649553798865	23326|5013|3638|57786|5293|11161|6745|25885|4763|6747|8019|83879|100533952|694|389136|23633|10102|5433|7712|55206|51247|171017|3692|84285|6487|6158|7514|55157|85403|7554|10400|171546|23067|10642|467|23077|9516|23760|9761|7621|5993|5534|11128|387338|9768|2294|54962|6307|23373|91748|79818|359948|4157|118487|6774|7372|863|55066|1994|8994|10957|1977|25959|476|9555|1108|2355	http://amigo.geneontology.org/cgi-bin/amigo/term_details?term=GO:1901576	hsa:23326,USP22,23326|hsa:5013,OTX1,5013|hsa:3638,INSIG1,3638|hsa:57786,RBAK,57786|hsa:5293,PIK3CD,5293|hsa:11161,C14orf1,11161|hsa:6745,SSR1,6745|hsa:25885,POLR1A,25885|hsa:4763,NF1,4763|hsa:6747,SSR3,6747|hsa:8019,BRD3,8019|hsa:83879,CDCA7,83879|hsa:100533952,RBAK,100533952|hsa:694,BTG1,694|hsa:389136,VGLL3,389136|hsa:23633,KPNA6,23633|hsa:10102,TSFM,10102|hsa:5433,POLR2D,5433|hsa:7712,ZNF157,7…
regulation of metabolic process	biological_process	GO:0019222	67	5959	16746	1777537	0.00400095545205	0.00335239153953	0.0869882994781	0.649553798865	23326|5013|1889|3638|841|90007|57786|9516|54962|6745|25885|4763|8019|83879|100533952|9711|23633|10102|5433|7712|55206|51247|1850|171017|22853|22848|338557|7514|25778|23373|85403|7554|55920|23067|10642|467|23077|56829|7621|5993|5534|5049|387338|389136|2294|8795|4157|91748|79818|359948|694|1728|5718|6774|863|55066|1994|8994|10957|1977|25959|476|65979|26263|9555|1108|2355	http://amigo.geneontology.org/cgi-bin/amigo/term_details?term=GO:0019222	hsa:23326,USP22,23326|hsa:5013,OTX1,5013|hsa:1889,ECE1,1889|hsa:3638,INSIG1,3638|hsa:841,CASP8,841|hsa:90007,MIDN,90007|hsa:57786,RBAK,57786|hsa:9516,LITAF,9516|hsa:54962,TIPIN,54962|hsa:6745,SSR1,6745|hsa:25885,POLR1A,25885|hsa:4763,NF1,4763|hsa:8019,BRD3,8019|hsa:83879,CDCA7,83879|hsa:100533952,RBAK,100533952|hsa:9711,RUBICON,9711|hsa:23633,KPNA6,23633|hsa:10102,TSFM,10102|hsa:5433,POLR2D,5433|…
cellular nitrogen compound metabolic process	biological_process	GO:0034641	66	5663	16746	1777537	0.00394123969903	0.00318586898613	0.052487759716	0.649553798865	23326|5013|1889|3638|9128|57786|9516|2294|6745|25885|4763|8019|58493|100533952|55317|23633|10102|5433|7712|55206|694|9918|1735|6158|387338|7514|55159|55157|85403|7554|10400|23067|467|23077|56829|51503|7621|5993|5534|11128|23450|9768|2188|171017|83879|23373|91748|79818|359948|4157|1728|5718|6774|7372|863|389136|54962|8994|10957|1977|25959|113235|9555|23025|1108|2355	http://amigo.geneontology.org/cgi-bin/amigo/term_details?term=GO:0034641	hsa:23326,USP22,23326|hsa:5013,OTX1,5013|hsa:1889,ECE1,1889|hsa:3638,INSIG1,3638|hsa:9128,PRPF4,9128|hsa:57786,RBAK,57786|hsa:9516,LITAF,9516|hsa:2294,FOXF1,2294|hsa:6745,SSR1,6745|hsa:25885,POLR1A,25885|hsa:4763,NF1,4763|hsa:8019,BRD3,8019|hsa:58493,INIP,58493|hsa:100533952,RBAK,100533952|hsa:55317,AP5S1,55317|hsa:23633,KPNA6,23633|hsa:10102,TSFM,10102|hsa:5433,POLR2D,5433|hsa:7712,ZNF157,7712|h…
organic cyclic compound metabolic process	biological_process	GO:1901360	64	5598	16746	1777537	0.003821808193	0.00314930153353	0.0732818827336	0.649553798865	23326|5013|3638|9128|57786|9516|54962|6745|25885|4763|8019|58493|100533952|55317|23633|10102|5433|7712|55206|694|9918|1735|6158|387338|7514|55159|113235|55157|85403|7554|23067|467|23077|56829|51503|7621|5993|5534|11128|23450|9768|2294|171017|6307|83879|23373|91748|79818|359948|4157|2188|6774|7372|863|389136|11161|8994|10957|1977|25959|476|9555|1108|2355	http://amigo.geneontology.org/cgi-bin/amigo/term_details?term=GO:1901360	hsa:23326,USP22,23326|hsa:5013,OTX1,5013|hsa:3638,INSIG1,3638|hsa:9128,PRPF4,9128|hsa:57786,RBAK,57786|hsa:9516,LITAF,9516|hsa:54962,TIPIN,54962|hsa:6745,SSR1,6745|hsa:25885,POLR1A,25885|hsa:4763,NF1,4763|hsa:8019,BRD3,8019|hsa:58493,INIP,58493|hsa:100533952,RBAK,100533952|hsa:55317,AP5S1,55317|hsa:23633,KPNA6,23633|hsa:10102,TSFM,10102|hsa:5433,POLR2D,5433|hsa:7712,ZNF157,7712|hsa:55206,SBNO1,55…
response to stimulus	biological_process	GO:0050896	64	7542	16746	1777537	0.003821808193	0.00424294965449	0.813564704192	0.898096830312	55920|387733|558|3638|147179|4185|5293|9516|2294|6745|4763|83903|58493|81788|9768|5433|2355|79867|1850|8994|22848|55317|338557|7514|55159|4490|113235|4494|25778|50848|7554|2288|26263|10642|467|23077|56829|841|5049|5534|11128|9315|27345|23235|8795|23373|2121|4157|1728|5718|6774|7372|2188|54962|81619|1977|25959|476|2519|2677|81609|83999|23025|65979	http://amigo.geneontology.org/cgi-bin/amigo/term_details?term=GO:0050896	hsa:55920,RCC2,55920|hsa:387733,IFITM5,387733|hsa:558,AXL,558|hsa:3638,INSIG1,3638|hsa:147179,WIPF2,147179|hsa:4185,ADAM11,4185|hsa:5293,PIK3CD,5293|hsa:9516,LITAF,9516|hsa:2294,FOXF1,2294|hsa:6745,SSR1,6745|hsa:4763,NF1,4763|hsa:83903,GSG2,83903|hsa:58493,INIP,58493|hsa:81788,NUAK2,81788|hsa:9768,NS5ATP9,9768|hsa:5433,POLR2D,5433|hsa:2355,FOSL2,2355|hsa:79867,TCTN2,79867|hsa:1850,DUSP8,1850|hsa:…
regulation of cellular metabolic process	biological_process	GO:0031323	62	5303	16746	1777537	0.00370237668697	0.00298334155632	0.0557399437528	0.649553798865	23326|5013|1889|3638|841|90007|57786|9516|54962|6745|4763|8019|83879|100533952|9711|23633|10102|5433|7712|55206|51247|1850|171017|338557|7514|25778|23373|85403|7554|23067|10642|467|23077|56829|7621|5993|5534|5049|387338|389136|2294|8795|4157|91748|79818|359948|694|1728|5718|6774|863|55066|1994|8994|10957|1977|25959|476|26263|9555|1108|2355	http://amigo.geneontology.org/cgi-bin/amigo/term_details?term=GO:0031323	hsa:23326,USP22,23326|hsa:5013,OTX1,5013|hsa:1889,ECE1,1889|hsa:3638,INSIG1,3638|hsa:841,CASP8,841|hsa:90007,MIDN,90007|hsa:57786,RBAK,57786|hsa:9516,LITAF,9516|hsa:54962,TIPIN,54962|hsa:6745,SSR1,6745|hsa:4763,NF1,4763|hsa:8019,BRD3,8019|hsa:83879,CDCA7,83879|hsa:100533952,RBAK,100533952|hsa:9711,RUBICON,9711|hsa:23633,KPNA6,23633|hsa:10102,TSFM,10102|hsa:5433,POLR2D,5433|hsa:7712,ZNF157,7712|hs…
cellular aromatic compound metabolic process	biological_process	GO:0006725	61	5389	16746	1777537	0.00364266093395	0.003031723109	0.0897390120656	0.649553798865	23326|5013|3638|9128|57786|9516|2294|6745|25885|4763|8019|58493|100533952|55317|23633|10102|5433|7712|55206|694|9918|1735|6158|387338|7514|55159|55157|85403|7554|23067|467|23077|56829|51503|7621|5993|5534|11128|23450|9768|2188|171017|83879|23373|91748|79818|359948|4157|6774|7372|863|389136|54962|8994|10957|1977|25959|113235|9555|1108|2355	http://amigo.geneontology.org/cgi-bin/amigo/term_details?term=GO:0006725	hsa:23326,USP22,23326|hsa:5013,OTX1,5013|hsa:3638,INSIG1,3638|hsa:9128,PRPF4,9128|hsa:57786,RBAK,57786|hsa:9516,LITAF,9516|hsa:2294,FOXF1,2294|hsa:6745,SSR1,6745|hsa:25885,POLR1A,25885|hsa:4763,NF1,4763|hsa:8019,BRD3,8019|hsa:58493,INIP,58493|hsa:100533952,RBAK,100533952|hsa:55317,AP5S1,55317|hsa:23633,KPNA6,23633|hsa:10102,TSFM,10102|hsa:5433,POLR2D,5433|hsa:7712,ZNF157,7712|hsa:55206,SBNO1,5520…
heterocycle metabolic process	biological_process	GO:0046483	60	5375	16746	1777537	0.00358294518094	0.00302384704228	0.109500005786	0.649553798865	23326|5013|3638|9128|57786|9516|2294|6745|25885|4763|8019|58493|100533952|55317|23633|10102|5433|7712|55206|694|9918|6158|387338|7514|55159|55157|85403|7554|23067|467|23077|56829|51503|7621|5993|5534|11128|23450|9768|2188|171017|83879|23373|91748|79818|359948|4157|6774|7372|863|389136|54962|8994|10957|1977|25959|113235|9555|1108|2355	http://amigo.geneontology.org/cgi-bin/amigo/term_details?term=GO:0046483	hsa:23326,USP22,23326|hsa:5013,OTX1,5013|hsa:3638,INSIG1,3638|hsa:9128,PRPF4,9128|hsa:57786,RBAK,57786|hsa:9516,LITAF,9516|hsa:2294,FOXF1,2294|hsa:6745,SSR1,6745|hsa:25885,POLR1A,25885|hsa:4763,NF1,4763|hsa:8019,BRD3,8019|hsa:58493,INIP,58493|hsa:100533952,RBAK,100533952|hsa:55317,AP5S1,55317|hsa:23633,KPNA6,23633|hsa:10102,TSFM,10102|hsa:5433,POLR2D,5433|hsa:7712,ZNF157,7712|hsa:55206,SBNO1,5520…
gene expression	biological_process	GO:0010467	59	4608	16746	1777537	0.00352322942792	0.00259235110155	0.0143262705854	0.649553798865	23326|5013|3638|9128|57786|2294|6745|25885|6747|8994|8019|83879|100533952|694|23633|10102|5433|7712|51247|171017|3692|84285|22848|6158|387338|7514|55157|85403|7554|23067|10642|467|23077|9516|51503|7621|5993|5534|11128|23450|389136|55206|23373|91748|79818|359948|4157|118487|6774|863|5718|1994|81619|10957|1977|25959|9555|1108|2355	http://amigo.geneontology.org/cgi-bin/amigo/term_details?term=GO:0010467	hsa:23326,USP22,23326|hsa:5013,OTX1,5013|hsa:3638,INSIG1,3638|hsa:9128,PRPF4,9128|hsa:57786,RBAK,57786|hsa:2294,FOXF1,2294|hsa:6745,SSR1,6745|hsa:25885,POLR1A,25885|hsa:6747,SSR3,6747|hsa:8994,LIMD1,8994|hsa:8019,BRD3,8019|hsa:83879,CDCA7,83879|hsa:100533952,RBAK,100533952|hsa:694,BTG1,694|hsa:23633,KPNA6,23633|hsa:10102,TSFM,10102|hsa:5433,POLR2D,5433|hsa:7712,ZNF157,7712|hsa:51247,PAIP2,51247|h…
nucleobase-containing compound metabolic process	biological_process	GO:0006139	59	5204	16746	1777537	0.00352322942792	0.00292764651312	0.0917391261947	0.649553798865	23326|5013|3638|9128|57786|9516|2294|6745|25885|4763|8019|58493|100533952|55317|23633|10102|5433|7712|55206|694|9918|6158|387338|7514|55159|55157|85403|7554|23067|467|23077|56829|51503|7621|5993|5534|11128|23450|9768|2188|171017|83879|23373|91748|79818|359948|4157|6774|7372|863|389136|54962|8994|10957|1977|25959|9555|1108|2355	http://amigo.geneontology.org/cgi-bin/amigo/term_details?term=GO:0006139	hsa:23326,USP22,23326|hsa:5013,OTX1,5013|hsa:3638,INSIG1,3638|hsa:9128,PRPF4,9128|hsa:57786,RBAK,57786|hsa:9516,LITAF,9516|hsa:2294,FOXF1,2294|hsa:6745,SSR1,6745|hsa:25885,POLR1A,25885|hsa:4763,NF1,4763|hsa:8019,BRD3,8019|hsa:58493,INIP,58493|hsa:100533952,RBAK,100533952|hsa:55317,AP5S1,55317|hsa:23633,KPNA6,23633|hsa:10102,TSFM,10102|hsa:5433,POLR2D,5433|hsa:7712,ZNF157,7712|hsa:55206,SBNO1,5520…
regulation of primary metabolic process	biological_process	GO:0080090	58	5125	16746	1777537	0.00346351367491	0.00288320299381	0.0959170738358	0.649553798865	23326|5013|1889|3638|841|90007|57786|9516|54962|6745|4763|8019|83879|100533952|694|23633|10102|5433|7712|55206|51247|1850|171017|7514|85403|7554|23067|10642|467|23077|56829|7621|5993|5534|387338|389136|2294|8795|23373|91748|79818|359948|4157|1728|5718|6774|863|55066|1994|8994|10957|1977|25959|476|26263|9555|1108|2355	http://amigo.geneontology.org/cgi-bin/amigo/term_details?term=GO:0080090	hsa:23326,USP22,23326|hsa:5013,OTX1,5013|hsa:1889,ECE1,1889|hsa:3638,INSIG1,3638|hsa:841,CASP8,841|hsa:90007,MIDN,90007|hsa:57786,RBAK,57786|hsa:9516,LITAF,9516|hsa:54962,TIPIN,54962|hsa:6745,SSR1,6745|hsa:4763,NF1,4763|hsa:8019,BRD3,8019|hsa:83879,CDCA7,83879|hsa:100533952,RBAK,100533952|hsa:694,BTG1,694|hsa:23633,KPNA6,23633|hsa:10102,TSFM,10102|hsa:5433,POLR2D,5433|hsa:7712,ZNF157,7712|hsa:552…
cellular macromolecule biosynthetic process	biological_process	GO:0034645	57	4477	16746	1777537	0.00340379792189	0.00251865362015	0.0173970696132	0.649553798865	23326|5013|3638|57786|54962|6745|25885|6747|8019|83879|100533952|694|389136|23633|10102|5433|7712|55206|51247|171017|3692|84285|6158|7514|55157|85403|7554|23067|10642|467|23077|9516|9761|7621|5993|5534|11128|387338|9768|2294|6487|23373|91748|79818|359948|4157|118487|6774|863|1994|8994|10957|1977|25959|9555|1108|2355	http://amigo.geneontology.org/cgi-bin/amigo/term_details?term=GO:0034645	hsa:23326,USP22,23326|hsa:5013,OTX1,5013|hsa:3638,INSIG1,3638|hsa:57786,RBAK,57786|hsa:54962,TIPIN,54962|hsa:6745,SSR1,6745|hsa:25885,POLR1A,25885|hsa:6747,SSR3,6747|hsa:8019,BRD3,8019|hsa:83879,CDCA7,83879|hsa:100533952,RBAK,100533952|hsa:694,BTG1,694|hsa:389136,VGLL3,389136|hsa:23633,KPNA6,23633|hsa:10102,TSFM,10102|hsa:5433,POLR2D,5433|hsa:7712,ZNF157,7712|hsa:55206,SBNO1,55206|hsa:51247,PAIP2…
macromolecule biosynthetic process	biological_process	GO:0009059	57	4636	16746	1777537	0.00340379792189	0.00260810323498	0.0306221194776	0.649553798865	23326|5013|3638|57786|54962|6745|25885|6747|8019|83879|100533952|694|389136|23633|10102|5433|7712|55206|51247|171017|3692|84285|6158|7514|55157|85403|7554|23067|10642|467|23077|9516|9761|7621|5993|5534|11128|387338|9768|2294|6487|23373|91748|79818|359948|4157|118487|6774|863|1994|8994|10957|1977|25959|9555|1108|2355	http://amigo.geneontology.org/cgi-bin/amigo/term_details?term=GO:0009059	hsa:23326,USP22,23326|hsa:5013,OTX1,5013|hsa:3638,INSIG1,3638|hsa:57786,RBAK,57786|hsa:54962,TIPIN,54962|hsa:6745,SSR1,6745|hsa:25885,POLR1A,25885|hsa:6747,SSR3,6747|hsa:8019,BRD3,8019|hsa:83879,CDCA7,83879|hsa:100533952,RBAK,100533952|hsa:694,BTG1,694|hsa:389136,VGLL3,389136|hsa:23633,KPNA6,23633|hsa:10102,TSFM,10102|hsa:5433,POLR2D,5433|hsa:7712,ZNF157,7712|hsa:55206,SBNO1,55206|hsa:51247,PAIP2…
nucleic acid metabolic process	biological_process	GO:0090304	56	4650	16746	1777537	0.00334408216888	0.0026159793017	0.0434036752751	0.649553798865	23326|5013|3638|9128|57786|9516|2294|25885|8019|58493|100533952|55317|23633|10102|5433|7712|55206|694|9918|6158|387338|7514|55159|55157|85403|7554|23067|467|23077|56829|51503|7621|5993|5534|11128|23450|9768|2188|171017|83879|23373|91748|79818|359948|4157|6774|863|389136|54962|8994|10957|1977|25959|9555|1108|2355	http://amigo.geneontology.org/cgi-bin/amigo/term_details?term=GO:0090304	hsa:23326,USP22,23326|hsa:5013,OTX1,5013|hsa:3638,INSIG1,3638|hsa:9128,PRPF4,9128|hsa:57786,RBAK,57786|hsa:9516,LITAF,9516|hsa:2294,FOXF1,2294|hsa:25885,POLR1A,25885|hsa:8019,BRD3,8019|hsa:58493,INIP,58493|hsa:100533952,RBAK,100533952|hsa:55317,AP5S1,55317|hsa:23633,KPNA6,23633|hsa:10102,TSFM,10102|hsa:5433,POLR2D,5433|hsa:7712,ZNF157,7712|hsa:55206,SBNO1,55206|hsa:694,BTG1,694|hsa:9918,NCAPD2,99…
regulation of macromolecule metabolic process	biological_process	GO:0060255	56	5171	16746	1777537	0.00334408216888	0.00290908149873	0.166083598237	0.656024205484	23326|5013|1889|3638|57786|9516|54962|6745|25885|4763|8019|83879|100533952|694|23633|10102|5433|7712|55206|51247|1850|171017|22848|7514|85403|7554|23067|10642|467|23077|56829|7621|5993|5534|387338|389136|2294|8795|23373|91748|79818|359948|4157|841|5718|6774|863|1994|8994|10957|1977|25959|26263|9555|1108|2355	http://amigo.geneontology.org/cgi-bin/amigo/term_details?term=GO:0060255	hsa:23326,USP22,23326|hsa:5013,OTX1,5013|hsa:1889,ECE1,1889|hsa:3638,INSIG1,3638|hsa:57786,RBAK,57786|hsa:9516,LITAF,9516|hsa:54962,TIPIN,54962|hsa:6745,SSR1,6745|hsa:25885,POLR1A,25885|hsa:4763,NF1,4763|hsa:8019,BRD3,8019|hsa:83879,CDCA7,83879|hsa:100533952,RBAK,100533952|hsa:694,BTG1,694|hsa:23633,KPNA6,23633|hsa:10102,TSFM,10102|hsa:5433,POLR2D,5433|hsa:7712,ZNF157,7712|hsa:55206,SBNO1,55206|h…
cellular response to stimulus	biological_process	GO:0051716	56	6232	16746	1777537	0.00334408216888	0.00350597484047	0.655710888228	0.827917566316	55920|558|3638|147179|4185|5293|9516|2294|6745|4763|83903|58493|81788|9768|5433|79867|1850|8994|55317|338557|7514|55159|4490|4494|25778|50848|7554|2288|467|10642|56829|841|5049|5534|9315|2188|23235|8795|22848|2121|4157|1728|5718|6774|7372|54962|81619|1977|25959|476|65979|26263|81609|83999|23025|2355	http://amigo.geneontology.org/cgi-bin/amigo/term_details?term=GO:0051716	hsa:55920,RCC2,55920|hsa:558,AXL,558|hsa:3638,INSIG1,3638|hsa:147179,WIPF2,147179|hsa:4185,ADAM11,4185|hsa:5293,PIK3CD,5293|hsa:9516,LITAF,9516|hsa:2294,FOXF1,2294|hsa:6745,SSR1,6745|hsa:4763,NF1,4763|hsa:83903,GSG2,83903|hsa:58493,INIP,58493|hsa:81788,NUAK2,81788|hsa:9768,NS5ATP9,9768|hsa:5433,POLR2D,5433|hsa:79867,TCTN2,79867|hsa:1850,DUSP8,1850|hsa:8994,LIMD1,8994|hsa:55317,AP5S1,55317|hsa:338…
localization	biological_process	GO:0051179	53	5183	16746	1777537	0.00316493490983	0.00291583241305	0.29466618585	0.690856145714	57553|558|3638|147179|90007|5293|2294|6745|4763|81619|2802|9711|23633|5433|83903|694|81609|3692|55920|22853|55317|338557|7514|85406|50848|171017|2288|7809|10642|23077|158056|23760|84826|841|5534|6158|27345|79939|22848|2040|6774|7372|113235|6747|8994|1977|9516|476|65979|26263|259173|9555|23025	http://amigo.geneontology.org/cgi-bin/amigo/term_details?term=GO:0051179	hsa:57553,MICAL3,57553|hsa:558,AXL,558|hsa:3638,INSIG1,3638|hsa:147179,WIPF2,147179|hsa:90007,MIDN,90007|hsa:5293,PIK3CD,5293|hsa:2294,FOXF1,2294|hsa:6745,SSR1,6745|hsa:4763,NF1,4763|hsa:81619,TSPAN14,81619|hsa:2802,GOLGA3,2802|hsa:9711,RUBICON,9711|hsa:23633,KPNA6,23633|hsa:5433,POLR2D,5433|hsa:83903,GSG2,83903|hsa:694,BTG1,694|hsa:81609,SNX27,81609|hsa:3692,EIF6,3692|hsa:55920,RCC2,55920|hsa:22…
cellular component organization	biological_process	GO:0016043	53	5328	16746	1777537	0.00316493490983	0.00299740596117	0.365344055561	0.721481448976	57553|558|3638|23326|54962|6745|4763|83903|8019|81788|9711|9768|10102|5433|79867|9203|694|9918|3692|4146|55920|22848|7514|55157|50848|9555|2288|10726|8994|57477|23077|128077|122961|5534|6158|23450|9315|2294|23373|387338|114904|2040|118487|6747|7259|81619|841|23067|65979|259173|55142|23025|1108	http://amigo.geneontology.org/cgi-bin/amigo/term_details?term=GO:0016043	hsa:57553,MICAL3,57553|hsa:558,AXL,558|hsa:3638,INSIG1,3638|hsa:23326,USP22,23326|hsa:54962,TIPIN,54962|hsa:6745,SSR1,6745|hsa:4763,NF1,4763|hsa:83903,GSG2,83903|hsa:8019,BRD3,8019|hsa:81788,NUAK2,81788|hsa:9711,RUBICON,9711|hsa:9768,NS5ATP9,9768|hsa:10102,TSFM,10102|hsa:5433,POLR2D,5433|hsa:79867,TCTN2,79867|hsa:9203,ZMYM3,9203|hsa:694,BTG1,694|hsa:9918,NCAPD2,9918|hsa:3692,EIF6,3692|hsa:4146,MA…
cellular component organization or biogenesis	biological_process	GO:0071840	53	5438	16746	1777537	0.00316493490983	0.0030592893425	0.421453627306	0.742311788775	57553|558|3638|23326|54962|6745|4763|83903|8019|81788|9711|9768|10102|5433|79867|9203|694|9918|3692|4146|55920|22848|7514|55157|50848|9555|2288|10726|8994|57477|23077|128077|122961|5534|6158|23450|9315|2294|23373|387338|114904|2040|118487|6747|7259|81619|841|23067|65979|259173|55142|23025|1108	http://amigo.geneontology.org/cgi-bin/amigo/term_details?term=GO:0071840	hsa:57553,MICAL3,57553|hsa:558,AXL,558|hsa:3638,INSIG1,3638|hsa:23326,USP22,23326|hsa:54962,TIPIN,54962|hsa:6745,SSR1,6745|hsa:4763,NF1,4763|hsa:83903,GSG2,83903|hsa:8019,BRD3,8019|hsa:81788,NUAK2,81788|hsa:9711,RUBICON,9711|hsa:9768,NS5ATP9,9768|hsa:10102,TSFM,10102|hsa:5433,POLR2D,5433|hsa:79867,TCTN2,79867|hsa:9203,ZMYM3,9203|hsa:694,BTG1,694|hsa:9918,NCAPD2,9918|hsa:3692,EIF6,3692|hsa:4146,MA…
multicellular organismal process	biological_process	GO:0032501	51	6480	16746	1777537	0.0030455034038	0.00364549373656	0.914202442683	0.953172085277	23326|387733|558|3638|5049|5293|2294|4763|5013|10238|23633|5433|2188|9203|51247|4146|1735|338557|23373|50848|2288|10726|26263|10642|467|57477|23077|56829|23760|1889|84293|11128|9315|27345|4157|2121|694|841|1994|6774|7372|863|8994|1977|9516|476|65979|2677|63929|23025|2355	http://amigo.geneontology.org/cgi-bin/amigo/term_details?term=GO:0032501	hsa:23326,USP22,23326|hsa:387733,IFITM5,387733|hsa:558,AXL,558|hsa:3638,INSIG1,3638|hsa:5049,PAFAH1B2,5049|hsa:5293,PIK3CD,5293|hsa:2294,FOXF1,2294|hsa:4763,NF1,4763|hsa:5013,OTX1,5013|hsa:10238,DCAF7,10238|hsa:23633,KPNA6,23633|hsa:5433,POLR2D,5433|hsa:2188,FANCF,2188|hsa:9203,ZMYM3,9203|hsa:51247,PAIP2,51247|hsa:4146,MATN1,4146|hsa:1735,DIO3,1735|hsa:338557,FFAR4,338557|hsa:23373,CRTC1,23373|hs…
RNA metabolic process	biological_process	GO:0016070	49	4175	16746	1777537	0.00292607189777	0.00234875560959	0.0764980538285	0.649553798865	23326|5013|3638|9128|57786|9516|2294|25885|8019|83879|100533952|23633|10102|5433|7712|694|171017|6158|387338|7514|55157|85403|7554|23067|467|23077|56829|51503|7621|5993|5534|11128|23450|389136|55206|23373|91748|79818|359948|4157|6774|863|8994|10957|1977|25959|9555|1108|2355	http://amigo.geneontology.org/cgi-bin/amigo/term_details?term=GO:0016070	hsa:23326,USP22,23326|hsa:5013,OTX1,5013|hsa:3638,INSIG1,3638|hsa:9128,PRPF4,9128|hsa:57786,RBAK,57786|hsa:9516,LITAF,9516|hsa:2294,FOXF1,2294|hsa:25885,POLR1A,25885|hsa:8019,BRD3,8019|hsa:83879,CDCA7,83879|hsa:100533952,RBAK,100533952|hsa:23633,KPNA6,23633|hsa:10102,TSFM,10102|hsa:5433,POLR2D,5433|hsa:7712,ZNF157,7712|hsa:694,BTG1,694|hsa:171017,ZNF384,171017|hsa:6158,RPL28,6158|hsa:387338,NSUN4…
single-multicellular organism process	biological_process	GO:0044707	49	6249	16746	1777537	0.00292607189777	0.00351553863576	0.914548287509	0.953172085277	23326|387733|558|3638|5049|5293|2294|4763|5013|10238|5433|2188|9203|51247|4146|1735|338557|23373|50848|2288|10726|26263|10642|467|57477|23077|56829|23760|1889|84293|11128|9315|27345|4157|2121|694|841|1994|6774|7372|863|8994|1977|9516|476|65979|2677|63929|23025	http://amigo.geneontology.org/cgi-bin/amigo/term_details?term=GO:0044707	hsa:23326,USP22,23326|hsa:387733,IFITM5,387733|hsa:558,AXL,558|hsa:3638,INSIG1,3638|hsa:5049,PAFAH1B2,5049|hsa:5293,PIK3CD,5293|hsa:2294,FOXF1,2294|hsa:4763,NF1,4763|hsa:5013,OTX1,5013|hsa:10238,DCAF7,10238|hsa:5433,POLR2D,5433|hsa:2188,FANCF,2188|hsa:9203,ZMYM3,9203|hsa:51247,PAIP2,51247|hsa:4146,MATN1,4146|hsa:1735,DIO3,1735|hsa:338557,FFAR4,338557|hsa:23373,CRTC1,23373|hsa:50848,F11R,50848|hsa…
regulation of cellular biosynthetic process	biological_process	GO:0031326	48	3864	16746	1777537	0.00286635614475	0.00217379441328	0.0380073204297	0.649553798865	23326|5013|3638|57786|54962|4763|8019|83879|100533952|694|23633|10102|5433|7712|55206|51247|171017|7514|85403|7554|23067|10642|467|23077|9516|7621|5993|5534|387338|389136|2294|23373|91748|79818|359948|4157|55066|6774|863|1994|8994|10957|1977|25959|476|9555|1108|2355	http://amigo.geneontology.org/cgi-bin/amigo/term_details?term=GO:0031326	hsa:23326,USP22,23326|hsa:5013,OTX1,5013|hsa:3638,INSIG1,3638|hsa:57786,RBAK,57786|hsa:54962,TIPIN,54962|hsa:4763,NF1,4763|hsa:8019,BRD3,8019|hsa:83879,CDCA7,83879|hsa:100533952,RBAK,100533952|hsa:694,BTG1,694|hsa:23633,KPNA6,23633|hsa:10102,TSFM,10102|hsa:5433,POLR2D,5433|hsa:7712,ZNF157,7712|hsa:55206,SBNO1,55206|hsa:51247,PAIP2,51247|hsa:171017,ZNF384,171017|hsa:7514,XPO1,7514|hsa:85403,EAF1,8…
regulation of biosynthetic process	biological_process	GO:0009889	48	3912	16746	1777537	0.00286635614475	0.00220079807059	0.0449062578957	0.649553798865	23326|5013|3638|57786|54962|4763|8019|83879|100533952|694|23633|10102|5433|7712|55206|51247|171017|7514|85403|7554|23067|10642|467|23077|9516|7621|5993|5534|387338|389136|2294|23373|91748|79818|359948|4157|55066|6774|863|1994|8994|10957|1977|25959|476|9555|1108|2355	http://amigo.geneontology.org/cgi-bin/amigo/term_details?term=GO:0009889	hsa:23326,USP22,23326|hsa:5013,OTX1,5013|hsa:3638,INSIG1,3638|hsa:57786,RBAK,57786|hsa:54962,TIPIN,54962|hsa:4763,NF1,4763|hsa:8019,BRD3,8019|hsa:83879,CDCA7,83879|hsa:100533952,RBAK,100533952|hsa:694,BTG1,694|hsa:23633,KPNA6,23633|hsa:10102,TSFM,10102|hsa:5433,POLR2D,5433|hsa:7712,ZNF157,7712|hsa:55206,SBNO1,55206|hsa:51247,PAIP2,51247|hsa:171017,ZNF384,171017|hsa:7514,XPO1,7514|hsa:85403,EAF1,8…
organic cyclic compound biosynthetic process	biological_process	GO:1901362	48	4069	16746	1777537	0.00286635614475	0.00228912253303	0.0740896242844	0.649553798865	23326|5013|3638|57786|2294|25885|4763|8019|83879|100533952|389136|23633|10102|5433|7712|694|171017|6158|7514|6307|85403|7554|23067|467|23077|9516|7621|5993|5534|11128|9768|55206|23373|91748|79818|359948|4157|6774|7372|863|11161|8994|10957|25959|476|9555|1108|2355	http://amigo.geneontology.org/cgi-bin/amigo/term_details?term=GO:1901362	hsa:23326,USP22,23326|hsa:5013,OTX1,5013|hsa:3638,INSIG1,3638|hsa:57786,RBAK,57786|hsa:2294,FOXF1,2294|hsa:25885,POLR1A,25885|hsa:4763,NF1,4763|hsa:8019,BRD3,8019|hsa:83879,CDCA7,83879|hsa:100533952,RBAK,100533952|hsa:389136,VGLL3,389136|hsa:23633,KPNA6,23633|hsa:10102,TSFM,10102|hsa:5433,POLR2D,5433|hsa:7712,ZNF157,7712|hsa:694,BTG1,694|hsa:171017,ZNF384,171017|hsa:6158,RPL28,6158|hsa:7514,XPO1,…
positive regulation of biological process	biological_process	GO:0048518	48	4659	16746	1777537	0.00286635614475	0.00262104248744	0.288002665314	0.686453995913	23326|5013|558|3638|147179|5049|1994|5293|2294|6745|4763|8994|694|23633|5433|51247|1735|22848|338557|25778|171017|55920|467|56829|115426|841|1889|5534|11128|8795|23373|2121|387338|4157|1728|5718|6774|863|59339|54962|81619|1977|9516|476|65979|26263|23025|2355	http://amigo.geneontology.org/cgi-bin/amigo/term_details?term=GO:0048518	hsa:23326,USP22,23326|hsa:5013,OTX1,5013|hsa:558,AXL,558|hsa:3638,INSIG1,3638|hsa:147179,WIPF2,147179|hsa:5049,PAFAH1B2,5049|hsa:1994,ELAVL1,1994|hsa:5293,PIK3CD,5293|hsa:2294,FOXF1,2294|hsa:6745,SSR1,6745|hsa:4763,NF1,4763|hsa:8994,LIMD1,8994|hsa:694,BTG1,694|hsa:23633,KPNA6,23633|hsa:5433,POLR2D,5433|hsa:51247,PAIP2,51247|hsa:1735,DIO3,1735|hsa:22848,AAK1,22848|hsa:338557,FFAR4,338557|hsa:25778…
protein metabolic process	biological_process	GO:0019538	47	4733	16746	1777537	0.00280664039174	0.00266267312579	0.379468543794	0.72418413038	23326|558|4185|5293|6745|4763|83903|81788|10238|10102|5433|51247|1850|3692|22853|84285|6487|7514|55159|55157|2288|25778|26263|10642|467|23077|115426|9761|1889|6158|2188|23235|8795|22848|387338|1994|841|118487|1977|5718|6747|81619|9929|23067|2677|63929|9555	http://amigo.geneontology.org/cgi-bin/amigo/term_details?term=GO:0019538	hsa:23326,USP22,23326|hsa:558,AXL,558|hsa:4185,ADAM11,4185|hsa:5293,PIK3CD,5293|hsa:6745,SSR1,6745|hsa:4763,NF1,4763|hsa:83903,GSG2,83903|hsa:81788,NUAK2,81788|hsa:10238,DCAF7,10238|hsa:10102,TSFM,10102|hsa:5433,POLR2D,5433|hsa:51247,PAIP2,51247|hsa:1850,DUSP8,1850|hsa:3692,EIF6,3692|hsa:22853,LMTK2,22853|hsa:84285,EIF1AD,84285|hsa:6487,ST3GAL3,6487|hsa:7514,XPO1,7514|hsa:55159,RFWD3,55159|hsa:55…
regulation of gene expression	biological_process	GO:0010468	46	3902	16746	1777537	0.00274692463872	0.00219517230865	0.0793781688399	0.649553798865	23326|5013|3638|57786|2294|25885|8019|83879|100533952|694|23633|10102|5433|7712|51247|171017|22848|7514|85403|7554|23067|10642|467|23077|9516|7621|5993|5534|387338|389136|55206|23373|91748|79818|359948|4157|1994|6774|863|8994|10957|1977|25959|9555|1108|2355	http://amigo.geneontology.org/cgi-bin/amigo/term_details?term=GO:0010468	hsa:23326,USP22,23326|hsa:5013,OTX1,5013|hsa:3638,INSIG1,3638|hsa:57786,RBAK,57786|hsa:2294,FOXF1,2294|hsa:25885,POLR1A,25885|hsa:8019,BRD3,8019|hsa:83879,CDCA7,83879|hsa:100533952,RBAK,100533952|hsa:694,BTG1,694|hsa:23633,KPNA6,23633|hsa:10102,TSFM,10102|hsa:5433,POLR2D,5433|hsa:7712,ZNF157,7712|hsa:51247,PAIP2,51247|hsa:171017,ZNF384,171017|hsa:22848,AAK1,22848|hsa:7514,XPO1,7514|hsa:85403,EAF1…
cellular nitrogen compound biosynthetic process	biological_process	GO:0044271	46	4010	16746	1777537	0.00274692463872	0.00225593053759	0.107986719692	0.649553798865	23326|5013|3638|57786|2294|25885|4763|8019|83879|100533952|389136|23633|10102|5433|7712|694|171017|6158|7514|85403|7554|23067|467|23077|9516|7621|5993|5534|11128|9768|55206|23373|91748|79818|359948|4157|1728|6774|7372|863|8994|10957|25959|9555|1108|2355	http://amigo.geneontology.org/cgi-bin/amigo/term_details?term=GO:0044271	hsa:23326,USP22,23326|hsa:5013,OTX1,5013|hsa:3638,INSIG1,3638|hsa:57786,RBAK,57786|hsa:2294,FOXF1,2294|hsa:25885,POLR1A,25885|hsa:4763,NF1,4763|hsa:8019,BRD3,8019|hsa:83879,CDCA7,83879|hsa:100533952,RBAK,100533952|hsa:389136,VGLL3,389136|hsa:23633,KPNA6,23633|hsa:10102,TSFM,10102|hsa:5433,POLR2D,5433|hsa:7712,ZNF157,7712|hsa:694,BTG1,694|hsa:171017,ZNF384,171017|hsa:6158,RPL28,6158|hsa:7514,XPO1,…
establishment of localization	biological_process	GO:0051234	46	4267	16746	1777537	0.00274692463872	0.00240051261943	0.200382640732	0.659674397886	57553|558|3638|147179|90007|5293|2294|6745|4763|2802|9711|23633|5433|81609|3692|22853|55317|338557|7514|85406|50848|171017|2288|7809|10642|158056|23760|84826|841|5534|6158|27345|79939|22848|2040|6774|7372|113235|6747|81619|1977|9516|476|26263|9555|23025	http://amigo.geneontology.org/cgi-bin/amigo/term_details?term=GO:0051234	hsa:57553,MICAL3,57553|hsa:558,AXL,558|hsa:3638,INSIG1,3638|hsa:147179,WIPF2,147179|hsa:90007,MIDN,90007|hsa:5293,PIK3CD,5293|hsa:2294,FOXF1,2294|hsa:6745,SSR1,6745|hsa:4763,NF1,4763|hsa:2802,GOLGA3,2802|hsa:9711,RUBICON,9711|hsa:23633,KPNA6,23633|hsa:5433,POLR2D,5433|hsa:81609,SNX27,81609|hsa:3692,EIF6,3692|hsa:22853,LMTK2,22853|hsa:55317,AP5S1,55317|hsa:338557,FFAR4,338557|hsa:7514,XPO1,7514|hs…
single-organism metabolic process	biological_process	GO:0044710	46	4836	16746	1777537	0.00274692463872	0.00272061847376	0.494082228409	0.777012808816	57553|3638|23326|90007|5293|54962|4763|58493|130589|10102|5433|1850|9918|1735|6487|55317|338557|23067|55159|55157|10400|25778|171546|467|23760|9761|5049|84293|9768|2188|6307|387338|4157|1728|118487|6774|7372|113235|5718|11161|83903|55066|476|2519|57179|9555	http://amigo.geneontology.org/cgi-bin/amigo/term_details?term=GO:0044710	hsa:57553,MICAL3,57553|hsa:3638,INSIG1,3638|hsa:23326,USP22,23326|hsa:90007,MIDN,90007|hsa:5293,PIK3CD,5293|hsa:54962,TIPIN,54962|hsa:4763,NF1,4763|hsa:58493,INIP,58493|hsa:130589,GALM,130589|hsa:10102,TSFM,10102|hsa:5433,POLR2D,5433|hsa:1850,DUSP8,1850|hsa:9918,NCAPD2,9918|hsa:1735,DIO3,1735|hsa:6487,ST3GAL3,6487|hsa:55317,AP5S1,55317|hsa:338557,FFAR4,338557|hsa:23067,SETD1B,23067|hsa:55159,RFWD…
cell communication	biological_process	GO:0007154	46	5734	16746	1777537	0.00274692463872	0.0032258118959	0.878192681885	0.935608608402	55920|558|3638|147179|90007|4185|5293|9516|2294|6745|4763|83903|81788|79867|1850|8994|338557|7514|25778|50848|7554|2288|467|56829|841|5049|5534|9315|23235|8795|22848|2121|4157|1728|5718|6774|27345|81619|1977|25959|476|65979|26263|81609|83999|23025	http://amigo.geneontology.org/cgi-bin/amigo/term_details?term=GO:0007154	hsa:55920,RCC2,55920|hsa:558,AXL,558|hsa:3638,INSIG1,3638|hsa:147179,WIPF2,147179|hsa:90007,MIDN,90007|hsa:4185,ADAM11,4185|hsa:5293,PIK3CD,5293|hsa:9516,LITAF,9516|hsa:2294,FOXF1,2294|hsa:6745,SSR1,6745|hsa:4763,NF1,4763|hsa:83903,GSG2,83903|hsa:81788,NUAK2,81788|hsa:79867,TCTN2,79867|hsa:1850,DUSP8,1850|hsa:8994,LIMD1,8994|hsa:338557,FFAR4,338557|hsa:7514,XPO1,7514|hsa:25778,DSTYK,25778|hsa:508…
regulation of cellular macromolecule biosynthetic process	biological_process	GO:2000112	45	3600	16746	1777537	0.0026872088857	0.00202527429809	0.0398404169069	0.649553798865	23326|5013|3638|57786|2294|8019|83879|100533952|694|23633|10102|5433|7712|51247|171017|7514|85403|7554|23067|10642|467|23077|9516|7621|5993|5534|387338|389136|55206|23373|91748|79818|359948|4157|1994|6774|863|54962|8994|10957|1977|25959|9555|1108|2355	http://amigo.geneontology.org/cgi-bin/amigo/term_details?term=GO:2000112	hsa:23326,USP22,23326|hsa:5013,OTX1,5013|hsa:3638,INSIG1,3638|hsa:57786,RBAK,57786|hsa:2294,FOXF1,2294|hsa:8019,BRD3,8019|hsa:83879,CDCA7,83879|hsa:100533952,RBAK,100533952|hsa:694,BTG1,694|hsa:23633,KPNA6,23633|hsa:10102,TSFM,10102|hsa:5433,POLR2D,5433|hsa:7712,ZNF157,7712|hsa:51247,PAIP2,51247|hsa:171017,ZNF384,171017|hsa:7514,XPO1,7514|hsa:85403,EAF1,85403|hsa:7554,ZNF8,7554|hsa:23067,SETD1B,2…
regulation of macromolecule biosynthetic process	biological_process	GO:0010556	45	3712	16746	1777537	0.0026872088857	0.00208828283181	0.0587687544798	0.649553798865	23326|5013|3638|57786|2294|8019|83879|100533952|694|23633|10102|5433|7712|51247|171017|7514|85403|7554|23067|10642|467|23077|9516|7621|5993|5534|387338|389136|55206|23373|91748|79818|359948|4157|1994|6774|863|54962|8994|10957|1977|25959|9555|1108|2355	http://amigo.geneontology.org/cgi-bin/amigo/term_details?term=GO:0010556	hsa:23326,USP22,23326|hsa:5013,OTX1,5013|hsa:3638,INSIG1,3638|hsa:57786,RBAK,57786|hsa:2294,FOXF1,2294|hsa:8019,BRD3,8019|hsa:83879,CDCA7,83879|hsa:100533952,RBAK,100533952|hsa:694,BTG1,694|hsa:23633,KPNA6,23633|hsa:10102,TSFM,10102|hsa:5433,POLR2D,5433|hsa:7712,ZNF157,7712|hsa:51247,PAIP2,51247|hsa:171017,ZNF384,171017|hsa:7514,XPO1,7514|hsa:85403,EAF1,85403|hsa:7554,ZNF8,7554|hsa:23067,SETD1B,2…
regulation of nitrogen compound metabolic process	biological_process	GO:0051171	45	3830	16746	1777537	0.0026872088857	0.00215466682269	0.0850481736645	0.649553798865	23326|5013|3638|57786|9516|2294|6745|4763|8019|83879|100533952|23633|10102|5433|7712|694|171017|7514|85403|7554|23067|467|23077|56829|7621|5993|5534|389136|55206|23373|91748|79818|359948|4157|1728|5718|6774|863|54962|8994|10957|25959|9555|1108|2355	http://amigo.geneontology.org/cgi-bin/amigo/term_details?term=GO:0051171	hsa:23326,USP22,23326|hsa:5013,OTX1,5013|hsa:3638,INSIG1,3638|hsa:57786,RBAK,57786|hsa:9516,LITAF,9516|hsa:2294,FOXF1,2294|hsa:6745,SSR1,6745|hsa:4763,NF1,4763|hsa:8019,BRD3,8019|hsa:83879,CDCA7,83879|hsa:100533952,RBAK,100533952|hsa:23633,KPNA6,23633|hsa:10102,TSFM,10102|hsa:5433,POLR2D,5433|hsa:7712,ZNF157,7712|hsa:694,BTG1,694|hsa:171017,ZNF384,171017|hsa:7514,XPO1,7514|hsa:85403,EAF1,85403|hs…
nucleobase-containing compound biosynthetic process	biological_process	GO:0034654	45	3880	16746	1777537	0.0026872088857	0.00218279563238	0.0983175345144	0.649553798865	23326|5013|3638|57786|2294|25885|4763|8019|83879|100533952|389136|23633|10102|5433|7712|694|171017|6158|7514|85403|7554|23067|467|23077|9516|7621|5993|5534|11128|9768|55206|23373|91748|79818|359948|4157|6774|7372|863|8994|10957|25959|9555|1108|2355	http://amigo.geneontology.org/cgi-bin/amigo/term_details?term=GO:0034654	hsa:23326,USP22,23326|hsa:5013,OTX1,5013|hsa:3638,INSIG1,3638|hsa:57786,RBAK,57786|hsa:2294,FOXF1,2294|hsa:25885,POLR1A,25885|hsa:4763,NF1,4763|hsa:8019,BRD3,8019|hsa:83879,CDCA7,83879|hsa:100533952,RBAK,100533952|hsa:389136,VGLL3,389136|hsa:23633,KPNA6,23633|hsa:10102,TSFM,10102|hsa:5433,POLR2D,5433|hsa:7712,ZNF157,7712|hsa:694,BTG1,694|hsa:171017,ZNF384,171017|hsa:6158,RPL28,6158|hsa:7514,XPO1,…
heterocycle biosynthetic process	biological_process	GO:0018130	45	3947	16746	1777537	0.0026872088857	0.00222048823738	0.118176002854	0.649553798865	23326|5013|3638|57786|2294|25885|4763|8019|83879|100533952|389136|23633|10102|5433|7712|694|171017|6158|7514|85403|7554|23067|467|23077|9516|7621|5993|5534|11128|9768|55206|23373|91748|79818|359948|4157|6774|7372|863|8994|10957|25959|9555|1108|2355	http://amigo.geneontology.org/cgi-bin/amigo/term_details?term=GO:0018130	hsa:23326,USP22,23326|hsa:5013,OTX1,5013|hsa:3638,INSIG1,3638|hsa:57786,RBAK,57786|hsa:2294,FOXF1,2294|hsa:25885,POLR1A,25885|hsa:4763,NF1,4763|hsa:8019,BRD3,8019|hsa:83879,CDCA7,83879|hsa:100533952,RBAK,100533952|hsa:389136,VGLL3,389136|hsa:23633,KPNA6,23633|hsa:10102,TSFM,10102|hsa:5433,POLR2D,5433|hsa:7712,ZNF157,7712|hsa:694,BTG1,694|hsa:171017,ZNF384,171017|hsa:6158,RPL28,6158|hsa:7514,XPO1,…
aromatic compound biosynthetic process	biological_process	GO:0019438	45	3952	16746	1777537	0.0026872088857	0.00222330111835	0.119754474498	0.649553798865	23326|5013|3638|57786|2294|25885|4763|8019|83879|100533952|389136|23633|10102|5433|7712|694|171017|6158|7514|85403|7554|23067|467|23077|9516|7621|5993|5534|11128|9768|55206|23373|91748|79818|359948|4157|6774|7372|863|8994|10957|25959|9555|1108|2355	http://amigo.geneontology.org/cgi-bin/amigo/term_details?term=GO:0019438	hsa:23326,USP22,23326|hsa:5013,OTX1,5013|hsa:3638,INSIG1,3638|hsa:57786,RBAK,57786|hsa:2294,FOXF1,2294|hsa:25885,POLR1A,25885|hsa:4763,NF1,4763|hsa:8019,BRD3,8019|hsa:83879,CDCA7,83879|hsa:100533952,RBAK,100533952|hsa:389136,VGLL3,389136|hsa:23633,KPNA6,23633|hsa:10102,TSFM,10102|hsa:5433,POLR2D,5433|hsa:7712,ZNF157,7712|hsa:694,BTG1,694|hsa:171017,ZNF384,171017|hsa:6158,RPL28,6158|hsa:7514,XPO1,…
negative regulation of biological process	biological_process	GO:0048519	45	4133	16746	1777537	0.0026872088857	0.00232512740944	0.185863321438	0.659674397886	55920|558|3638|90007|57786|9516|2294|25885|4763|8994|81788|100533952|9711|694|5433|7712|51247|1850|22853|338557|7514|55159|4490|4494|7554|2288|10642|467|23077|56829|115426|5993|1994|4157|1728|5718|6774|863|54962|83903|841|25959|476|65979|9555	http://amigo.geneontology.org/cgi-bin/amigo/term_details?term=GO:0048519	hsa:55920,RCC2,55920|hsa:558,AXL,558|hsa:3638,INSIG1,3638|hsa:90007,MIDN,90007|hsa:57786,RBAK,57786|hsa:9516,LITAF,9516|hsa:2294,FOXF1,2294|hsa:25885,POLR1A,25885|hsa:4763,NF1,4763|hsa:8994,LIMD1,8994|hsa:81788,NUAK2,81788|hsa:100533952,RBAK,100533952|hsa:9711,RUBICON,9711|hsa:694,BTG1,694|hsa:5433,POLR2D,5433|hsa:7712,ZNF157,7712|hsa:51247,PAIP2,51247|hsa:1850,DUSP8,1850|hsa:22853,LMTK2,22853|hs…
transport	biological_process	GO:0006810	44	4168	16746	1777537	0.00262749313269	0.00234481757623	0.246179255992	0.671599091413	57553|558|3638|147179|90007|5293|2294|6745|4763|2802|9711|23633|5433|81609|3692|22853|55317|338557|7514|85406|50848|171017|2288|7809|10642|158056|23760|84826|841|5534|6158|27345|79939|22848|2040|6774|7372|113235|6747|1977|9516|476|26263|23025	http://amigo.geneontology.org/cgi-bin/amigo/term_details?term=GO:0006810	hsa:57553,MICAL3,57553|hsa:558,AXL,558|hsa:3638,INSIG1,3638|hsa:147179,WIPF2,147179|hsa:90007,MIDN,90007|hsa:5293,PIK3CD,5293|hsa:2294,FOXF1,2294|hsa:6745,SSR1,6745|hsa:4763,NF1,4763|hsa:2802,GOLGA3,2802|hsa:9711,RUBICON,9711|hsa:23633,KPNA6,23633|hsa:5433,POLR2D,5433|hsa:81609,SNX27,81609|hsa:3692,EIF6,3692|hsa:22853,LMTK2,22853|hsa:55317,AP5S1,55317|hsa:338557,FFAR4,338557|hsa:7514,XPO1,7514|hs…
single organism signaling	biological_process	GO:0044700	44	5641	16746	1777537	0.00262749313269	0.00317349230986	0.909809991632	0.951935907099	55920|558|3638|147179|90007|4185|5293|9516|2294|6745|4763|83903|79867|1850|8994|338557|7514|25778|50848|7554|2288|467|56829|841|1889|5534|9315|23235|8795|22848|2121|4157|1728|5718|6774|27345|81619|1977|25959|476|65979|81609|83999|23025	http://amigo.geneontology.org/cgi-bin/amigo/term_details?term=GO:0044700	hsa:55920,RCC2,55920|hsa:558,AXL,558|hsa:3638,INSIG1,3638|hsa:147179,WIPF2,147179|hsa:90007,MIDN,90007|hsa:4185,ADAM11,4185|hsa:5293,PIK3CD,5293|hsa:9516,LITAF,9516|hsa:2294,FOXF1,2294|hsa:6745,SSR1,6745|hsa:4763,NF1,4763|hsa:83903,GSG2,83903|hsa:79867,TCTN2,79867|hsa:1850,DUSP8,1850|hsa:8994,LIMD1,8994|hsa:338557,FFAR4,338557|hsa:7514,XPO1,7514|hsa:25778,DSTYK,25778|hsa:50848,F11R,50848|hsa:7554…
signaling	biological_process	GO:0023052	44	5643	16746	1777537	0.00262749313269	0.00317461746225	0.910215735511	0.951935907099	55920|558|3638|147179|90007|4185|5293|9516|2294|6745|4763|83903|79867|1850|8994|338557|7514|25778|50848|7554|2288|467|56829|841|1889|5534|9315|23235|8795|22848|2121|4157|1728|5718|6774|27345|81619|1977|25959|476|65979|81609|83999|23025	http://amigo.geneontology.org/cgi-bin/amigo/term_details?term=GO:0023052	hsa:55920,RCC2,55920|hsa:558,AXL,558|hsa:3638,INSIG1,3638|hsa:147179,WIPF2,147179|hsa:90007,MIDN,90007|hsa:4185,ADAM11,4185|hsa:5293,PIK3CD,5293|hsa:9516,LITAF,9516|hsa:2294,FOXF1,2294|hsa:6745,SSR1,6745|hsa:4763,NF1,4763|hsa:83903,GSG2,83903|hsa:79867,TCTN2,79867|hsa:1850,DUSP8,1850|hsa:8994,LIMD1,8994|hsa:338557,FFAR4,338557|hsa:7514,XPO1,7514|hsa:25778,DSTYK,25778|hsa:50848,F11R,50848|hsa:7554…
regulation of nucleobase-containing compound metabolic process	biological_process	GO:0019219	43	3730	16746	1777537	0.00256777737967	0.0020984092033	0.110672991256	0.649553798865	23326|5013|3638|57786|9516|2294|6745|4763|8019|83879|100533952|23633|10102|5433|7712|694|171017|7514|85403|7554|23067|467|23077|56829|7621|5993|5534|389136|55206|23373|91748|79818|359948|4157|6774|863|54962|8994|10957|25959|9555|1108|2355	http://amigo.geneontology.org/cgi-bin/amigo/term_details?term=GO:0019219	hsa:23326,USP22,23326|hsa:5013,OTX1,5013|hsa:3638,INSIG1,3638|hsa:57786,RBAK,57786|hsa:9516,LITAF,9516|hsa:2294,FOXF1,2294|hsa:6745,SSR1,6745|hsa:4763,NF1,4763|hsa:8019,BRD3,8019|hsa:83879,CDCA7,83879|hsa:100533952,RBAK,100533952|hsa:23633,KPNA6,23633|hsa:10102,TSFM,10102|hsa:5433,POLR2D,5433|hsa:7712,ZNF157,7712|hsa:694,BTG1,694|hsa:171017,ZNF384,171017|hsa:7514,XPO1,7514|hsa:85403,EAF1,85403|hs…
single-organism developmental process	biological_process	GO:0044767	43	5225	16746	1777537	0.00256777737967	0.0029394606132	0.830273839346	0.909357799647	23326|387733|558|3638|841|5293|2294|4763|5013|10238|5433|79867|9203|694|4146|1735|55920|50848|2288|115426|10726|467|57477|23077|23760|1889|84293|5049|9315|2188|1994|2121|4157|1728|6774|7372|863|8994|1977|9516|65979|26263|23025	http://amigo.geneontology.org/cgi-bin/amigo/term_details?term=GO:0044767	hsa:23326,USP22,23326|hsa:387733,IFITM5,387733|hsa:558,AXL,558|hsa:3638,INSIG1,3638|hsa:841,CASP8,841|hsa:5293,PIK3CD,5293|hsa:2294,FOXF1,2294|hsa:4763,NF1,4763|hsa:5013,OTX1,5013|hsa:10238,DCAF7,10238|hsa:5433,POLR2D,5433|hsa:79867,TCTN2,79867|hsa:9203,ZMYM3,9203|hsa:694,BTG1,694|hsa:4146,MATN1,4146|hsa:1735,DIO3,1735|hsa:55920,RCC2,55920|hsa:50848,F11R,50848|hsa:2288,FKBP4,2288|hsa:115426,UHRF2…
developmental process	biological_process	GO:0032502	43	5309	16746	1777537	0.00256777737967	0.00298671701349	0.856478101208	0.924619490176	23326|387733|558|3638|841|5293|2294|4763|5013|10238|5433|79867|9203|694|4146|1735|55920|50848|2288|115426|10726|467|57477|23077|23760|1889|84293|5049|9315|2188|1994|2121|4157|1728|6774|7372|863|8994|1977|9516|65979|26263|23025	http://amigo.geneontology.org/cgi-bin/amigo/term_details?term=GO:0032502	hsa:23326,USP22,23326|hsa:387733,IFITM5,387733|hsa:558,AXL,558|hsa:3638,INSIG1,3638|hsa:841,CASP8,841|hsa:5293,PIK3CD,5293|hsa:2294,FOXF1,2294|hsa:4763,NF1,4763|hsa:5013,OTX1,5013|hsa:10238,DCAF7,10238|hsa:5433,POLR2D,5433|hsa:79867,TCTN2,79867|hsa:9203,ZMYM3,9203|hsa:694,BTG1,694|hsa:4146,MATN1,4146|hsa:1735,DIO3,1735|hsa:55920,RCC2,55920|hsa:50848,F11R,50848|hsa:2288,FKBP4,2288|hsa:115426,UHRF2…
RNA biosynthetic process	biological_process	GO:0032774	42	3535	16746	1777537	0.00250806162666	0.00198870684548	0.0824894283094	0.649553798865	23326|5013|3638|57786|2294|25885|8019|83879|100533952|23633|10102|5433|7712|694|171017|6158|7514|85403|7554|23067|467|23077|9516|7621|5993|5534|11128|389136|55206|23373|91748|79818|359948|4157|6774|863|8994|10957|25959|9555|1108|2355	http://amigo.geneontology.org/cgi-bin/amigo/term_details?term=GO:0032774	hsa:23326,USP22,23326|hsa:5013,OTX1,5013|hsa:3638,INSIG1,3638|hsa:57786,RBAK,57786|hsa:2294,FOXF1,2294|hsa:25885,POLR1A,25885|hsa:8019,BRD3,8019|hsa:83879,CDCA7,83879|hsa:100533952,RBAK,100533952|hsa:23633,KPNA6,23633|hsa:10102,TSFM,10102|hsa:5433,POLR2D,5433|hsa:7712,ZNF157,7712|hsa:694,BTG1,694|hsa:171017,ZNF384,171017|hsa:6158,RPL28,6158|hsa:7514,XPO1,7514|hsa:85403,EAF1,85403|hsa:7554,ZNF8,75…
positive regulation of cellular process	biological_process	GO:0048522	42	4048	16746	1777537	0.00250806162666	0.00227730843296	0.287563935111	0.686453995913	23326|5013|558|3638|841|2294|6745|4763|8994|694|23633|5433|51247|22848|338557|25778|23373|171017|55920|467|56829|115426|1889|5534|5049|8795|1994|2121|387338|4157|1728|5718|6774|863|59339|54962|81619|1977|9516|26263|23025|2355	http://amigo.geneontology.org/cgi-bin/amigo/term_details?term=GO:0048522	hsa:23326,USP22,23326|hsa:5013,OTX1,5013|hsa:558,AXL,558|hsa:3638,INSIG1,3638|hsa:841,CASP8,841|hsa:2294,FOXF1,2294|hsa:6745,SSR1,6745|hsa:4763,NF1,4763|hsa:8994,LIMD1,8994|hsa:694,BTG1,694|hsa:23633,KPNA6,23633|hsa:5433,POLR2D,5433|hsa:51247,PAIP2,51247|hsa:22848,AAK1,22848|hsa:338557,FFAR4,338557|hsa:25778,DSTYK,25778|hsa:23373,CRTC1,23373|hsa:171017,ZNF384,171017|hsa:55920,RCC2,55920|hsa:467,A…
transcription, DNA-templated	biological_process	GO:0006351	41	3396	16746	1777537	0.00244834587364	0.00191050875453	0.0714761481146	0.649553798865	23326|5013|3638|57786|2294|25885|8019|83879|100533952|23633|10102|5433|7712|694|171017|7514|85403|7554|23067|467|23077|9516|7621|5993|5534|11128|389136|55206|23373|91748|79818|359948|4157|6774|863|8994|10957|25959|9555|1108|2355	http://amigo.geneontology.org/cgi-bin/amigo/term_details?term=GO:0006351	hsa:23326,USP22,23326|hsa:5013,OTX1,5013|hsa:3638,INSIG1,3638|hsa:57786,RBAK,57786|hsa:2294,FOXF1,2294|hsa:25885,POLR1A,25885|hsa:8019,BRD3,8019|hsa:83879,CDCA7,83879|hsa:100533952,RBAK,100533952|hsa:23633,KPNA6,23633|hsa:10102,TSFM,10102|hsa:5433,POLR2D,5433|hsa:7712,ZNF157,7712|hsa:694,BTG1,694|hsa:171017,ZNF384,171017|hsa:7514,XPO1,7514|hsa:85403,EAF1,85403|hsa:7554,ZNF8,7554|hsa:23067,SETD1B,…
nucleic acid-templated transcription	biological_process	GO:0097659	41	3415	16746	1777537	0.00244834587364	0.00192119770221	0.0760592188902	0.649553798865	23326|5013|3638|57786|2294|25885|8019|83879|100533952|23633|10102|5433|7712|694|171017|7514|85403|7554|23067|467|23077|9516|7621|5993|5534|11128|389136|55206|23373|91748|79818|359948|4157|6774|863|8994|10957|25959|9555|1108|2355	http://amigo.geneontology.org/cgi-bin/amigo/term_details?term=GO:0097659	hsa:23326,USP22,23326|hsa:5013,OTX1,5013|hsa:3638,INSIG1,3638|hsa:57786,RBAK,57786|hsa:2294,FOXF1,2294|hsa:25885,POLR1A,25885|hsa:8019,BRD3,8019|hsa:83879,CDCA7,83879|hsa:100533952,RBAK,100533952|hsa:23633,KPNA6,23633|hsa:10102,TSFM,10102|hsa:5433,POLR2D,5433|hsa:7712,ZNF157,7712|hsa:694,BTG1,694|hsa:171017,ZNF384,171017|hsa:7514,XPO1,7514|hsa:85403,EAF1,85403|hsa:7554,ZNF8,7554|hsa:23067,SETD1B,…
cellular protein metabolic process	biological_process	GO:0044267	41	4119	16746	1777537	0.00244834587364	0.00231725134273	0.384132379367	0.72418413038	23326|558|5293|6745|4763|81788|10238|10102|5433|51247|1850|3692|22853|84285|6487|55159|55157|2288|25778|26263|10642|467|23077|115426|9761|6158|2188|23235|8795|22848|387338|1994|841|118487|1977|5718|6747|83903|23067|2677|9555	http://amigo.geneontology.org/cgi-bin/amigo/term_details?term=GO:0044267	hsa:23326,USP22,23326|hsa:558,AXL,558|hsa:5293,PIK3CD,5293|hsa:6745,SSR1,6745|hsa:4763,NF1,4763|hsa:81788,NUAK2,81788|hsa:10238,DCAF7,10238|hsa:10102,TSFM,10102|hsa:5433,POLR2D,5433|hsa:51247,PAIP2,51247|hsa:1850,DUSP8,1850|hsa:3692,EIF6,3692|hsa:22853,LMTK2,22853|hsa:84285,EIF1AD,84285|hsa:6487,ST3GAL3,6487|hsa:55159,RFWD3,55159|hsa:55157,DARS2,55157|hsa:2288,FKBP4,2288|hsa:25778,DSTYK,25778|hsa…
regulation of RNA metabolic process	biological_process	GO:0051252	40	3435	16746	1777537	0.00238863012063	0.00193244922609	0.108446240735	0.649553798865	23326|5013|3638|57786|9516|2294|8019|83879|100533952|23633|10102|5433|7712|694|171017|7514|85403|7554|23067|467|23077|56829|7621|5993|5534|389136|55206|23373|91748|79818|359948|4157|6774|863|8994|10957|25959|9555|1108|2355	http://amigo.geneontology.org/cgi-bin/amigo/term_details?term=GO:0051252	hsa:23326,USP22,23326|hsa:5013,OTX1,5013|hsa:3638,INSIG1,3638|hsa:57786,RBAK,57786|hsa:9516,LITAF,9516|hsa:2294,FOXF1,2294|hsa:8019,BRD3,8019|hsa:83879,CDCA7,83879|hsa:100533952,RBAK,100533952|hsa:23633,KPNA6,23633|hsa:10102,TSFM,10102|hsa:5433,POLR2D,5433|hsa:7712,ZNF157,7712|hsa:694,BTG1,694|hsa:171017,ZNF384,171017|hsa:7514,XPO1,7514|hsa:85403,EAF1,85403|hsa:7554,ZNF8,7554|hsa:23067,SETD1B,230…
regulation of RNA biosynthetic process	biological_process	GO:2001141	39	3339	16746	1777537	0.00232891436761	0.00187844191148	0.10833616545	0.649553798865	23326|5013|3638|57786|2294|8019|83879|100533952|23633|10102|5433|7712|694|171017|7514|85403|7554|23067|467|23077|9516|7621|5993|5534|389136|55206|23373|91748|79818|359948|4157|6774|863|8994|10957|25959|9555|1108|2355	http://amigo.geneontology.org/cgi-bin/amigo/term_details?term=GO:2001141	hsa:23326,USP22,23326|hsa:5013,OTX1,5013|hsa:3638,INSIG1,3638|hsa:57786,RBAK,57786|hsa:2294,FOXF1,2294|hsa:8019,BRD3,8019|hsa:83879,CDCA7,83879|hsa:100533952,RBAK,100533952|hsa:23633,KPNA6,23633|hsa:10102,TSFM,10102|hsa:5433,POLR2D,5433|hsa:7712,ZNF157,7712|hsa:694,BTG1,694|hsa:171017,ZNF384,171017|hsa:7514,XPO1,7514|hsa:85403,EAF1,85403|hsa:7554,ZNF8,7554|hsa:23067,SETD1B,23067|hsa:467,ATF3,467|…
signal transduction	biological_process	GO:0007165	39	5177	16746	1777537	0.00232891436761	0.00291245695589	0.93309598965	0.960791875478	55920|558|3638|147179|4185|5293|9516|2294|6745|4763|81619|79867|1850|81609|338557|7514|25778|50848|7554|2288|467|56829|5534|9315|23235|8795|22848|2121|4157|841|5718|6774|8994|1977|25959|83903|83999|23025|65979	http://amigo.geneontology.org/cgi-bin/amigo/term_details?term=GO:0007165	hsa:55920,RCC2,55920|hsa:558,AXL,558|hsa:3638,INSIG1,3638|hsa:147179,WIPF2,147179|hsa:4185,ADAM11,4185|hsa:5293,PIK3CD,5293|hsa:9516,LITAF,9516|hsa:2294,FOXF1,2294|hsa:6745,SSR1,6745|hsa:4763,NF1,4763|hsa:81619,TSPAN14,81619|hsa:79867,TCTN2,79867|hsa:1850,DUSP8,1850|hsa:81609,SNX27,81609|hsa:338557,FFAR4,338557|hsa:7514,XPO1,7514|hsa:25778,DSTYK,25778|hsa:50848,F11R,50848|hsa:7554,ZNF8,7554|hsa:2…
regulation of transcription, DNA-templated	biological_process	GO:0006355	38	3297	16746	1777537	0.00226919861459	0.00185481371133	0.126779178472	0.649553798865	23326|5013|3638|57786|2294|8019|83879|100533952|23633|10102|7712|694|171017|7514|85403|7554|23067|467|23077|9516|7621|5993|5534|389136|55206|23373|91748|79818|359948|4157|6774|863|8994|10957|25959|9555|1108|2355	http://amigo.geneontology.org/cgi-bin/amigo/term_details?term=GO:0006355	hsa:23326,USP22,23326|hsa:5013,OTX1,5013|hsa:3638,INSIG1,3638|hsa:57786,RBAK,57786|hsa:2294,FOXF1,2294|hsa:8019,BRD3,8019|hsa:83879,CDCA7,83879|hsa:100533952,RBAK,100533952|hsa:23633,KPNA6,23633|hsa:10102,TSFM,10102|hsa:7712,ZNF157,7712|hsa:694,BTG1,694|hsa:171017,ZNF384,171017|hsa:7514,XPO1,7514|hsa:85403,EAF1,85403|hsa:7554,ZNF8,7554|hsa:23067,SETD1B,23067|hsa:467,ATF3,467|hsa:23077,MYCBP2,2307…
regulation of nucleic acid-templated transcription	biological_process	GO:1903506	38	3320	16746	1777537	0.00226919861459	0.00186775296379	0.13527350549	0.649553798865	23326|5013|3638|57786|2294|8019|83879|100533952|23633|10102|7712|694|171017|7514|85403|7554|23067|467|23077|9516|7621|5993|5534|389136|55206|23373|91748|79818|359948|4157|6774|863|8994|10957|25959|9555|1108|2355	http://amigo.geneontology.org/cgi-bin/amigo/term_details?term=GO:1903506	hsa:23326,USP22,23326|hsa:5013,OTX1,5013|hsa:3638,INSIG1,3638|hsa:57786,RBAK,57786|hsa:2294,FOXF1,2294|hsa:8019,BRD3,8019|hsa:83879,CDCA7,83879|hsa:100533952,RBAK,100533952|hsa:23633,KPNA6,23633|hsa:10102,TSFM,10102|hsa:7712,ZNF157,7712|hsa:694,BTG1,694|hsa:171017,ZNF384,171017|hsa:7514,XPO1,7514|hsa:85403,EAF1,85403|hsa:7554,ZNF8,7554|hsa:23067,SETD1B,23067|hsa:467,ATF3,467|hsa:23077,MYCBP2,2307…
negative regulation of cellular process	biological_process	GO:0048523	38	3799	16746	1777537	0.00226919861459	0.00213722696068	0.378655772627	0.72418413038	55920|558|3638|90007|57786|9516|2294|4763|8994|81788|100533952|9711|694|5433|7712|51247|1850|338557|7514|55159|7554|2288|467|10642|56829|115426|5993|1994|841|5718|6774|863|54962|83903|25959|476|65979|9555	http://amigo.geneontology.org/cgi-bin/amigo/term_details?term=GO:0048523	hsa:55920,RCC2,55920|hsa:558,AXL,558|hsa:3638,INSIG1,3638|hsa:90007,MIDN,90007|hsa:57786,RBAK,57786|hsa:9516,LITAF,9516|hsa:2294,FOXF1,2294|hsa:4763,NF1,4763|hsa:8994,LIMD1,8994|hsa:81788,NUAK2,81788|hsa:100533952,RBAK,100533952|hsa:9711,RUBICON,9711|hsa:694,BTG1,694|hsa:5433,POLR2D,5433|hsa:7712,ZNF157,7712|hsa:51247,PAIP2,51247|hsa:1850,DUSP8,1850|hsa:338557,FFAR4,338557|hsa:7514,XPO1,7514|hsa:…
single-organism localization	biological_process	GO:1902578	37	3695	16746	1777537	0.00220948286158	0.00207871903651	0.378318368633	0.72418413038	57553|558|3638|147179|90007|5293|2294|6745|4763|2802|23633|5433|81609|3692|55920|22853|55317|338557|7514|50848|171017|2288|7809|23760|5534|6158|27345|841|2040|6774|7372|113235|6747|81619|9516|476|23025	http://amigo.geneontology.org/cgi-bin/amigo/term_details?term=GO:1902578	hsa:57553,MICAL3,57553|hsa:558,AXL,558|hsa:3638,INSIG1,3638|hsa:147179,WIPF2,147179|hsa:90007,MIDN,90007|hsa:5293,PIK3CD,5293|hsa:2294,FOXF1,2294|hsa:6745,SSR1,6745|hsa:4763,NF1,4763|hsa:2802,GOLGA3,2802|hsa:23633,KPNA6,23633|hsa:5433,POLR2D,5433|hsa:81609,SNX27,81609|hsa:3692,EIF6,3692|hsa:55920,RCC2,55920|hsa:22853,LMTK2,22853|hsa:55317,AP5S1,55317|hsa:338557,FFAR4,338557|hsa:7514,XPO1,7514|hsa…
organelle organization	biological_process	GO:0006996	36	3094	16746	1777537	0.00214976710856	0.00174061074397	0.122802217051	0.649553798865	57553|9203|23326|54962|4763|8994|8019|81788|10102|79867|3638|9918|3692|55920|7514|55157|50848|2288|10726|57477|23077|128077|5534|9768|387338|841|118487|9555|7259|83903|23067|65979|259173|55142|23025|1108	http://amigo.geneontology.org/cgi-bin/amigo/term_details?term=GO:0006996	hsa:57553,MICAL3,57553|hsa:9203,ZMYM3,9203|hsa:23326,USP22,23326|hsa:54962,TIPIN,54962|hsa:4763,NF1,4763|hsa:8994,LIMD1,8994|hsa:8019,BRD3,8019|hsa:81788,NUAK2,81788|hsa:10102,TSFM,10102|hsa:79867,TCTN2,79867|hsa:3638,INSIG1,3638|hsa:9918,NCAPD2,9918|hsa:3692,EIF6,3692|hsa:55920,RCC2,55920|hsa:7514,XPO1,7514|hsa:55157,DARS2,55157|hsa:50848,F11R,50848|hsa:2288,FKBP4,2288|hsa:10726,NUDC,10726|hsa:5…
anatomical structure development	biological_process	GO:0048856	36	4714	16746	1777537	0.00214976710856	0.00265198417811	0.912564879094	0.952927275019	23326|387733|558|9203|5293|2294|4763|5013|5433|79867|3638|694|4146|55920|50848|2288|467|57477|23077|23760|1889|84293|5049|9315|2188|2121|1994|841|6774|7372|863|8994|1977|65979|26263|23025	http://amigo.geneontology.org/cgi-bin/amigo/term_details?term=GO:0048856	hsa:23326,USP22,23326|hsa:387733,IFITM5,387733|hsa:558,AXL,558|hsa:9203,ZMYM3,9203|hsa:5293,PIK3CD,5293|hsa:2294,FOXF1,2294|hsa:4763,NF1,4763|hsa:5013,OTX1,5013|hsa:5433,POLR2D,5433|hsa:79867,TCTN2,79867|hsa:3638,INSIG1,3638|hsa:694,BTG1,694|hsa:4146,MATN1,4146|hsa:55920,RCC2,55920|hsa:50848,F11R,50848|hsa:2288,FKBP4,2288|hsa:467,ATF3,467|hsa:57477,SHROOM4,57477|hsa:23077,MYCBP2,23077|hsa:23760,P…
response to stress	biological_process	GO:0006950	35	3427	16746	1777537	0.00209005135555	0.00192794861654	0.340273366535	0.705975224572	558|3638|147179|5293|2294|6745|4763|58493|81788|9768|5433|55317|338557|55159|50848|2288|26263|467|10642|56829|5049|5534|11128|9315|2188|8795|4157|1728|5718|6774|27345|54962|8994|841|2677	http://amigo.geneontology.org/cgi-bin/amigo/term_details?term=GO:0006950	hsa:558,AXL,558|hsa:3638,INSIG1,3638|hsa:147179,WIPF2,147179|hsa:5293,PIK3CD,5293|hsa:2294,FOXF1,2294|hsa:6745,SSR1,6745|hsa:4763,NF1,4763|hsa:58493,INIP,58493|hsa:81788,NUAK2,81788|hsa:9768,NS5ATP9,9768|hsa:5433,POLR2D,5433|hsa:55317,AP5S1,55317|hsa:338557,FFAR4,338557|hsa:55159,RFWD3,55159|hsa:50848,F11R,50848|hsa:2288,FKBP4,2288|hsa:26263,FBXO22,26263|hsa:467,ATF3,467|hsa:10642,IGF2BP1,10642|h…
single-organism transport	biological_process	GO:0044765	35	3510	16746	1777537	0.00209005135555	0.00197464244064	0.392043341217	0.726635491597	57553|558|3638|147179|90007|5293|2294|6745|4763|2802|23633|5433|81609|3692|22853|55317|338557|7514|50848|171017|2288|7809|23760|5534|6158|27345|841|2040|6774|7372|113235|6747|9516|476|23025	http://amigo.geneontology.org/cgi-bin/amigo/term_details?term=GO:0044765	hsa:57553,MICAL3,57553|hsa:558,AXL,558|hsa:3638,INSIG1,3638|hsa:147179,WIPF2,147179|hsa:90007,MIDN,90007|hsa:5293,PIK3CD,5293|hsa:2294,FOXF1,2294|hsa:6745,SSR1,6745|hsa:4763,NF1,4763|hsa:2802,GOLGA3,2802|hsa:23633,KPNA6,23633|hsa:5433,POLR2D,5433|hsa:81609,SNX27,81609|hsa:3692,EIF6,3692|hsa:22853,LMTK2,22853|hsa:55317,AP5S1,55317|hsa:338557,FFAR4,338557|hsa:7514,XPO1,7514|hsa:50848,F11R,50848|hsa…
multicellular organismal development	biological_process	GO:0007275	35	4510	16746	1777537	0.00209005135555	0.00253721863455	0.892110201561	0.943129751293	23326|387733|558|9203|5293|2294|4763|5013|10238|3638|694|4146|2288|10726|467|57477|23077|23760|1889|84293|5049|9315|2188|4157|2121|1994|841|6774|7372|863|8994|1977|65979|26263|23025	http://amigo.geneontology.org/cgi-bin/amigo/term_details?term=GO:0007275	hsa:23326,USP22,23326|hsa:387733,IFITM5,387733|hsa:558,AXL,558|hsa:9203,ZMYM3,9203|hsa:5293,PIK3CD,5293|hsa:2294,FOXF1,2294|hsa:4763,NF1,4763|hsa:5013,OTX1,5013|hsa:10238,DCAF7,10238|hsa:3638,INSIG1,3638|hsa:694,BTG1,694|hsa:4146,MATN1,4146|hsa:2288,FKBP4,2288|hsa:10726,NUDC,10726|hsa:467,ATF3,467|hsa:57477,SHROOM4,57477|hsa:23077,MYCBP2,23077|hsa:23760,PITPNB,23760|hsa:1889,ECE1,1889|hsa:84293,F…
cellular localization	biological_process	GO:0051641	33	2632	16746	1777537	0.00197061984952	0.00148070054238	0.0668037835581	0.649553798865	55920|558|3638|90007|5293|2294|6745|4763|83903|2802|23633|5433|81609|3692|22853|55317|338557|7514|50848|171017|57553|5534|6158|841|6774|27345|6747|81619|1977|9516|26263|9555|23025	http://amigo.geneontology.org/cgi-bin/amigo/term_details?term=GO:0051641	hsa:55920,RCC2,55920|hsa:558,AXL,558|hsa:3638,INSIG1,3638|hsa:90007,MIDN,90007|hsa:5293,PIK3CD,5293|hsa:2294,FOXF1,2294|hsa:6745,SSR1,6745|hsa:4763,NF1,4763|hsa:83903,GSG2,83903|hsa:2802,GOLGA3,2802|hsa:23633,KPNA6,23633|hsa:5433,POLR2D,5433|hsa:81609,SNX27,81609|hsa:3692,EIF6,3692|hsa:22853,LMTK2,22853|hsa:55317,AP5S1,55317|hsa:338557,FFAR4,338557|hsa:7514,XPO1,7514|hsa:50848,F11R,50848|hsa:1710…
macromolecule localization	biological_process	GO:0033036	32	2421	16746	1777537	0.0019109040965	0.00136199696546	0.0406307303123	0.649553798865	55920|90007|6745|4763|81619|23633|5433|81609|22853|55317|338557|7514|85406|50848|171017|2288|10642|23077|158056|23760|84826|5534|6158|22848|841|6774|259173|6747|83903|1977|9516|9555	http://amigo.geneontology.org/cgi-bin/amigo/term_details?term=GO:0033036	hsa:55920,RCC2,55920|hsa:90007,MIDN,90007|hsa:6745,SSR1,6745|hsa:4763,NF1,4763|hsa:81619,TSPAN14,81619|hsa:23633,KPNA6,23633|hsa:5433,POLR2D,5433|hsa:81609,SNX27,81609|hsa:22853,LMTK2,22853|hsa:55317,AP5S1,55317|hsa:338557,FFAR4,338557|hsa:7514,XPO1,7514|hsa:85406,DNAJC14,85406|hsa:50848,F11R,50848|hsa:171017,ZNF384,171017|hsa:2288,FKBP4,2288|hsa:10642,IGF2BP1,10642|hsa:23077,MYCBP2,23077|hsa:158…
regulation of signaling	biological_process	GO:0023051	30	2699	16746	1777537	0.00179147259047	0.00151839314737	0.207513525057	0.662555067485	7514|558|90007|4763|8994|51247|1850|22853|338557|25959|25778|27345|83999|55920|56829|1889|5534|9315|23235|8795|22848|2121|4157|841|5718|6774|81619|9516|65979|23025	http://amigo.geneontology.org/cgi-bin/amigo/term_details?term=GO:0023051	hsa:7514,XPO1,7514|hsa:558,AXL,558|hsa:90007,MIDN,90007|hsa:4763,NF1,4763|hsa:8994,LIMD1,8994|hsa:51247,PAIP2,51247|hsa:1850,DUSP8,1850|hsa:22853,LMTK2,22853|hsa:338557,FFAR4,338557|hsa:25959,KANK2,25959|hsa:25778,DSTYK,25778|hsa:27345,KCNMB4,27345|hsa:83999,KREMEN1,83999|hsa:55920,RCC2,55920|hsa:56829,ZC3HAV1,56829|hsa:1889,ECE1,1889|hsa:5534,PPP3R1,5534|hsa:9315,NREP,9315|hsa:23235,SIK2,23235|h…
regulation of response to stimulus	biological_process	GO:0048583	30	3142	16746	1777537	0.00179147259047	0.00176761440128	0.495615049242	0.777012808816	55920|558|147179|5293|2294|4763|8994|7514|1850|338557|25959|55159|25778|83999|2288|56829|5049|5534|9315|23235|8795|22848|2121|4157|841|5718|6774|81619|9516|65979	http://amigo.geneontology.org/cgi-bin/amigo/term_details?term=GO:0048583	hsa:55920,RCC2,55920|hsa:558,AXL,558|hsa:147179,WIPF2,147179|hsa:5293,PIK3CD,5293|hsa:2294,FOXF1,2294|hsa:4763,NF1,4763|hsa:8994,LIMD1,8994|hsa:7514,XPO1,7514|hsa:1850,DUSP8,1850|hsa:338557,FFAR4,338557|hsa:25959,KANK2,25959|hsa:55159,RFWD3,55159|hsa:25778,DSTYK,25778|hsa:83999,KREMEN1,83999|hsa:2288,FKBP4,2288|hsa:56829,ZC3HAV1,56829|hsa:5049,PAFAH1B2,5049|hsa:5534,PPP3R1,5534|hsa:9315,NREP,9315…
regulation of cell communication	biological_process	GO:0010646	29	2708	16746	1777537	0.00173175683745	0.00152345633312	0.271179869358	0.680056164144	7514|558|90007|4763|8994|51247|1850|338557|25959|25778|27345|83999|55920|56829|5049|5534|9315|23235|8795|22848|2121|4157|841|5718|6774|81619|9516|65979|23025	http://amigo.geneontology.org/cgi-bin/amigo/term_details?term=GO:0010646	hsa:7514,XPO1,7514|hsa:558,AXL,558|hsa:90007,MIDN,90007|hsa:4763,NF1,4763|hsa:8994,LIMD1,8994|hsa:51247,PAIP2,51247|hsa:1850,DUSP8,1850|hsa:338557,FFAR4,338557|hsa:25959,KANK2,25959|hsa:25778,DSTYK,25778|hsa:27345,KCNMB4,27345|hsa:83999,KREMEN1,83999|hsa:55920,RCC2,55920|hsa:56829,ZC3HAV1,56829|hsa:5049,PAFAH1B2,5049|hsa:5534,PPP3R1,5534|hsa:9315,NREP,9315|hsa:23235,SIK2,23235|hsa:8795,TNFRSF10B,…
protein localization	biological_process	GO:0008104	28	2098	16746	1777537	0.00167204108444	0.00118028485483	0.0476697909983	0.649553798865	55920|90007|6745|4763|81619|23633|81609|22853|55317|338557|7514|85406|50848|171017|2288|23077|158056|84826|5534|6158|22848|841|6774|259173|6747|83903|9516|9555	http://amigo.geneontology.org/cgi-bin/amigo/term_details?term=GO:0008104	hsa:55920,RCC2,55920|hsa:90007,MIDN,90007|hsa:6745,SSR1,6745|hsa:4763,NF1,4763|hsa:81619,TSPAN14,81619|hsa:23633,KPNA6,23633|hsa:81609,SNX27,81609|hsa:22853,LMTK2,22853|hsa:55317,AP5S1,55317|hsa:338557,FFAR4,338557|hsa:7514,XPO1,7514|hsa:85406,DNAJC14,85406|hsa:50848,F11R,50848|hsa:171017,ZNF384,171017|hsa:2288,FKBP4,2288|hsa:23077,MYCBP2,23077|hsa:158056,MAMDC4,158056|hsa:84826,SFT2D3,84826|hsa:…
single-organism organelle organization	biological_process	GO:1902589	28	2157	16746	1777537	0.00167204108444	0.00121347685027	0.0621400989701	0.649553798865	57553|3638|23326|4763|81788|10102|79867|9918|55920|7514|55157|50848|2288|10726|57477|5534|9768|387338|841|118487|9555|54962|83903|23067|65979|55142|23025|1108	http://amigo.geneontology.org/cgi-bin/amigo/term_details?term=GO:1902589	hsa:57553,MICAL3,57553|hsa:3638,INSIG1,3638|hsa:23326,USP22,23326|hsa:4763,NF1,4763|hsa:81788,NUAK2,81788|hsa:10102,TSFM,10102|hsa:79867,TCTN2,79867|hsa:9918,NCAPD2,9918|hsa:55920,RCC2,55920|hsa:7514,XPO1,7514|hsa:55157,DARS2,55157|hsa:50848,F11R,50848|hsa:2288,FKBP4,2288|hsa:10726,NUDC,10726|hsa:57477,SHROOM4,57477|hsa:5534,PPP3R1,5534|hsa:9768,NS5ATP9,9768|hsa:387338,NSUN4,387338|hsa:841,CASP8,…
negative regulation of metabolic process	biological_process	GO:0009892	28	2276	16746	1777537	0.00167204108444	0.00128042341735	0.10020267714	0.649553798865	3638|90007|57786|2294|25885|4763|100533952|9711|7712|51247|1850|22853|7514|7554|55920|10642|467|23077|5993|1728|5718|6774|863|54962|8994|25959|476|9555	http://amigo.geneontology.org/cgi-bin/amigo/term_details?term=GO:0009892	hsa:3638,INSIG1,3638|hsa:90007,MIDN,90007|hsa:57786,RBAK,57786|hsa:2294,FOXF1,2294|hsa:25885,POLR1A,25885|hsa:4763,NF1,4763|hsa:100533952,RBAK,100533952|hsa:9711,RUBICON,9711|hsa:7712,ZNF157,7712|hsa:51247,PAIP2,51247|hsa:1850,DUSP8,1850|hsa:22853,LMTK2,22853|hsa:7514,XPO1,7514|hsa:7554,ZNF8,7554|hsa:55920,RCC2,55920|hsa:10642,IGF2BP1,10642|hsa:467,ATF3,467|hsa:23077,MYCBP2,23077|hsa:5993,RFX5,59…
establishment of localization in cell	biological_process	GO:0051649	28	2289	16746	1777537	0.00167204108444	0.00128773690787	0.105118331647	0.649553798865	558|3638|90007|5293|2294|6745|4763|2802|23633|5433|81609|3692|22853|55317|338557|7514|27345|171017|57553|5534|6158|841|6774|6747|1977|9516|26263|23025	http://amigo.geneontology.org/cgi-bin/amigo/term_details?term=GO:0051649	hsa:558,AXL,558|hsa:3638,INSIG1,3638|hsa:90007,MIDN,90007|hsa:5293,PIK3CD,5293|hsa:2294,FOXF1,2294|hsa:6745,SSR1,6745|hsa:4763,NF1,4763|hsa:2802,GOLGA3,2802|hsa:23633,KPNA6,23633|hsa:5433,POLR2D,5433|hsa:81609,SNX27,81609|hsa:3692,EIF6,3692|hsa:22853,LMTK2,22853|hsa:55317,AP5S1,55317|hsa:338557,FFAR4,338557|hsa:7514,XPO1,7514|hsa:27345,KCNMB4,27345|hsa:171017,ZNF384,171017|hsa:57553,MICAL3,57553|…
macromolecule modification	biological_process	GO:0043412	28	3227	16746	1777537	0.00167204108444	0.00181543337776	0.692667116027	0.842526210927	23326|558|5293|6745|4763|81788|10238|1850|22853|6487|55159|25778|2288|2677|467|23077|115426|9761|2188|23235|8795|387338|22848|5718|83903|23067|26263|9555	http://amigo.geneontology.org/cgi-bin/amigo/term_details?term=GO:0043412	hsa:23326,USP22,23326|hsa:558,AXL,558|hsa:5293,PIK3CD,5293|hsa:6745,SSR1,6745|hsa:4763,NF1,4763|hsa:81788,NUAK2,81788|hsa:10238,DCAF7,10238|hsa:1850,DUSP8,1850|hsa:22853,LMTK2,22853|hsa:6487,ST3GAL3,6487|hsa:55159,RFWD3,55159|hsa:25778,DSTYK,25778|hsa:2288,FKBP4,2288|hsa:2677,GGCX,2677|hsa:467,ATF3,467|hsa:23077,MYCBP2,23077|hsa:115426,UHRF2,115426|hsa:9761,MLEC,9761|hsa:2188,FANCF,2188|hsa:23235…
cell surface receptor signaling pathway	biological_process	GO:0007166	28	3308	16746	1777537	0.00167204108444	0.00186100204947	0.738338521426	0.858668654636	558|147179|4185|5293|2294|4763|8994|79867|338557|7514|25778|50848|83999|55920|5534|9315|23235|8795|22848|2121|4157|841|5718|6774|81619|1977|65979|7554	http://amigo.geneontology.org/cgi-bin/amigo/term_details?term=GO:0007166	hsa:558,AXL,558|hsa:147179,WIPF2,147179|hsa:4185,ADAM11,4185|hsa:5293,PIK3CD,5293|hsa:2294,FOXF1,2294|hsa:4763,NF1,4763|hsa:8994,LIMD1,8994|hsa:79867,TCTN2,79867|hsa:338557,FFAR4,338557|hsa:7514,XPO1,7514|hsa:25778,DSTYK,25778|hsa:50848,F11R,50848|hsa:83999,KREMEN1,83999|hsa:55920,RCC2,55920|hsa:5534,PPP3R1,5534|hsa:9315,NREP,9315|hsa:23235,SIK2,23235|hsa:8795,TNFRSF10B,8795|hsa:22848,AAK1,22848|…
positive regulation of metabolic process	biological_process	GO:0009893	27	2921	16746	1777537	0.00161232533142	0.00164328506242	0.565101145929	0.79236438181	23326|5013|5049|3638|2294|6745|4763|23633|5433|338557|25778|23373|171017|467|56829|1889|5534|8795|1994|387338|4157|841|5718|6774|863|65979|26263	http://amigo.geneontology.org/cgi-bin/amigo/term_details?term=GO:0009893	hsa:23326,USP22,23326|hsa:5013,OTX1,5013|hsa:5049,PAFAH1B2,5049|hsa:3638,INSIG1,3638|hsa:2294,FOXF1,2294|hsa:6745,SSR1,6745|hsa:4763,NF1,4763|hsa:23633,KPNA6,23633|hsa:5433,POLR2D,5433|hsa:338557,FFAR4,338557|hsa:25778,DSTYK,25778|hsa:23373,CRTC1,23373|hsa:171017,ZNF384,171017|hsa:467,ATF3,467|hsa:56829,ZC3HAV1,56829|hsa:1889,ECE1,1889|hsa:5534,PPP3R1,5534|hsa:8795,TNFRSF10B,8795|hsa:1994,ELAVL1,…
protein modification process	biological_process	GO:0036211	27	3082	16746	1777537	0.00161232533142	0.00173385982964	0.672077628401	0.830753133356	23326|558|5293|6745|4763|81788|10238|1850|22853|6487|55159|25778|2288|2677|467|23077|115426|9761|2188|23235|8795|22848|5718|83903|23067|26263|9555	http://amigo.geneontology.org/cgi-bin/amigo/term_details?term=GO:0036211	hsa:23326,USP22,23326|hsa:558,AXL,558|hsa:5293,PIK3CD,5293|hsa:6745,SSR1,6745|hsa:4763,NF1,4763|hsa:81788,NUAK2,81788|hsa:10238,DCAF7,10238|hsa:1850,DUSP8,1850|hsa:22853,LMTK2,22853|hsa:6487,ST3GAL3,6487|hsa:55159,RFWD3,55159|hsa:25778,DSTYK,25778|hsa:2288,FKBP4,2288|hsa:2677,GGCX,2677|hsa:467,ATF3,467|hsa:23077,MYCBP2,23077|hsa:115426,UHRF2,115426|hsa:9761,MLEC,9761|hsa:2188,FANCF,2188|hsa:23235…
cellular protein modification process	biological_process	GO:0006464	27	3082	16746	1777537	0.00161232533142	0.00173385982964	0.672077628401	0.830753133356	23326|558|5293|6745|4763|81788|10238|1850|22853|6487|55159|25778|2288|2677|467|23077|115426|9761|2188|23235|8795|22848|5718|83903|23067|26263|9555	http://amigo.geneontology.org/cgi-bin/amigo/term_details?term=GO:0006464	hsa:23326,USP22,23326|hsa:558,AXL,558|hsa:5293,PIK3CD,5293|hsa:6745,SSR1,6745|hsa:4763,NF1,4763|hsa:81788,NUAK2,81788|hsa:10238,DCAF7,10238|hsa:1850,DUSP8,1850|hsa:22853,LMTK2,22853|hsa:6487,ST3GAL3,6487|hsa:55159,RFWD3,55159|hsa:25778,DSTYK,25778|hsa:2288,FKBP4,2288|hsa:2677,GGCX,2677|hsa:467,ATF3,467|hsa:23077,MYCBP2,23077|hsa:115426,UHRF2,115426|hsa:9761,MLEC,9761|hsa:2188,FANCF,2188|hsa:23235…
system development	biological_process	GO:0048731	27	3954	16746	1777537	0.00161232533142	0.00222442627073	0.965965291431	0.980540817739	387733|558|3638|5293|2294|4763|5013|694|4146|2288|467|57477|23077|1889|84293|5049|9315|2188|2121|841|6774|7372|863|1977|65979|26263|23025	http://amigo.geneontology.org/cgi-bin/amigo/term_details?term=GO:0048731	hsa:387733,IFITM5,387733|hsa:558,AXL,558|hsa:3638,INSIG1,3638|hsa:5293,PIK3CD,5293|hsa:2294,FOXF1,2294|hsa:4763,NF1,4763|hsa:5013,OTX1,5013|hsa:694,BTG1,694|hsa:4146,MATN1,4146|hsa:2288,FKBP4,2288|hsa:467,ATF3,467|hsa:57477,SHROOM4,57477|hsa:23077,MYCBP2,23077|hsa:1889,ECE1,1889|hsa:84293,FAM213A,84293|hsa:5049,PAFAH1B2,5049|hsa:9315,NREP,9315|hsa:2188,FANCF,2188|hsa:2121,EVC,2121|hsa:841,CASP8,8…
positive regulation of cellular metabolic process	biological_process	GO:0031325	26	2500	16746	1777537	0.00155260957841	0.00140644048478	0.334737017916	0.702781201795	23326|5013|5049|3638|2294|6745|4763|23633|5433|338557|25778|23373|171017|467|56829|1889|5534|8795|1994|387338|4157|841|5718|6774|863|26263	http://amigo.geneontology.org/cgi-bin/amigo/term_details?term=GO:0031325	hsa:23326,USP22,23326|hsa:5013,OTX1,5013|hsa:5049,PAFAH1B2,5049|hsa:3638,INSIG1,3638|hsa:2294,FOXF1,2294|hsa:6745,SSR1,6745|hsa:4763,NF1,4763|hsa:23633,KPNA6,23633|hsa:5433,POLR2D,5433|hsa:338557,FFAR4,338557|hsa:25778,DSTYK,25778|hsa:23373,CRTC1,23373|hsa:171017,ZNF384,171017|hsa:467,ATF3,467|hsa:56829,ZC3HAV1,56829|hsa:1889,ECE1,1889|hsa:5534,PPP3R1,5534|hsa:8795,TNFRSF10B,8795|hsa:1994,ELAVL1,…
macromolecular complex subunit organization	biological_process	GO:0043933	25	2280	16746	1777537	0.00149289382539	0.00128267372212	0.251982938231	0.671599091413	23326|3638|4763|8994|8019|5433|3692|4146|57553|2288|57477|6158|23450|23373|387338|114904|2040|118487|9555|7259|83903|841|23067|55142|1108	http://amigo.geneontology.org/cgi-bin/amigo/term_details?term=GO:0043933	hsa:23326,USP22,23326|hsa:3638,INSIG1,3638|hsa:4763,NF1,4763|hsa:8994,LIMD1,8994|hsa:8019,BRD3,8019|hsa:5433,POLR2D,5433|hsa:3692,EIF6,3692|hsa:4146,MATN1,4146|hsa:57553,MICAL3,57553|hsa:2288,FKBP4,2288|hsa:57477,SHROOM4,57477|hsa:6158,RPL28,6158|hsa:23450,SF3B3,23450|hsa:23373,CRTC1,23373|hsa:387338,NSUN4,387338|hsa:114904,C1QTNF6,114904|hsa:2040,STOM,2040|hsa:118487,CHCHD1,118487|hsa:9555,H2AFY…
phosphorus metabolic process	biological_process	GO:0006793	25	2768	16746	1777537	0.00149289382539	0.00155721090475	0.609928658455	0.803590052663	558|90007|5293|6745|4763|8994|81788|1850|22853|338557|25778|10400|467|23760|5534|23235|8795|4157|22848|55066|6774|7372|83903|476|9555	http://amigo.geneontology.org/cgi-bin/amigo/term_details?term=GO:0006793	hsa:558,AXL,558|hsa:90007,MIDN,90007|hsa:5293,PIK3CD,5293|hsa:6745,SSR1,6745|hsa:4763,NF1,4763|hsa:8994,LIMD1,8994|hsa:81788,NUAK2,81788|hsa:1850,DUSP8,1850|hsa:22853,LMTK2,22853|hsa:338557,FFAR4,338557|hsa:25778,DSTYK,25778|hsa:10400,PEMT,10400|hsa:467,ATF3,467|hsa:23760,PITPNB,23760|hsa:5534,PPP3R1,5534|hsa:23235,SIK2,23235|hsa:8795,TNFRSF10B,8795|hsa:4157,MC1R,4157|hsa:22848,AAK1,22848|hsa:550…
cellular developmental process	biological_process	GO:0048869	25	3631	16746	1777537	0.00149289382539	0.0020427141601	0.956786709291	0.975976463243	55920|558|9203|5293|2294|4763|5433|79867|3638|694|4146|50848|2288|467|23077|115426|84293|9315|1994|841|6774|863|8994|65979|26263	http://amigo.geneontology.org/cgi-bin/amigo/term_details?term=GO:0048869	hsa:55920,RCC2,55920|hsa:558,AXL,558|hsa:9203,ZMYM3,9203|hsa:5293,PIK3CD,5293|hsa:2294,FOXF1,2294|hsa:4763,NF1,4763|hsa:5433,POLR2D,5433|hsa:79867,TCTN2,79867|hsa:3638,INSIG1,3638|hsa:694,BTG1,694|hsa:4146,MATN1,4146|hsa:50848,F11R,50848|hsa:2288,FKBP4,2288|hsa:467,ATF3,467|hsa:23077,MYCBP2,23077|hsa:115426,UHRF2,115426|hsa:84293,FAM213A,84293|hsa:9315,NREP,9315|hsa:1994,ELAVL1,1994|hsa:841,CASP8…
response to chemical	biological_process	GO:0042221	25	3721	16746	1777537	0.00149289382539	0.00209334601755	0.967907285795	0.981867487033	558|841|5293|2294|6745|338557|7514|4490|25778|27345|9516|467|23077|9315|113235|23235|4494|1728|6774|7372|1977|25959|476|50848|2355	http://amigo.geneontology.org/cgi-bin/amigo/term_details?term=GO:0042221	hsa:558,AXL,558|hsa:841,CASP8,841|hsa:5293,PIK3CD,5293|hsa:2294,FOXF1,2294|hsa:6745,SSR1,6745|hsa:338557,FFAR4,338557|hsa:7514,XPO1,7514|hsa:4490,MT1B,4490|hsa:25778,DSTYK,25778|hsa:27345,KCNMB4,27345|hsa:9516,LITAF,9516|hsa:467,ATF3,467|hsa:23077,MYCBP2,23077|hsa:9315,NREP,9315|hsa:113235,SLC46A1,113235|hsa:23235,SIK2,23235|hsa:4494,MT1F,4494|hsa:1728,NQO1,1728|hsa:6774,STAT3,6774|hsa:7372,UMPS,…
regulation of signal transduction	biological_process	GO:0009966	24	2404	16746	1777537	0.00143317807238	0.00135243317017	0.41657945336	0.741191752347	7514|558|4763|8994|1850|338557|25959|25778|83999|55920|56829|5534|9315|23235|8795|4157|2121|22848|841|5718|6774|81619|9516|65979	http://amigo.geneontology.org/cgi-bin/amigo/term_details?term=GO:0009966	hsa:7514,XPO1,7514|hsa:558,AXL,558|hsa:4763,NF1,4763|hsa:8994,LIMD1,8994|hsa:1850,DUSP8,1850|hsa:338557,FFAR4,338557|hsa:25959,KANK2,25959|hsa:25778,DSTYK,25778|hsa:83999,KREMEN1,83999|hsa:55920,RCC2,55920|hsa:56829,ZC3HAV1,56829|hsa:5534,PPP3R1,5534|hsa:9315,NREP,9315|hsa:23235,SIK2,23235|hsa:8795,TNFRSF10B,8795|hsa:4157,MC1R,4157|hsa:2121,EVC,2121|hsa:22848,AAK1,22848|hsa:841,CASP8,841|hsa:5718…
phosphate-containing compound metabolic process	biological_process	GO:0006796	24	2726	16746	1777537	0.00143317807238	0.00153358270461	0.656529229741	0.827917566316	558|90007|5293|6745|4763|8994|81788|1850|22853|338557|25778|10400|467|23760|5534|23235|8795|4157|22848|6774|7372|83903|476|9555	http://amigo.geneontology.org/cgi-bin/amigo/term_details?term=GO:0006796	hsa:558,AXL,558|hsa:90007,MIDN,90007|hsa:5293,PIK3CD,5293|hsa:6745,SSR1,6745|hsa:4763,NF1,4763|hsa:8994,LIMD1,8994|hsa:81788,NUAK2,81788|hsa:1850,DUSP8,1850|hsa:22853,LMTK2,22853|hsa:338557,FFAR4,338557|hsa:25778,DSTYK,25778|hsa:10400,PEMT,10400|hsa:467,ATF3,467|hsa:23760,PITPNB,23760|hsa:5534,PPP3R1,5534|hsa:23235,SIK2,23235|hsa:8795,TNFRSF10B,8795|hsa:4157,MC1R,4157|hsa:22848,AAK1,22848|hsa:677…
regulation of biological quality	biological_process	GO:0065008	24	3139	16746	1777537	0.00143317807238	0.00176592667269	0.869449315141	0.930148935936	558|90007|5293|113235|4763|51247|1735|338557|23373|27345|55920|10642|1889|5534|22848|1994|841|6774|7372|8994|476|2677|50848|23025	http://amigo.geneontology.org/cgi-bin/amigo/term_details?term=GO:0065008	hsa:558,AXL,558|hsa:90007,MIDN,90007|hsa:5293,PIK3CD,5293|hsa:113235,SLC46A1,113235|hsa:4763,NF1,4763|hsa:51247,PAIP2,51247|hsa:1735,DIO3,1735|hsa:338557,FFAR4,338557|hsa:23373,CRTC1,23373|hsa:27345,KCNMB4,27345|hsa:55920,RCC2,55920|hsa:10642,IGF2BP1,10642|hsa:1889,ECE1,1889|hsa:5534,PPP3R1,5534|hsa:22848,AAK1,22848|hsa:1994,ELAVL1,1994|hsa:841,CASP8,841|hsa:6774,STAT3,6774|hsa:7372,UMPS,7372|hsa…
negative regulation of cellular metabolic process	biological_process	GO:0031324	23	2022	16746	1777537	0.00137346231936	0.00113752906409	0.211660047591	0.665948943597	3638|90007|57786|2294|4763|100533952|9711|7712|51247|1850|7514|7554|467|10642|5993|5718|6774|863|54962|8994|25959|476|9555	http://amigo.geneontology.org/cgi-bin/amigo/term_details?term=GO:0031324	hsa:3638,INSIG1,3638|hsa:90007,MIDN,90007|hsa:57786,RBAK,57786|hsa:2294,FOXF1,2294|hsa:4763,NF1,4763|hsa:100533952,RBAK,100533952|hsa:9711,RUBICON,9711|hsa:7712,ZNF157,7712|hsa:51247,PAIP2,51247|hsa:1850,DUSP8,1850|hsa:7514,XPO1,7514|hsa:7554,ZNF8,7554|hsa:467,ATF3,467|hsa:10642,IGF2BP1,10642|hsa:5993,RFX5,5993|hsa:5718,PSMD12,5718|hsa:6774,STAT3,6774|hsa:863,CBFA2T3,863|hsa:54962,TIPIN,54962|hsa…
regulation of multicellular organismal process	biological_process	GO:0051239	23	2215	16746	1777537	0.00137346231936	0.00124610626952	0.349744554073	0.713457615989	387733|558|4763|694|4146|1735|338557|27345|2288|10642|56829|1889|84293|11128|9315|4157|1994|841|6774|8994|9516|476|26263	http://amigo.geneontology.org/cgi-bin/amigo/term_details?term=GO:0051239	hsa:387733,IFITM5,387733|hsa:558,AXL,558|hsa:4763,NF1,4763|hsa:694,BTG1,694|hsa:4146,MATN1,4146|hsa:1735,DIO3,1735|hsa:338557,FFAR4,338557|hsa:27345,KCNMB4,27345|hsa:2288,FKBP4,2288|hsa:10642,IGF2BP1,10642|hsa:56829,ZC3HAV1,56829|hsa:1889,ECE1,1889|hsa:84293,FAM213A,84293|hsa:11128,POLR3A,11128|hsa:9315,NREP,9315|hsa:4157,MC1R,4157|hsa:1994,ELAVL1,1994|hsa:841,CASP8,841|hsa:6774,STAT3,6774|hsa:89…
organic substance transport	biological_process	GO:0071702	23	2298	16746	1777537	0.00137346231936	0.00129280009361	0.414842101743	0.739287867127	90007|113235|6745|4763|23633|5433|81609|22853|55317|338557|7514|85406|171017|10642|158056|23760|84826|5534|6158|1977|6747|6774|9516	http://amigo.geneontology.org/cgi-bin/amigo/term_details?term=GO:0071702	hsa:90007,MIDN,90007|hsa:113235,SLC46A1,113235|hsa:6745,SSR1,6745|hsa:4763,NF1,4763|hsa:23633,KPNA6,23633|hsa:5433,POLR2D,5433|hsa:81609,SNX27,81609|hsa:22853,LMTK2,22853|hsa:55317,AP5S1,55317|hsa:338557,FFAR4,338557|hsa:7514,XPO1,7514|hsa:85406,DNAJC14,85406|hsa:171017,ZNF384,171017|hsa:10642,IGF2BP1,10642|hsa:158056,MAMDC4,158056|hsa:23760,PITPNB,23760|hsa:84826,SFT2D3,84826|hsa:5534,PPP3R1,553…
organ development	biological_process	GO:0048513	23	2869	16746	1777537	0.00137346231936	0.00161403110034	0.805701963454	0.893342692006	387733|558|3638|5293|2294|4763|5013|4146|2288|467|57477|1889|84293|5049|2188|2121|841|6774|7372|863|1977|65979|26263	http://amigo.geneontology.org/cgi-bin/amigo/term_details?term=GO:0048513	hsa:387733,IFITM5,387733|hsa:558,AXL,558|hsa:3638,INSIG1,3638|hsa:5293,PIK3CD,5293|hsa:2294,FOXF1,2294|hsa:4763,NF1,4763|hsa:5013,OTX1,5013|hsa:4146,MATN1,4146|hsa:2288,FKBP4,2288|hsa:467,ATF3,467|hsa:57477,SHROOM4,57477|hsa:1889,ECE1,1889|hsa:84293,FAM213A,84293|hsa:5049,PAFAH1B2,5049|hsa:2188,FANCF,2188|hsa:2121,EVC,2121|hsa:841,CASP8,841|hsa:6774,STAT3,6774|hsa:7372,UMPS,7372|hsa:863,CBFA2T3,8…
cell differentiation	biological_process	GO:0030154	23	3415	16746	1777537	0.00137346231936	0.00192119770221	0.961436670822	0.978069821703	55920|558|3638|5293|2294|4763|5433|694|4146|50848|2288|467|23077|115426|84293|9315|1994|841|6774|863|8994|65979|26263	http://amigo.geneontology.org/cgi-bin/amigo/term_details?term=GO:0030154	hsa:55920,RCC2,55920|hsa:558,AXL,558|hsa:3638,INSIG1,3638|hsa:5293,PIK3CD,5293|hsa:2294,FOXF1,2294|hsa:4763,NF1,4763|hsa:5433,POLR2D,5433|hsa:694,BTG1,694|hsa:4146,MATN1,4146|hsa:50848,F11R,50848|hsa:2288,FKBP4,2288|hsa:467,ATF3,467|hsa:23077,MYCBP2,23077|hsa:115426,UHRF2,115426|hsa:84293,FAM213A,84293|hsa:9315,NREP,9315|hsa:1994,ELAVL1,1994|hsa:841,CASP8,841|hsa:6774,STAT3,6774|hsa:863,CBFA2T3,8…
intracellular transport	biological_process	GO:0046907	22	1576	16746	1777537	0.00131374656634	0.000886620081607	0.0496864219473	0.649553798865	3638|5293|2294|6745|4763|2802|23633|5433|81609|3692|22853|55317|7514|171017|5534|6158|841|1977|6747|6774|9516|26263	http://amigo.geneontology.org/cgi-bin/amigo/term_details?term=GO:0046907	hsa:3638,INSIG1,3638|hsa:5293,PIK3CD,5293|hsa:2294,FOXF1,2294|hsa:6745,SSR1,6745|hsa:4763,NF1,4763|hsa:2802,GOLGA3,2802|hsa:23633,KPNA6,23633|hsa:5433,POLR2D,5433|hsa:81609,SNX27,81609|hsa:3692,EIF6,3692|hsa:22853,LMTK2,22853|hsa:55317,AP5S1,55317|hsa:7514,XPO1,7514|hsa:171017,ZNF384,171017|hsa:5534,PPP3R1,5534|hsa:6158,RPL28,6158|hsa:841,CASP8,841|hsa:1977,EIF4E,1977|hsa:6747,SSR3,6747|hsa:6774,…
establishment of protein localization	biological_process	GO:0045184	22	1709	16746	1777537	0.00131374656634	0.000961442715398	0.0948890759587	0.649553798865	90007|6745|4763|23633|81609|22853|55317|338557|7514|85406|50848|171017|158056|84826|5534|6158|841|6774|6747|81619|9516|9555	http://amigo.geneontology.org/cgi-bin/amigo/term_details?term=GO:0045184	hsa:90007,MIDN,90007|hsa:6745,SSR1,6745|hsa:4763,NF1,4763|hsa:23633,KPNA6,23633|hsa:81609,SNX27,81609|hsa:22853,LMTK2,22853|hsa:55317,AP5S1,55317|hsa:338557,FFAR4,338557|hsa:7514,XPO1,7514|hsa:85406,DNAJC14,85406|hsa:50848,F11R,50848|hsa:171017,ZNF384,171017|hsa:158056,MAMDC4,158056|hsa:84826,SFT2D3,84826|hsa:5534,PPP3R1,5534|hsa:6158,RPL28,6158|hsa:841,CASP8,841|hsa:6774,STAT3,6774|hsa:6747,SSR3…
transcription from RNA polymerase II promoter	biological_process	GO:0006366	22	1768	16746	1777537	0.00131374656634	0.000994634710839	0.121487719545	0.649553798865	7514|5013|3638|2294|8019|23633|5433|7712|9516|171017|7554|467|5993|5534|23373|4157|6774|863|25959|9555|1108|2355	http://amigo.geneontology.org/cgi-bin/amigo/term_details?term=GO:0006366	hsa:7514,XPO1,7514|hsa:5013,OTX1,5013|hsa:3638,INSIG1,3638|hsa:2294,FOXF1,2294|hsa:8019,BRD3,8019|hsa:23633,KPNA6,23633|hsa:5433,POLR2D,5433|hsa:7712,ZNF157,7712|hsa:9516,LITAF,9516|hsa:171017,ZNF384,171017|hsa:7554,ZNF8,7554|hsa:467,ATF3,467|hsa:5993,RFX5,5993|hsa:5534,PPP3R1,5534|hsa:23373,CRTC1,23373|hsa:4157,MC1R,4157|hsa:6774,STAT3,6774|hsa:863,CBFA2T3,863|hsa:25959,KANK2,25959|hsa:9555,H2AF…
multi-organism process	biological_process	GO:0051704	22	2312	16746	1777537	0.00131374656634	0.00130067616033	0.510257679661	0.779774226661	558|11128|23633|5433|51247|7514|50848|2288|56829|5049|6158|2188|6487|23373|841|5718|1977|7372|6774|9516|2519|2355	http://amigo.geneontology.org/cgi-bin/amigo/term_details?term=GO:0051704	hsa:558,AXL,558|hsa:11128,POLR3A,11128|hsa:23633,KPNA6,23633|hsa:5433,POLR2D,5433|hsa:51247,PAIP2,51247|hsa:7514,XPO1,7514|hsa:50848,F11R,50848|hsa:2288,FKBP4,2288|hsa:56829,ZC3HAV1,56829|hsa:5049,PAFAH1B2,5049|hsa:6158,RPL28,6158|hsa:2188,FANCF,2188|hsa:6487,ST3GAL3,6487|hsa:23373,CRTC1,23373|hsa:841,CASP8,841|hsa:5718,PSMD12,5718|hsa:1977,EIF4E,1977|hsa:7372,UMPS,7372|hsa:6774,STAT3,6774|hsa:95…
positive regulation of macromolecule metabolic process	biological_process	GO:0010604	22	2383	16746	1777537	0.00131374656634	0.0013406190701	0.566340744459	0.792426373216	23326|5013|3638|2294|6745|23633|5433|23373|171017|467|56829|1889|5534|8795|1994|387338|4157|841|5718|6774|863|26263	http://amigo.geneontology.org/cgi-bin/amigo/term_details?term=GO:0010604	hsa:23326,USP22,23326|hsa:5013,OTX1,5013|hsa:3638,INSIG1,3638|hsa:2294,FOXF1,2294|hsa:6745,SSR1,6745|hsa:23633,KPNA6,23633|hsa:5433,POLR2D,5433|hsa:23373,CRTC1,23373|hsa:171017,ZNF384,171017|hsa:467,ATF3,467|hsa:56829,ZC3HAV1,56829|hsa:1889,ECE1,1889|hsa:5534,PPP3R1,5534|hsa:8795,TNFRSF10B,8795|hsa:1994,ELAVL1,1994|hsa:387338,NSUN4,387338|hsa:4157,MC1R,4157|hsa:841,CASP8,841|hsa:5718,PSMD12,5718|…
cellular response to stress	biological_process	GO:0033554	21	1514	16746	1777537	0.00125403081333	0.000851740357585	0.0569518062459	0.649553798865	2288|5433|6745|5049|3638|1728|5718|467|4157|10642|54962|55317|9768|55159|26263|58493|81788|9315|2188|8795|558	http://amigo.geneontology.org/cgi-bin/amigo/term_details?term=GO:0033554	hsa:2288,FKBP4,2288|hsa:5433,POLR2D,5433|hsa:6745,SSR1,6745|hsa:5049,PAFAH1B2,5049|hsa:3638,INSIG1,3638|hsa:1728,NQO1,1728|hsa:5718,PSMD12,5718|hsa:467,ATF3,467|hsa:4157,MC1R,4157|hsa:10642,IGF2BP1,10642|hsa:54962,TIPIN,54962|hsa:55317,AP5S1,55317|hsa:9768,NS5ATP9,9768|hsa:55159,RFWD3,55159|hsa:26263,FBXO22,26263|hsa:58493,INIP,58493|hsa:81788,NUAK2,81788|hsa:9315,NREP,9315|hsa:2188,FANCF,2188|hs…
regulation of transcription from RNA polymerase II promoter	biological_process	GO:0006357	21	1637	16746	1777537	0.00125403081333	0.000920937229436	0.103240901241	0.649553798865	25959|4157|3638|5013|171017|467|8019|9516|2294|6774|7514|2355|1108|5993|5534|7712|23373|9555|863|23633|7554	http://amigo.geneontology.org/cgi-bin/amigo/term_details?term=GO:0006357	hsa:25959,KANK2,25959|hsa:4157,MC1R,4157|hsa:3638,INSIG1,3638|hsa:5013,OTX1,5013|hsa:171017,ZNF384,171017|hsa:467,ATF3,467|hsa:8019,BRD3,8019|hsa:9516,LITAF,9516|hsa:2294,FOXF1,2294|hsa:6774,STAT3,6774|hsa:7514,XPO1,7514|hsa:2355,FOSL2,2355|hsa:1108,CHD4,1108|hsa:5993,RFX5,5993|hsa:5534,PPP3R1,5534|hsa:7712,ZNF157,7712|hsa:23373,CRTC1,23373|hsa:9555,H2AFY,9555|hsa:863,CBFA2T3,863|hsa:23633,KPNA6,…
negative regulation of macromolecule metabolic process	biological_process	GO:0010605	21	1966	16746	1777537	0.00125403081333	0.00110602479723	0.313304897308	0.697132143668	25959|51247|5718|1850|57786|467|23077|54962|8994|2294|25885|4763|7514|5993|100533952|10642|7712|9555|863|6774|7554	http://amigo.geneontology.org/cgi-bin/amigo/term_details?term=GO:0010605	hsa:25959,KANK2,25959|hsa:51247,PAIP2,51247|hsa:5718,PSMD12,5718|hsa:1850,DUSP8,1850|hsa:57786,RBAK,57786|hsa:467,ATF3,467|hsa:23077,MYCBP2,23077|hsa:54962,TIPIN,54962|hsa:8994,LIMD1,8994|hsa:2294,FOXF1,2294|hsa:25885,POLR1A,25885|hsa:4763,NF1,4763|hsa:7514,XPO1,7514|hsa:5993,RFX5,5993|hsa:100533952,RBAK,100533952|hsa:10642,IGF2BP1,10642|hsa:7712,ZNF157,7712|hsa:9555,H2AFY,9555|hsa:863,CBFA2T3,86…
cellular component biogenesis	biological_process	GO:0044085	21	2194	16746	1777537	0.00125403081333	0.00123429216945	0.500745308155	0.778685097196	2288|2040|79867|114904|3638|5433|55142|3692|4146|55920|7259|8994|122961|387338|7514|841|9555|23450|50848|1108|23373	http://amigo.geneontology.org/cgi-bin/amigo/term_details?term=GO:0044085	hsa:2288,FKBP4,2288|hsa:2040,STOM,2040|hsa:79867,TCTN2,79867|hsa:114904,C1QTNF6,114904|hsa:3638,INSIG1,3638|hsa:5433,POLR2D,5433|hsa:55142,HAUS2,55142|hsa:3692,EIF6,3692|hsa:4146,MATN1,4146|hsa:55920,RCC2,55920|hsa:7259,TSPYL1,7259|hsa:8994,LIMD1,8994|hsa:122961,ISCA2,122961|hsa:387338,NSUN4,387338|hsa:7514,XPO1,7514|hsa:841,CASP8,841|hsa:9555,H2AFY,9555|hsa:23450,SF3B3,23450|hsa:50848,F11R,50848…
cellular response to chemical stimulus	biological_process	GO:0070887	21	2321	16746	1777537	0.00125403081333	0.00130573934607	0.602332747213	0.800815309842	25959|558|1728|6774|23235|467|4490|5293|2294|6745|1977|841|7514|476|7372|4494|9315|2355|50848|25778|9516	http://amigo.geneontology.org/cgi-bin/amigo/term_details?term=GO:0070887	hsa:25959,KANK2,25959|hsa:558,AXL,558|hsa:1728,NQO1,1728|hsa:6774,STAT3,6774|hsa:23235,SIK2,23235|hsa:467,ATF3,467|hsa:4490,MT1B,4490|hsa:5293,PIK3CD,5293|hsa:2294,FOXF1,2294|hsa:6745,SSR1,6745|hsa:1977,EIF4E,1977|hsa:841,CASP8,841|hsa:7514,XPO1,7514|hsa:476,ATP1A1,476|hsa:7372,UMPS,7372|hsa:4494,MT1F,4494|hsa:9315,NREP,9315|hsa:2355,FOSL2,2355|hsa:50848,F11R,50848|hsa:25778,DSTYK,25778|hsa:9516,…
single-organism biosynthetic process	biological_process	GO:0044711	20	1521	16746	1777537	0.00119431506031	0.000855678390942	0.0920919500257	0.649553798865	10400|9768|387338|4157|3638|118487|7372|467|55066|5293|23760|4763|171546|6487|476|55157|11161|54962|6307|10102	http://amigo.geneontology.org/cgi-bin/amigo/term_details?term=GO:0044711	hsa:10400,PEMT,10400|hsa:9768,NS5ATP9,9768|hsa:387338,NSUN4,387338|hsa:4157,MC1R,4157|hsa:3638,INSIG1,3638|hsa:118487,CHCHD1,118487|hsa:7372,UMPS,7372|hsa:467,ATF3,467|hsa:55066,PDPR,55066|hsa:5293,PIK3CD,5293|hsa:23760,PITPNB,23760|hsa:4763,NF1,4763|hsa:171546,SPTSSA,171546|hsa:6487,ST3GAL3,6487|hsa:476,ATP1A1,476|hsa:55157,DARS2,55157|hsa:11161,C14orf1,11161|hsa:54962,TIPIN,54962|hsa:6307,MSMO1…
cellular component assembly	biological_process	GO:0022607	20	2032	16746	1777537	0.00119431506031	0.00114315482603	0.453245234824	0.761423125381	2288|2040|79867|114904|3638|5433|50848|3692|4146|55920|7259|8994|122961|387338|841|9555|23450|55142|1108|23373	http://amigo.geneontology.org/cgi-bin/amigo/term_details?term=GO:0022607	hsa:2288,FKBP4,2288|hsa:2040,STOM,2040|hsa:79867,TCTN2,79867|hsa:114904,C1QTNF6,114904|hsa:3638,INSIG1,3638|hsa:5433,POLR2D,5433|hsa:50848,F11R,50848|hsa:3692,EIF6,3692|hsa:4146,MATN1,4146|hsa:55920,RCC2,55920|hsa:7259,TSPYL1,7259|hsa:8994,LIMD1,8994|hsa:122961,ISCA2,122961|hsa:387338,NSUN4,387338|hsa:841,CASP8,841|hsa:9555,H2AFY,9555|hsa:23450,SF3B3,23450|hsa:55142,HAUS2,55142|hsa:1108,CHD4,1108…
single-organism intracellular transport	biological_process	GO:1902582	19	1309	16746	1777537	0.0011345993073	0.000736412237832	0.047640791965	0.649553798865	5433|6745|841|3638|6774|81609|3692|22853|5293|55317|6158|4763|7514|6747|5534|2802|2294|23633|9516	http://amigo.geneontology.org/cgi-bin/amigo/term_details?term=GO:1902582	hsa:5433,POLR2D,5433|hsa:6745,SSR1,6745|hsa:841,CASP8,841|hsa:3638,INSIG1,3638|hsa:6774,STAT3,6774|hsa:81609,SNX27,81609|hsa:3692,EIF6,3692|hsa:22853,LMTK2,22853|hsa:5293,PIK3CD,5293|hsa:55317,AP5S1,55317|hsa:6158,RPL28,6158|hsa:4763,NF1,4763|hsa:7514,XPO1,7514|hsa:6747,SSR3,6747|hsa:5534,PPP3R1,5534|hsa:2802,GOLGA3,2802|hsa:2294,FOXF1,2294|hsa:23633,KPNA6,23633|hsa:9516,LITAF,9516
regulation of developmental process	biological_process	GO:0050793	19	1946	16746	1777537	0.0011345993073	0.00109477327336	0.469643896356	0.768155871146	2288|5433|387733|3638|694|1994|6774|26263|9203|4146|1735|8994|2294|841|4763|55920|84293|9315|558	http://amigo.geneontology.org/cgi-bin/amigo/term_details?term=GO:0050793	hsa:2288,FKBP4,2288|hsa:5433,POLR2D,5433|hsa:387733,IFITM5,387733|hsa:3638,INSIG1,3638|hsa:694,BTG1,694|hsa:1994,ELAVL1,1994|hsa:6774,STAT3,6774|hsa:26263,FBXO22,26263|hsa:9203,ZMYM3,9203|hsa:4146,MATN1,4146|hsa:1735,DIO3,1735|hsa:8994,LIMD1,8994|hsa:2294,FOXF1,2294|hsa:841,CASP8,841|hsa:4763,NF1,4763|hsa:55920,RCC2,55920|hsa:84293,FAM213A,84293|hsa:9315,NREP,9315|hsa:558,AXL,558
regulation of localization	biological_process	GO:0032879	19	1993	16746	1777537	0.0011345993073	0.00112121435447	0.510547180766	0.779774226661	55920|841|2040|3638|6774|22848|90007|23077|2294|338557|4763|7514|476|5534|171017|9711|27345|23025|9516	http://amigo.geneontology.org/cgi-bin/amigo/term_details?term=GO:0032879	hsa:55920,RCC2,55920|hsa:841,CASP8,841|hsa:2040,STOM,2040|hsa:3638,INSIG1,3638|hsa:6774,STAT3,6774|hsa:22848,AAK1,22848|hsa:90007,MIDN,90007|hsa:23077,MYCBP2,23077|hsa:2294,FOXF1,2294|hsa:338557,FFAR4,338557|hsa:4763,NF1,4763|hsa:7514,XPO1,7514|hsa:476,ATP1A1,476|hsa:5534,PPP3R1,5534|hsa:171017,ZNF384,171017|hsa:9711,RUBICON,9711|hsa:27345,KCNMB4,27345|hsa:23025,UNC13A,23025|hsa:9516,LITAF,9516
response to external stimulus	biological_process	GO:0009605	19	2044	16746	1777537	0.0011345993073	0.00114990574036	0.554081271553	0.78463857918	558|1728|841|5049|23077|56829|9516|5293|2294|338557|25959|476|2519|26263|11128|81788|2355|8795|23373	http://amigo.geneontology.org/cgi-bin/amigo/term_details?term=GO:0009605	hsa:558,AXL,558|hsa:1728,NQO1,1728|hsa:841,CASP8,841|hsa:5049,PAFAH1B2,5049|hsa:23077,MYCBP2,23077|hsa:56829,ZC3HAV1,56829|hsa:9516,LITAF,9516|hsa:5293,PIK3CD,5293|hsa:2294,FOXF1,2294|hsa:338557,FFAR4,338557|hsa:25959,KANK2,25959|hsa:476,ATP1A1,476|hsa:2519,FUCA2,2519|hsa:26263,FBXO22,26263|hsa:11128,POLR3A,11128|hsa:81788,NUAK2,81788|hsa:2355,FOSL2,2355|hsa:8795,TNFRSF10B,8795|hsa:23373,CRTC1,23…
regulation of protein metabolic process	biological_process	GO:0051246	19	2110	16746	1777537	0.0011345993073	0.00118703576916	0.608373525863	0.802621008803	23326|387338|1994|51247|5718|1850|26263|467|23077|5433|6745|1977|4763|7514|841|1889|10642|9555|8795	http://amigo.geneontology.org/cgi-bin/amigo/term_details?term=GO:0051246	hsa:23326,USP22,23326|hsa:387338,NSUN4,387338|hsa:1994,ELAVL1,1994|hsa:51247,PAIP2,51247|hsa:5718,PSMD12,5718|hsa:1850,DUSP8,1850|hsa:26263,FBXO22,26263|hsa:467,ATF3,467|hsa:23077,MYCBP2,23077|hsa:5433,POLR2D,5433|hsa:6745,SSR1,6745|hsa:1977,EIF4E,1977|hsa:4763,NF1,4763|hsa:7514,XPO1,7514|hsa:841,CASP8,841|hsa:1889,ECE1,1889|hsa:10642,IGF2BP1,10642|hsa:9555,H2AFY,9555|hsa:8795,TNFRSF10B,8795
intracellular signal transduction	biological_process	GO:0035556	19	2252	16746	1777537	0.0011345993073	0.00126692158869	0.713933895852	0.849394147306	65979|558|841|5718|1850|6774|56829|83903|23025|338557|4763|9516|8994|5534|5293|25778|23235|8795|4157	http://amigo.geneontology.org/cgi-bin/amigo/term_details?term=GO:0035556	hsa:65979,PHACTR4,65979|hsa:558,AXL,558|hsa:841,CASP8,841|hsa:5718,PSMD12,5718|hsa:1850,DUSP8,1850|hsa:6774,STAT3,6774|hsa:56829,ZC3HAV1,56829|hsa:83903,GSG2,83903|hsa:23025,UNC13A,23025|hsa:338557,FFAR4,338557|hsa:4763,NF1,4763|hsa:9516,LITAF,9516|hsa:8994,LIMD1,8994|hsa:5534,PPP3R1,5534|hsa:5293,PIK3CD,5293|hsa:25778,DSTYK,25778|hsa:23235,SIK2,23235|hsa:8795,TNFRSF10B,8795|hsa:4157,MC1R,4157
negative regulation of cellular biosynthetic process	biological_process	GO:0031327	18	1251	16746	1777537	0.00107488355428	0.000703782818585	0.0562343864687	0.649553798865	25959|3638|51247|6774|10642|467|57786|54962|8994|2294|7514|476|5993|100533952|7712|9555|863|7554	http://amigo.geneontology.org/cgi-bin/amigo/term_details?term=GO:0031327	hsa:25959,KANK2,25959|hsa:3638,INSIG1,3638|hsa:51247,PAIP2,51247|hsa:6774,STAT3,6774|hsa:10642,IGF2BP1,10642|hsa:467,ATF3,467|hsa:57786,RBAK,57786|hsa:54962,TIPIN,54962|hsa:8994,LIMD1,8994|hsa:2294,FOXF1,2294|hsa:7514,XPO1,7514|hsa:476,ATP1A1,476|hsa:5993,RFX5,5993|hsa:100533952,RBAK,100533952|hsa:7712,ZNF157,7712|hsa:9555,H2AFY,9555|hsa:863,CBFA2T3,863|hsa:7554,ZNF8,7554
negative regulation of biosynthetic process	biological_process	GO:0009890	18	1269	16746	1777537	0.00107488355428	0.000713909190076	0.0624420116667	0.649553798865	25959|3638|51247|6774|10642|467|57786|54962|8994|2294|7514|476|5993|100533952|7712|9555|863|7554	http://amigo.geneontology.org/cgi-bin/amigo/term_details?term=GO:0009890	hsa:25959,KANK2,25959|hsa:3638,INSIG1,3638|hsa:51247,PAIP2,51247|hsa:6774,STAT3,6774|hsa:10642,IGF2BP1,10642|hsa:467,ATF3,467|hsa:57786,RBAK,57786|hsa:54962,TIPIN,54962|hsa:8994,LIMD1,8994|hsa:2294,FOXF1,2294|hsa:7514,XPO1,7514|hsa:476,ATP1A1,476|hsa:5993,RFX5,5993|hsa:100533952,RBAK,100533952|hsa:7712,ZNF157,7712|hsa:9555,H2AFY,9555|hsa:863,CBFA2T3,863|hsa:7554,ZNF8,7554
positive regulation of signaling	biological_process	GO:0023056	18	1365	16746	1777537	0.00107488355428	0.000767916504692	0.10341385251	0.649553798865	2121|25778|558|51247|5718|6774|841|56829|81619|8795|338557|4763|9516|1889|5534|22848|23025|4157	http://amigo.geneontology.org/cgi-bin/amigo/term_details?term=GO:0023056	hsa:2121,EVC,2121|hsa:25778,DSTYK,25778|hsa:558,AXL,558|hsa:51247,PAIP2,51247|hsa:5718,PSMD12,5718|hsa:6774,STAT3,6774|hsa:841,CASP8,841|hsa:56829,ZC3HAV1,56829|hsa:81619,TSPAN14,81619|hsa:8795,TNFRSF10B,8795|hsa:338557,FFAR4,338557|hsa:4763,NF1,4763|hsa:9516,LITAF,9516|hsa:1889,ECE1,1889|hsa:5534,PPP3R1,5534|hsa:22848,AAK1,22848|hsa:23025,UNC13A,23025|hsa:4157,MC1R,4157
positive regulation of cell communication	biological_process	GO:0010647	18	1373	16746	1777537	0.00107488355428	0.000772417114243	0.107442375879	0.649553798865	2121|25778|558|51247|5718|6774|841|56829|81619|8795|338557|4763|9516|5049|5534|22848|23025|4157	http://amigo.geneontology.org/cgi-bin/amigo/term_details?term=GO:0010647	hsa:2121,EVC,2121|hsa:25778,DSTYK,25778|hsa:558,AXL,558|hsa:51247,PAIP2,51247|hsa:5718,PSMD12,5718|hsa:6774,STAT3,6774|hsa:841,CASP8,841|hsa:56829,ZC3HAV1,56829|hsa:81619,TSPAN14,81619|hsa:8795,TNFRSF10B,8795|hsa:338557,FFAR4,338557|hsa:4763,NF1,4763|hsa:9516,LITAF,9516|hsa:5049,PAFAH1B2,5049|hsa:5534,PPP3R1,5534|hsa:22848,AAK1,22848|hsa:23025,UNC13A,23025|hsa:4157,MC1R,4157
protein transport	biological_process	GO:0015031	18	1606	16746	1777537	0.00107488355428	0.000903497367425	0.263737472271	0.680056164144	6745|338557|6774|81609|90007|22853|158056|55317|84826|4763|7514|6747|5534|6158|85406|171017|23633|9516	http://amigo.geneontology.org/cgi-bin/amigo/term_details?term=GO:0015031	hsa:6745,SSR1,6745|hsa:338557,FFAR4,338557|hsa:6774,STAT3,6774|hsa:81609,SNX27,81609|hsa:90007,MIDN,90007|hsa:22853,LMTK2,22853|hsa:158056,MAMDC4,158056|hsa:55317,AP5S1,55317|hsa:84826,SFT2D3,84826|hsa:4763,NF1,4763|hsa:7514,XPO1,7514|hsa:6747,SSR3,6747|hsa:5534,PPP3R1,5534|hsa:6158,RPL28,6158|hsa:85406,DNAJC14,85406|hsa:171017,ZNF384,171017|hsa:23633,KPNA6,23633|hsa:9516,LITAF,9516
positive regulation of response to stimulus	biological_process	GO:0048584	18	1731	16746	1777537	0.00107488355428	0.000973819391664	0.370791048557	0.72418413038	2121|25778|558|841|5718|6774|147179|56829|81619|5293|338557|4763|9516|5049|5534|22848|8795|4157	http://amigo.geneontology.org/cgi-bin/amigo/term_details?term=GO:0048584	hsa:2121,EVC,2121|hsa:25778,DSTYK,25778|hsa:558,AXL,558|hsa:841,CASP8,841|hsa:5718,PSMD12,5718|hsa:6774,STAT3,6774|hsa:147179,WIPF2,147179|hsa:56829,ZC3HAV1,56829|hsa:81619,TSPAN14,81619|hsa:5293,PIK3CD,5293|hsa:338557,FFAR4,338557|hsa:4763,NF1,4763|hsa:9516,LITAF,9516|hsa:5049,PAFAH1B2,5049|hsa:5534,PPP3R1,5534|hsa:22848,AAK1,22848|hsa:8795,TNFRSF10B,8795|hsa:4157,MC1R,4157
phosphorylation	biological_process	GO:0016310	18	1900	16746	1777537	0.00107488355428	0.00106889476844	0.522470917063	0.779774226661	558|1850|9555|467|90007|22853|83903|5293|6745|338557|4763|6774|8994|81788|25778|23235|8795|22848	http://amigo.geneontology.org/cgi-bin/amigo/term_details?term=GO:0016310	hsa:558,AXL,558|hsa:1850,DUSP8,1850|hsa:9555,H2AFY,9555|hsa:467,ATF3,467|hsa:90007,MIDN,90007|hsa:22853,LMTK2,22853|hsa:83903,GSG2,83903|hsa:5293,PIK3CD,5293|hsa:6745,SSR1,6745|hsa:338557,FFAR4,338557|hsa:4763,NF1,4763|hsa:6774,STAT3,6774|hsa:8994,LIMD1,8994|hsa:81788,NUAK2,81788|hsa:25778,DSTYK,25778|hsa:23235,SIK2,23235|hsa:8795,TNFRSF10B,8795|hsa:22848,AAK1,22848
catabolic process	biological_process	GO:0009056	18	1956	16746	1777537	0.00107488355428	0.00110039903529	0.571128133473	0.79374249556	23326|26263|841|5718|6774|1735|5049|23077|56829|128077|5433|1977|7514|2519|1889|6158|9711|115426	http://amigo.geneontology.org/cgi-bin/amigo/term_details?term=GO:0009056	hsa:23326,USP22,23326|hsa:26263,FBXO22,26263|hsa:841,CASP8,841|hsa:5718,PSMD12,5718|hsa:6774,STAT3,6774|hsa:1735,DIO3,1735|hsa:5049,PAFAH1B2,5049|hsa:23077,MYCBP2,23077|hsa:56829,ZC3HAV1,56829|hsa:128077,LIX1L,128077|hsa:5433,POLR2D,5433|hsa:1977,EIF4E,1977|hsa:7514,XPO1,7514|hsa:2519,FUCA2,2519|hsa:1889,ECE1,1889|hsa:6158,RPL28,6158|hsa:9711,RUBICON,9711|hsa:115426,UHRF2,115426
anatomical structure morphogenesis	biological_process	GO:0009653	18	2428	16746	1777537	0.00107488355428	0.00136593499882	0.871420357784	0.931221552253	2121|55920|387733|79867|3638|694|6774|9203|4146|23077|8994|2294|841|4763|5013|65979|1889|558	http://amigo.geneontology.org/cgi-bin/amigo/term_details?term=GO:0009653	hsa:2121,EVC,2121|hsa:55920,RCC2,55920|hsa:387733,IFITM5,387733|hsa:79867,TCTN2,79867|hsa:3638,INSIG1,3638|hsa:694,BTG1,694|hsa:6774,STAT3,6774|hsa:9203,ZMYM3,9203|hsa:4146,MATN1,4146|hsa:23077,MYCBP2,23077|hsa:8994,LIMD1,8994|hsa:2294,FOXF1,2294|hsa:841,CASP8,841|hsa:4763,NF1,4763|hsa:5013,OTX1,5013|hsa:65979,PHACTR4,65979|hsa:1889,ECE1,1889|hsa:558,AXL,558
response to organic substance	biological_process	GO:0010033	18	2440	16746	1777537	0.00107488355428	0.00137268591315	0.876104195342	0.93409795461	25959|558|1728|6774|23235|467|5293|2294|6745|1977|841|7514|476|9315|2355|50848|25778|9516	http://amigo.geneontology.org/cgi-bin/amigo/term_details?term=GO:0010033	hsa:25959,KANK2,25959|hsa:558,AXL,558|hsa:1728,NQO1,1728|hsa:6774,STAT3,6774|hsa:23235,SIK2,23235|hsa:467,ATF3,467|hsa:5293,PIK3CD,5293|hsa:2294,FOXF1,2294|hsa:6745,SSR1,6745|hsa:1977,EIF4E,1977|hsa:841,CASP8,841|hsa:7514,XPO1,7514|hsa:476,ATP1A1,476|hsa:9315,NREP,9315|hsa:2355,FOSL2,2355|hsa:50848,F11R,50848|hsa:25778,DSTYK,25778|hsa:9516,LITAF,9516
cytoplasmic transport	biological_process	GO:0016482	17	918	16746	1777537	0.00101516780127	0.000516444946012	0.00810612608671	0.633478742332	5433|3638|6774|81609|3692|22853|6745|1977|4763|7514|6747|26263|5534|6158|171017|23633|9516	http://amigo.geneontology.org/cgi-bin/amigo/term_details?term=GO:0016482	hsa:5433,POLR2D,5433|hsa:3638,INSIG1,3638|hsa:6774,STAT3,6774|hsa:81609,SNX27,81609|hsa:3692,EIF6,3692|hsa:22853,LMTK2,22853|hsa:6745,SSR1,6745|hsa:1977,EIF4E,1977|hsa:4763,NF1,4763|hsa:7514,XPO1,7514|hsa:6747,SSR3,6747|hsa:26263,FBXO22,26263|hsa:5534,PPP3R1,5534|hsa:6158,RPL28,6158|hsa:171017,ZNF384,171017|hsa:23633,KPNA6,23633|hsa:9516,LITAF,9516
single-organism cellular localization	biological_process	GO:1902580	17	1000	16746	1777537	0.00101516780127	0.000562576193913	0.0170934116372	0.649553798865	841|3638|6774|6747|3692|5293|81619|2294|6745|4763|7514|5534|6158|50848|23025|23633|9516	http://amigo.geneontology.org/cgi-bin/amigo/term_details?term=GO:1902580	hsa:841,CASP8,841|hsa:3638,INSIG1,3638|hsa:6774,STAT3,6774|hsa:6747,SSR3,6747|hsa:3692,EIF6,3692|hsa:5293,PIK3CD,5293|hsa:81619,TSPAN14,81619|hsa:2294,FOXF1,2294|hsa:6745,SSR1,6745|hsa:4763,NF1,4763|hsa:7514,XPO1,7514|hsa:5534,PPP3R1,5534|hsa:6158,RPL28,6158|hsa:50848,F11R,50848|hsa:23025,UNC13A,23025|hsa:23633,KPNA6,23633|hsa:9516,LITAF,9516
cell cycle	biological_process	GO:0007049	17	1597	16746	1777537	0.00101516780127	0.000898434181679	0.341513805444	0.707959994924	55920|23326|25959|5718|1977|9918|10726|54962|83903|115426|7514|55159|65979|9768|55142|9555|1108	http://amigo.geneontology.org/cgi-bin/amigo/term_details?term=GO:0007049	hsa:55920,RCC2,55920|hsa:23326,USP22,23326|hsa:25959,KANK2,25959|hsa:5718,PSMD12,5718|hsa:1977,EIF4E,1977|hsa:9918,NCAPD2,9918|hsa:10726,NUDC,10726|hsa:54962,TIPIN,54962|hsa:83903,GSG2,83903|hsa:115426,UHRF2,115426|hsa:7514,XPO1,7514|hsa:55159,RFWD3,55159|hsa:65979,PHACTR4,65979|hsa:9768,NS5ATP9,9768|hsa:55142,HAUS2,55142|hsa:9555,H2AFY,9555|hsa:1108,CHD4,1108
protein complex subunit organization	biological_process	GO:0071822	17	1609	16746	1777537	0.00101516780127	0.000905185096006	0.352401943548	0.716583962973	2288|2040|57477|114904|3638|118487|9555|4146|7259|57553|841|4763|6158|23450|55142|1108|23373	http://amigo.geneontology.org/cgi-bin/amigo/term_details?term=GO:0071822	hsa:2288,FKBP4,2288|hsa:2040,STOM,2040|hsa:57477,SHROOM4,57477|hsa:114904,C1QTNF6,114904|hsa:3638,INSIG1,3638|hsa:118487,CHCHD1,118487|hsa:9555,H2AFY,9555|hsa:4146,MATN1,4146|hsa:7259,TSPYL1,7259|hsa:57553,MICAL3,57553|hsa:841,CASP8,841|hsa:4763,NF1,4763|hsa:6158,RPL28,6158|hsa:23450,SF3B3,23450|hsa:55142,HAUS2,55142|hsa:1108,CHD4,1108|hsa:23373,CRTC1,23373
cellular response to organic substance	biological_process	GO:0071310	17	1876	16746	1777537	0.00101516780127	0.00105539293978	0.59581558836	0.799290856046	25959|558|841|6774|23235|467|5293|2294|6745|1977|7514|476|9315|2355|50848|25778|9516	http://amigo.geneontology.org/cgi-bin/amigo/term_details?term=GO:0071310	hsa:25959,KANK2,25959|hsa:558,AXL,558|hsa:841,CASP8,841|hsa:6774,STAT3,6774|hsa:23235,SIK2,23235|hsa:467,ATF3,467|hsa:5293,PIK3CD,5293|hsa:2294,FOXF1,2294|hsa:6745,SSR1,6745|hsa:1977,EIF4E,1977|hsa:7514,XPO1,7514|hsa:476,ATP1A1,476|hsa:9315,NREP,9315|hsa:2355,FOSL2,2355|hsa:50848,F11R,50848|hsa:25778,DSTYK,25778|hsa:9516,LITAF,9516
small molecule metabolic process	biological_process	GO:0044281	17	2312	16746	1777537	0.00101516780127	0.00130067616033	0.87331330664	0.932064277699	10400|3638|1728|5718|6774|7372|55066|1735|5293|23760|4763|113235|6487|55157|11161|6307|4157	http://amigo.geneontology.org/cgi-bin/amigo/term_details?term=GO:0044281	hsa:10400,PEMT,10400|hsa:3638,INSIG1,3638|hsa:1728,NQO1,1728|hsa:5718,PSMD12,5718|hsa:6774,STAT3,6774|hsa:7372,UMPS,7372|hsa:55066,PDPR,55066|hsa:1735,DIO3,1735|hsa:5293,PIK3CD,5293|hsa:23760,PITPNB,23760|hsa:4763,NF1,4763|hsa:113235,SLC46A1,113235|hsa:6487,ST3GAL3,6487|hsa:55157,DARS2,55157|hsa:11161,C14orf1,11161|hsa:6307,MSMO1,6307|hsa:4157,MC1R,4157
negative regulation of cellular macromolecule biosynthetic process	biological_process	GO:2000113	16	1119	16746	1777537	0.00095545204825	0.000629522760989	0.0714814360006	0.649553798865	7712|51247|6774|25959|467|57786|54962|8994|2294|7514|5993|10642|100533952|9555|863|7554	http://amigo.geneontology.org/cgi-bin/amigo/term_details?term=GO:2000113	hsa:7712,ZNF157,7712|hsa:51247,PAIP2,51247|hsa:6774,STAT3,6774|hsa:25959,KANK2,25959|hsa:467,ATF3,467|hsa:57786,RBAK,57786|hsa:54962,TIPIN,54962|hsa:8994,LIMD1,8994|hsa:2294,FOXF1,2294|hsa:7514,XPO1,7514|hsa:5993,RFX5,5993|hsa:10642,IGF2BP1,10642|hsa:100533952,RBAK,100533952|hsa:9555,H2AFY,9555|hsa:863,CBFA2T3,863|hsa:7554,ZNF8,7554
negative regulation of macromolecule biosynthetic process	biological_process	GO:0010558	16	1194	16746	1777537	0.00095545204825	0.000671715975532	0.107963525105	0.649553798865	7712|51247|6774|25959|467|57786|54962|8994|2294|7514|5993|10642|100533952|9555|863|7554	http://amigo.geneontology.org/cgi-bin/amigo/term_details?term=GO:0010558	hsa:7712,ZNF157,7712|hsa:51247,PAIP2,51247|hsa:6774,STAT3,6774|hsa:25959,KANK2,25959|hsa:467,ATF3,467|hsa:57786,RBAK,57786|hsa:54962,TIPIN,54962|hsa:8994,LIMD1,8994|hsa:2294,FOXF1,2294|hsa:7514,XPO1,7514|hsa:5993,RFX5,5993|hsa:10642,IGF2BP1,10642|hsa:100533952,RBAK,100533952|hsa:9555,H2AFY,9555|hsa:863,CBFA2T3,863|hsa:7554,ZNF8,7554
negative regulation of gene expression	biological_process	GO:0010629	16	1246	16746	1777537	0.00095545204825	0.000700969937616	0.138868834979	0.649553798865	25959|51247|6774|10642|467|57786|8994|2294|25885|7514|5993|100533952|7712|9555|863|7554	http://amigo.geneontology.org/cgi-bin/amigo/term_details?term=GO:0010629	hsa:25959,KANK2,25959|hsa:51247,PAIP2,51247|hsa:6774,STAT3,6774|hsa:10642,IGF2BP1,10642|hsa:467,ATF3,467|hsa:57786,RBAK,57786|hsa:8994,LIMD1,8994|hsa:2294,FOXF1,2294|hsa:25885,POLR1A,25885|hsa:7514,XPO1,7514|hsa:5993,RFX5,5993|hsa:100533952,RBAK,100533952|hsa:7712,ZNF157,7712|hsa:9555,H2AFY,9555|hsa:863,CBFA2T3,863|hsa:7554,ZNF8,7554
cellular protein localization	biological_process	GO:0034613	16	1317	16746	1777537	0.00095545204825	0.000740912847384	0.188170411059	0.659674397886	55920|841|6774|81609|6747|83903|6745|4763|7514|81619|5534|6158|50848|9555|23633|9516	http://amigo.geneontology.org/cgi-bin/amigo/term_details?term=GO:0034613	hsa:55920,RCC2,55920|hsa:841,CASP8,841|hsa:6774,STAT3,6774|hsa:81609,SNX27,81609|hsa:6747,SSR3,6747|hsa:83903,GSG2,83903|hsa:6745,SSR1,6745|hsa:4763,NF1,4763|hsa:7514,XPO1,7514|hsa:81619,TSPAN14,81619|hsa:5534,PPP3R1,5534|hsa:6158,RPL28,6158|hsa:50848,F11R,50848|hsa:9555,H2AFY,9555|hsa:23633,KPNA6,23633|hsa:9516,LITAF,9516
cellular macromolecule localization	biological_process	GO:0070727	16	1325	16746	1777537	0.00095545204825	0.000745413456935	0.194205836023	0.659674397886	55920|841|6774|81609|6747|83903|6745|4763|7514|81619|5534|6158|50848|9555|23633|9516	http://amigo.geneontology.org/cgi-bin/amigo/term_details?term=GO:0070727	hsa:55920,RCC2,55920|hsa:841,CASP8,841|hsa:6774,STAT3,6774|hsa:81609,SNX27,81609|hsa:6747,SSR3,6747|hsa:83903,GSG2,83903|hsa:6745,SSR1,6745|hsa:4763,NF1,4763|hsa:7514,XPO1,7514|hsa:81619,TSPAN14,81619|hsa:5534,PPP3R1,5534|hsa:6158,RPL28,6158|hsa:50848,F11R,50848|hsa:9555,H2AFY,9555|hsa:23633,KPNA6,23633|hsa:9516,LITAF,9516
macromolecular complex assembly	biological_process	GO:0065003	16	1331	16746	1777537	0.00095545204825	0.000748788914099	0.198792332816	0.659674397886	2288|2040|387338|114904|3638|5433|9555|3692|4146|7259|8994|841|23450|55142|1108|23373	http://amigo.geneontology.org/cgi-bin/amigo/term_details?term=GO:0065003	hsa:2288,FKBP4,2288|hsa:2040,STOM,2040|hsa:387338,NSUN4,387338|hsa:114904,C1QTNF6,114904|hsa:3638,INSIG1,3638|hsa:5433,POLR2D,5433|hsa:9555,H2AFY,9555|hsa:3692,EIF6,3692|hsa:4146,MATN1,4146|hsa:7259,TSPYL1,7259|hsa:8994,LIMD1,8994|hsa:841,CASP8,841|hsa:23450,SF3B3,23450|hsa:55142,HAUS2,55142|hsa:1108,CHD4,1108|hsa:23373,CRTC1,23373
regulation of transport	biological_process	GO:0051049	16	1484	16746	1777537	0.00095545204825	0.000834863071767	0.330079253907	0.698023620778	841|2040|3638|22848|90007|2294|338557|4763|7514|476|5534|171017|9711|27345|23025|9516	http://amigo.geneontology.org/cgi-bin/amigo/term_details?term=GO:0051049	hsa:841,CASP8,841|hsa:2040,STOM,2040|hsa:3638,INSIG1,3638|hsa:22848,AAK1,22848|hsa:90007,MIDN,90007|hsa:2294,FOXF1,2294|hsa:338557,FFAR4,338557|hsa:4763,NF1,4763|hsa:7514,XPO1,7514|hsa:476,ATP1A1,476|hsa:5534,PPP3R1,5534|hsa:171017,ZNF384,171017|hsa:9711,RUBICON,9711|hsa:27345,KCNMB4,27345|hsa:23025,UNC13A,23025|hsa:9516,LITAF,9516
positive regulation of nucleobase-containing compound metabolic process	biological_process	GO:0045935	16	1489	16746	1777537	0.00095545204825	0.000837675952737	0.334724806897	0.702781201795	23326|5013|4157|3638|5433|6774|171017|467|56829|2294|6745|4763|5534|863|23633|23373	http://amigo.geneontology.org/cgi-bin/amigo/term_details?term=GO:0045935	hsa:23326,USP22,23326|hsa:5013,OTX1,5013|hsa:4157,MC1R,4157|hsa:3638,INSIG1,3638|hsa:5433,POLR2D,5433|hsa:6774,STAT3,6774|hsa:171017,ZNF384,171017|hsa:467,ATF3,467|hsa:56829,ZC3HAV1,56829|hsa:2294,FOXF1,2294|hsa:6745,SSR1,6745|hsa:4763,NF1,4763|hsa:5534,PPP3R1,5534|hsa:863,CBFA2T3,863|hsa:23633,KPNA6,23633|hsa:23373,CRTC1,23373
positive regulation of cellular biosynthetic process	biological_process	GO:0031328	16	1519	16746	1777537	0.00095545204825	0.000854553238554	0.362885665731	0.719294274018	23326|5013|387338|4157|3638|1994|6774|171017|467|5433|2294|4763|5534|863|23633|23373	http://amigo.geneontology.org/cgi-bin/amigo/term_details?term=GO:0031328	hsa:23326,USP22,23326|hsa:5013,OTX1,5013|hsa:387338,NSUN4,387338|hsa:4157,MC1R,4157|hsa:3638,INSIG1,3638|hsa:1994,ELAVL1,1994|hsa:6774,STAT3,6774|hsa:171017,ZNF384,171017|hsa:467,ATF3,467|hsa:5433,POLR2D,5433|hsa:2294,FOXF1,2294|hsa:4763,NF1,4763|hsa:5534,PPP3R1,5534|hsa:863,CBFA2T3,863|hsa:23633,KPNA6,23633|hsa:23373,CRTC1,23373
positive regulation of nitrogen compound metabolic process	biological_process	GO:0051173	16	1520	16746	1777537	0.00095545204825	0.000855115814748	0.363831756433	0.720083738909	23326|5013|4157|3638|5433|6774|171017|467|56829|2294|6745|4763|5534|863|23633|23373	http://amigo.geneontology.org/cgi-bin/amigo/term_details?term=GO:0051173	hsa:23326,USP22,23326|hsa:5013,OTX1,5013|hsa:4157,MC1R,4157|hsa:3638,INSIG1,3638|hsa:5433,POLR2D,5433|hsa:6774,STAT3,6774|hsa:171017,ZNF384,171017|hsa:467,ATF3,467|hsa:56829,ZC3HAV1,56829|hsa:2294,FOXF1,2294|hsa:6745,SSR1,6745|hsa:4763,NF1,4763|hsa:5534,PPP3R1,5534|hsa:863,CBFA2T3,863|hsa:23633,KPNA6,23633|hsa:23373,CRTC1,23373
positive regulation of biosynthetic process	biological_process	GO:0009891	16	1545	16746	1777537	0.00095545204825	0.000869180219596	0.387603326056	0.726325948471	23326|5013|387338|4157|3638|1994|6774|171017|467|5433|2294|4763|5534|863|23633|23373	http://amigo.geneontology.org/cgi-bin/amigo/term_details?term=GO:0009891	hsa:23326,USP22,23326|hsa:5013,OTX1,5013|hsa:387338,NSUN4,387338|hsa:4157,MC1R,4157|hsa:3638,INSIG1,3638|hsa:1994,ELAVL1,1994|hsa:6774,STAT3,6774|hsa:171017,ZNF384,171017|hsa:467,ATF3,467|hsa:5433,POLR2D,5433|hsa:2294,FOXF1,2294|hsa:4763,NF1,4763|hsa:5534,PPP3R1,5534|hsa:863,CBFA2T3,863|hsa:23633,KPNA6,23633|hsa:23373,CRTC1,23373
organic substance catabolic process	biological_process	GO:1901575	16	1690	16746	1777537	0.00095545204825	0.000950753767713	0.525978043714	0.779774226661	23326|26263|841|5718|6774|1735|5049|23077|56829|115426|5433|1977|7514|2519|1889|6158	http://amigo.geneontology.org/cgi-bin/amigo/term_details?term=GO:1901575	hsa:23326,USP22,23326|hsa:26263,FBXO22,26263|hsa:841,CASP8,841|hsa:5718,PSMD12,5718|hsa:6774,STAT3,6774|hsa:1735,DIO3,1735|hsa:5049,PAFAH1B2,5049|hsa:23077,MYCBP2,23077|hsa:56829,ZC3HAV1,56829|hsa:115426,UHRF2,115426|hsa:5433,POLR2D,5433|hsa:1977,EIF4E,1977|hsa:7514,XPO1,7514|hsa:2519,FUCA2,2519|hsa:1889,ECE1,1889|hsa:6158,RPL28,6158
regulation of cellular protein metabolic process	biological_process	GO:0032268	16	1916	16746	1777537	0.00095545204825	0.00107789598754	0.717040012936	0.851107633106	23326|387338|1994|51247|5718|1850|841|467|10642|5433|6745|1977|4763|26263|9555|8795	http://amigo.geneontology.org/cgi-bin/amigo/term_details?term=GO:0032268	hsa:23326,USP22,23326|hsa:387338,NSUN4,387338|hsa:1994,ELAVL1,1994|hsa:51247,PAIP2,51247|hsa:5718,PSMD12,5718|hsa:1850,DUSP8,1850|hsa:841,CASP8,841|hsa:467,ATF3,467|hsa:10642,IGF2BP1,10642|hsa:5433,POLR2D,5433|hsa:6745,SSR1,6745|hsa:1977,EIF4E,1977|hsa:4763,NF1,4763|hsa:26263,FBXO22,26263|hsa:9555,H2AFY,9555|hsa:8795,TNFRSF10B,8795
regulation of molecular function	biological_process	GO:0065009	16	2286	16746	1777537	0.00095545204825	0.00128604917929	0.907956418791	0.951235374205	55920|2040|1728|5718|1850|467|90007|22853|6745|841|4763|65979|25778|9555|8795|23373	http://amigo.geneontology.org/cgi-bin/amigo/term_details?term=GO:0065009	hsa:55920,RCC2,55920|hsa:2040,STOM,2040|hsa:1728,NQO1,1728|hsa:5718,PSMD12,5718|hsa:1850,DUSP8,1850|hsa:467,ATF3,467|hsa:90007,MIDN,90007|hsa:22853,LMTK2,22853|hsa:6745,SSR1,6745|hsa:841,CASP8,841|hsa:4763,NF1,4763|hsa:65979,PHACTR4,65979|hsa:25778,DSTYK,25778|hsa:9555,H2AFY,9555|hsa:8795,TNFRSF10B,8795|hsa:23373,CRTC1,23373
cytoskeleton organization	biological_process	GO:0007010	15	979	16746	1777537	0.000895736295235	0.000550762093841	0.0502634315817	0.649553798865	2288|57553|9203|50848|57477|23077|8994|4763|7514|65979|55920|81788|9768|55142|1108	http://amigo.geneontology.org/cgi-bin/amigo/term_details?term=GO:0007010	hsa:2288,FKBP4,2288|hsa:57553,MICAL3,57553|hsa:9203,ZMYM3,9203|hsa:50848,F11R,50848|hsa:57477,SHROOM4,57477|hsa:23077,MYCBP2,23077|hsa:8994,LIMD1,8994|hsa:4763,NF1,4763|hsa:7514,XPO1,7514|hsa:65979,PHACTR4,65979|hsa:55920,RCC2,55920|hsa:81788,NUAK2,81788|hsa:9768,NS5ATP9,9768|hsa:55142,HAUS2,55142|hsa:1108,CHD4,1108
response to abiotic stimulus	biological_process	GO:0009628	15	1018	16746	1777537	0.000895736295235	0.000572702565404	0.0651248359416	0.649553798865	2288|5433|4157|841|54962|8994|4763|55159|58493|476|9768|2355|50848|8795|23373	http://amigo.geneontology.org/cgi-bin/amigo/term_details?term=GO:0009628	hsa:2288,FKBP4,2288|hsa:5433,POLR2D,5433|hsa:4157,MC1R,4157|hsa:841,CASP8,841|hsa:54962,TIPIN,54962|hsa:8994,LIMD1,8994|hsa:4763,NF1,4763|hsa:55159,RFWD3,55159|hsa:58493,INIP,58493|hsa:476,ATP1A1,476|hsa:9768,NS5ATP9,9768|hsa:2355,FOSL2,2355|hsa:50848,F11R,50848|hsa:8795,TNFRSF10B,8795|hsa:23373,CRTC1,23373
positive regulation of signal transduction	biological_process	GO:0009967	15	1246	16746	1777537	0.000895736295235	0.000700969937616	0.206498287621	0.662555067485	2121|558|841|5718|6774|56829|81619|22848|338557|4763|9516|5534|25778|8795|4157	http://amigo.geneontology.org/cgi-bin/amigo/term_details?term=GO:0009967	hsa:2121,EVC,2121|hsa:558,AXL,558|hsa:841,CASP8,841|hsa:5718,PSMD12,5718|hsa:6774,STAT3,6774|hsa:56829,ZC3HAV1,56829|hsa:81619,TSPAN14,81619|hsa:22848,AAK1,22848|hsa:338557,FFAR4,338557|hsa:4763,NF1,4763|hsa:9516,LITAF,9516|hsa:5534,PPP3R1,5534|hsa:25778,DSTYK,25778|hsa:8795,TNFRSF10B,8795|hsa:4157,MC1R,4157
regulation of cell differentiation	biological_process	GO:0045595	15	1370	16746	1777537	0.000895736295235	0.000770729385661	0.316797995359	0.698023620778	2288|5433|1994|694|6774|55920|8994|2294|841|4763|3638|26263|84293|9315|558	http://amigo.geneontology.org/cgi-bin/amigo/term_details?term=GO:0045595	hsa:2288,FKBP4,2288|hsa:5433,POLR2D,5433|hsa:1994,ELAVL1,1994|hsa:694,BTG1,694|hsa:6774,STAT3,6774|hsa:55920,RCC2,55920|hsa:8994,LIMD1,8994|hsa:2294,FOXF1,2294|hsa:841,CASP8,841|hsa:4763,NF1,4763|hsa:3638,INSIG1,3638|hsa:26263,FBXO22,26263|hsa:84293,FAM213A,84293|hsa:9315,NREP,9315|hsa:558,AXL,558
positive regulation of macromolecule biosynthetic process	biological_process	GO:0010557	15	1415	16746	1777537	0.000895736295235	0.000796045314387	0.360273266297	0.719294274018	23326|5013|387338|4157|3638|1994|6774|171017|467|5433|2294|5534|863|23633|23373	http://amigo.geneontology.org/cgi-bin/amigo/term_details?term=GO:0010557	hsa:23326,USP22,23326|hsa:5013,OTX1,5013|hsa:387338,NSUN4,387338|hsa:4157,MC1R,4157|hsa:3638,INSIG1,3638|hsa:1994,ELAVL1,1994|hsa:6774,STAT3,6774|hsa:171017,ZNF384,171017|hsa:467,ATF3,467|hsa:5433,POLR2D,5433|hsa:2294,FOXF1,2294|hsa:5534,PPP3R1,5534|hsa:863,CBFA2T3,863|hsa:23633,KPNA6,23633|hsa:23373,CRTC1,23373
positive regulation of gene expression	biological_process	GO:0010628	15	1441	16746	1777537	0.000895736295235	0.000810672295429	0.385848372347	0.72418413038	23326|5013|387338|4157|3638|1994|6774|171017|467|5433|2294|5534|863|23633|23373	http://amigo.geneontology.org/cgi-bin/amigo/term_details?term=GO:0010628	hsa:23326,USP22,23326|hsa:5013,OTX1,5013|hsa:387338,NSUN4,387338|hsa:4157,MC1R,4157|hsa:3638,INSIG1,3638|hsa:1994,ELAVL1,1994|hsa:6774,STAT3,6774|hsa:171017,ZNF384,171017|hsa:467,ATF3,467|hsa:5433,POLR2D,5433|hsa:2294,FOXF1,2294|hsa:5534,PPP3R1,5534|hsa:863,CBFA2T3,863|hsa:23633,KPNA6,23633|hsa:23373,CRTC1,23373
cellular catabolic process	biological_process	GO:0044248	15	1603	16746	1777537	0.000895736295235	0.000901809638843	0.545207227587	0.780951262866	23326|26263|841|5718|6774|5433|5049|1735|56829|128077|1977|1889|6158|9711|115426	http://amigo.geneontology.org/cgi-bin/amigo/term_details?term=GO:0044248	hsa:23326,USP22,23326|hsa:26263,FBXO22,26263|hsa:841,CASP8,841|hsa:5718,PSMD12,5718|hsa:6774,STAT3,6774|hsa:5433,POLR2D,5433|hsa:5049,PAFAH1B2,5049|hsa:1735,DIO3,1735|hsa:56829,ZC3HAV1,56829|hsa:128077,LIX1L,128077|hsa:1977,EIF4E,1977|hsa:1889,ECE1,1889|hsa:6158,RPL28,6158|hsa:9711,RUBICON,9711|hsa:115426,UHRF2,115426
regulation of cellular component organization	biological_process	GO:0051128	15	1783	16746	1777537	0.000895736295235	0.00100307335375	0.70249332748	0.845244167293	2288|55920|387338|694|3638|9555|9203|23077|8994|841|7514|5534|9711|50848|22848	http://amigo.geneontology.org/cgi-bin/amigo/term_details?term=GO:0051128	hsa:2288,FKBP4,2288|hsa:55920,RCC2,55920|hsa:387338,NSUN4,387338|hsa:694,BTG1,694|hsa:3638,INSIG1,3638|hsa:9555,H2AFY,9555|hsa:9203,ZMYM3,9203|hsa:23077,MYCBP2,23077|hsa:8994,LIMD1,8994|hsa:841,CASP8,841|hsa:7514,XPO1,7514|hsa:5534,PPP3R1,5534|hsa:9711,RUBICON,9711|hsa:50848,F11R,50848|hsa:22848,AAK1,22848
cell proliferation	biological_process	GO:0008283	15	1811	16746	1777537	0.000895736295235	0.00101882548718	0.723769525954	0.853490395076	10400|3638|694|6774|467|10726|54962|2294|6745|4763|25959|83879|115426|863|2355	http://amigo.geneontology.org/cgi-bin/amigo/term_details?term=GO:0008283	hsa:10400,PEMT,10400|hsa:3638,INSIG1,3638|hsa:694,BTG1,694|hsa:6774,STAT3,6774|hsa:467,ATF3,467|hsa:10726,NUDC,10726|hsa:54962,TIPIN,54962|hsa:2294,FOXF1,2294|hsa:6745,SSR1,6745|hsa:4763,NF1,4763|hsa:25959,KANK2,25959|hsa:83879,CDCA7,83879|hsa:115426,UHRF2,115426|hsa:863,CBFA2T3,863|hsa:2355,FOSL2,2355
cell death	biological_process	GO:0008219	15	1845	16746	1777537	0.000895736295235	0.00103795307777	0.748288163295	0.863252063725	694|1728|5718|6774|841|9516|338557|4763|25959|5534|83879|81788|2355|8795|558	http://amigo.geneontology.org/cgi-bin/amigo/term_details?term=GO:0008219	hsa:694,BTG1,694|hsa:1728,NQO1,1728|hsa:5718,PSMD12,5718|hsa:6774,STAT3,6774|hsa:841,CASP8,841|hsa:9516,LITAF,9516|hsa:338557,FFAR4,338557|hsa:4763,NF1,4763|hsa:25959,KANK2,25959|hsa:5534,PPP3R1,5534|hsa:83879,CDCA7,83879|hsa:81788,NUAK2,81788|hsa:2355,FOSL2,2355|hsa:8795,TNFRSF10B,8795|hsa:558,AXL,558
death	biological_process	GO:0016265	15	1849	16746	1777537	0.000895736295235	0.00104020338255	0.751076295394	0.865049663363	694|1728|5718|6774|841|9516|338557|4763|25959|5534|83879|81788|2355|8795|558	http://amigo.geneontology.org/cgi-bin/amigo/term_details?term=GO:0016265	hsa:694,BTG1,694|hsa:1728,NQO1,1728|hsa:5718,PSMD12,5718|hsa:6774,STAT3,6774|hsa:841,CASP8,841|hsa:9516,LITAF,9516|hsa:338557,FFAR4,338557|hsa:4763,NF1,4763|hsa:25959,KANK2,25959|hsa:5534,PPP3R1,5534|hsa:83879,CDCA7,83879|hsa:81788,NUAK2,81788|hsa:2355,FOSL2,2355|hsa:8795,TNFRSF10B,8795|hsa:558,AXL,558
translation	biological_process	GO:0006412	14	537	16746	1777537	0.000836020542219	0.000302103416131	0.000847734174806	0.457595471419	5433|387338|1994|51247|118487|1977|3692|10642|84285|6745|6747|6158|55157|10102	http://amigo.geneontology.org/cgi-bin/amigo/term_details?term=GO:0006412	hsa:5433,POLR2D,5433|hsa:387338,NSUN4,387338|hsa:1994,ELAVL1,1994|hsa:51247,PAIP2,51247|hsa:118487,CHCHD1,118487|hsa:1977,EIF4E,1977|hsa:3692,EIF6,3692|hsa:10642,IGF2BP1,10642|hsa:84285,EIF1AD,84285|hsa:6745,SSR1,6745|hsa:6747,SSR3,6747|hsa:6158,RPL28,6158|hsa:55157,DARS2,55157|hsa:10102,TSFM,10102
negative regulation of nucleobase-containing compound metabolic process	biological_process	GO:0045934	14	1183	16746	1777537	0.000836020542219	0.000665527637399	0.233958820761	0.67006598884	7712|6774|25959|467|57786|54962|8994|2294|7514|5993|100533952|9555|863|7554	http://amigo.geneontology.org/cgi-bin/amigo/term_details?term=GO:0045934	hsa:7712,ZNF157,7712|hsa:6774,STAT3,6774|hsa:25959,KANK2,25959|hsa:467,ATF3,467|hsa:57786,RBAK,57786|hsa:54962,TIPIN,54962|hsa:8994,LIMD1,8994|hsa:2294,FOXF1,2294|hsa:7514,XPO1,7514|hsa:5993,RFX5,5993|hsa:100533952,RBAK,100533952|hsa:9555,H2AFY,9555|hsa:863,CBFA2T3,863|hsa:7554,ZNF8,7554
cell cycle process	biological_process	GO:0022402	14	1192	16746	1777537	0.000836020542219	0.000670590823145	0.242053232597	0.671599091413	55920|25959|5718|1977|9918|10726|54962|83903|115426|7514|55159|9555|55142|1108	http://amigo.geneontology.org/cgi-bin/amigo/term_details?term=GO:0022402	hsa:55920,RCC2,55920|hsa:25959,KANK2,25959|hsa:5718,PSMD12,5718|hsa:1977,EIF4E,1977|hsa:9918,NCAPD2,9918|hsa:10726,NUDC,10726|hsa:54962,TIPIN,54962|hsa:83903,GSG2,83903|hsa:115426,UHRF2,115426|hsa:7514,XPO1,7514|hsa:55159,RFWD3,55159|hsa:9555,H2AFY,9555|hsa:55142,HAUS2,55142|hsa:1108,CHD4,1108
negative regulation of nitrogen compound metabolic process	biological_process	GO:0051172	14	1206	16746	1777537	0.000836020542219	0.000678466889859	0.254856046458	0.673309385799	7712|6774|25959|467|57786|54962|8994|2294|7514|5993|100533952|9555|863|7554	http://amigo.geneontology.org/cgi-bin/amigo/term_details?term=GO:0051172	hsa:7712,ZNF157,7712|hsa:6774,STAT3,6774|hsa:25959,KANK2,25959|hsa:467,ATF3,467|hsa:57786,RBAK,57786|hsa:54962,TIPIN,54962|hsa:8994,LIMD1,8994|hsa:2294,FOXF1,2294|hsa:7514,XPO1,7514|hsa:5993,RFX5,5993|hsa:100533952,RBAK,100533952|hsa:9555,H2AFY,9555|hsa:863,CBFA2T3,863|hsa:7554,ZNF8,7554
positive regulation of RNA metabolic process	biological_process	GO:0051254	14	1285	16746	1777537	0.000836020542219	0.000722910409179	0.33109627236	0.698023620778	23326|5013|4157|3638|5433|6774|171017|467|56829|2294|5534|863|23633|23373	http://amigo.geneontology.org/cgi-bin/amigo/term_details?term=GO:0051254	hsa:23326,USP22,23326|hsa:5013,OTX1,5013|hsa:4157,MC1R,4157|hsa:3638,INSIG1,3638|hsa:5433,POLR2D,5433|hsa:6774,STAT3,6774|hsa:171017,ZNF384,171017|hsa:467,ATF3,467|hsa:56829,ZC3HAV1,56829|hsa:2294,FOXF1,2294|hsa:5534,PPP3R1,5534|hsa:863,CBFA2T3,863|hsa:23633,KPNA6,23633|hsa:23373,CRTC1,23373
protein phosphorylation	biological_process	GO:0006468	14	1434	16746	1777537	0.000836020542219	0.000806734262072	0.483578102573	0.774123510247	558|1850|9555|467|22853|83903|5293|6745|4763|81788|25778|23235|8795|22848	http://amigo.geneontology.org/cgi-bin/amigo/term_details?term=GO:0006468	hsa:558,AXL,558|hsa:1850,DUSP8,1850|hsa:9555,H2AFY,9555|hsa:467,ATF3,467|hsa:22853,LMTK2,22853|hsa:83903,GSG2,83903|hsa:5293,PIK3CD,5293|hsa:6745,SSR1,6745|hsa:4763,NF1,4763|hsa:81788,NUAK2,81788|hsa:25778,DSTYK,25778|hsa:23235,SIK2,23235|hsa:8795,TNFRSF10B,8795|hsa:22848,AAK1,22848
regulation of catalytic activity	biological_process	GO:0050790	14	1851	16746	1777537	0.000836020542219	0.00104132853493	0.825961113827	0.906516489038	55920|841|1728|5718|1850|467|90007|22853|6745|4763|65979|25778|9555|8795	http://amigo.geneontology.org/cgi-bin/amigo/term_details?term=GO:0050790	hsa:55920,RCC2,55920|hsa:841,CASP8,841|hsa:1728,NQO1,1728|hsa:5718,PSMD12,5718|hsa:1850,DUSP8,1850|hsa:467,ATF3,467|hsa:90007,MIDN,90007|hsa:22853,LMTK2,22853|hsa:6745,SSR1,6745|hsa:4763,NF1,4763|hsa:65979,PHACTR4,65979|hsa:25778,DSTYK,25778|hsa:9555,H2AFY,9555|hsa:8795,TNFRSF10B,8795
cell development	biological_process	GO:0048468	14	1919	16746	1777537	0.000836020542219	0.00107958371612	0.860785223659	0.927766526241	2288|5433|558|6774|26263|4146|23077|8994|4763|65979|55920|9315|50848|1994	http://amigo.geneontology.org/cgi-bin/amigo/term_details?term=GO:0048468	hsa:2288,FKBP4,2288|hsa:5433,POLR2D,5433|hsa:558,AXL,558|hsa:6774,STAT3,6774|hsa:26263,FBXO22,26263|hsa:4146,MATN1,4146|hsa:23077,MYCBP2,23077|hsa:8994,LIMD1,8994|hsa:4763,NF1,4763|hsa:65979,PHACTR4,65979|hsa:55920,RCC2,55920|hsa:9315,NREP,9315|hsa:50848,F11R,50848|hsa:1994,ELAVL1,1994
immune system process	biological_process	GO:0002376	14	2285	16746	1777537	0.000836020542219	0.00128548660309	0.96522085654	0.980419741458	558|841|5718|147179|863|84293|56829|5293|4763|5534|11128|2294|50848|81609	http://amigo.geneontology.org/cgi-bin/amigo/term_details?term=GO:0002376	hsa:558,AXL,558|hsa:841,CASP8,841|hsa:5718,PSMD12,5718|hsa:147179,WIPF2,147179|hsa:863,CBFA2T3,863|hsa:84293,FAM213A,84293|hsa:56829,ZC3HAV1,56829|hsa:5293,PIK3CD,5293|hsa:4763,NF1,4763|hsa:5534,PPP3R1,5534|hsa:11128,POLR3A,11128|hsa:2294,FOXF1,2294|hsa:50848,F11R,50848|hsa:81609,SNX27,81609
protein localization to organelle	biological_process	GO:0033365	13	672	16746	1777537	0.000776304789203	0.00037805120231	0.0137610643224	0.649553798865	55920|7514|841|6774|6747|83903|6745|4763|9516|5534|6158|9555|23633	http://amigo.geneontology.org/cgi-bin/amigo/term_details?term=GO:0033365	hsa:55920,RCC2,55920|hsa:7514,XPO1,7514|hsa:841,CASP8,841|hsa:6774,STAT3,6774|hsa:6747,SSR3,6747|hsa:83903,GSG2,83903|hsa:6745,SSR1,6745|hsa:4763,NF1,4763|hsa:9516,LITAF,9516|hsa:5534,PPP3R1,5534|hsa:6158,RPL28,6158|hsa:9555,H2AFY,9555|hsa:23633,KPNA6,23633
regulation of cell cycle	biological_process	GO:0051726	13	848	16746	1777537	0.000776304789203	0.000477064612438	0.0645745816766	0.649553798865	55920|23326|25959|5718|1977|54962|83903|115426|7514|55159|65979|9768|9555	http://amigo.geneontology.org/cgi-bin/amigo/term_details?term=GO:0051726	hsa:55920,RCC2,55920|hsa:23326,USP22,23326|hsa:25959,KANK2,25959|hsa:5718,PSMD12,5718|hsa:1977,EIF4E,1977|hsa:54962,TIPIN,54962|hsa:83903,GSG2,83903|hsa:115426,UHRF2,115426|hsa:7514,XPO1,7514|hsa:55159,RFWD3,55159|hsa:65979,PHACTR4,65979|hsa:9768,NS5ATP9,9768|hsa:9555,H2AFY,9555
regulation of cellular localization	biological_process	GO:0060341	13	974	16746	1777537	0.000776304789203	0.000547949212872	0.139086936546	0.649553798865	55920|841|3638|171017|90007|2294|338557|4763|7514|5534|27345|23025|9516	http://amigo.geneontology.org/cgi-bin/amigo/term_details?term=GO:0060341	hsa:55920,RCC2,55920|hsa:841,CASP8,841|hsa:3638,INSIG1,3638|hsa:171017,ZNF384,171017|hsa:90007,MIDN,90007|hsa:2294,FOXF1,2294|hsa:338557,FFAR4,338557|hsa:4763,NF1,4763|hsa:7514,XPO1,7514|hsa:5534,PPP3R1,5534|hsa:27345,KCNMB4,27345|hsa:23025,UNC13A,23025|hsa:9516,LITAF,9516
negative regulation of transcription, DNA-templated	biological_process	GO:0045892	13	995	16746	1777537	0.000776304789203	0.000559763312944	0.154803912949	0.649553798865	7712|6774|25959|467|57786|8994|2294|7514|5993|100533952|9555|863|7554	http://amigo.geneontology.org/cgi-bin/amigo/term_details?term=GO:0045892	hsa:7712,ZNF157,7712|hsa:6774,STAT3,6774|hsa:25959,KANK2,25959|hsa:467,ATF3,467|hsa:57786,RBAK,57786|hsa:8994,LIMD1,8994|hsa:2294,FOXF1,2294|hsa:7514,XPO1,7514|hsa:5993,RFX5,5993|hsa:100533952,RBAK,100533952|hsa:9555,H2AFY,9555|hsa:863,CBFA2T3,863|hsa:7554,ZNF8,7554
negative regulation of nucleic acid-templated transcription	biological_process	GO:1903507	13	1028	16746	1777537	0.000776304789203	0.000578328327343	0.181269462915	0.659674397886	7712|6774|25959|467|57786|8994|2294|7514|5993|100533952|9555|863|7554	http://amigo.geneontology.org/cgi-bin/amigo/term_details?term=GO:1903507	hsa:7712,ZNF157,7712|hsa:6774,STAT3,6774|hsa:25959,KANK2,25959|hsa:467,ATF3,467|hsa:57786,RBAK,57786|hsa:8994,LIMD1,8994|hsa:2294,FOXF1,2294|hsa:7514,XPO1,7514|hsa:5993,RFX5,5993|hsa:100533952,RBAK,100533952|hsa:9555,H2AFY,9555|hsa:863,CBFA2T3,863|hsa:7554,ZNF8,7554
negative regulation of RNA biosynthetic process	biological_process	GO:1902679	13	1043	16746	1777537	0.000776304789203	0.000586766970252	0.193975552228	0.659674397886	7712|6774|25959|467|57786|8994|2294|7514|5993|100533952|9555|863|7554	http://amigo.geneontology.org/cgi-bin/amigo/term_details?term=GO:1902679	hsa:7712,ZNF157,7712|hsa:6774,STAT3,6774|hsa:25959,KANK2,25959|hsa:467,ATF3,467|hsa:57786,RBAK,57786|hsa:8994,LIMD1,8994|hsa:2294,FOXF1,2294|hsa:7514,XPO1,7514|hsa:5993,RFX5,5993|hsa:100533952,RBAK,100533952|hsa:9555,H2AFY,9555|hsa:863,CBFA2T3,863|hsa:7554,ZNF8,7554
negative regulation of RNA metabolic process	biological_process	GO:0051253	13	1081	16746	1777537	0.000776304789203	0.00060814486562	0.227896736971	0.668332761182	7712|6774|25959|467|57786|8994|2294|7514|5993|100533952|9555|863|7554	http://amigo.geneontology.org/cgi-bin/amigo/term_details?term=GO:0051253	hsa:7712,ZNF157,7712|hsa:6774,STAT3,6774|hsa:25959,KANK2,25959|hsa:467,ATF3,467|hsa:57786,RBAK,57786|hsa:8994,LIMD1,8994|hsa:2294,FOXF1,2294|hsa:7514,XPO1,7514|hsa:5993,RFX5,5993|hsa:100533952,RBAK,100533952|hsa:9555,H2AFY,9555|hsa:863,CBFA2T3,863|hsa:7554,ZNF8,7554
vesicle-mediated transport	biological_process	GO:0016192	13	1213	16746	1777537	0.000776304789203	0.000682404923217	0.36020605503	0.719294274018	57553|558|3638|147179|22853|5293|84826|81609|2802|9711|2294|23025|22848	http://amigo.geneontology.org/cgi-bin/amigo/term_details?term=GO:0016192	hsa:57553,MICAL3,57553|hsa:558,AXL,558|hsa:3638,INSIG1,3638|hsa:147179,WIPF2,147179|hsa:22853,LMTK2,22853|hsa:5293,PIK3CD,5293|hsa:84826,SFT2D3,84826|hsa:81609,SNX27,81609|hsa:2802,GOLGA3,2802|hsa:9711,RUBICON,9711|hsa:2294,FOXF1,2294|hsa:23025,UNC13A,23025|hsa:22848,AAK1,22848
positive regulation of RNA biosynthetic process	biological_process	GO:1902680	13	1248	16746	1777537	0.000776304789203	0.000702095090004	0.397487639204	0.728037255834	23326|5013|4157|3638|5433|6774|171017|467|2294|5534|863|23633|23373	http://amigo.geneontology.org/cgi-bin/amigo/term_details?term=GO:1902680	hsa:23326,USP22,23326|hsa:5013,OTX1,5013|hsa:4157,MC1R,4157|hsa:3638,INSIG1,3638|hsa:5433,POLR2D,5433|hsa:6774,STAT3,6774|hsa:171017,ZNF384,171017|hsa:467,ATF3,467|hsa:2294,FOXF1,2294|hsa:5534,PPP3R1,5534|hsa:863,CBFA2T3,863|hsa:23633,KPNA6,23633|hsa:23373,CRTC1,23373
apoptotic process	biological_process	GO:0006915	13	1741	16746	1777537	0.000776304789203	0.000979445153603	0.831585273584	0.910321622445	694|1728|5718|841|9516|338557|4763|25959|5534|83879|81788|8795|558	http://amigo.geneontology.org/cgi-bin/amigo/term_details?term=GO:0006915	hsa:694,BTG1,694|hsa:1728,NQO1,1728|hsa:5718,PSMD12,5718|hsa:841,CASP8,841|hsa:9516,LITAF,9516|hsa:338557,FFAR4,338557|hsa:4763,NF1,4763|hsa:25959,KANK2,25959|hsa:5534,PPP3R1,5534|hsa:83879,CDCA7,83879|hsa:81788,NUAK2,81788|hsa:8795,TNFRSF10B,8795|hsa:558,AXL,558
programmed cell death	biological_process	GO:0012501	13	1759	16746	1777537	0.000776304789203	0.000989571525093	0.841446416722	0.91494560128	694|1728|5718|841|9516|338557|4763|25959|5534|83879|81788|8795|558	http://amigo.geneontology.org/cgi-bin/amigo/term_details?term=GO:0012501	hsa:694,BTG1,694|hsa:1728,NQO1,1728|hsa:5718,PSMD12,5718|hsa:841,CASP8,841|hsa:9516,LITAF,9516|hsa:338557,FFAR4,338557|hsa:4763,NF1,4763|hsa:25959,KANK2,25959|hsa:5534,PPP3R1,5534|hsa:83879,CDCA7,83879|hsa:81788,NUAK2,81788|hsa:8795,TNFRSF10B,8795|hsa:558,AXL,558
mitotic cell cycle	biological_process	GO:0000278	12	946	16746	1777537	0.000716589036188	0.000532197079442	0.190325095404	0.659674397886	55920|23326|25959|5718|1977|9918|10726|54962|83903|7514|55159|55142	http://amigo.geneontology.org/cgi-bin/amigo/term_details?term=GO:0000278	hsa:55920,RCC2,55920|hsa:23326,USP22,23326|hsa:25959,KANK2,25959|hsa:5718,PSMD12,5718|hsa:1977,EIF4E,1977|hsa:9918,NCAPD2,9918|hsa:10726,NUDC,10726|hsa:54962,TIPIN,54962|hsa:83903,GSG2,83903|hsa:7514,XPO1,7514|hsa:55159,RFWD3,55159|hsa:55142,HAUS2,55142
protein complex assembly	biological_process	GO:0006461	12	1141	16746	1777537	0.000716589036188	0.000641899437255	0.392073226153	0.726635491597	2288|2040|114904|3638|9555|4146|7259|841|23450|55142|1108|23373	http://amigo.geneontology.org/cgi-bin/amigo/term_details?term=GO:0006461	hsa:2288,FKBP4,2288|hsa:2040,STOM,2040|hsa:114904,C1QTNF6,114904|hsa:3638,INSIG1,3638|hsa:9555,H2AFY,9555|hsa:4146,MATN1,4146|hsa:7259,TSPYL1,7259|hsa:841,CASP8,841|hsa:23450,SF3B3,23450|hsa:55142,HAUS2,55142|hsa:1108,CHD4,1108|hsa:23373,CRTC1,23373
protein complex biogenesis	biological_process	GO:0070271	12	1143	16746	1777537	0.000716589036188	0.000643024589643	0.394307207881	0.728037255834	2288|2040|114904|3638|9555|4146|7259|841|23450|55142|1108|23373	http://amigo.geneontology.org/cgi-bin/amigo/term_details?term=GO:0070271	hsa:2288,FKBP4,2288|hsa:2040,STOM,2040|hsa:114904,C1QTNF6,114904|hsa:3638,INSIG1,3638|hsa:9555,H2AFY,9555|hsa:4146,MATN1,4146|hsa:7259,TSPYL1,7259|hsa:841,CASP8,841|hsa:23450,SF3B3,23450|hsa:55142,HAUS2,55142|hsa:1108,CHD4,1108|hsa:23373,CRTC1,23373
positive regulation of transcription, DNA-templated	biological_process	GO:0045893	12	1221	16746	1777537	0.000716589036188	0.000686905532768	0.48139525661	0.77331099463	23326|5013|4157|3638|6774|171017|467|2294|5534|863|23633|23373	http://amigo.geneontology.org/cgi-bin/amigo/term_details?term=GO:0045893	hsa:23326,USP22,23326|hsa:5013,OTX1,5013|hsa:4157,MC1R,4157|hsa:3638,INSIG1,3638|hsa:6774,STAT3,6774|hsa:171017,ZNF384,171017|hsa:467,ATF3,467|hsa:2294,FOXF1,2294|hsa:5534,PPP3R1,5534|hsa:863,CBFA2T3,863|hsa:23633,KPNA6,23633|hsa:23373,CRTC1,23373
positive regulation of nucleic acid-templated transcription	biological_process	GO:1903508	12	1221	16746	1777537	0.000716589036188	0.000686905532768	0.48139525661	0.77331099463	23326|5013|4157|3638|6774|171017|467|2294|5534|863|23633|23373	http://amigo.geneontology.org/cgi-bin/amigo/term_details?term=GO:1903508	hsa:23326,USP22,23326|hsa:5013,OTX1,5013|hsa:4157,MC1R,4157|hsa:3638,INSIG1,3638|hsa:6774,STAT3,6774|hsa:171017,ZNF384,171017|hsa:467,ATF3,467|hsa:2294,FOXF1,2294|hsa:5534,PPP3R1,5534|hsa:863,CBFA2T3,863|hsa:23633,KPNA6,23633|hsa:23373,CRTC1,23373
response to endogenous stimulus	biological_process	GO:0009719	12	1380	16746	1777537	0.000716589036188	0.0007763551476	0.64700020606	0.823632238181	841|1728|6774|23235|5293|1977|7514|476|9315|50848|25778|2355	http://amigo.geneontology.org/cgi-bin/amigo/term_details?term=GO:0009719	hsa:841,CASP8,841|hsa:1728,NQO1,1728|hsa:6774,STAT3,6774|hsa:23235,SIK2,23235|hsa:5293,PIK3CD,5293|hsa:1977,EIF4E,1977|hsa:7514,XPO1,7514|hsa:476,ATP1A1,476|hsa:9315,NREP,9315|hsa:50848,F11R,50848|hsa:25778,DSTYK,25778|hsa:2355,FOSL2,2355
regulation of cell death	biological_process	GO:0010941	12	1402	16746	1777537	0.000716589036188	0.000788731823866	0.667600876386	0.830753133356	694|1728|5718|6774|841|338557|4763|25959|5534|81788|8795|558	http://amigo.geneontology.org/cgi-bin/amigo/term_details?term=GO:0010941	hsa:694,BTG1,694|hsa:1728,NQO1,1728|hsa:5718,PSMD12,5718|hsa:6774,STAT3,6774|hsa:841,CASP8,841|hsa:338557,FFAR4,338557|hsa:4763,NF1,4763|hsa:25959,KANK2,25959|hsa:5534,PPP3R1,5534|hsa:81788,NUAK2,81788|hsa:8795,TNFRSF10B,8795|hsa:558,AXL,558
regulation of intracellular signal transduction	biological_process	GO:1902531	12	1454	16746	1777537	0.000716589036188	0.00081798578595	0.713470265762	0.849394147306	55920|558|841|1850|56829|8994|338557|4763|9516|25778|8795|4157	http://amigo.geneontology.org/cgi-bin/amigo/term_details?term=GO:1902531	hsa:55920,RCC2,55920|hsa:558,AXL,558|hsa:841,CASP8,841|hsa:1850,DUSP8,1850|hsa:56829,ZC3HAV1,56829|hsa:8994,LIMD1,8994|hsa:338557,FFAR4,338557|hsa:4763,NF1,4763|hsa:9516,LITAF,9516|hsa:25778,DSTYK,25778|hsa:8795,TNFRSF10B,8795|hsa:4157,MC1R,4157
organonitrogen compound metabolic process	biological_process	GO:1901564	12	1472	16746	1777537	0.000716589036188	0.00082811215744	0.728381656776	0.855034474931	10400|171546|4157|1728|5718|7372|6487|4763|1889|55157|113235|23025	http://amigo.geneontology.org/cgi-bin/amigo/term_details?term=GO:1901564	hsa:10400,PEMT,10400|hsa:171546,SPTSSA,171546|hsa:4157,MC1R,4157|hsa:1728,NQO1,1728|hsa:5718,PSMD12,5718|hsa:7372,UMPS,7372|hsa:6487,ST3GAL3,6487|hsa:4763,NF1,4763|hsa:1889,ECE1,1889|hsa:55157,DARS2,55157|hsa:113235,SLC46A1,113235|hsa:23025,UNC13A,23025
locomotion	biological_process	GO:0040011	12	1539	16746	1777537	0.000716589036188	0.000865804762433	0.779362702662	0.879152794769	55920|558|694|6774|23077|5293|8994|2294|4763|2519|50848|65979	http://amigo.geneontology.org/cgi-bin/amigo/term_details?term=GO:0040011	hsa:55920,RCC2,55920|hsa:558,AXL,558|hsa:694,BTG1,694|hsa:6774,STAT3,6774|hsa:23077,MYCBP2,23077|hsa:5293,PIK3CD,5293|hsa:8994,LIMD1,8994|hsa:2294,FOXF1,2294|hsa:4763,NF1,4763|hsa:2519,FUCA2,2519|hsa:50848,F11R,50848|hsa:65979,PHACTR4,65979
movement of cell or subcellular component	biological_process	GO:0006928	12	1667	16746	1777537	0.000716589036188	0.000937814515253	0.857103260249	0.924821211519	55920|558|694|6774|23077|5293|8994|2294|4763|476|65979|50848	http://amigo.geneontology.org/cgi-bin/amigo/term_details?term=GO:0006928	hsa:55920,RCC2,55920|hsa:558,AXL,558|hsa:694,BTG1,694|hsa:6774,STAT3,6774|hsa:23077,MYCBP2,23077|hsa:5293,PIK3CD,5293|hsa:8994,LIMD1,8994|hsa:2294,FOXF1,2294|hsa:4763,NF1,4763|hsa:476,ATP1A1,476|hsa:65979,PHACTR4,65979|hsa:50848,F11R,50848
nervous system development	biological_process	GO:0007399	12	2020	16746	1777537	0.000716589036188	0.0011364039117	0.965434455669	0.980419741458	2288|5013|558|841|6774|57477|23077|4763|65979|5049|9315|23025	http://amigo.geneontology.org/cgi-bin/amigo/term_details?term=GO:0007399	hsa:2288,FKBP4,2288|hsa:5013,OTX1,5013|hsa:558,AXL,558|hsa:841,CASP8,841|hsa:6774,STAT3,6774|hsa:57477,SHROOM4,57477|hsa:23077,MYCBP2,23077|hsa:4763,NF1,4763|hsa:65979,PHACTR4,65979|hsa:5049,PAFAH1B2,5049|hsa:9315,NREP,9315|hsa:23025,UNC13A,23025
nucleocytoplasmic transport	biological_process	GO:0006913	11	393	16746	1777537	0.000656873283172	0.000221092444208	0.0017094814105	0.457595471419	5433|6774|3692|1977|4763|7514|26263|5534|171017|23633|9516	http://amigo.geneontology.org/cgi-bin/amigo/term_details?term=GO:0006913	hsa:5433,POLR2D,5433|hsa:6774,STAT3,6774|hsa:3692,EIF6,3692|hsa:1977,EIF4E,1977|hsa:4763,NF1,4763|hsa:7514,XPO1,7514|hsa:26263,FBXO22,26263|hsa:5534,PPP3R1,5534|hsa:171017,ZNF384,171017|hsa:23633,KPNA6,23633|hsa:9516,LITAF,9516
nuclear transport	biological_process	GO:0051169	11	398	16746	1777537	0.000656873283172	0.000223905325177	0.00188051661103	0.457595471419	5433|6774|3692|1977|4763|7514|26263|5534|171017|23633|9516	http://amigo.geneontology.org/cgi-bin/amigo/term_details?term=GO:0051169	hsa:5433,POLR2D,5433|hsa:6774,STAT3,6774|hsa:3692,EIF6,3692|hsa:1977,EIF4E,1977|hsa:4763,NF1,4763|hsa:7514,XPO1,7514|hsa:26263,FBXO22,26263|hsa:5534,PPP3R1,5534|hsa:171017,ZNF384,171017|hsa:23633,KPNA6,23633|hsa:9516,LITAF,9516
regulation of protein localization	biological_process	GO:0032880	11	722	16746	1777537	0.000656873283172	0.000406180012005	0.0866023334866	0.649553798865	55920|22848|841|90007|23077|338557|4763|7514|5534|171017|9516	http://amigo.geneontology.org/cgi-bin/amigo/term_details?term=GO:0032880	hsa:55920,RCC2,55920|hsa:22848,AAK1,22848|hsa:841,CASP8,841|hsa:90007,MIDN,90007|hsa:23077,MYCBP2,23077|hsa:338557,FFAR4,338557|hsa:4763,NF1,4763|hsa:7514,XPO1,7514|hsa:5534,PPP3R1,5534|hsa:171017,ZNF384,171017|hsa:9516,LITAF,9516
symbiosis, encompassing mutualism through parasitism	biological_process	GO:0044403	11	784	16746	1777537	0.000656873283172	0.000441059736028	0.12990435418	0.649553798865	5433|841|5718|6774|56829|1977|7514|2519|6158|50848|23373	http://amigo.geneontology.org/cgi-bin/amigo/term_details?term=GO:0044403	hsa:5433,POLR2D,5433|hsa:841,CASP8,841|hsa:5718,PSMD12,5718|hsa:6774,STAT3,6774|hsa:56829,ZC3HAV1,56829|hsa:1977,EIF4E,1977|hsa:7514,XPO1,7514|hsa:2519,FUCA2,2519|hsa:6158,RPL28,6158|hsa:50848,F11R,50848|hsa:23373,CRTC1,23373
interspecies interaction between organisms	biological_process	GO:0044419	11	784	16746	1777537	0.000656873283172	0.000441059736028	0.12990435418	0.649553798865	5433|841|5718|6774|56829|1977|7514|2519|6158|50848|23373	http://amigo.geneontology.org/cgi-bin/amigo/term_details?term=GO:0044419	hsa:5433,POLR2D,5433|hsa:841,CASP8,841|hsa:5718,PSMD12,5718|hsa:6774,STAT3,6774|hsa:56829,ZC3HAV1,56829|hsa:1977,EIF4E,1977|hsa:7514,XPO1,7514|hsa:2519,FUCA2,2519|hsa:6158,RPL28,6158|hsa:50848,F11R,50848|hsa:23373,CRTC1,23373
positive regulation of transcription from RNA polymerase II promoter	biological_process	GO:0045944	11	918	16746	1777537	0.000656873283172	0.000516444946012	0.254964075476	0.673309385799	5013|4157|3638|6774|171017|467|2294|5534|863|23633|23373	http://amigo.geneontology.org/cgi-bin/amigo/term_details?term=GO:0045944	hsa:5013,OTX1,5013|hsa:4157,MC1R,4157|hsa:3638,INSIG1,3638|hsa:6774,STAT3,6774|hsa:171017,ZNF384,171017|hsa:467,ATF3,467|hsa:2294,FOXF1,2294|hsa:5534,PPP3R1,5534|hsa:863,CBFA2T3,863|hsa:23633,KPNA6,23633|hsa:23373,CRTC1,23373
secretion	biological_process	GO:0046903	11	982	16746	1777537	0.000656873283172	0.000552449822423	0.325733982777	0.698023620778	57553|558|7372|90007|5293|2294|338557|4763|171017|27345|23025	http://amigo.geneontology.org/cgi-bin/amigo/term_details?term=GO:0046903	hsa:57553,MICAL3,57553|hsa:558,AXL,558|hsa:7372,UMPS,7372|hsa:90007,MIDN,90007|hsa:5293,PIK3CD,5293|hsa:2294,FOXF1,2294|hsa:338557,FFAR4,338557|hsa:4763,NF1,4763|hsa:171017,ZNF384,171017|hsa:27345,KCNMB4,27345|hsa:23025,UNC13A,23025
macromolecule catabolic process	biological_process	GO:0009057	11	1094	16746	1777537	0.000656873283172	0.000615458356141	0.456243064543	0.762438411885	23326|841|5718|1977|5433|23077|56829|115426|7514|26263|6158	http://amigo.geneontology.org/cgi-bin/amigo/term_details?term=GO:0009057	hsa:23326,USP22,23326|hsa:841,CASP8,841|hsa:5718,PSMD12,5718|hsa:1977,EIF4E,1977|hsa:5433,POLR2D,5433|hsa:23077,MYCBP2,23077|hsa:56829,ZC3HAV1,56829|hsa:115426,UHRF2,115426|hsa:7514,XPO1,7514|hsa:26263,FBXO22,26263|hsa:6158,RPL28,6158
negative regulation of response to stimulus	biological_process	GO:0048585	11	1213	16746	1777537	0.000656873283172	0.000682404923217	0.590412460618	0.798970579456	25959|841|5718|1850|8994|2294|338557|4763|7514|65979|9516	http://amigo.geneontology.org/cgi-bin/amigo/term_details?term=GO:0048585	hsa:25959,KANK2,25959|hsa:841,CASP8,841|hsa:5718,PSMD12,5718|hsa:1850,DUSP8,1850|hsa:8994,LIMD1,8994|hsa:2294,FOXF1,2294|hsa:338557,FFAR4,338557|hsa:4763,NF1,4763|hsa:7514,XPO1,7514|hsa:65979,PHACTR4,65979|hsa:9516,LITAF,9516
regulation of programmed cell death	biological_process	GO:0043067	11	1335	16746	1777537	0.000656873283172	0.000751039218874	0.710061721592	0.84717570402	694|1728|5718|841|338557|4763|25959|5534|81788|8795|558	http://amigo.geneontology.org/cgi-bin/amigo/term_details?term=GO:0043067	hsa:694,BTG1,694|hsa:1728,NQO1,1728|hsa:5718,PSMD12,5718|hsa:841,CASP8,841|hsa:338557,FFAR4,338557|hsa:4763,NF1,4763|hsa:25959,KANK2,25959|hsa:5534,PPP3R1,5534|hsa:81788,NUAK2,81788|hsa:8795,TNFRSF10B,8795|hsa:558,AXL,558
regulation of multicellular organismal development	biological_process	GO:2000026	11	1403	16746	1777537	0.000656873283172	0.00078929440006	0.766166961396	0.873100844977	2288|387733|558|694|6774|4146|841|4763|26263|84293|9315	http://amigo.geneontology.org/cgi-bin/amigo/term_details?term=GO:2000026	hsa:2288,FKBP4,2288|hsa:387733,IFITM5,387733|hsa:558,AXL,558|hsa:694,BTG1,694|hsa:6774,STAT3,6774|hsa:4146,MATN1,4146|hsa:841,CASP8,841|hsa:4763,NF1,4763|hsa:26263,FBXO22,26263|hsa:84293,FAM213A,84293|hsa:9315,NREP,9315
regulation of phosphorus metabolic process	biological_process	GO:0051174	11	1435	16746	1777537	0.000656873283172	0.000807296838266	0.789783213001	0.884288978208	4157|55066|1850|467|90007|6745|338557|4763|25778|9555|8795	http://amigo.geneontology.org/cgi-bin/amigo/term_details?term=GO:0051174	hsa:4157,MC1R,4157|hsa:55066,PDPR,55066|hsa:1850,DUSP8,1850|hsa:467,ATF3,467|hsa:90007,MIDN,90007|hsa:6745,SSR1,6745|hsa:338557,FFAR4,338557|hsa:4763,NF1,4763|hsa:25778,DSTYK,25778|hsa:9555,H2AFY,9555|hsa:8795,TNFRSF10B,8795
defense response	biological_process	GO:0006952	11	1469	16746	1777537	0.000656873283172	0.000826424428859	0.812934940473	0.898059018009	558|841|6774|147179|56829|5293|338557|5534|11128|2294|50848	http://amigo.geneontology.org/cgi-bin/amigo/term_details?term=GO:0006952	hsa:558,AXL,558|hsa:841,CASP8,841|hsa:6774,STAT3,6774|hsa:147179,WIPF2,147179|hsa:56829,ZC3HAV1,56829|hsa:5293,PIK3CD,5293|hsa:338557,FFAR4,338557|hsa:5534,PPP3R1,5534|hsa:11128,POLR3A,11128|hsa:2294,FOXF1,2294|hsa:50848,F11R,50848
tissue development	biological_process	GO:0009888	11	1692	16746	1777537	0.000656873283172	0.000951878920101	0.919994895211	0.954604981016	2121|387733|841|694|467|4146|2294|4763|65979|26263|50848	http://amigo.geneontology.org/cgi-bin/amigo/term_details?term=GO:0009888	hsa:2121,EVC,2121|hsa:387733,IFITM5,387733|hsa:841,CASP8,841|hsa:694,BTG1,694|hsa:467,ATF3,467|hsa:4146,MATN1,4146|hsa:2294,FOXF1,2294|hsa:4763,NF1,4763|hsa:65979,PHACTR4,65979|hsa:26263,FBXO22,26263|hsa:50848,F11R,50848
system process	biological_process	GO:0003008	11	1761	16746	1777537	0.000656873283172	0.000990696677481	0.940122992654	0.965989537131	4157|51247|27345|57477|338557|4763|476|1889|63929|50848|23373	http://amigo.geneontology.org/cgi-bin/amigo/term_details?term=GO:0003008	hsa:4157,MC1R,4157|hsa:51247,PAIP2,51247|hsa:27345,KCNMB4,27345|hsa:57477,SHROOM4,57477|hsa:338557,FFAR4,338557|hsa:4763,NF1,4763|hsa:476,ATP1A1,476|hsa:1889,ECE1,1889|hsa:63929,XPNPEP3,63929|hsa:50848,F11R,50848|hsa:23373,CRTC1,23373
establishment of protein localization to organelle	biological_process	GO:0072594	10	503	16746	1777537	0.000597157530156	0.000282975825538	0.0241550493007	0.649553798865	841|6774|6747|6745|4763|9516|5534|6158|9555|23633	http://amigo.geneontology.org/cgi-bin/amigo/term_details?term=GO:0072594	hsa:841,CASP8,841|hsa:6774,STAT3,6774|hsa:6747,SSR3,6747|hsa:6745,SSR1,6745|hsa:4763,NF1,4763|hsa:9516,LITAF,9516|hsa:5534,PPP3R1,5534|hsa:6158,RPL28,6158|hsa:9555,H2AFY,9555|hsa:23633,KPNA6,23633
viral process	biological_process	GO:0016032	10	722	16746	1777537	0.000597157530156	0.000406180012005	0.15183503885	0.649553798865	5433|841|5718|6774|56829|1977|7514|6158|50848|23373	http://amigo.geneontology.org/cgi-bin/amigo/term_details?term=GO:0016032	hsa:5433,POLR2D,5433|hsa:841,CASP8,841|hsa:5718,PSMD12,5718|hsa:6774,STAT3,6774|hsa:56829,ZC3HAV1,56829|hsa:1977,EIF4E,1977|hsa:7514,XPO1,7514|hsa:6158,RPL28,6158|hsa:50848,F11R,50848|hsa:23373,CRTC1,23373
multi-organism cellular process	biological_process	GO:0044764	10	732	16746	1777537	0.000597157530156	0.000411805773945	0.160977790218	0.651531168142	5433|841|5718|6774|56829|1977|7514|6158|50848|23373	http://amigo.geneontology.org/cgi-bin/amigo/term_details?term=GO:0044764	hsa:5433,POLR2D,5433|hsa:841,CASP8,841|hsa:5718,PSMD12,5718|hsa:6774,STAT3,6774|hsa:56829,ZC3HAV1,56829|hsa:1977,EIF4E,1977|hsa:7514,XPO1,7514|hsa:6158,RPL28,6158|hsa:50848,F11R,50848|hsa:23373,CRTC1,23373
regulation of organelle organization	biological_process	GO:0033043	10	810	16746	1777537	0.000597157530156	0.00045568671707	0.240583251848	0.671599091413	2288|55920|387338|841|3638|9555|23077|7514|5534|50848	http://amigo.geneontology.org/cgi-bin/amigo/term_details?term=GO:0033043	hsa:2288,FKBP4,2288|hsa:55920,RCC2,55920|hsa:387338,NSUN4,387338|hsa:841,CASP8,841|hsa:3638,INSIG1,3638|hsa:9555,H2AFY,9555|hsa:23077,MYCBP2,23077|hsa:7514,XPO1,7514|hsa:5534,PPP3R1,5534|hsa:50848,F11R,50848
mitotic cell cycle process	biological_process	GO:1903047	10	815	16746	1777537	0.000597157530156	0.000458499598039	0.246122474543	0.671599091413	55920|5718|1977|9918|10726|54962|83903|25959|55159|55142	http://amigo.geneontology.org/cgi-bin/amigo/term_details?term=GO:1903047	hsa:55920,RCC2,55920|hsa:5718,PSMD12,5718|hsa:1977,EIF4E,1977|hsa:9918,NCAPD2,9918|hsa:10726,NUDC,10726|hsa:54962,TIPIN,54962|hsa:83903,GSG2,83903|hsa:25959,KANK2,25959|hsa:55159,RFWD3,55159|hsa:55142,HAUS2,55142
secretion by cell	biological_process	GO:0032940	10	859	16746	1777537	0.000597157530156	0.000483252950571	0.296605413487	0.690856145714	57553|558|171017|90007|5293|2294|338557|4763|27345|23025	http://amigo.geneontology.org/cgi-bin/amigo/term_details?term=GO:0032940	hsa:57553,MICAL3,57553|hsa:558,AXL,558|hsa:171017,ZNF384,171017|hsa:90007,MIDN,90007|hsa:5293,PIK3CD,5293|hsa:2294,FOXF1,2294|hsa:338557,FFAR4,338557|hsa:4763,NF1,4763|hsa:27345,KCNMB4,27345|hsa:23025,UNC13A,23025
intracellular protein transport	biological_process	GO:0006886	10	881	16746	1777537	0.000597157530156	0.000495629626838	0.32279995582	0.698023620778	6774|81609|6747|6745|4763|7514|5534|6158|23633|9516	http://amigo.geneontology.org/cgi-bin/amigo/term_details?term=GO:0006886	hsa:6774,STAT3,6774|hsa:81609,SNX27,81609|hsa:6747,SSR3,6747|hsa:6745,SSR1,6745|hsa:4763,NF1,4763|hsa:7514,XPO1,7514|hsa:5534,PPP3R1,5534|hsa:6158,RPL28,6158|hsa:23633,KPNA6,23633|hsa:9516,LITAF,9516
cellular response to endogenous stimulus	biological_process	GO:0071495	10	1013	16746	1777537	0.000597157530156	0.000569889684434	0.484711332379	0.774123510247	6774|23235|5293|1977|7514|476|9315|50848|25778|2355	http://amigo.geneontology.org/cgi-bin/amigo/term_details?term=GO:0071495	hsa:6774,STAT3,6774|hsa:23235,SIK2,23235|hsa:5293,PIK3CD,5293|hsa:1977,EIF4E,1977|hsa:7514,XPO1,7514|hsa:476,ATP1A1,476|hsa:9315,NREP,9315|hsa:50848,F11R,50848|hsa:25778,DSTYK,25778|hsa:2355,FOSL2,2355
peptidyl-amino acid modification	biological_process	GO:0018193	10	1037	16746	1777537	0.000597157530156	0.000583391513088	0.513683246802	0.779774226661	2288|23326|558|22853|83903|23067|2677|9761|25778|6487	http://amigo.geneontology.org/cgi-bin/amigo/term_details?term=GO:0018193	hsa:2288,FKBP4,2288|hsa:23326,USP22,23326|hsa:558,AXL,558|hsa:22853,LMTK2,22853|hsa:83903,GSG2,83903|hsa:23067,SETD1B,23067|hsa:2677,GGCX,2677|hsa:9761,MLEC,9761|hsa:25778,DSTYK,25778|hsa:6487,ST3GAL3,6487
cell migration	biological_process	GO:0016477	10	1076	16746	1777537	0.000597157530156	0.000605331984651	0.559616890449	0.788245419791	55920|558|694|6774|5293|8994|2294|4763|65979|50848	http://amigo.geneontology.org/cgi-bin/amigo/term_details?term=GO:0016477	hsa:55920,RCC2,55920|hsa:558,AXL,558|hsa:694,BTG1,694|hsa:6774,STAT3,6774|hsa:5293,PIK3CD,5293|hsa:8994,LIMD1,8994|hsa:2294,FOXF1,2294|hsa:4763,NF1,4763|hsa:65979,PHACTR4,65979|hsa:50848,F11R,50848
negative regulation of signaling	biological_process	GO:0023057	10	1079	16746	1777537	0.000597157530156	0.000607019713232	0.563079482671	0.791010458346	25959|841|5718|1850|90007|8994|4763|7514|65979|9516	http://amigo.geneontology.org/cgi-bin/amigo/term_details?term=GO:0023057	hsa:25959,KANK2,25959|hsa:841,CASP8,841|hsa:5718,PSMD12,5718|hsa:1850,DUSP8,1850|hsa:90007,MIDN,90007|hsa:8994,LIMD1,8994|hsa:4763,NF1,4763|hsa:7514,XPO1,7514|hsa:65979,PHACTR4,65979|hsa:9516,LITAF,9516
negative regulation of cell communication	biological_process	GO:0010648	10	1085	16746	1777537	0.000597157530156	0.000610395170396	0.569970924635	0.793217634384	25959|841|5718|1850|90007|8994|4763|7514|65979|9516	http://amigo.geneontology.org/cgi-bin/amigo/term_details?term=GO:0010648	hsa:25959,KANK2,25959|hsa:841,CASP8,841|hsa:5718,PSMD12,5718|hsa:1850,DUSP8,1850|hsa:90007,MIDN,90007|hsa:8994,LIMD1,8994|hsa:4763,NF1,4763|hsa:7514,XPO1,7514|hsa:65979,PHACTR4,65979|hsa:9516,LITAF,9516
enzyme linked receptor protein signaling pathway	biological_process	GO:0007167	10	1090	16746	1777537	0.000597157530156	0.000613208051365	0.575678484555	0.794737394565	558|6774|23235|5293|1977|7514|9315|50848|25778|7554	http://amigo.geneontology.org/cgi-bin/amigo/term_details?term=GO:0007167	hsa:558,AXL,558|hsa:6774,STAT3,6774|hsa:23235,SIK2,23235|hsa:5293,PIK3CD,5293|hsa:1977,EIF4E,1977|hsa:7514,XPO1,7514|hsa:9315,NREP,9315|hsa:50848,F11R,50848|hsa:25778,DSTYK,25778|hsa:7554,ZNF8,7554
reproductive process	biological_process	GO:0022414	10	1141	16746	1777537	0.000597157530156	0.000641899437255	0.631866594861	0.815810382927	2288|558|51247|6774|7372|841|5049|2188|23633|2355	http://amigo.geneontology.org/cgi-bin/amigo/term_details?term=GO:0022414	hsa:2288,FKBP4,2288|hsa:558,AXL,558|hsa:51247,PAIP2,51247|hsa:6774,STAT3,6774|hsa:7372,UMPS,7372|hsa:841,CASP8,841|hsa:5049,PAFAH1B2,5049|hsa:2188,FANCF,2188|hsa:23633,KPNA6,23633|hsa:2355,FOSL2,2355
cell motility	biological_process	GO:0048870	10	1153	16746	1777537	0.000597157530156	0.000648650351582	0.644500345099	0.822434670795	55920|558|694|6774|5293|8994|2294|4763|65979|50848	http://amigo.geneontology.org/cgi-bin/amigo/term_details?term=GO:0048870	hsa:55920,RCC2,55920|hsa:558,AXL,558|hsa:694,BTG1,694|hsa:6774,STAT3,6774|hsa:5293,PIK3CD,5293|hsa:8994,LIMD1,8994|hsa:2294,FOXF1,2294|hsa:4763,NF1,4763|hsa:65979,PHACTR4,65979|hsa:50848,F11R,50848
localization of cell	biological_process	GO:0051674	10	1153	16746	1777537	0.000597157530156	0.000648650351582	0.644500345099	0.822434670795	55920|558|694|6774|5293|8994|2294|4763|65979|50848	http://amigo.geneontology.org/cgi-bin/amigo/term_details?term=GO:0051674	hsa:55920,RCC2,55920|hsa:558,AXL,558|hsa:694,BTG1,694|hsa:6774,STAT3,6774|hsa:5293,PIK3CD,5293|hsa:8994,LIMD1,8994|hsa:2294,FOXF1,2294|hsa:4763,NF1,4763|hsa:65979,PHACTR4,65979|hsa:50848,F11R,50848
lipid metabolic process	biological_process	GO:0006629	10	1206	16746	1777537	0.000597157530156	0.000678466889859	0.697322194683	0.845244167293	10400|171546|3638|55066|5293|23760|476|5049|6307|11161	http://amigo.geneontology.org/cgi-bin/amigo/term_details?term=GO:0006629	hsa:10400,PEMT,10400|hsa:171546,SPTSSA,171546|hsa:3638,INSIG1,3638|hsa:55066,PDPR,55066|hsa:5293,PIK3CD,5293|hsa:23760,PITPNB,23760|hsa:476,ATP1A1,476|hsa:5049,PAFAH1B2,5049|hsa:6307,MSMO1,6307|hsa:11161,C14orf1,11161
response to oxygen-containing compound	biological_process	GO:1901700	10	1286	16746	1777537	0.000597157530156	0.000723472985372	0.767187514071	0.873100844977	558|1728|6774|841|9516|1977|25959|476|23235|2355	http://amigo.geneontology.org/cgi-bin/amigo/term_details?term=GO:1901700	hsa:558,AXL,558|hsa:1728,NQO1,1728|hsa:6774,STAT3,6774|hsa:841,CASP8,841|hsa:9516,LITAF,9516|hsa:1977,EIF4E,1977|hsa:25959,KANK2,25959|hsa:476,ATP1A1,476|hsa:23235,SIK2,23235|hsa:2355,FOSL2,2355
regulation of apoptotic process	biological_process	GO:0042981	10	1326	16746	1777537	0.000597157530156	0.000745976033129	0.797529758977	0.887780422813	558|1728|5718|841|338557|4763|5534|81788|694|8795	http://amigo.geneontology.org/cgi-bin/amigo/term_details?term=GO:0042981	hsa:558,AXL,558|hsa:1728,NQO1,1728|hsa:5718,PSMD12,5718|hsa:841,CASP8,841|hsa:338557,FFAR4,338557|hsa:4763,NF1,4763|hsa:5534,PPP3R1,5534|hsa:81788,NUAK2,81788|hsa:694,BTG1,694|hsa:8795,TNFRSF10B,8795
proteolysis	biological_process	GO:0006508	10	1373	16746	1777537	0.000597157530156	0.000772417114243	0.829336946772	0.908567475436	23326|26263|841|5718|4185|115426|9929|1889|63929|8795	http://amigo.geneontology.org/cgi-bin/amigo/term_details?term=GO:0006508	hsa:23326,USP22,23326|hsa:26263,FBXO22,26263|hsa:841,CASP8,841|hsa:5718,PSMD12,5718|hsa:4185,ADAM11,4185|hsa:115426,UHRF2,115426|hsa:9929,JOSD1,9929|hsa:1889,ECE1,1889|hsa:63929,XPNPEP3,63929|hsa:8795,TNFRSF10B,8795
regulation of cell proliferation	biological_process	GO:0042127	10	1392	16746	1777537	0.000597157530156	0.000783106061927	0.841052034132	0.914752470113	694|6774|467|54962|2294|6745|4763|25959|83879|2355	http://amigo.geneontology.org/cgi-bin/amigo/term_details?term=GO:0042127	hsa:694,BTG1,694|hsa:6774,STAT3,6774|hsa:467,ATF3,467|hsa:54962,TIPIN,54962|hsa:2294,FOXF1,2294|hsa:6745,SSR1,6745|hsa:4763,NF1,4763|hsa:25959,KANK2,25959|hsa:83879,CDCA7,83879|hsa:2355,FOSL2,2355
regulation of phosphate metabolic process	biological_process	GO:0019220	10	1422	16746	1777537	0.000597157530156	0.000799983347745	0.858261365544	0.925361002196	4157|1850|467|90007|6745|338557|4763|25778|9555|8795	http://amigo.geneontology.org/cgi-bin/amigo/term_details?term=GO:0019220	hsa:4157,MC1R,4157|hsa:1850,DUSP8,1850|hsa:467,ATF3,467|hsa:90007,MIDN,90007|hsa:6745,SSR1,6745|hsa:338557,FFAR4,338557|hsa:4763,NF1,4763|hsa:25778,DSTYK,25778|hsa:9555,H2AFY,9555|hsa:8795,TNFRSF10B,8795
cell cycle phase transition	biological_process	GO:0044770	9	446	16746	1777537	0.000537441777141	0.000250908982485	0.0289666634057	0.649553798865	55920|5718|1977|9555|54962|83903|25959|55159|55142	http://amigo.geneontology.org/cgi-bin/amigo/term_details?term=GO:0044770	hsa:55920,RCC2,55920|hsa:5718,PSMD12,5718|hsa:1977,EIF4E,1977|hsa:9555,H2AFY,9555|hsa:54962,TIPIN,54962|hsa:83903,GSG2,83903|hsa:25959,KANK2,25959|hsa:55159,RFWD3,55159|hsa:55142,HAUS2,55142
regulation of cell cycle process	biological_process	GO:0010564	9	471	16746	1777537	0.000537441777141	0.000264973387333	0.0385582493455	0.649553798865	55920|25959|5718|54962|83903|115426|7514|55159|9555	http://amigo.geneontology.org/cgi-bin/amigo/term_details?term=GO:0010564	hsa:55920,RCC2,55920|hsa:25959,KANK2,25959|hsa:5718,PSMD12,5718|hsa:54962,TIPIN,54962|hsa:83903,GSG2,83903|hsa:115426,UHRF2,115426|hsa:7514,XPO1,7514|hsa:55159,RFWD3,55159|hsa:9555,H2AFY,9555
regulation of catabolic process	biological_process	GO:0009894	9	569	16746	1777537	0.000537441777141	0.000320105854337	0.0958804575937	0.649553798865	23326|5049|5718|6774|23077|56829|7514|26263|9711	http://amigo.geneontology.org/cgi-bin/amigo/term_details?term=GO:0009894	hsa:23326,USP22,23326|hsa:5049,PAFAH1B2,5049|hsa:5718,PSMD12,5718|hsa:6774,STAT3,6774|hsa:23077,MYCBP2,23077|hsa:56829,ZC3HAV1,56829|hsa:7514,XPO1,7514|hsa:26263,FBXO22,26263|hsa:9711,RUBICON,9711
negative regulation of transcription from RNA polymerase II promoter	biological_process	GO:0000122	9	672	16746	1777537	0.000537441777141	0.00037805120231	0.190659188071	0.659674397886	25959|6774|467|2294|7514|5993|7712|9555|7554	http://amigo.geneontology.org/cgi-bin/amigo/term_details?term=GO:0000122	hsa:25959,KANK2,25959|hsa:6774,STAT3,6774|hsa:467,ATF3,467|hsa:2294,FOXF1,2294|hsa:7514,XPO1,7514|hsa:5993,RFX5,5993|hsa:7712,ZNF157,7712|hsa:9555,H2AFY,9555|hsa:7554,ZNF8,7554
cellular response to DNA damage stimulus	biological_process	GO:0006974	9	710	16746	1777537	0.000537441777141	0.000399429097678	0.233222161816	0.669905854166	5433|4157|5718|54962|55317|55159|58493|9768|2188	http://amigo.geneontology.org/cgi-bin/amigo/term_details?term=GO:0006974	hsa:5433,POLR2D,5433|hsa:4157,MC1R,4157|hsa:5718,PSMD12,5718|hsa:54962,TIPIN,54962|hsa:55317,AP5S1,55317|hsa:55159,RFWD3,55159|hsa:58493,INIP,58493|hsa:9768,NS5ATP9,9768|hsa:2188,FANCF,2188
multi-organism reproductive process	biological_process	GO:0044703	9	853	16746	1777537	0.000537441777141	0.000479877493408	0.413767023893	0.739287867127	2288|558|51247|6774|7372|5049|2188|23633|2355	http://amigo.geneontology.org/cgi-bin/amigo/term_details?term=GO:0044703	hsa:2288,FKBP4,2288|hsa:558,AXL,558|hsa:51247,PAIP2,51247|hsa:6774,STAT3,6774|hsa:7372,UMPS,7372|hsa:5049,PAFAH1B2,5049|hsa:2188,FANCF,2188|hsa:23633,KPNA6,23633|hsa:2355,FOSL2,2355
DNA metabolic process	biological_process	GO:0006259	9	875	16746	1777537	0.000537441777141	0.000492254169674	0.442524262755	0.755552995929	5433|4157|9918|54962|55317|55159|58493|9768|2188	http://amigo.geneontology.org/cgi-bin/amigo/term_details?term=GO:0006259	hsa:5433,POLR2D,5433|hsa:4157,MC1R,4157|hsa:9918,NCAPD2,9918|hsa:54962,TIPIN,54962|hsa:55317,AP5S1,55317|hsa:55159,RFWD3,55159|hsa:58493,INIP,58493|hsa:9768,NS5ATP9,9768|hsa:2188,FANCF,2188
regulation of transferase activity	biological_process	GO:0051338	9	880	16746	1777537	0.000537441777141	0.000495067050644	0.449040081395	0.758197413059	5718|1850|467|90007|6745|4763|25778|9555|8795	http://amigo.geneontology.org/cgi-bin/amigo/term_details?term=GO:0051338	hsa:5718,PSMD12,5718|hsa:1850,DUSP8,1850|hsa:467,ATF3,467|hsa:90007,MIDN,90007|hsa:6745,SSR1,6745|hsa:4763,NF1,4763|hsa:25778,DSTYK,25778|hsa:9555,H2AFY,9555|hsa:8795,TNFRSF10B,8795
cellular macromolecule catabolic process	biological_process	GO:0044265	9	888	16746	1777537	0.000537441777141	0.000499567660195	0.459441911496	0.764227381361	23326|841|5433|1977|5718|56829|115426|26263|6158	http://amigo.geneontology.org/cgi-bin/amigo/term_details?term=GO:0044265	hsa:23326,USP22,23326|hsa:841,CASP8,841|hsa:5433,POLR2D,5433|hsa:1977,EIF4E,1977|hsa:5718,PSMD12,5718|hsa:56829,ZC3HAV1,56829|hsa:115426,UHRF2,115426|hsa:26263,FBXO22,26263|hsa:6158,RPL28,6158
organ morphogenesis	biological_process	GO:0009887	9	895	16746	1777537	0.000537441777141	0.000503505693552	0.468515271339	0.768155871146	2121|387733|3638|6774|4146|2294|4763|5013|65979	http://amigo.geneontology.org/cgi-bin/amigo/term_details?term=GO:0009887	hsa:2121,EVC,2121|hsa:387733,IFITM5,387733|hsa:3638,INSIG1,3638|hsa:6774,STAT3,6774|hsa:4146,MATN1,4146|hsa:2294,FOXF1,2294|hsa:4763,NF1,4763|hsa:5013,OTX1,5013|hsa:65979,PHACTR4,65979
embryo development	biological_process	GO:0009790	9	981	16746	1777537	0.000537441777141	0.000551887246229	0.576264367151	0.794737394565	23326|5013|841|3638|23760|4763|65979|1889|2294	http://amigo.geneontology.org/cgi-bin/amigo/term_details?term=GO:0009790	hsa:23326,USP22,23326|hsa:5013,OTX1,5013|hsa:841,CASP8,841|hsa:3638,INSIG1,3638|hsa:23760,PITPNB,23760|hsa:4763,NF1,4763|hsa:65979,PHACTR4,65979|hsa:1889,ECE1,1889|hsa:2294,FOXF1,2294
negative regulation of signal transduction	biological_process	GO:0009968	9	988	16746	1777537	0.000537441777141	0.000555825279586	0.584619963622	0.796693128388	25959|841|5718|1850|8994|4763|7514|65979|9516	http://amigo.geneontology.org/cgi-bin/amigo/term_details?term=GO:0009968	hsa:25959,KANK2,25959|hsa:841,CASP8,841|hsa:5718,PSMD12,5718|hsa:1850,DUSP8,1850|hsa:8994,LIMD1,8994|hsa:4763,NF1,4763|hsa:7514,XPO1,7514|hsa:65979,PHACTR4,65979|hsa:9516,LITAF,9516
oxoacid metabolic process	biological_process	GO:0043436	9	1002	16746	1777537	0.000537441777141	0.000563701346301	0.601097999812	0.800452369582	3638|1728|55066|6774|5718|6487|55157|113235|6307	http://amigo.geneontology.org/cgi-bin/amigo/term_details?term=GO:0043436	hsa:3638,INSIG1,3638|hsa:1728,NQO1,1728|hsa:55066,PDPR,55066|hsa:6774,STAT3,6774|hsa:5718,PSMD12,5718|hsa:6487,ST3GAL3,6487|hsa:55157,DARS2,55157|hsa:113235,SLC46A1,113235|hsa:6307,MSMO1,6307
organic acid metabolic process	biological_process	GO:0006082	9	1021	16746	1777537	0.000537441777141	0.000574390293985	0.622934428586	0.811799379085	3638|1728|55066|6774|5718|6487|55157|113235|6307	http://amigo.geneontology.org/cgi-bin/amigo/term_details?term=GO:0006082	hsa:3638,INSIG1,3638|hsa:1728,NQO1,1728|hsa:55066,PDPR,55066|hsa:6774,STAT3,6774|hsa:5718,PSMD12,5718|hsa:6487,ST3GAL3,6487|hsa:55157,DARS2,55157|hsa:113235,SLC46A1,113235|hsa:6307,MSMO1,6307
positive regulation of cellular protein metabolic process	biological_process	GO:0032270	9	1129	16746	1777537	0.000537441777141	0.000635148522928	0.73389834761	0.857196520042	5433|387338|1994|841|5718|467|6745|26263|8795	http://amigo.geneontology.org/cgi-bin/amigo/term_details?term=GO:0032270	hsa:5433,POLR2D,5433|hsa:387338,NSUN4,387338|hsa:1994,ELAVL1,1994|hsa:841,CASP8,841|hsa:5718,PSMD12,5718|hsa:467,ATF3,467|hsa:6745,SSR1,6745|hsa:26263,FBXO22,26263|hsa:8795,TNFRSF10B,8795
regulation of immune system process	biological_process	GO:0002682	9	1173	16746	1777537	0.000537441777141	0.00065990187546	0.772145447244	0.874706125173	558|841|147179|84293|5293|56829|4763|5534|2294	http://amigo.geneontology.org/cgi-bin/amigo/term_details?term=GO:0002682	hsa:558,AXL,558|hsa:841,CASP8,841|hsa:147179,WIPF2,147179|hsa:84293,FAM213A,84293|hsa:5293,PIK3CD,5293|hsa:56829,ZC3HAV1,56829|hsa:4763,NF1,4763|hsa:5534,PPP3R1,5534|hsa:2294,FOXF1,2294
positive regulation of protein metabolic process	biological_process	GO:0051247	9	1228	16746	1777537	0.000537441777141	0.000690843566125	0.814187954521	0.89850239751	5433|387338|1994|841|5718|467|6745|26263|8795	http://amigo.geneontology.org/cgi-bin/amigo/term_details?term=GO:0051247	hsa:5433,POLR2D,5433|hsa:387338,NSUN4,387338|hsa:1994,ELAVL1,1994|hsa:841,CASP8,841|hsa:5718,PSMD12,5718|hsa:467,ATF3,467|hsa:6745,SSR1,6745|hsa:26263,FBXO22,26263|hsa:8795,TNFRSF10B,8795
regulation of phosphorylation	biological_process	GO:0042325	9	1231	16746	1777537	0.000537441777141	0.000692531294707	0.8163005479	0.899525260877	1850|467|90007|6745|338557|4763|25778|9555|8795	http://amigo.geneontology.org/cgi-bin/amigo/term_details?term=GO:0042325	hsa:1850,DUSP8,1850|hsa:467,ATF3,467|hsa:90007,MIDN,90007|hsa:6745,SSR1,6745|hsa:338557,FFAR4,338557|hsa:4763,NF1,4763|hsa:25778,DSTYK,25778|hsa:9555,H2AFY,9555|hsa:8795,TNFRSF10B,8795
positive regulation of molecular function	biological_process	GO:0044093	9	1372	16746	1777537	0.000537441777141	0.000771854538049	0.896229342919	0.944988588986	841|5718|467|6745|4763|65979|25778|8795|23373	http://amigo.geneontology.org/cgi-bin/amigo/term_details?term=GO:0044093	hsa:841,CASP8,841|hsa:5718,PSMD12,5718|hsa:467,ATF3,467|hsa:6745,SSR1,6745|hsa:4763,NF1,4763|hsa:65979,PHACTR4,65979|hsa:25778,DSTYK,25778|hsa:8795,TNFRSF10B,8795|hsa:23373,CRTC1,23373
cellular response to external stimulus	biological_process	GO:0071496	8	280	16746	1777537	0.000477726024125	0.000157521334296	0.0061760429421	0.582060298016	558|841|25959|476|26263|5049|81788|8795	http://amigo.geneontology.org/cgi-bin/amigo/term_details?term=GO:0071496	hsa:558,AXL,558|hsa:841,CASP8,841|hsa:25959,KANK2,25959|hsa:476,ATP1A1,476|hsa:26263,FBXO22,26263|hsa:5049,PAFAH1B2,5049|hsa:81788,NUAK2,81788|hsa:8795,TNFRSF10B,8795
regulation of mitotic cell cycle	biological_process	GO:0007346	8	411	16746	1777537	0.000477726024125	0.000231218815698	0.0451601988585	0.649553798865	55920|23326|5718|1977|54962|83903|25959|55159	http://amigo.geneontology.org/cgi-bin/amigo/term_details?term=GO:0007346	hsa:55920,RCC2,55920|hsa:23326,USP22,23326|hsa:5718,PSMD12,5718|hsa:1977,EIF4E,1977|hsa:54962,TIPIN,54962|hsa:83903,GSG2,83903|hsa:25959,KANK2,25959|hsa:55159,RFWD3,55159
response to radiation	biological_process	GO:0009314	8	451	16746	1777537	0.000477726024125	0.000253721863455	0.0689075780276	0.649553798865	4157|54962|4763|55159|58493|9768|50848|23373	http://amigo.geneontology.org/cgi-bin/amigo/term_details?term=GO:0009314	hsa:4157,MC1R,4157|hsa:54962,TIPIN,54962|hsa:4763,NF1,4763|hsa:55159,RFWD3,55159|hsa:58493,INIP,58493|hsa:9768,NS5ATP9,9768|hsa:50848,F11R,50848|hsa:23373,CRTC1,23373
posttranscriptional regulation of gene expression	biological_process	GO:0010608	8	470	16746	1777537	0.000477726024125	0.000264410811139	0.08243547766	0.649553798865	5433|387338|1994|51247|1977|10642|8994|22848	http://amigo.geneontology.org/cgi-bin/amigo/term_details?term=GO:0010608	hsa:5433,POLR2D,5433|hsa:387338,NSUN4,387338|hsa:1994,ELAVL1,1994|hsa:51247,PAIP2,51247|hsa:1977,EIF4E,1977|hsa:10642,IGF2BP1,10642|hsa:8994,LIMD1,8994|hsa:22848,AAK1,22848
protein targeting	biological_process	GO:0006605	8	553	16746	1777537	0.000477726024125	0.000311104635234	0.158155644428	0.651531168142	6774|6747|6745|4763|9516|5534|6158|23633	http://amigo.geneontology.org/cgi-bin/amigo/term_details?term=GO:0006605	hsa:6774,STAT3,6774|hsa:6747,SSR3,6747|hsa:6745,SSR1,6745|hsa:4763,NF1,4763|hsa:9516,LITAF,9516|hsa:5534,PPP3R1,5534|hsa:6158,RPL28,6158|hsa:23633,KPNA6,23633
cytokine production	biological_process	GO:0001816	8	557	16746	1777537	0.000477726024125	0.00031335494001	0.162443249272	0.651531168142	4157|10642|5293|56829|338557|9516|11128|558	http://amigo.geneontology.org/cgi-bin/amigo/term_details?term=GO:0001816	hsa:4157,MC1R,4157|hsa:10642,IGF2BP1,10642|hsa:5293,PIK3CD,5293|hsa:56829,ZC3HAV1,56829|hsa:338557,FFAR4,338557|hsa:9516,LITAF,9516|hsa:11128,POLR3A,11128|hsa:558,AXL,558
lipid biosynthetic process	biological_process	GO:0008610	8	574	16746	1777537	0.000477726024125	0.000322918735306	0.181249866444	0.659674397886	10400|171546|3638|11161|5293|476|6307|23760	http://amigo.geneontology.org/cgi-bin/amigo/term_details?term=GO:0008610	hsa:10400,PEMT,10400|hsa:171546,SPTSSA,171546|hsa:3638,INSIG1,3638|hsa:11161,C14orf1,11161|hsa:5293,PIK3CD,5293|hsa:476,ATP1A1,476|hsa:6307,MSMO1,6307|hsa:23760,PITPNB,23760
regulation of establishment of protein localization	biological_process	GO:0070201	8	625	16746	1777537	0.000477726024125	0.000351610121196	0.242700719254	0.671599091413	841|90007|338557|4763|7514|5534|171017|9516	http://amigo.geneontology.org/cgi-bin/amigo/term_details?term=GO:0070201	hsa:841,CASP8,841|hsa:90007,MIDN,90007|hsa:338557,FFAR4,338557|hsa:4763,NF1,4763|hsa:7514,XPO1,7514|hsa:5534,PPP3R1,5534|hsa:171017,ZNF384,171017|hsa:9516,LITAF,9516
negative regulation of cell differentiation	biological_process	GO:0045596	8	633	16746	1777537	0.000477726024125	0.000356110730747	0.252923173107	0.67199417205	2288|5433|1994|3638|6774|55920|8994|4763	http://amigo.geneontology.org/cgi-bin/amigo/term_details?term=GO:0045596	hsa:2288,FKBP4,2288|hsa:5433,POLR2D,5433|hsa:1994,ELAVL1,1994|hsa:3638,INSIG1,3638|hsa:6774,STAT3,6774|hsa:55920,RCC2,55920|hsa:8994,LIMD1,8994|hsa:4763,NF1,4763
protein ubiquitination	biological_process	GO:0016567	8	646	16746	1777537	0.000477726024125	0.000363424221268	0.269812096963	0.680056164144	23326|2188|5718|23077|115426|55159|26263|10238	http://amigo.geneontology.org/cgi-bin/amigo/term_details?term=GO:0016567	hsa:23326,USP22,23326|hsa:2188,FANCF,2188|hsa:5718,PSMD12,5718|hsa:23077,MYCBP2,23077|hsa:115426,UHRF2,115426|hsa:55159,RFWD3,55159|hsa:26263,FBXO22,26263|hsa:10238,DCAF7,10238
protein modification by small protein conjugation	biological_process	GO:0032446	8	689	16746	1777537	0.000477726024125	0.000387614997606	0.327630066368	0.698023620778	23326|2188|5718|23077|115426|55159|26263|10238	http://amigo.geneontology.org/cgi-bin/amigo/term_details?term=GO:0032446	hsa:23326,USP22,23326|hsa:2188,FANCF,2188|hsa:5718,PSMD12,5718|hsa:23077,MYCBP2,23077|hsa:115426,UHRF2,115426|hsa:55159,RFWD3,55159|hsa:26263,FBXO22,26263|hsa:10238,DCAF7,10238
response to lipid	biological_process	GO:0033993	8	711	16746	1777537	0.000477726024125	0.000399991673872	0.358012645671	0.718669834579	558|1728|6774|9516|841|25959|476|2355	http://amigo.geneontology.org/cgi-bin/amigo/term_details?term=GO:0033993	hsa:558,AXL,558|hsa:1728,NQO1,1728|hsa:6774,STAT3,6774|hsa:9516,LITAF,9516|hsa:841,CASP8,841|hsa:25959,KANK2,25959|hsa:476,ATP1A1,476|hsa:2355,FOSL2,2355
cellular macromolecular complex assembly	biological_process	GO:0034622	8	727	16746	1777537	0.000477726024125	0.000408992892975	0.380292742809	0.72418413038	2288|5433|387338|3638|3692|7259|8994|9555	http://amigo.geneontology.org/cgi-bin/amigo/term_details?term=GO:0034622	hsa:2288,FKBP4,2288|hsa:5433,POLR2D,5433|hsa:387338,NSUN4,387338|hsa:3638,INSIG1,3638|hsa:3692,EIF6,3692|hsa:7259,TSPYL1,7259|hsa:8994,LIMD1,8994|hsa:9555,H2AFY,9555
negative regulation of catalytic activity	biological_process	GO:0043086	8	735	16746	1777537	0.000477726024125	0.000413493502526	0.391463404984	0.726458518659	55920|1728|5718|1850|90007|22853|4763|9555	http://amigo.geneontology.org/cgi-bin/amigo/term_details?term=GO:0043086	hsa:55920,RCC2,55920|hsa:1728,NQO1,1728|hsa:5718,PSMD12,5718|hsa:1850,DUSP8,1850|hsa:90007,MIDN,90007|hsa:22853,LMTK2,22853|hsa:4763,NF1,4763|hsa:9555,H2AFY,9555
single-organism membrane organization	biological_process	GO:0044802	8	753	16746	1777537	0.000477726024125	0.000423619874017	0.416612994447	0.741191752347	841|3638|81619|6745|6747|5534|6158|50848	http://amigo.geneontology.org/cgi-bin/amigo/term_details?term=GO:0044802	hsa:841,CASP8,841|hsa:3638,INSIG1,3638|hsa:81619,TSPAN14,81619|hsa:6745,SSR1,6745|hsa:6747,SSR3,6747|hsa:5534,PPP3R1,5534|hsa:6158,RPL28,6158|hsa:50848,F11R,50848
regulation of kinase activity	biological_process	GO:0043549	8	764	16746	1777537	0.000477726024125	0.00042980821215	0.431958550698	0.74844829467	1850|467|90007|6745|4763|25778|9555|8795	http://amigo.geneontology.org/cgi-bin/amigo/term_details?term=GO:0043549	hsa:1850,DUSP8,1850|hsa:467,ATF3,467|hsa:90007,MIDN,90007|hsa:6745,SSR1,6745|hsa:4763,NF1,4763|hsa:25778,DSTYK,25778|hsa:9555,H2AFY,9555|hsa:8795,TNFRSF10B,8795
positive regulation of intracellular signal transduction	biological_process	GO:1902533	8	779	16746	1777537	0.000477726024125	0.000438246855058	0.452807488446	0.761423125381	558|841|56829|338557|9516|25778|8795|4157	http://amigo.geneontology.org/cgi-bin/amigo/term_details?term=GO:1902533	hsa:558,AXL,558|hsa:841,CASP8,841|hsa:56829,ZC3HAV1,56829|hsa:338557,FFAR4,338557|hsa:9516,LITAF,9516|hsa:25778,DSTYK,25778|hsa:8795,TNFRSF10B,8795|hsa:4157,MC1R,4157
protein modification by small protein conjugation or removal	biological_process	GO:0070647	8	779	16746	1777537	0.000477726024125	0.000438246855058	0.452807488446	0.761423125381	23326|2188|5718|23077|115426|55159|26263|10238	http://amigo.geneontology.org/cgi-bin/amigo/term_details?term=GO:0070647	hsa:23326,USP22,23326|hsa:2188,FANCF,2188|hsa:5718,PSMD12,5718|hsa:23077,MYCBP2,23077|hsa:115426,UHRF2,115426|hsa:55159,RFWD3,55159|hsa:26263,FBXO22,26263|hsa:10238,DCAF7,10238
negative regulation of developmental process	biological_process	GO:0051093	8	803	16746	1777537	0.000477726024125	0.000451748683712	0.485858281936	0.774123510247	2288|5433|1994|3638|6774|55920|8994|4763	http://amigo.geneontology.org/cgi-bin/amigo/term_details?term=GO:0051093	hsa:2288,FKBP4,2288|hsa:5433,POLR2D,5433|hsa:1994,ELAVL1,1994|hsa:3638,INSIG1,3638|hsa:6774,STAT3,6774|hsa:55920,RCC2,55920|hsa:8994,LIMD1,8994|hsa:4763,NF1,4763
carbohydrate metabolic process	biological_process	GO:0005975	8	851	16746	1777537	0.000477726024125	0.00047875234102	0.550111612989	0.782278428417	80162|6774|467|90007|9761|2519|130589|6487	http://amigo.geneontology.org/cgi-bin/amigo/term_details?term=GO:0005975	hsa:80162,ATHL1,80162|hsa:6774,STAT3,6774|hsa:467,ATF3,467|hsa:90007,MIDN,90007|hsa:9761,MLEC,9761|hsa:2519,FUCA2,2519|hsa:130589,GALM,130589|hsa:6487,ST3GAL3,6487
negative regulation of multicellular organismal process	biological_process	GO:0051241	8	873	16746	1777537	0.000477726024125	0.000491129017286	0.578439180297	0.79474055329	2288|558|6774|8994|338557|4763|476|4157	http://amigo.geneontology.org/cgi-bin/amigo/term_details?term=GO:0051241	hsa:2288,FKBP4,2288|hsa:558,AXL,558|hsa:6774,STAT3,6774|hsa:8994,LIMD1,8994|hsa:338557,FFAR4,338557|hsa:4763,NF1,4763|hsa:476,ATP1A1,476|hsa:4157,MC1R,4157
growth	biological_process	GO:0040007	8	876	16746	1777537	0.000477726024125	0.000492816745868	0.582237677539	0.79569576023	2121|694|6774|83787|4146|1735|4494|4490	http://amigo.geneontology.org/cgi-bin/amigo/term_details?term=GO:0040007	hsa:2121,EVC,2121|hsa:694,BTG1,694|hsa:6774,STAT3,6774|hsa:83787,ARMC10,83787|hsa:4146,MATN1,4146|hsa:1735,DIO3,1735|hsa:4494,MT1F,4494|hsa:4490,MT1B,4490
carboxylic acid metabolic process	biological_process	GO:0019752	8	886	16746	1777537	0.000477726024125	0.000498442507807	0.594780841003	0.799290856046	3638|1728|55066|6774|5718|113235|55157|6307	http://amigo.geneontology.org/cgi-bin/amigo/term_details?term=GO:0019752	hsa:3638,INSIG1,3638|hsa:1728,NQO1,1728|hsa:55066,PDPR,55066|hsa:6774,STAT3,6774|hsa:5718,PSMD12,5718|hsa:113235,SLC46A1,113235|hsa:55157,DARS2,55157|hsa:6307,MSMO1,6307
membrane organization	biological_process	GO:0061024	8	899	16746	1777537	0.000477726024125	0.000505755998328	0.610803647979	0.804491696152	841|3638|81619|6745|6747|5534|6158|50848	http://amigo.geneontology.org/cgi-bin/amigo/term_details?term=GO:0061024	hsa:841,CASP8,841|hsa:3638,INSIG1,3638|hsa:81619,TSPAN14,81619|hsa:6745,SSR1,6745|hsa:6747,SSR3,6747|hsa:5534,PPP3R1,5534|hsa:6158,RPL28,6158|hsa:50848,F11R,50848
negative regulation of molecular function	biological_process	GO:0044092	8	936	16746	1777537	0.000477726024125	0.000526571317503	0.654520610263	0.827917566316	55920|1728|5718|1850|90007|22853|4763|9555	http://amigo.geneontology.org/cgi-bin/amigo/term_details?term=GO:0044092	hsa:55920,RCC2,55920|hsa:1728,NQO1,1728|hsa:5718,PSMD12,5718|hsa:1850,DUSP8,1850|hsa:90007,MIDN,90007|hsa:22853,LMTK2,22853|hsa:4763,NF1,4763|hsa:9555,H2AFY,9555
chromosome organization	biological_process	GO:0051276	8	951	16746	1777537	0.000477726024125	0.000535009960412	0.671398069264	0.830753133356	23326|9918|7259|83903|23067|8019|9555|1108	http://amigo.geneontology.org/cgi-bin/amigo/term_details?term=GO:0051276	hsa:23326,USP22,23326|hsa:9918,NCAPD2,9918|hsa:7259,TSPYL1,7259|hsa:83903,GSG2,83903|hsa:23067,SETD1B,23067|hsa:8019,BRD3,8019|hsa:9555,H2AFY,9555|hsa:1108,CHD4,1108
response to wounding	biological_process	GO:0009611	8	978	16746	1777537	0.000477726024125	0.000550199517647	0.700481325896	0.845244167293	558|50848|2294|338557|4763|2677|9315|27345	http://amigo.geneontology.org/cgi-bin/amigo/term_details?term=GO:0009611	hsa:558,AXL,558|hsa:50848,F11R,50848|hsa:2294,FOXF1,2294|hsa:338557,FFAR4,338557|hsa:4763,NF1,4763|hsa:2677,GGCX,2677|hsa:9315,NREP,9315|hsa:27345,KCNMB4,27345
positive regulation of catalytic activity	biological_process	GO:0043085	8	1129	16746	1777537	0.000477726024125	0.000635148522928	0.831246749073	0.910187151295	841|5718|467|6745|4763|65979|25778|8795	http://amigo.geneontology.org/cgi-bin/amigo/term_details?term=GO:0043085	hsa:841,CASP8,841|hsa:5718,PSMD12,5718|hsa:467,ATF3,467|hsa:6745,SSR1,6745|hsa:4763,NF1,4763|hsa:65979,PHACTR4,65979|hsa:25778,DSTYK,25778|hsa:8795,TNFRSF10B,8795
regulation of protein modification process	biological_process	GO:0031399	8	1292	16746	1777537	0.000477726024125	0.000726848442536	0.917208317493	0.953476737752	5718|1850|467|6745|4763|26263|9555|8795	http://amigo.geneontology.org/cgi-bin/amigo/term_details?term=GO:0031399	hsa:5718,PSMD12,5718|hsa:1850,DUSP8,1850|hsa:467,ATF3,467|hsa:6745,SSR1,6745|hsa:4763,NF1,4763|hsa:26263,FBXO22,26263|hsa:9555,H2AFY,9555|hsa:8795,TNFRSF10B,8795
cell adhesion	biological_process	GO:0007155	8	1335	16746	1777537	0.000477726024125	0.000751039218874	0.932339974042	0.960791875478	55920|558|841|59339|5293|2294|4763|50848	http://amigo.geneontology.org/cgi-bin/amigo/term_details?term=GO:0007155	hsa:55920,RCC2,55920|hsa:558,AXL,558|hsa:841,CASP8,841|hsa:59339,PLEKHA2,59339|hsa:5293,PIK3CD,5293|hsa:2294,FOXF1,2294|hsa:4763,NF1,4763|hsa:50848,F11R,50848
biological adhesion	biological_process	GO:0022610	8	1341	16746	1777537	0.000477726024125	0.000754414676038	0.934246989136	0.961356326299	55920|558|841|59339|5293|2294|4763|50848	http://amigo.geneontology.org/cgi-bin/amigo/term_details?term=GO:0022610	hsa:55920,RCC2,55920|hsa:558,AXL,558|hsa:841,CASP8,841|hsa:59339,PLEKHA2,59339|hsa:5293,PIK3CD,5293|hsa:2294,FOXF1,2294|hsa:4763,NF1,4763|hsa:50848,F11R,50848
immune response	biological_process	GO:0006955	8	1377	16746	1777537	0.000477726024125	0.000774667419019	0.944729725788	0.969665129086	558|841|147179|5293|56829|5534|11128|2294	http://amigo.geneontology.org/cgi-bin/amigo/term_details?term=GO:0006955	hsa:558,AXL,558|hsa:841,CASP8,841|hsa:147179,WIPF2,147179|hsa:5293,PIK3CD,5293|hsa:56829,ZC3HAV1,56829|hsa:5534,PPP3R1,5534|hsa:11128,POLR3A,11128|hsa:2294,FOXF1,2294
ion transport	biological_process	GO:0006811	8	1434	16746	1777537	0.000477726024125	0.000806734262072	0.95831849847	0.975976463243	2288|2040|7809|22853|23760|476|113235|27345	http://amigo.geneontology.org/cgi-bin/amigo/term_details?term=GO:0006811	hsa:2288,FKBP4,2288|hsa:2040,STOM,2040|hsa:7809,BSND,7809|hsa:22853,LMTK2,22853|hsa:23760,PITPNB,23760|hsa:476,ATP1A1,476|hsa:113235,SLC46A1,113235|hsa:27345,KCNMB4,27345
translational initiation	biological_process	GO:0006413	7	252	16746	1777537	0.00041801027111	0.000141769200866	0.011596658979	0.649553798865	5433|51247|118487|1977|3692|84285|6158	http://amigo.geneontology.org/cgi-bin/amigo/term_details?term=GO:0006413	hsa:5433,POLR2D,5433|hsa:51247,PAIP2,51247|hsa:118487,CHCHD1,118487|hsa:1977,EIF4E,1977|hsa:3692,EIF6,3692|hsa:84285,EIF1AD,84285|hsa:6158,RPL28,6158
establishment of protein localization to membrane	biological_process	GO:0090150	7	320	16746	1777537	0.00041801027111	0.000180024382052	0.0354467246751	0.649553798865	841|81619|6745|6747|5534|6158|50848	http://amigo.geneontology.org/cgi-bin/amigo/term_details?term=GO:0090150	hsa:841,CASP8,841|hsa:81619,TSPAN14,81619|hsa:6745,SSR1,6745|hsa:6747,SSR3,6747|hsa:5534,PPP3R1,5534|hsa:6158,RPL28,6158|hsa:50848,F11R,50848
negative regulation of transport	biological_process	GO:0051051	7	392	16746	1777537	0.00041801027111	0.000220529868014	0.0829493199521	0.649553798865	3638|90007|2294|338557|4763|9516|9711	http://amigo.geneontology.org/cgi-bin/amigo/term_details?term=GO:0051051	hsa:3638,INSIG1,3638|hsa:90007,MIDN,90007|hsa:2294,FOXF1,2294|hsa:338557,FFAR4,338557|hsa:4763,NF1,4763|hsa:9516,LITAF,9516|hsa:9711,RUBICON,9711
DNA repair	biological_process	GO:0006281	7	426	16746	1777537	0.00041801027111	0.000239657458607	0.114005281	0.649553798865	5433|4157|55317|55159|58493|9768|2188	http://amigo.geneontology.org/cgi-bin/amigo/term_details?term=GO:0006281	hsa:5433,POLR2D,5433|hsa:4157,MC1R,4157|hsa:55317,AP5S1,55317|hsa:55159,RFWD3,55159|hsa:58493,INIP,58493|hsa:9768,NS5ATP9,9768|hsa:2188,FANCF,2188
regulation of intracellular transport	biological_process	GO:0032386	7	428	16746	1777537	0.00041801027111	0.000240782610995	0.115999407457	0.649553798865	841|3638|2294|4763|7514|5534|9516	http://amigo.geneontology.org/cgi-bin/amigo/term_details?term=GO:0032386	hsa:841,CASP8,841|hsa:3638,INSIG1,3638|hsa:2294,FOXF1,2294|hsa:4763,NF1,4763|hsa:7514,XPO1,7514|hsa:5534,PPP3R1,5534|hsa:9516,LITAF,9516
mitotic cell cycle phase transition	biological_process	GO:0044772	7	430	16746	1777537	0.00041801027111	0.000241907763383	0.118011618263	0.649553798865	55920|5718|1977|83903|25959|55159|55142	http://amigo.geneontology.org/cgi-bin/amigo/term_details?term=GO:0044772	hsa:55920,RCC2,55920|hsa:5718,PSMD12,5718|hsa:1977,EIF4E,1977|hsa:83903,GSG2,83903|hsa:25959,KANK2,25959|hsa:55159,RFWD3,55159|hsa:55142,HAUS2,55142
protein localization to membrane	biological_process	GO:0072657	7	431	16746	1777537	0.00041801027111	0.000242470339577	0.119024475434	0.649553798865	841|81619|6745|6747|5534|6158|50848	http://amigo.geneontology.org/cgi-bin/amigo/term_details?term=GO:0072657	hsa:841,CASP8,841|hsa:81619,TSPAN14,81619|hsa:6745,SSR1,6745|hsa:6747,SSR3,6747|hsa:5534,PPP3R1,5534|hsa:6158,RPL28,6158|hsa:50848,F11R,50848
negative regulation of cell cycle	biological_process	GO:0045786	7	460	16746	1777537	0.00041801027111	0.0002587850492	0.150292589025	0.649553798865	5718|54962|83903|115426|25959|55159|9555	http://amigo.geneontology.org/cgi-bin/amigo/term_details?term=GO:0045786	hsa:5718,PSMD12,5718|hsa:54962,TIPIN,54962|hsa:83903,GSG2,83903|hsa:115426,UHRF2,115426|hsa:25959,KANK2,25959|hsa:55159,RFWD3,55159|hsa:9555,H2AFY,9555
regulation of cellular catabolic process	biological_process	GO:0031329	7	482	16746	1777537	0.00041801027111	0.000271161725466	0.176303557794	0.659674397886	23326|5049|5718|6774|56829|26263|9711	http://amigo.geneontology.org/cgi-bin/amigo/term_details?term=GO:0031329	hsa:23326,USP22,23326|hsa:5049,PAFAH1B2,5049|hsa:5718,PSMD12,5718|hsa:6774,STAT3,6774|hsa:56829,ZC3HAV1,56829|hsa:26263,FBXO22,26263|hsa:9711,RUBICON,9711
regulation of cytokine production	biological_process	GO:0001817	7	500	16746	1777537	0.00041801027111	0.000281288096957	0.198902285876	0.659674397886	4157|10642|56829|338557|9516|11128|558	http://amigo.geneontology.org/cgi-bin/amigo/term_details?term=GO:0001817	hsa:4157,MC1R,4157|hsa:10642,IGF2BP1,10642|hsa:56829,ZC3HAV1,56829|hsa:338557,FFAR4,338557|hsa:9516,LITAF,9516|hsa:11128,POLR3A,11128|hsa:558,AXL,558
regulation of secretion by cell	biological_process	GO:1903530	7	537	16746	1777537	0.00041801027111	0.000302103416131	0.248515044609	0.671599091413	171017|90007|2294|338557|4763|27345|23025	http://amigo.geneontology.org/cgi-bin/amigo/term_details?term=GO:1903530	hsa:171017,ZNF384,171017|hsa:90007,MIDN,90007|hsa:2294,FOXF1,2294|hsa:338557,FFAR4,338557|hsa:4763,NF1,4763|hsa:27345,KCNMB4,27345|hsa:23025,UNC13A,23025
microtubule-based process	biological_process	GO:0007017	7	543	16746	1777537	0.00041801027111	0.000305478873295	0.25689995937	0.676415495418	2288|55920|51072|7514|9768|55142|1108	http://amigo.geneontology.org/cgi-bin/amigo/term_details?term=GO:0007017	hsa:2288,FKBP4,2288|hsa:55920,RCC2,55920|hsa:51072,MEMO1,51072|hsa:7514,XPO1,7514|hsa:9768,NS5ATP9,9768|hsa:55142,HAUS2,55142|hsa:1108,CHD4,1108
actin filament-based process	biological_process	GO:0030029	7	563	16746	1777537	0.00041801027111	0.000316730397173	0.285401432726	0.686453995913	57553|57477|4763|476|65979|81788|50848	http://amigo.geneontology.org/cgi-bin/amigo/term_details?term=GO:0030029	hsa:57553,MICAL3,57553|hsa:57477,SHROOM4,57477|hsa:4763,NF1,4763|hsa:476,ATP1A1,476|hsa:65979,PHACTR4,65979|hsa:81788,NUAK2,81788|hsa:50848,F11R,50848
regulation of protein transport	biological_process	GO:0051223	7	568	16746	1777537	0.00041801027111	0.000319543278143	0.292643436716	0.690856145714	90007|338557|4763|7514|5534|171017|9516	http://amigo.geneontology.org/cgi-bin/amigo/term_details?term=GO:0051223	hsa:90007,MIDN,90007|hsa:338557,FFAR4,338557|hsa:4763,NF1,4763|hsa:7514,XPO1,7514|hsa:5534,PPP3R1,5534|hsa:171017,ZNF384,171017|hsa:9516,LITAF,9516
regulation of secretion	biological_process	GO:0051046	7	587	16746	1777537	0.00041801027111	0.000330232225827	0.320505519294	0.698023620778	171017|90007|2294|338557|4763|27345|23025	http://amigo.geneontology.org/cgi-bin/amigo/term_details?term=GO:0051046	hsa:171017,ZNF384,171017|hsa:90007,MIDN,90007|hsa:2294,FOXF1,2294|hsa:338557,FFAR4,338557|hsa:4763,NF1,4763|hsa:27345,KCNMB4,27345|hsa:23025,UNC13A,23025
mRNA metabolic process	biological_process	GO:0016071	7	594	16746	1777537	0.00041801027111	0.000334170259184	0.330883952127	0.698023620778	5433|1977|56829|9128|51503|6158|23450	http://amigo.geneontology.org/cgi-bin/amigo/term_details?term=GO:0016071	hsa:5433,POLR2D,5433|hsa:1977,EIF4E,1977|hsa:56829,ZC3HAV1,56829|hsa:9128,PRPF4,9128|hsa:51503,CWC15,51503|hsa:6158,RPL28,6158|hsa:23450,SF3B3,23450
single-organism carbohydrate metabolic process	biological_process	GO:0044723	7	669	16746	1777537	0.00041801027111	0.000376363473728	0.443455773981	0.755552995929	6774|467|90007|9761|2519|130589|6487	http://amigo.geneontology.org/cgi-bin/amigo/term_details?term=GO:0044723	hsa:6774,STAT3,6774|hsa:467,ATF3,467|hsa:90007,MIDN,90007|hsa:9761,MLEC,9761|hsa:2519,FUCA2,2519|hsa:130589,GALM,130589|hsa:6487,ST3GAL3,6487
regulation of cell development	biological_process	GO:0060284	7	680	16746	1777537	0.00041801027111	0.000382551811861	0.459852308218	0.764390437607	2288|55920|1994|6774|4763|26263|9315	http://amigo.geneontology.org/cgi-bin/amigo/term_details?term=GO:0060284	hsa:2288,FKBP4,2288|hsa:55920,RCC2,55920|hsa:1994,ELAVL1,1994|hsa:6774,STAT3,6774|hsa:4763,NF1,4763|hsa:26263,FBXO22,26263|hsa:9315,NREP,9315
protein catabolic process	biological_process	GO:0030163	7	681	16746	1777537	0.00041801027111	0.000383114388055	0.46133788792	0.764558619068	23326|841|5718|23077|115426|7514|26263	http://amigo.geneontology.org/cgi-bin/amigo/term_details?term=GO:0030163	hsa:23326,USP22,23326|hsa:841,CASP8,841|hsa:5718,PSMD12,5718|hsa:23077,MYCBP2,23077|hsa:115426,UHRF2,115426|hsa:7514,XPO1,7514|hsa:26263,FBXO22,26263
chromatin organization	biological_process	GO:0006325	7	690	16746	1777537	0.00041801027111	0.0003881775738	0.474664663735	0.77130723179	23326|7259|83903|23067|8019|9555|1108	http://amigo.geneontology.org/cgi-bin/amigo/term_details?term=GO:0006325	hsa:23326,USP22,23326|hsa:7259,TSPYL1,7259|hsa:83903,GSG2,83903|hsa:23067,SETD1B,23067|hsa:8019,BRD3,8019|hsa:9555,H2AFY,9555|hsa:1108,CHD4,1108
response to organic cyclic compound	biological_process	GO:0014070	7	715	16746	1777537	0.00041801027111	0.000402241978648	0.51118660946	0.779774226661	841|1728|6774|2294|25959|476|2355	http://amigo.geneontology.org/cgi-bin/amigo/term_details?term=GO:0014070	hsa:841,CASP8,841|hsa:1728,NQO1,1728|hsa:6774,STAT3,6774|hsa:2294,FOXF1,2294|hsa:25959,KANK2,25959|hsa:476,ATP1A1,476|hsa:2355,FOSL2,2355
response to biotic stimulus	biological_process	GO:0009607	7	721	16746	1777537	0.00041801027111	0.000405617435811	0.519822690025	0.779774226661	387733|558|841|56829|9516|2519|11128	http://amigo.geneontology.org/cgi-bin/amigo/term_details?term=GO:0009607	hsa:387733,IFITM5,387733|hsa:558,AXL,558|hsa:841,CASP8,841|hsa:56829,ZC3HAV1,56829|hsa:9516,LITAF,9516|hsa:2519,FUCA2,2519|hsa:11128,POLR3A,11128
nitrogen compound transport	biological_process	GO:0071705	7	723	16746	1777537	0.00041801027111	0.000406742588199	0.522688907303	0.779774226661	5433|1977|90007|10642|113235|7514|9516	http://amigo.geneontology.org/cgi-bin/amigo/term_details?term=GO:0071705	hsa:5433,POLR2D,5433|hsa:1977,EIF4E,1977|hsa:90007,MIDN,90007|hsa:10642,IGF2BP1,10642|hsa:113235,SLC46A1,113235|hsa:7514,XPO1,7514|hsa:9516,LITAF,9516
cellular response to oxygen-containing compound	biological_process	GO:1901701	7	813	16746	1777537	0.00041801027111	0.000457374445651	0.643520246273	0.821859544727	558|1728|6774|1977|25959|23235|9516	http://amigo.geneontology.org/cgi-bin/amigo/term_details?term=GO:1901701	hsa:558,AXL,558|hsa:1728,NQO1,1728|hsa:6774,STAT3,6774|hsa:1977,EIF4E,1977|hsa:25959,KANK2,25959|hsa:23235,SIK2,23235|hsa:9516,LITAF,9516
negative regulation of protein metabolic process	biological_process	GO:0051248	7	835	16746	1777537	0.00041801027111	0.000469751121918	0.67017953677	0.830753133356	51247|5718|1850|23077|10642|4763|9555	http://amigo.geneontology.org/cgi-bin/amigo/term_details?term=GO:0051248	hsa:51247,PAIP2,51247|hsa:5718,PSMD12,5718|hsa:1850,DUSP8,1850|hsa:23077,MYCBP2,23077|hsa:10642,IGF2BP1,10642|hsa:4763,NF1,4763|hsa:9555,H2AFY,9555
response to hormone	biological_process	GO:0009725	7	839	16746	1777537	0.00041801027111	0.000472001426693	0.674891192492	0.830753133356	841|1728|6774|1977|476|23235|2355	http://amigo.geneontology.org/cgi-bin/amigo/term_details?term=GO:0009725	hsa:841,CASP8,841|hsa:1728,NQO1,1728|hsa:6774,STAT3,6774|hsa:1977,EIF4E,1977|hsa:476,ATP1A1,476|hsa:23235,SIK2,23235|hsa:2355,FOSL2,2355
central nervous system development	biological_process	GO:0007417	7	839	16746	1777537	0.00041801027111	0.000472001426693	0.674891192492	0.830753133356	5013|558|6774|57477|23077|4763|5049	http://amigo.geneontology.org/cgi-bin/amigo/term_details?term=GO:0007417	hsa:5013,OTX1,5013|hsa:558,AXL,558|hsa:6774,STAT3,6774|hsa:57477,SHROOM4,57477|hsa:23077,MYCBP2,23077|hsa:4763,NF1,4763|hsa:5049,PAFAH1B2,5049
negative regulation of cell death	biological_process	GO:0060548	7	854	16746	1777537	0.00041801027111	0.000480440069602	0.692180400731	0.842526210927	558|841|5718|6774|338557|25959|81788	http://amigo.geneontology.org/cgi-bin/amigo/term_details?term=GO:0060548	hsa:558,AXL,558|hsa:841,CASP8,841|hsa:5718,PSMD12,5718|hsa:6774,STAT3,6774|hsa:338557,FFAR4,338557|hsa:25959,KANK2,25959|hsa:81788,NUAK2,81788
innate immune response	biological_process	GO:0045087	7	881	16746	1777537	0.00041801027111	0.000495629626838	0.721765440028	0.852513649817	558|841|147179|5293|56829|5534|11128	http://amigo.geneontology.org/cgi-bin/amigo/term_details?term=GO:0045087	hsa:558,AXL,558|hsa:841,CASP8,841|hsa:147179,WIPF2,147179|hsa:5293,PIK3CD,5293|hsa:56829,ZC3HAV1,56829|hsa:5534,PPP3R1,5534|hsa:11128,POLR3A,11128
cellular lipid metabolic process	biological_process	GO:0044255	7	910	16746	1777537	0.00041801027111	0.000511944336461	0.751311336165	0.865084267016	10400|171546|3638|55066|5293|23760|6307	http://amigo.geneontology.org/cgi-bin/amigo/term_details?term=GO:0044255	hsa:10400,PEMT,10400|hsa:171546,SPTSSA,171546|hsa:3638,INSIG1,3638|hsa:55066,PDPR,55066|hsa:5293,PIK3CD,5293|hsa:23760,PITPNB,23760|hsa:6307,MSMO1,6307
positive regulation of phosphate metabolic process	biological_process	GO:0045937	7	936	16746	1777537	0.00041801027111	0.000526571317503	0.775833843176	0.876577996842	4157|467|6745|338557|4763|25778|8795	http://amigo.geneontology.org/cgi-bin/amigo/term_details?term=GO:0045937	hsa:4157,MC1R,4157|hsa:467,ATF3,467|hsa:6745,SSR1,6745|hsa:338557,FFAR4,338557|hsa:4763,NF1,4763|hsa:25778,DSTYK,25778|hsa:8795,TNFRSF10B,8795
positive regulation of phosphorus metabolic process	biological_process	GO:0010562	7	936	16746	1777537	0.00041801027111	0.000526571317503	0.775833843176	0.876577996842	4157|467|6745|338557|4763|25778|8795	http://amigo.geneontology.org/cgi-bin/amigo/term_details?term=GO:0010562	hsa:4157,MC1R,4157|hsa:467,ATF3,467|hsa:6745,SSR1,6745|hsa:338557,FFAR4,338557|hsa:4763,NF1,4763|hsa:25778,DSTYK,25778|hsa:8795,TNFRSF10B,8795
oxidation-reduction process	biological_process	GO:0055114	7	1005	16746	1777537	0.00041801027111	0.000565389074883	0.832136241055	0.910452407895	57553|1728|55066|1735|84293|57179|6307	http://amigo.geneontology.org/cgi-bin/amigo/term_details?term=GO:0055114	hsa:57553,MICAL3,57553|hsa:1728,NQO1,1728|hsa:55066,PDPR,55066|hsa:1735,DIO3,1735|hsa:84293,FAM213A,84293|hsa:57179,p60MONOX,57179|hsa:6307,MSMO1,6307
single organism reproductive process	biological_process	GO:0044702	7	1012	16746	1777537	0.00041801027111	0.00056932710824	0.837163660537	0.913584341211	2288|558|51247|841|5049|2188|23633	http://amigo.geneontology.org/cgi-bin/amigo/term_details?term=GO:0044702	hsa:2288,FKBP4,2288|hsa:558,AXL,558|hsa:51247,PAIP2,51247|hsa:841,CASP8,841|hsa:5049,PAFAH1B2,5049|hsa:2188,FANCF,2188|hsa:23633,KPNA6,23633
regulation of response to stress	biological_process	GO:0080134	7	1029	16746	1777537	0.00041801027111	0.000578890903537	0.848873535947	0.919467741709	2288|841|56829|2294|338557|55159|5049	http://amigo.geneontology.org/cgi-bin/amigo/term_details?term=GO:0080134	hsa:2288,FKBP4,2288|hsa:841,CASP8,841|hsa:56829,ZC3HAV1,56829|hsa:2294,FOXF1,2294|hsa:338557,FFAR4,338557|hsa:55159,RFWD3,55159|hsa:5049,PAFAH1B2,5049
neurological system process	biological_process	GO:0050877	7	1164	16746	1777537	0.00041801027111	0.000654838689715	0.919462090288	0.954286773492	4157|51247|57477|338557|4763|27345|23373	http://amigo.geneontology.org/cgi-bin/amigo/term_details?term=GO:0050877	hsa:4157,MC1R,4157|hsa:51247,PAIP2,51247|hsa:57477,SHROOM4,57477|hsa:338557,FFAR4,338557|hsa:4763,NF1,4763|hsa:27345,KCNMB4,27345|hsa:23373,CRTC1,23373
cell morphogenesis	biological_process	GO:0000902	7	1175	16746	1777537	0.00041801027111	0.000661027027848	0.923692940169	0.956091294459	55920|79867|558|9203|4146|23077|8994	http://amigo.geneontology.org/cgi-bin/amigo/term_details?term=GO:0000902	hsa:55920,RCC2,55920|hsa:79867,TCTN2,79867|hsa:558,AXL,558|hsa:9203,ZMYM3,9203|hsa:4146,MATN1,4146|hsa:23077,MYCBP2,23077|hsa:8994,LIMD1,8994
positive regulation of multicellular organismal process	biological_process	GO:0051240	7	1226	16746	1777537	0.00041801027111	0.000689718413738	0.940870417929	0.966286970956	558|694|1735|56829|841|476|11128	http://amigo.geneontology.org/cgi-bin/amigo/term_details?term=GO:0051240	hsa:558,AXL,558|hsa:694,BTG1,694|hsa:1735,DIO3,1735|hsa:56829,ZC3HAV1,56829|hsa:841,CASP8,841|hsa:476,ATP1A1,476|hsa:11128,POLR3A,11128
cellular component morphogenesis	biological_process	GO:0032989	7	1258	16746	1777537	0.00041801027111	0.000707720851943	0.94981089918	0.972156680703	55920|79867|558|9203|4146|23077|8994	http://amigo.geneontology.org/cgi-bin/amigo/term_details?term=GO:0032989	hsa:55920,RCC2,55920|hsa:79867,TCTN2,79867|hsa:558,AXL,558|hsa:9203,ZMYM3,9203|hsa:4146,MATN1,4146|hsa:23077,MYCBP2,23077|hsa:8994,LIMD1,8994
regulation of cell cycle phase transition	biological_process	GO:1901987	6	236	16746	1777537	0.000358294518094	0.000132767981764	0.027137209635	0.649553798865	55920|5718|83903|25959|55159|9555	http://amigo.geneontology.org/cgi-bin/amigo/term_details?term=GO:1901987	hsa:55920,RCC2,55920|hsa:5718,PSMD12,5718|hsa:83903,GSG2,83903|hsa:25959,KANK2,25959|hsa:55159,RFWD3,55159|hsa:9555,H2AFY,9555
regulation of translation	biological_process	GO:0006417	6	267	16746	1777537	0.000358294518094	0.000150207843775	0.0444809226894	0.649553798865	5433|387338|1994|51247|1977|10642	http://amigo.geneontology.org/cgi-bin/amigo/term_details?term=GO:0006417	hsa:5433,POLR2D,5433|hsa:387338,NSUN4,387338|hsa:1994,ELAVL1,1994|hsa:51247,PAIP2,51247|hsa:1977,EIF4E,1977|hsa:10642,IGF2BP1,10642
protein localization to nucleus	biological_process	GO:0034504	6	293	16746	1777537	0.000358294518094	0.000164834824817	0.0633773432742	0.649553798865	6774|4763|7514|5534|23633|9516	http://amigo.geneontology.org/cgi-bin/amigo/term_details?term=GO:0034504	hsa:6774,STAT3,6774|hsa:4763,NF1,4763|hsa:7514,XPO1,7514|hsa:5534,PPP3R1,5534|hsa:23633,KPNA6,23633|hsa:9516,LITAF,9516
regulation of cellular protein localization	biological_process	GO:1903827	6	357	16746	1777537	0.000358294518094	0.000200839701227	0.126956871523	0.649553798865	55920|841|4763|7514|5534|9516	http://amigo.geneontology.org/cgi-bin/amigo/term_details?term=GO:1903827	hsa:55920,RCC2,55920|hsa:841,CASP8,841|hsa:4763,NF1,4763|hsa:7514,XPO1,7514|hsa:5534,PPP3R1,5534|hsa:9516,LITAF,9516
microtubule cytoskeleton organization	biological_process	GO:0000226	6	364	16746	1777537	0.000358294518094	0.000204777734584	0.135301459132	0.649553798865	2288|55920|7514|9768|55142|1108	http://amigo.geneontology.org/cgi-bin/amigo/term_details?term=GO:0000226	hsa:2288,FKBP4,2288|hsa:55920,RCC2,55920|hsa:7514,XPO1,7514|hsa:9768,NS5ATP9,9768|hsa:55142,HAUS2,55142|hsa:1108,CHD4,1108
mitotic nuclear division	biological_process	GO:0007067	6	385	16746	1777537	0.000358294518094	0.000216591834657	0.161806697718	0.651531168142	55920|9918|10726|54962|83903|55142	http://amigo.geneontology.org/cgi-bin/amigo/term_details?term=GO:0007067	hsa:55920,RCC2,55920|hsa:9918,NCAPD2,9918|hsa:10726,NUDC,10726|hsa:54962,TIPIN,54962|hsa:83903,GSG2,83903|hsa:55142,HAUS2,55142
response to inorganic substance	biological_process	GO:0010035	6	387	16746	1777537	0.000358294518094	0.000217716987044	0.164440336984	0.655276885808	1728|558|841|4494|4490|27345	http://amigo.geneontology.org/cgi-bin/amigo/term_details?term=GO:0010035	hsa:1728,NQO1,1728|hsa:558,AXL,558|hsa:841,CASP8,841|hsa:4494,MT1F,4494|hsa:4490,MT1B,4490|hsa:27345,KCNMB4,27345
response to drug	biological_process	GO:0042493	6	395	16746	1777537	0.000358294518094	0.000222217596596	0.175153868448	0.659674397886	6774|7372|113235|7514|476|2355	http://amigo.geneontology.org/cgi-bin/amigo/term_details?term=GO:0042493	hsa:6774,STAT3,6774|hsa:7372,UMPS,7372|hsa:113235,SLC46A1,113235|hsa:7514,XPO1,7514|hsa:476,ATP1A1,476|hsa:2355,FOSL2,2355
leukocyte differentiation	biological_process	GO:0002521	6	423	16746	1777537	0.000358294518094	0.000237969730025	0.214718745292	0.665948943597	558|841|863|5293|4763|84293	http://amigo.geneontology.org/cgi-bin/amigo/term_details?term=GO:0002521	hsa:558,AXL,558|hsa:841,CASP8,841|hsa:863,CBFA2T3,863|hsa:5293,PIK3CD,5293|hsa:4763,NF1,4763|hsa:84293,FAM213A,84293
response to extracellular stimulus	biological_process	GO:0009991	6	426	16746	1777537	0.000358294518094	0.000239657458607	0.219130044953	0.668290992969	26263|1728|25959|5049|81788|558	http://amigo.geneontology.org/cgi-bin/amigo/term_details?term=GO:0009991	hsa:26263,FBXO22,26263|hsa:1728,NQO1,1728|hsa:25959,KANK2,25959|hsa:5049,PAFAH1B2,5049|hsa:81788,NUAK2,81788|hsa:558,AXL,558
organelle assembly	biological_process	GO:0070925	6	429	16746	1777537	0.000358294518094	0.000241345187189	0.223571433786	0.668332761182	79867|3692|8994|387338|55142|1108	http://amigo.geneontology.org/cgi-bin/amigo/term_details?term=GO:0070925	hsa:79867,TCTN2,79867|hsa:3692,EIF6,3692|hsa:8994,LIMD1,8994|hsa:387338,NSUN4,387338|hsa:55142,HAUS2,55142|hsa:1108,CHD4,1108
mitochondrion organization	biological_process	GO:0007005	6	457	16746	1777537	0.000358294518094	0.000257097320618	0.266313825623	0.680056164144	387338|841|118487|5534|55157|10102	http://amigo.geneontology.org/cgi-bin/amigo/term_details?term=GO:0007005	hsa:387338,NSUN4,387338|hsa:841,CASP8,841|hsa:118487,CHCHD1,118487|hsa:5534,PPP3R1,5534|hsa:55157,DARS2,55157|hsa:10102,TSFM,10102
sensory organ development	biological_process	GO:0007423	6	498	16746	1777537	0.000358294518094	0.000280162944569	0.331974740972	0.698023620778	5013|3638|6774|4763|65979|1889	http://amigo.geneontology.org/cgi-bin/amigo/term_details?term=GO:0007423	hsa:5013,OTX1,5013|hsa:3638,INSIG1,3638|hsa:6774,STAT3,6774|hsa:4763,NF1,4763|hsa:65979,PHACTR4,65979|hsa:1889,ECE1,1889
nuclear division	biological_process	GO:0000280	6	505	16746	1777537	0.000358294518094	0.000284100977926	0.343409712818	0.708631758711	55920|9918|10726|54962|83903|55142	http://amigo.geneontology.org/cgi-bin/amigo/term_details?term=GO:0000280	hsa:55920,RCC2,55920|hsa:9918,NCAPD2,9918|hsa:10726,NUDC,10726|hsa:54962,TIPIN,54962|hsa:83903,GSG2,83903|hsa:55142,HAUS2,55142
actin cytoskeleton organization	biological_process	GO:0030036	6	512	16746	1777537	0.000358294518094	0.000288039011284	0.354881330249	0.716583962973	57553|57477|4763|65979|81788|50848	http://amigo.geneontology.org/cgi-bin/amigo/term_details?term=GO:0030036	hsa:57553,MICAL3,57553|hsa:57477,SHROOM4,57477|hsa:4763,NF1,4763|hsa:65979,PHACTR4,65979|hsa:81788,NUAK2,81788|hsa:50848,F11R,50848
organic hydroxy compound metabolic process	biological_process	GO:1901615	6	521	16746	1777537	0.000358294518094	0.000293102197029	0.369667305101	0.72418413038	10400|4157|3638|1735|11161|6307	http://amigo.geneontology.org/cgi-bin/amigo/term_details?term=GO:1901615	hsa:10400,PEMT,10400|hsa:4157,MC1R,4157|hsa:3638,INSIG1,3638|hsa:1735,DIO3,1735|hsa:11161,C14orf1,11161|hsa:6307,MSMO1,6307
organelle fission	biological_process	GO:0048285	6	537	16746	1777537	0.000358294518094	0.000302103416131	0.395991436317	0.728037255834	55920|9918|10726|54962|83903|55142	http://amigo.geneontology.org/cgi-bin/amigo/term_details?term=GO:0048285	hsa:55920,RCC2,55920|hsa:9918,NCAPD2,9918|hsa:10726,NUDC,10726|hsa:54962,TIPIN,54962|hsa:83903,GSG2,83903|hsa:55142,HAUS2,55142
positive regulation of apoptotic process	biological_process	GO:0043065	6	547	16746	1777537	0.000358294518094	0.000307729178071	0.412424732977	0.739287867127	841|1728|4763|5534|694|8795	http://amigo.geneontology.org/cgi-bin/amigo/term_details?term=GO:0043065	hsa:841,CASP8,841|hsa:1728,NQO1,1728|hsa:4763,NF1,4763|hsa:5534,PPP3R1,5534|hsa:694,BTG1,694|hsa:8795,TNFRSF10B,8795
muscle structure development	biological_process	GO:0061061	6	548	16746	1777537	0.000358294518094	0.000308291754264	0.414065861663	0.739287867127	2121|694|467|2294|4763|26263	http://amigo.geneontology.org/cgi-bin/amigo/term_details?term=GO:0061061	hsa:2121,EVC,2121|hsa:694,BTG1,694|hsa:467,ATF3,467|hsa:2294,FOXF1,2294|hsa:4763,NF1,4763|hsa:26263,FBXO22,26263
organophosphate biosynthetic process	biological_process	GO:0090407	6	551	16746	1777537	0.000358294518094	0.000309979482846	0.418986087887	0.741325070448	10400|4157|7372|5293|23760|4763	http://amigo.geneontology.org/cgi-bin/amigo/term_details?term=GO:0090407	hsa:10400,PEMT,10400|hsa:4157,MC1R,4157|hsa:7372,UMPS,7372|hsa:5293,PIK3CD,5293|hsa:23760,PITPNB,23760|hsa:4763,NF1,4763
positive regulation of programmed cell death	biological_process	GO:0043068	6	552	16746	1777537	0.000358294518094	0.00031054205904	0.420625021215	0.741762469505	841|1728|4763|5534|694|8795	http://amigo.geneontology.org/cgi-bin/amigo/term_details?term=GO:0043068	hsa:841,CASP8,841|hsa:1728,NQO1,1728|hsa:4763,NF1,4763|hsa:5534,PPP3R1,5534|hsa:694,BTG1,694|hsa:8795,TNFRSF10B,8795
regulation of growth	biological_process	GO:0040008	6	568	16746	1777537	0.000358294518094	0.000319543278143	0.446746738885	0.757441236679	694|6774|83787|1735|4494|4490	http://amigo.geneontology.org/cgi-bin/amigo/term_details?term=GO:0040008	hsa:694,BTG1,694|hsa:6774,STAT3,6774|hsa:83787,ARMC10,83787|hsa:1735,DIO3,1735|hsa:4494,MT1F,4494|hsa:4490,MT1B,4490
embryonic morphogenesis	biological_process	GO:0048598	6	572	16746	1777537	0.000358294518094	0.000321793582918	0.45324034144	0.761423125381	5013|3638|841|2294|65979|1889	http://amigo.geneontology.org/cgi-bin/amigo/term_details?term=GO:0048598	hsa:5013,OTX1,5013|hsa:3638,INSIG1,3638|hsa:841,CASP8,841|hsa:2294,FOXF1,2294|hsa:65979,PHACTR4,65979|hsa:1889,ECE1,1889
positive regulation of cell death	biological_process	GO:0010942	6	573	16746	1777537	0.000358294518094	0.000322356159112	0.454861011944	0.762438411885	841|1728|4763|5534|694|8795	http://amigo.geneontology.org/cgi-bin/amigo/term_details?term=GO:0010942	hsa:841,CASP8,841|hsa:1728,NQO1,1728|hsa:4763,NF1,4763|hsa:5534,PPP3R1,5534|hsa:694,BTG1,694|hsa:8795,TNFRSF10B,8795
chromatin modification	biological_process	GO:0016568	6	585	16746	1777537	0.000358294518094	0.000329107073439	0.474213545641	0.770871017952	23326|83903|23067|8019|9555|1108	http://amigo.geneontology.org/cgi-bin/amigo/term_details?term=GO:0016568	hsa:23326,USP22,23326|hsa:83903,GSG2,83903|hsa:23067,SETD1B,23067|hsa:8019,BRD3,8019|hsa:9555,H2AFY,9555|hsa:1108,CHD4,1108
inflammatory response	biological_process	GO:0006954	6	588	16746	1777537	0.000358294518094	0.000330794802021	0.479021404385	0.77331099463	558|6774|5293|2294|338557|50848	http://amigo.geneontology.org/cgi-bin/amigo/term_details?term=GO:0006954	hsa:558,AXL,558|hsa:6774,STAT3,6774|hsa:5293,PIK3CD,5293|hsa:2294,FOXF1,2294|hsa:338557,FFAR4,338557|hsa:50848,F11R,50848
chordate embryonic development	biological_process	GO:0043009	6	615	16746	1777537	0.000358294518094	0.000345984359257	0.521626996402	0.779774226661	841|2294|4763|65979|1889|23760	http://amigo.geneontology.org/cgi-bin/amigo/term_details?term=GO:0043009	hsa:841,CASP8,841|hsa:2294,FOXF1,2294|hsa:4763,NF1,4763|hsa:65979,PHACTR4,65979|hsa:1889,ECE1,1889|hsa:23760,PITPNB,23760
embryo development ending in birth or egg hatching	biological_process	GO:0009792	6	621	16746	1777537	0.000358294518094	0.00034935981642	0.530909135292	0.779774226661	841|2294|4763|65979|1889|23760	http://amigo.geneontology.org/cgi-bin/amigo/term_details?term=GO:0009792	hsa:841,CASP8,841|hsa:2294,FOXF1,2294|hsa:4763,NF1,4763|hsa:65979,PHACTR4,65979|hsa:1889,ECE1,1889|hsa:23760,PITPNB,23760
cellular response to growth factor stimulus	biological_process	GO:0071363	6	667	16746	1777537	0.000358294518094	0.00037523832134	0.59930407036	0.800452369582	6774|5293|7514|25778|50848|9315	http://amigo.geneontology.org/cgi-bin/amigo/term_details?term=GO:0071363	hsa:6774,STAT3,6774|hsa:5293,PIK3CD,5293|hsa:7514,XPO1,7514|hsa:25778,DSTYK,25778|hsa:50848,F11R,50848|hsa:9315,NREP,9315
response to growth factor	biological_process	GO:0070848	6	684	16746	1777537	0.000358294518094	0.000384802116637	0.623176870407	0.811799379085	6774|5293|7514|25778|50848|9315	http://amigo.geneontology.org/cgi-bin/amigo/term_details?term=GO:0070848	hsa:6774,STAT3,6774|hsa:5293,PIK3CD,5293|hsa:7514,XPO1,7514|hsa:25778,DSTYK,25778|hsa:50848,F11R,50848|hsa:9315,NREP,9315
response to other organism	biological_process	GO:0051707	6	690	16746	1777537	0.000358294518094	0.0003881775738	0.631404496212	0.815810382927	558|841|56829|9516|2519|11128	http://amigo.geneontology.org/cgi-bin/amigo/term_details?term=GO:0051707	hsa:558,AXL,558|hsa:841,CASP8,841|hsa:56829,ZC3HAV1,56829|hsa:9516,LITAF,9516|hsa:2519,FUCA2,2519|hsa:11128,POLR3A,11128
response to external biotic stimulus	biological_process	GO:0043207	6	690	16746	1777537	0.000358294518094	0.0003881775738	0.631404496212	0.815810382927	558|841|56829|9516|2519|11128	http://amigo.geneontology.org/cgi-bin/amigo/term_details?term=GO:0043207	hsa:558,AXL,558|hsa:841,CASP8,841|hsa:56829,ZC3HAV1,56829|hsa:9516,LITAF,9516|hsa:2519,FUCA2,2519|hsa:11128,POLR3A,11128
hemopoiesis	biological_process	GO:0030097	6	695	16746	1777537	0.000358294518094	0.00039099045477	0.63817972907	0.819419661462	558|841|863|5293|4763|84293	http://amigo.geneontology.org/cgi-bin/amigo/term_details?term=GO:0030097	hsa:558,AXL,558|hsa:841,CASP8,841|hsa:863,CBFA2T3,863|hsa:5293,PIK3CD,5293|hsa:4763,NF1,4763|hsa:84293,FAM213A,84293
organonitrogen compound biosynthetic process	biological_process	GO:1901566	6	700	16746	1777537	0.000358294518094	0.000393803335739	0.644880213719	0.822670647489	10400|4157|171546|7372|4763|6487	http://amigo.geneontology.org/cgi-bin/amigo/term_details?term=GO:1901566	hsa:10400,PEMT,10400|hsa:4157,MC1R,4157|hsa:171546,SPTSSA,171546|hsa:7372,UMPS,7372|hsa:4763,NF1,4763|hsa:6487,ST3GAL3,6487
regulation of protein kinase activity	biological_process	GO:0045859	6	719	16746	1777537	0.000358294518094	0.000404492283424	0.669646034062	0.830753133356	1850|467|6745|4763|9555|8795	http://amigo.geneontology.org/cgi-bin/amigo/term_details?term=GO:0045859	hsa:1850,DUSP8,1850|hsa:467,ATF3,467|hsa:6745,SSR1,6745|hsa:4763,NF1,4763|hsa:9555,H2AFY,9555|hsa:8795,TNFRSF10B,8795
hematopoietic or lymphoid organ development	biological_process	GO:0048534	6	732	16746	1777537	0.000358294518094	0.000411805773945	0.68594242282	0.838793690032	558|841|863|5293|4763|84293	http://amigo.geneontology.org/cgi-bin/amigo/term_details?term=GO:0048534	hsa:558,AXL,558|hsa:841,CASP8,841|hsa:863,CBFA2T3,863|hsa:5293,PIK3CD,5293|hsa:4763,NF1,4763|hsa:84293,FAM213A,84293
negative regulation of cellular protein metabolic process	biological_process	GO:0032269	6	766	16746	1777537	0.000358294518094	0.000430933364538	0.726010494329	0.853490395076	51247|5718|1850|10642|4763|9555	http://amigo.geneontology.org/cgi-bin/amigo/term_details?term=GO:0032269	hsa:51247,PAIP2,51247|hsa:5718,PSMD12,5718|hsa:1850,DUSP8,1850|hsa:10642,IGF2BP1,10642|hsa:4763,NF1,4763|hsa:9555,H2AFY,9555
regulation of immune response	biological_process	GO:0050776	6	768	16746	1777537	0.000358294518094	0.000432058516925	0.728251293031	0.855034474931	56829|841|147179|5293|2294|5534	http://amigo.geneontology.org/cgi-bin/amigo/term_details?term=GO:0050776	hsa:56829,ZC3HAV1,56829|hsa:841,CASP8,841|hsa:147179,WIPF2,147179|hsa:5293,PIK3CD,5293|hsa:2294,FOXF1,2294|hsa:5534,PPP3R1,5534
positive regulation of cell proliferation	biological_process	GO:0008284	6	770	16746	1777537	0.000358294518094	0.000433183669313	0.730479147982	0.856105125275	467|54962|2294|6745|4763|2355	http://amigo.geneontology.org/cgi-bin/amigo/term_details?term=GO:0008284	hsa:467,ATF3,467|hsa:54962,TIPIN,54962|hsa:2294,FOXF1,2294|hsa:6745,SSR1,6745|hsa:4763,NF1,4763|hsa:2355,FOSL2,2355
immune system development	biological_process	GO:0002520	6	770	16746	1777537	0.000358294518094	0.000433183669313	0.730479147982	0.856105125275	558|841|863|5293|4763|84293	http://amigo.geneontology.org/cgi-bin/amigo/term_details?term=GO:0002520	hsa:558,AXL,558|hsa:841,CASP8,841|hsa:863,CBFA2T3,863|hsa:5293,PIK3CD,5293|hsa:4763,NF1,4763|hsa:84293,FAM213A,84293
positive regulation of immune system process	biological_process	GO:0002684	6	773	16746	1777537	0.000358294518094	0.000434871397895	0.733796662284	0.857196520042	56829|558|841|147179|5293|2294	http://amigo.geneontology.org/cgi-bin/amigo/term_details?term=GO:0002684	hsa:56829,ZC3HAV1,56829|hsa:558,AXL,558|hsa:841,CASP8,841|hsa:147179,WIPF2,147179|hsa:5293,PIK3CD,5293|hsa:2294,FOXF1,2294
transmembrane receptor protein tyrosine kinase signaling pathway	biological_process	GO:0007169	6	795	16746	1777537	0.000358294518094	0.000447248074161	0.757236820924	0.868482068616	558|6774|5293|1977|25778|23235	http://amigo.geneontology.org/cgi-bin/amigo/term_details?term=GO:0007169	hsa:558,AXL,558|hsa:6774,STAT3,6774|hsa:5293,PIK3CD,5293|hsa:1977,EIF4E,1977|hsa:25778,DSTYK,25778|hsa:23235,SIK2,23235
negative regulation of programmed cell death	biological_process	GO:0043069	6	805	16746	1777537	0.000358294518094	0.0004528738361	0.767377022279	0.873100844977	558|841|5718|338557|25959|81788	http://amigo.geneontology.org/cgi-bin/amigo/term_details?term=GO:0043069	hsa:558,AXL,558|hsa:841,CASP8,841|hsa:5718,PSMD12,5718|hsa:338557,FFAR4,338557|hsa:25959,KANK2,25959|hsa:81788,NUAK2,81788
reproduction	biological_process	GO:0000003	6	888	16746	1777537	0.000358294518094	0.000499567660195	0.839580613689	0.914164322678	558|51247|6774|5049|2188|23633	http://amigo.geneontology.org/cgi-bin/amigo/term_details?term=GO:0000003	hsa:558,AXL,558|hsa:51247,PAIP2,51247|hsa:6774,STAT3,6774|hsa:5049,PAFAH1B2,5049|hsa:2188,FANCF,2188|hsa:23633,KPNA6,23633
organophosphate metabolic process	biological_process	GO:0019637	6	939	16746	1777537	0.000358294518094	0.000528259046085	0.874151683803	0.932723161985	10400|4157|7372|5293|23760|4763	http://amigo.geneontology.org/cgi-bin/amigo/term_details?term=GO:0019637	hsa:10400,PEMT,10400|hsa:4157,MC1R,4157|hsa:7372,UMPS,7372|hsa:5293,PIK3CD,5293|hsa:23760,PITPNB,23760|hsa:4763,NF1,4763
regulation of protein phosphorylation	biological_process	GO:0001932	6	1015	16746	1777537	0.000358294518094	0.000571014836822	0.913928774059	0.953172085277	1850|467|6745|4763|9555|8795	http://amigo.geneontology.org/cgi-bin/amigo/term_details?term=GO:0001932	hsa:1850,DUSP8,1850|hsa:467,ATF3,467|hsa:6745,SSR1,6745|hsa:4763,NF1,4763|hsa:9555,H2AFY,9555|hsa:8795,TNFRSF10B,8795
anatomical structure formation involved in morphogenesis	biological_process	GO:0048646	6	1023	16746	1777537	0.000358294518094	0.000575515446373	0.917400698241	0.953476737752	79867|694|841|2294|4763|65979	http://amigo.geneontology.org/cgi-bin/amigo/term_details?term=GO:0048646	hsa:79867,TCTN2,79867|hsa:694,BTG1,694|hsa:841,CASP8,841|hsa:2294,FOXF1,2294|hsa:4763,NF1,4763|hsa:65979,PHACTR4,65979
epithelium development	biological_process	GO:0060429	6	1043	16746	1777537	0.000358294518094	0.000586766970252	0.925549886242	0.957074373914	694|841|2294|4763|65979|50848	http://amigo.geneontology.org/cgi-bin/amigo/term_details?term=GO:0060429	hsa:694,BTG1,694|hsa:841,CASP8,841|hsa:2294,FOXF1,2294|hsa:4763,NF1,4763|hsa:65979,PHACTR4,65979|hsa:50848,F11R,50848
carbohydrate derivative metabolic process	biological_process	GO:1901135	6	1112	16746	1777537	0.000358294518094	0.000625584727632	0.948480388196	0.971669274966	4157|7372|4763|9761|2519|6487	http://amigo.geneontology.org/cgi-bin/amigo/term_details?term=GO:1901135	hsa:4157,MC1R,4157|hsa:7372,UMPS,7372|hsa:4763,NF1,4763|hsa:9761,MLEC,9761|hsa:2519,FUCA2,2519|hsa:6487,ST3GAL3,6487
cell-cell signaling	biological_process	GO:0007267	6	1181	16746	1777537	0.000358294518094	0.000664402485012	0.964848111528	0.980413925029	1728|90007|338557|4763|27345|23025	http://amigo.geneontology.org/cgi-bin/amigo/term_details?term=GO:0007267	hsa:1728,NQO1,1728|hsa:90007,MIDN,90007|hsa:338557,FFAR4,338557|hsa:4763,NF1,4763|hsa:27345,KCNMB4,27345|hsa:23025,UNC13A,23025
generation of neurons	biological_process	GO:0048699	6	1307	16746	1777537	0.000358294518094	0.000735287085445	0.983066680405	0.99199937621	2288|558|6774|23077|4763|9315	http://amigo.geneontology.org/cgi-bin/amigo/term_details?term=GO:0048699	hsa:2288,FKBP4,2288|hsa:558,AXL,558|hsa:6774,STAT3,6774|hsa:23077,MYCBP2,23077|hsa:4763,NF1,4763|hsa:9315,NREP,9315
neurogenesis	biological_process	GO:0022008	6	1382	16746	1777537	0.000358294518094	0.000777480299988	0.989228474646	0.996142866933	2288|558|6774|23077|4763|9315	http://amigo.geneontology.org/cgi-bin/amigo/term_details?term=GO:0022008	hsa:2288,FKBP4,2288|hsa:558,AXL,558|hsa:6774,STAT3,6774|hsa:23077,MYCBP2,23077|hsa:4763,NF1,4763|hsa:9315,NREP,9315
homeostatic process	biological_process	GO:0042592	6	1394	16746	1777537	0.000358294518094	0.000784231214315	0.989991732345	0.996604272542	558|6774|5293|113235|4763|476	http://amigo.geneontology.org/cgi-bin/amigo/term_details?term=GO:0042592	hsa:558,AXL,558|hsa:6774,STAT3,6774|hsa:5293,PIK3CD,5293|hsa:113235,SLC46A1,113235|hsa:4763,NF1,4763|hsa:476,ATP1A1,476
negative regulation of cell cycle phase transition	biological_process	GO:1901988	5	160	16746	1777537	0.000298578765078	9.00121910261e-05	0.0199362111233	0.649553798865	9555|25959|55159|83903|5718	http://amigo.geneontology.org/cgi-bin/amigo/term_details?term=GO:1901988	hsa:9555,H2AFY,9555|hsa:25959,KANK2,25959|hsa:55159,RFWD3,55159|hsa:83903,GSG2,83903|hsa:5718,PSMD12,5718
myeloid leukocyte differentiation	biological_process	GO:0002573	5	179	16746	1777537	0.000298578765078	0.00010070113871	0.0300230786098	0.649553798865	841|863|5293|4763|84293	http://amigo.geneontology.org/cgi-bin/amigo/term_details?term=GO:0002573	hsa:841,CASP8,841|hsa:863,CBFA2T3,863|hsa:5293,PIK3CD,5293|hsa:4763,NF1,4763|hsa:84293,FAM213A,84293
organic hydroxy compound biosynthetic process	biological_process	GO:1901617	5	212	16746	1777537	0.000298578765078	0.00011926615311	0.0540929218818	0.649553798865	10400|6307|4157|3638|11161	http://amigo.geneontology.org/cgi-bin/amigo/term_details?term=GO:1901617	hsa:10400,PEMT,10400|hsa:6307,MSMO1,6307|hsa:4157,MC1R,4157|hsa:3638,INSIG1,3638|hsa:11161,C14orf1,11161
cellular response to extracellular stimulus	biological_process	GO:0031668	5	214	16746	1777537	0.000298578765078	0.000120391305497	0.0558276294472	0.649553798865	5049|81788|25959|558|26263	http://amigo.geneontology.org/cgi-bin/amigo/term_details?term=GO:0031668	hsa:5049,PAFAH1B2,5049|hsa:81788,NUAK2,81788|hsa:25959,KANK2,25959|hsa:558,AXL,558|hsa:26263,FBXO22,26263
negative regulation of cell cycle process	biological_process	GO:0010948	5	222	16746	1777537	0.000298578765078	0.000124891915049	0.0630832915175	0.649553798865	9555|25959|55159|83903|5718	http://amigo.geneontology.org/cgi-bin/amigo/term_details?term=GO:0010948	hsa:9555,H2AFY,9555|hsa:25959,KANK2,25959|hsa:55159,RFWD3,55159|hsa:83903,GSG2,83903|hsa:5718,PSMD12,5718
regulation of mitotic cell cycle phase transition	biological_process	GO:1901990	5	223	16746	1777537	0.000298578765078	0.000125454491243	0.0640258091649	0.649553798865	55920|25959|55159|83903|5718	http://amigo.geneontology.org/cgi-bin/amigo/term_details?term=GO:1901990	hsa:55920,RCC2,55920|hsa:25959,KANK2,25959|hsa:55159,RFWD3,55159|hsa:83903,GSG2,83903|hsa:5718,PSMD12,5718
negative regulation of mitotic cell cycle	biological_process	GO:0045930	5	229	16746	1777537	0.000298578765078	0.000128829948406	0.0698460333858	0.649553798865	25959|55159|54962|83903|5718	http://amigo.geneontology.org/cgi-bin/amigo/term_details?term=GO:0045930	hsa:25959,KANK2,25959|hsa:55159,RFWD3,55159|hsa:54962,TIPIN,54962|hsa:83903,GSG2,83903|hsa:5718,PSMD12,5718
protein import into nucleus	biological_process	GO:0006606	5	237	16746	1777537	0.000298578765078	0.000133330557957	0.078043409509	0.649553798865	6774|4763|9516|23633|5534	http://amigo.geneontology.org/cgi-bin/amigo/term_details?term=GO:0006606	hsa:6774,STAT3,6774|hsa:4763,NF1,4763|hsa:9516,LITAF,9516|hsa:23633,KPNA6,23633|hsa:5534,PPP3R1,5534
single-organism nuclear import	biological_process	GO:1902593	5	237	16746	1777537	0.000298578765078	0.000133330557957	0.078043409509	0.649553798865	6774|4763|9516|23633|5534	http://amigo.geneontology.org/cgi-bin/amigo/term_details?term=GO:1902593	hsa:6774,STAT3,6774|hsa:4763,NF1,4763|hsa:9516,LITAF,9516|hsa:23633,KPNA6,23633|hsa:5534,PPP3R1,5534
protein targeting to nucleus	biological_process	GO:0044744	5	237	16746	1777537	0.000298578765078	0.000133330557957	0.078043409509	0.649553798865	6774|4763|9516|23633|5534	http://amigo.geneontology.org/cgi-bin/amigo/term_details?term=GO:0044744	hsa:6774,STAT3,6774|hsa:4763,NF1,4763|hsa:9516,LITAF,9516|hsa:23633,KPNA6,23633|hsa:5534,PPP3R1,5534
nuclear import	biological_process	GO:0051170	5	241	16746	1777537	0.000298578765078	0.000135580862733	0.0823273297688	0.649553798865	6774|4763|9516|23633|5534	http://amigo.geneontology.org/cgi-bin/amigo/term_details?term=GO:0051170	hsa:6774,STAT3,6774|hsa:4763,NF1,4763|hsa:9516,LITAF,9516|hsa:23633,KPNA6,23633|hsa:5534,PPP3R1,5534
G1/S transition of mitotic cell cycle	biological_process	GO:0000082	5	246	16746	1777537	0.000298578765078	0.000138393743703	0.0878536035034	0.649553798865	1977|25959|55159|83903|5718	http://amigo.geneontology.org/cgi-bin/amigo/term_details?term=GO:0000082	hsa:1977,EIF4E,1977|hsa:25959,KANK2,25959|hsa:55159,RFWD3,55159|hsa:83903,GSG2,83903|hsa:5718,PSMD12,5718
cell cycle G1/S phase transition	biological_process	GO:0044843	5	248	16746	1777537	0.000298578765078	0.00013951889609	0.0901169006961	0.649553798865	1977|25959|55159|83903|5718	http://amigo.geneontology.org/cgi-bin/amigo/term_details?term=GO:0044843	hsa:1977,EIF4E,1977|hsa:25959,KANK2,25959|hsa:55159,RFWD3,55159|hsa:83903,GSG2,83903|hsa:5718,PSMD12,5718
sensory organ morphogenesis	biological_process	GO:0090596	5	252	16746	1777537	0.000298578765078	0.000141769200866	0.0947329927467	0.649553798865	6774|4763|5013|65979|3638	http://amigo.geneontology.org/cgi-bin/amigo/term_details?term=GO:0090596	hsa:6774,STAT3,6774|hsa:4763,NF1,4763|hsa:5013,OTX1,5013|hsa:65979,PHACTR4,65979|hsa:3638,INSIG1,3638
protein import	biological_process	GO:0017038	5	271	16746	1777537	0.000298578765078	0.00015245814855	0.118240928957	0.649553798865	6774|4763|9516|23633|5534	http://amigo.geneontology.org/cgi-bin/amigo/term_details?term=GO:0017038	hsa:6774,STAT3,6774|hsa:4763,NF1,4763|hsa:9516,LITAF,9516|hsa:23633,KPNA6,23633|hsa:5534,PPP3R1,5534
intracellular receptor signaling pathway	biological_process	GO:0030522	5	278	16746	1777537	0.000298578765078	0.000156396181908	0.127532982832	0.649553798865	2288|6774|25959|56829|841	http://amigo.geneontology.org/cgi-bin/amigo/term_details?term=GO:0030522	hsa:2288,FKBP4,2288|hsa:6774,STAT3,6774|hsa:25959,KANK2,25959|hsa:56829,ZC3HAV1,56829|hsa:841,CASP8,841
cell-substrate adhesion	biological_process	GO:0031589	5	279	16746	1777537	0.000298578765078	0.000156958758102	0.128886961861	0.649553798865	55920|4763|59339|558|2294	http://amigo.geneontology.org/cgi-bin/amigo/term_details?term=GO:0031589	hsa:55920,RCC2,55920|hsa:4763,NF1,4763|hsa:59339,PLEKHA2,59339|hsa:558,AXL,558|hsa:2294,FOXF1,2294
response to alcohol	biological_process	GO:0097305	5	281	16746	1777537	0.000298578765078	0.00015808391049	0.131614464394	0.649553798865	6774|25959|841|1728|2355	http://amigo.geneontology.org/cgi-bin/amigo/term_details?term=GO:0097305	hsa:6774,STAT3,6774|hsa:25959,KANK2,25959|hsa:841,CASP8,841|hsa:1728,NQO1,1728|hsa:2355,FOSL2,2355
positive regulation of cell cycle	biological_process	GO:0045787	5	288	16746	1777537	0.000298578765078	0.000162021943847	0.141361977829	0.649553798865	55920|23326|115426|1977|5718	http://amigo.geneontology.org/cgi-bin/amigo/term_details?term=GO:0045787	hsa:55920,RCC2,55920|hsa:23326,USP22,23326|hsa:115426,UHRF2,115426|hsa:1977,EIF4E,1977|hsa:5718,PSMD12,5718
negative regulation of transferase activity	biological_process	GO:0051348	5	299	16746	1777537	0.000298578765078	0.00016821028198	0.157286012466	0.651531168142	1850|4763|90007|9555|5718	http://amigo.geneontology.org/cgi-bin/amigo/term_details?term=GO:0051348	hsa:1850,DUSP8,1850|hsa:4763,NF1,4763|hsa:90007,MIDN,90007|hsa:9555,H2AFY,9555|hsa:5718,PSMD12,5718
ribonucleoprotein complex biogenesis	biological_process	GO:0022613	5	304	16746	1777537	0.000298578765078	0.00017102316295	0.164756635447	0.65554589393	5433|3692|7514|387338|8994	http://amigo.geneontology.org/cgi-bin/amigo/term_details?term=GO:0022613	hsa:5433,POLR2D,5433|hsa:3692,EIF6,3692|hsa:7514,XPO1,7514|hsa:387338,NSUN4,387338|hsa:8994,LIMD1,8994
regulation of cytoplasmic transport	biological_process	GO:1903649	5	312	16746	1777537	0.000298578765078	0.000175523772501	0.176993845067	0.659674397886	4763|7514|9516|3638|5534	http://amigo.geneontology.org/cgi-bin/amigo/term_details?term=GO:1903649	hsa:4763,NF1,4763|hsa:7514,XPO1,7514|hsa:9516,LITAF,9516|hsa:3638,INSIG1,3638|hsa:5534,PPP3R1,5534
myeloid cell differentiation	biological_process	GO:0030099	5	330	16746	1777537	0.000298578765078	0.000185650143991	0.205697224523	0.662555067485	841|863|5293|4763|84293	http://amigo.geneontology.org/cgi-bin/amigo/term_details?term=GO:0030099	hsa:841,CASP8,841|hsa:863,CBFA2T3,863|hsa:5293,PIK3CD,5293|hsa:4763,NF1,4763|hsa:84293,FAM213A,84293
response to light stimulus	biological_process	GO:0009416	5	331	16746	1777537	0.000298578765078	0.000186212720185	0.207335372882	0.662555067485	9768|4763|54962|4157|23373	http://amigo.geneontology.org/cgi-bin/amigo/term_details?term=GO:0009416	hsa:9768,NS5ATP9,9768|hsa:4763,NF1,4763|hsa:54962,TIPIN,54962|hsa:4157,MC1R,4157|hsa:23373,CRTC1,23373
organelle localization	biological_process	GO:0051640	5	357	16746	1777537	0.000298578765078	0.000200839701227	0.251283734014	0.671599091413	2294|3692|7514|23025|5293	http://amigo.geneontology.org/cgi-bin/amigo/term_details?term=GO:0051640	hsa:2294,FOXF1,2294|hsa:3692,EIF6,3692|hsa:7514,XPO1,7514|hsa:23025,UNC13A,23025|hsa:5293,PIK3CD,5293
response to steroid hormone	biological_process	GO:0048545	5	367	16746	1777537	0.000298578765078	0.000206465463166	0.268775339248	0.680056164144	6774|476|841|1728|2355	http://amigo.geneontology.org/cgi-bin/amigo/term_details?term=GO:0048545	hsa:6774,STAT3,6774|hsa:476,ATP1A1,476|hsa:841,CASP8,841|hsa:1728,NQO1,1728|hsa:2355,FOSL2,2355
regulation of cytoskeleton organization	biological_process	GO:0051493	5	370	16746	1777537	0.000298578765078	0.000208153191748	0.274074327534	0.680761800963	2288|23077|7514|50848|55920	http://amigo.geneontology.org/cgi-bin/amigo/term_details?term=GO:0051493	hsa:2288,FKBP4,2288|hsa:23077,MYCBP2,23077|hsa:7514,XPO1,7514|hsa:50848,F11R,50848|hsa:55920,RCC2,55920
regulation of protein catabolic process	biological_process	GO:0042176	5	370	16746	1777537	0.000298578765078	0.000208153191748	0.274074327534	0.680761800963	23326|7514|23077|26263|5718	http://amigo.geneontology.org/cgi-bin/amigo/term_details?term=GO:0042176	hsa:23326,USP22,23326|hsa:7514,XPO1,7514|hsa:23077,MYCBP2,23077|hsa:26263,FBXO22,26263|hsa:5718,PSMD12,5718
negative regulation of intracellular signal transduction	biological_process	GO:1902532	5	373	16746	1777537	0.000298578765078	0.00020984092033	0.279394789647	0.685040588827	1850|4763|9516|841|8994	http://amigo.geneontology.org/cgi-bin/amigo/term_details?term=GO:1902532	hsa:1850,DUSP8,1850|hsa:4763,NF1,4763|hsa:9516,LITAF,9516|hsa:841,CASP8,841|hsa:8994,LIMD1,8994
response to nutrient levels	biological_process	GO:0031667	5	398	16746	1777537	0.000298578765078	0.000223905325177	0.324396847459	0.698023620778	5049|81788|25959|26263|1728	http://amigo.geneontology.org/cgi-bin/amigo/term_details?term=GO:0031667	hsa:5049,PAFAH1B2,5049|hsa:81788,NUAK2,81788|hsa:25959,KANK2,25959|hsa:26263,FBXO22,26263|hsa:1728,NQO1,1728
signal release	biological_process	GO:0023061	5	399	16746	1777537	0.000298578765078	0.000224467901371	0.326215815065	0.698023620778	338557|4763|90007|27345|23025	http://amigo.geneontology.org/cgi-bin/amigo/term_details?term=GO:0023061	hsa:338557,FFAR4,338557|hsa:4763,NF1,4763|hsa:90007,MIDN,90007|hsa:27345,KCNMB4,27345|hsa:23025,UNC13A,23025
cell-type specific apoptotic process	biological_process	GO:0097285	5	414	16746	1777537	0.000298578765078	0.00023290654428	0.353601134978	0.716583962973	841|4763|1728|694|558	http://amigo.geneontology.org/cgi-bin/amigo/term_details?term=GO:0097285	hsa:841,CASP8,841|hsa:4763,NF1,4763|hsa:1728,NQO1,1728|hsa:694,BTG1,694|hsa:558,AXL,558
embryonic organ development	biological_process	GO:0048568	5	421	16746	1777537	0.000298578765078	0.000236844577637	0.36642023443	0.723055431842	841|5013|65979|3638|2294	http://amigo.geneontology.org/cgi-bin/amigo/term_details?term=GO:0048568	hsa:841,CASP8,841|hsa:5013,OTX1,5013|hsa:65979,PHACTR4,65979|hsa:3638,INSIG1,3638|hsa:2294,FOXF1,2294
mRNA processing	biological_process	GO:0006397	5	443	16746	1777537	0.000298578765078	0.000249221253904	0.406679509829	0.737239781303	1977|23450|51503|9128|5433	http://amigo.geneontology.org/cgi-bin/amigo/term_details?term=GO:0006397	hsa:1977,EIF4E,1977|hsa:23450,SF3B3,23450|hsa:51503,CWC15,51503|hsa:9128,PRPF4,9128|hsa:5433,POLR2D,5433
regulation of hormone levels	biological_process	GO:0010817	5	450	16746	1777537	0.000298578765078	0.000253159287261	0.419432902698	0.741325070448	338557|90007|1735|476|1889	http://amigo.geneontology.org/cgi-bin/amigo/term_details?term=GO:0010817	hsa:338557,FFAR4,338557|hsa:90007,MIDN,90007|hsa:1735,DIO3,1735|hsa:476,ATP1A1,476|hsa:1889,ECE1,1889
aromatic compound catabolic process	biological_process	GO:0019439	5	457	16746	1777537	0.000298578765078	0.000257097320618	0.432137653069	0.74844829467	6158|5433|1977|1735|56829	http://amigo.geneontology.org/cgi-bin/amigo/term_details?term=GO:0019439	hsa:6158,RPL28,6158|hsa:5433,POLR2D,5433|hsa:1977,EIF4E,1977|hsa:1735,DIO3,1735|hsa:56829,ZC3HAV1,56829
immune response-regulating signaling pathway	biological_process	GO:0002764	5	463	16746	1777537	0.000298578765078	0.000260472777782	0.442979827589	0.755552995929	5293|147179|56829|841|5534	http://amigo.geneontology.org/cgi-bin/amigo/term_details?term=GO:0002764	hsa:5293,PIK3CD,5293|hsa:147179,WIPF2,147179|hsa:56829,ZC3HAV1,56829|hsa:841,CASP8,841|hsa:5534,PPP3R1,5534
organic cyclic compound catabolic process	biological_process	GO:1901361	5	492	16746	1777537	0.000298578765078	0.000276787487405	0.494540106107	0.777012808816	6158|5433|1977|1735|56829	http://amigo.geneontology.org/cgi-bin/amigo/term_details?term=GO:1901361	hsa:6158,RPL28,6158|hsa:5433,POLR2D,5433|hsa:1977,EIF4E,1977|hsa:1735,DIO3,1735|hsa:56829,ZC3HAV1,56829
negative regulation of cellular component organization	biological_process	GO:0051129	5	521	16746	1777537	0.000298578765078	0.000293102197029	0.544207652715	0.780951262866	2288|55920|9711|9555|3638	http://amigo.geneontology.org/cgi-bin/amigo/term_details?term=GO:0051129	hsa:2288,FKBP4,2288|hsa:55920,RCC2,55920|hsa:9711,RUBICON,9711|hsa:9555,H2AFY,9555|hsa:3638,INSIG1,3638
proteolysis involved in cellular protein catabolic process	biological_process	GO:0051603	5	538	16746	1777537	0.000298578765078	0.000302665992325	0.57221727027	0.794186899205	23326|115426|841|26263|5718	http://amigo.geneontology.org/cgi-bin/amigo/term_details?term=GO:0051603	hsa:23326,USP22,23326|hsa:115426,UHRF2,115426|hsa:841,CASP8,841|hsa:26263,FBXO22,26263|hsa:5718,PSMD12,5718
cellular response to hormone stimulus	biological_process	GO:0032870	5	542	16746	1777537	0.000298578765078	0.000304916297101	0.578675789172	0.79474055329	6774|1977|23235|476|2355	http://amigo.geneontology.org/cgi-bin/amigo/term_details?term=GO:0032870	hsa:6774,STAT3,6774|hsa:1977,EIF4E,1977|hsa:23235,SIK2,23235|hsa:476,ATP1A1,476|hsa:2355,FOSL2,2355
RNA processing	biological_process	GO:0006396	5	558	16746	1777537	0.000298578765078	0.000313917516204	0.603976598292	0.800815309842	1977|23450|51503|9128|5433	http://amigo.geneontology.org/cgi-bin/amigo/term_details?term=GO:0006396	hsa:1977,EIF4E,1977|hsa:23450,SF3B3,23450|hsa:51503,CWC15,51503|hsa:9128,PRPF4,9128|hsa:5433,POLR2D,5433
cellular protein catabolic process	biological_process	GO:0044257	5	560	16746	1777537	0.000298578765078	0.000315042668591	0.607077420924	0.802087262461	23326|115426|841|26263|5718	http://amigo.geneontology.org/cgi-bin/amigo/term_details?term=GO:0044257	hsa:23326,USP22,23326|hsa:115426,UHRF2,115426|hsa:841,CASP8,841|hsa:26263,FBXO22,26263|hsa:5718,PSMD12,5718
endocytosis	biological_process	GO:0006897	5	561	16746	1777537	0.000298578765078	0.000315605244785	0.608622565917	0.802621008803	147179|9711|22848|23025|558	http://amigo.geneontology.org/cgi-bin/amigo/term_details?term=GO:0006897	hsa:147179,WIPF2,147179|hsa:9711,RUBICON,9711|hsa:22848,AAK1,22848|hsa:23025,UNC13A,23025|hsa:558,AXL,558
immune effector process	biological_process	GO:0002252	5	586	16746	1777537	0.000298578765078	0.000329669649633	0.646078549995	0.823632238181	11128|147179|2294|56829|5293	http://amigo.geneontology.org/cgi-bin/amigo/term_details?term=GO:0002252	hsa:11128,POLR3A,11128|hsa:147179,WIPF2,147179|hsa:2294,FOXF1,2294|hsa:56829,ZC3HAV1,56829|hsa:5293,PIK3CD,5293
tube development	biological_process	GO:0035295	5	595	16746	1777537	0.000298578765078	0.000334732835378	0.658994937545	0.829232895053	1977|4763|65979|841|2294	http://amigo.geneontology.org/cgi-bin/amigo/term_details?term=GO:0035295	hsa:1977,EIF4E,1977|hsa:4763,NF1,4763|hsa:65979,PHACTR4,65979|hsa:841,CASP8,841|hsa:2294,FOXF1,2294
positive regulation of transferase activity	biological_process	GO:0051347	5	603	16746	1777537	0.000298578765078	0.00033923344493	0.670217144497	0.830753133356	6745|467|25778|8795|5718	http://amigo.geneontology.org/cgi-bin/amigo/term_details?term=GO:0051347	hsa:6745,SSR1,6745|hsa:467,ATF3,467|hsa:25778,DSTYK,25778|hsa:8795,TNFRSF10B,8795|hsa:5718,PSMD12,5718
cell division	biological_process	GO:0051301	5	608	16746	1777537	0.000298578765078	0.000342046325899	0.677105991695	0.832329532465	55920|9918|10726|55142|54962	http://amigo.geneontology.org/cgi-bin/amigo/term_details?term=GO:0051301	hsa:55920,RCC2,55920|hsa:9918,NCAPD2,9918|hsa:10726,NUDC,10726|hsa:55142,HAUS2,55142|hsa:54962,TIPIN,54962
regulation of response to external stimulus	biological_process	GO:0032101	5	627	16746	1777537	0.000298578765078	0.000352735273584	0.702397507047	0.845244167293	338557|25959|56829|5049|2294	http://amigo.geneontology.org/cgi-bin/amigo/term_details?term=GO:0032101	hsa:338557,FFAR4,338557|hsa:25959,KANK2,25959|hsa:56829,ZC3HAV1,56829|hsa:5049,PAFAH1B2,5049|hsa:2294,FOXF1,2294
brain development	biological_process	GO:0007420	5	629	16746	1777537	0.000298578765078	0.000353860425971	0.704977699408	0.845244167293	4763|57477|5013|558|5049	http://amigo.geneontology.org/cgi-bin/amigo/term_details?term=GO:0007420	hsa:4763,NF1,4763|hsa:57477,SHROOM4,57477|hsa:5013,OTX1,5013|hsa:558,AXL,558|hsa:5049,PAFAH1B2,5049
regulation of locomotion	biological_process	GO:0040012	5	636	16746	1777537	0.000298578765078	0.000357798459329	0.713884839926	0.849394147306	55920|6774|4763|2519|2294	http://amigo.geneontology.org/cgi-bin/amigo/term_details?term=GO:0040012	hsa:55920,RCC2,55920|hsa:6774,STAT3,6774|hsa:4763,NF1,4763|hsa:2519,FUCA2,2519|hsa:2294,FOXF1,2294
behavior	biological_process	GO:0007610	5	646	16746	1777537	0.000298578765078	0.000363424221268	0.726275831449	0.853490395076	6774|4763|4157|51247|23373	http://amigo.geneontology.org/cgi-bin/amigo/term_details?term=GO:0007610	hsa:6774,STAT3,6774|hsa:4763,NF1,4763|hsa:4157,MC1R,4157|hsa:51247,PAIP2,51247|hsa:23373,CRTC1,23373
regulation of cellular component movement	biological_process	GO:0051270	5	649	16746	1777537	0.000298578765078	0.00036511194985	0.729916666332	0.856105125275	55920|6774|4763|476|2294	http://amigo.geneontology.org/cgi-bin/amigo/term_details?term=GO:0051270	hsa:55920,RCC2,55920|hsa:6774,STAT3,6774|hsa:4763,NF1,4763|hsa:476,ATP1A1,476|hsa:2294,FOXF1,2294
leukocyte activation	biological_process	GO:0045321	5	651	16746	1777537	0.000298578765078	0.000366237102238	0.732324307636	0.857018463179	81609|2294|558|841|5293	http://amigo.geneontology.org/cgi-bin/amigo/term_details?term=GO:0045321	hsa:81609,SNX27,81609|hsa:2294,FOXF1,2294|hsa:558,AXL,558|hsa:841,CASP8,841|hsa:5293,PIK3CD,5293
regulation of proteolysis	biological_process	GO:0030162	5	651	16746	1777537	0.000298578765078	0.000366237102238	0.732324307636	0.857018463179	23326|841|8795|26263|5718	http://amigo.geneontology.org/cgi-bin/amigo/term_details?term=GO:0030162	hsa:23326,USP22,23326|hsa:841,CASP8,841|hsa:8795,TNFRSF10B,8795|hsa:26263,FBXO22,26263|hsa:5718,PSMD12,5718
response to cytokine	biological_process	GO:0034097	5	660	16746	1777537	0.000298578765078	0.000371300287983	0.742965197741	0.860745540996	6774|1977|558|841|2294	http://amigo.geneontology.org/cgi-bin/amigo/term_details?term=GO:0034097	hsa:6774,STAT3,6774|hsa:1977,EIF4E,1977|hsa:558,AXL,558|hsa:841,CASP8,841|hsa:2294,FOXF1,2294
head development	biological_process	GO:0060322	5	666	16746	1777537	0.000298578765078	0.000374675745146	0.749883749778	0.864632739501	4763|57477|5013|558|5049	http://amigo.geneontology.org/cgi-bin/amigo/term_details?term=GO:0060322	hsa:4763,NF1,4763|hsa:57477,SHROOM4,57477|hsa:5013,OTX1,5013|hsa:558,AXL,558|hsa:5049,PAFAH1B2,5049
multicellular organismal reproductive process	biological_process	GO:0048609	5	681	16746	1777537	0.000298578765078	0.000383114388055	0.766570775312	0.873100844977	5049|2188|558|51247|23633	http://amigo.geneontology.org/cgi-bin/amigo/term_details?term=GO:0048609	hsa:5049,PAFAH1B2,5049|hsa:2188,FANCF,2188|hsa:558,AXL,558|hsa:51247,PAIP2,51247|hsa:23633,KPNA6,23633
regulation of body fluid levels	biological_process	GO:0050878	5	692	16746	1777537	0.000298578765078	0.000389302726188	0.778260341015	0.878378881809	7372|27345|50848|558|2677	http://amigo.geneontology.org/cgi-bin/amigo/term_details?term=GO:0050878	hsa:7372,UMPS,7372|hsa:27345,KCNMB4,27345|hsa:50848,F11R,50848|hsa:558,AXL,558|hsa:2677,GGCX,2677
wound healing	biological_process	GO:0042060	5	694	16746	1777537	0.000298578765078	0.000390427878576	0.780336468998	0.879545913241	27345|4763|50848|558|2677	http://amigo.geneontology.org/cgi-bin/amigo/term_details?term=GO:0042060	hsa:27345,KCNMB4,27345|hsa:4763,NF1,4763|hsa:50848,F11R,50848|hsa:558,AXL,558|hsa:2677,GGCX,2677
sexual reproduction	biological_process	GO:0019953	5	695	16746	1777537	0.000298578765078	0.00039099045477	0.781368885081	0.880004455576	6774|5049|2188|558|51247	http://amigo.geneontology.org/cgi-bin/amigo/term_details?term=GO:0019953	hsa:6774,STAT3,6774|hsa:5049,PAFAH1B2,5049|hsa:2188,FANCF,2188|hsa:558,AXL,558|hsa:51247,PAIP2,51247
single organism cell adhesion	biological_process	GO:0098602	5	699	16746	1777537	0.000298578765078	0.000393240759545	0.785461018951	0.881320260562	55920|2294|558|841|5293	http://amigo.geneontology.org/cgi-bin/amigo/term_details?term=GO:0098602	hsa:55920,RCC2,55920|hsa:2294,FOXF1,2294|hsa:558,AXL,558|hsa:841,CASP8,841|hsa:5293,PIK3CD,5293
multicellular organism reproduction	biological_process	GO:0032504	5	707	16746	1777537	0.000298578765078	0.000397741369097	0.793466281182	0.886765812126	5049|2188|558|51247|23633	http://amigo.geneontology.org/cgi-bin/amigo/term_details?term=GO:0032504	hsa:5049,PAFAH1B2,5049|hsa:2188,FANCF,2188|hsa:558,AXL,558|hsa:51247,PAIP2,51247|hsa:23633,KPNA6,23633
carbohydrate derivative biosynthetic process	biological_process	GO:1901137	5	714	16746	1777537	0.000298578765078	0.000401679402454	0.800277024794	0.889093493412	7372|4763|9761|4157|6487	http://amigo.geneontology.org/cgi-bin/amigo/term_details?term=GO:1901137	hsa:7372,UMPS,7372|hsa:4763,NF1,4763|hsa:9761,MLEC,9761|hsa:4157,MC1R,4157|hsa:6487,ST3GAL3,6487
metal ion transport	biological_process	GO:0030001	5	754	16746	1777537	0.000298578765078	0.000424182450211	0.835838015105	0.912845865358	2288|476|27345|22853|2040	http://amigo.geneontology.org/cgi-bin/amigo/term_details?term=GO:0030001	hsa:2288,FKBP4,2288|hsa:476,ATP1A1,476|hsa:27345,KCNMB4,27345|hsa:22853,LMTK2,22853|hsa:2040,STOM,2040
regulation of anatomical structure morphogenesis	biological_process	GO:0022603	5	790	16746	1777537	0.000298578765078	0.000444435193191	0.863241722554	0.928175364877	55920|8994|4763|9203|694	http://amigo.geneontology.org/cgi-bin/amigo/term_details?term=GO:0022603	hsa:55920,RCC2,55920|hsa:8994,LIMD1,8994|hsa:4763,NF1,4763|hsa:9203,ZMYM3,9203|hsa:694,BTG1,694
positive regulation of phosphorylation	biological_process	GO:0042327	5	836	16746	1777537	0.000298578765078	0.000470313698111	0.892557800864	0.943299253605	6745|338557|467|25778|8795	http://amigo.geneontology.org/cgi-bin/amigo/term_details?term=GO:0042327	hsa:6745,SSR1,6745|hsa:338557,FFAR4,338557|hsa:467,ATF3,467|hsa:25778,DSTYK,25778|hsa:8795,TNFRSF10B,8795
cardiovascular system development	biological_process	GO:0072358	5	867	16746	1777537	0.000298578765078	0.000487753560123	0.909105580568	0.951730476308	841|4763|1889|694|2294	http://amigo.geneontology.org/cgi-bin/amigo/term_details?term=GO:0072358	hsa:841,CASP8,841|hsa:4763,NF1,4763|hsa:1889,ECE1,1889|hsa:694,BTG1,694|hsa:2294,FOXF1,2294
circulatory system development	biological_process	GO:0072359	5	867	16746	1777537	0.000298578765078	0.000487753560123	0.909105580568	0.951730476308	841|4763|1889|694|2294	http://amigo.geneontology.org/cgi-bin/amigo/term_details?term=GO:0072359	hsa:841,CASP8,841|hsa:4763,NF1,4763|hsa:1889,ECE1,1889|hsa:694,BTG1,694|hsa:2294,FOXF1,2294
cell activation	biological_process	GO:0001775	5	880	16746	1777537	0.000298578765078	0.000495067050644	0.915352135162	0.953303556363	81609|2294|558|841|5293	http://amigo.geneontology.org/cgi-bin/amigo/term_details?term=GO:0001775	hsa:81609,SNX27,81609|hsa:2294,FOXF1,2294|hsa:558,AXL,558|hsa:841,CASP8,841|hsa:5293,PIK3CD,5293
regulation of hydrolase activity	biological_process	GO:0051336	5	907	16746	1777537	0.000298578765078	0.000510256607879	0.927127941686	0.95770655057	55920|6745|467|8795|841	http://amigo.geneontology.org/cgi-bin/amigo/term_details?term=GO:0051336	hsa:55920,RCC2,55920|hsa:6745,SSR1,6745|hsa:467,ATF3,467|hsa:8795,TNFRSF10B,8795|hsa:841,CASP8,841
positive regulation of protein modification process	biological_process	GO:0031401	5	909	16746	1777537	0.000298578765078	0.000511381760267	0.927939308293	0.957902123531	6745|467|8795|26263|5718	http://amigo.geneontology.org/cgi-bin/amigo/term_details?term=GO:0031401	hsa:6745,SSR1,6745|hsa:467,ATF3,467|hsa:8795,TNFRSF10B,8795|hsa:26263,FBXO22,26263|hsa:5718,PSMD12,5718
cation transport	biological_process	GO:0006812	5	971	16746	1777537	0.000298578765078	0.00054626148429	0.9494041546	0.971976111696	2288|476|27345|22853|2040	http://amigo.geneontology.org/cgi-bin/amigo/term_details?term=GO:0006812	hsa:2288,FKBP4,2288|hsa:476,ATP1A1,476|hsa:27345,KCNMB4,27345|hsa:22853,LMTK2,22853|hsa:2040,STOM,2040
transmembrane transport	biological_process	GO:0055085	5	1264	16746	1777537	0.000298578765078	0.000711096309106	0.991754702381	0.997427274559	7809|476|27345|2040|113235	http://amigo.geneontology.org/cgi-bin/amigo/term_details?term=GO:0055085	hsa:7809,BSND,7809|hsa:476,ATP1A1,476|hsa:27345,KCNMB4,27345|hsa:2040,STOM,2040|hsa:113235,SLC46A1,113235
protein complex localization	biological_process	GO:0031503	4	63	16746	1777537	0.000238863012063	3.54423002165e-05	0.00364323687666	0.46284756647	2288|55920|9516|83903	http://amigo.geneontology.org/cgi-bin/amigo/term_details?term=GO:0031503	hsa:2288,FKBP4,2288|hsa:55920,RCC2,55920|hsa:9516,LITAF,9516|hsa:83903,GSG2,83903
natural killer cell activation	biological_process	GO:0030101	4	66	16746	1777537	0.000238863012063	3.71300287983e-05	0.00426334570024	0.498573863113	81609|558|841|5293	http://amigo.geneontology.org/cgi-bin/amigo/term_details?term=GO:0030101	hsa:81609,SNX27,81609|hsa:558,AXL,558|hsa:841,CASP8,841|hsa:5293,PIK3CD,5293
bone morphogenesis	biological_process	GO:0060349	4	92	16746	1777537	0.000238863012063	5.175700984e-05	0.0127773745659	0.649553798865	2121|4146|387733|3638	http://amigo.geneontology.org/cgi-bin/amigo/term_details?term=GO:0060349	hsa:2121,EVC,2121|hsa:4146,MATN1,4146|hsa:387733,IFITM5,387733|hsa:3638,INSIG1,3638
negative regulation of G1/S transition of mitotic cell cycle	biological_process	GO:2000134	4	101	16746	1777537	0.000238863012063	5.68201955852e-05	0.0172251283413	0.649553798865	25959|55159|83903|5718	http://amigo.geneontology.org/cgi-bin/amigo/term_details?term=GO:2000134	hsa:25959,KANK2,25959|hsa:55159,RFWD3,55159|hsa:83903,GSG2,83903|hsa:5718,PSMD12,5718
negative regulation of cell cycle G1/S phase transition	biological_process	GO:1902807	4	101	16746	1777537	0.000238863012063	5.68201955852e-05	0.0172251283413	0.649553798865	25959|55159|83903|5718	http://amigo.geneontology.org/cgi-bin/amigo/term_details?term=GO:1902807	hsa:25959,KANK2,25959|hsa:55159,RFWD3,55159|hsa:83903,GSG2,83903|hsa:5718,PSMD12,5718
mitochondrial translation	biological_process	GO:0032543	4	111	16746	1777537	0.000238863012063	6.24459575244e-05	0.0231757228068	0.649553798865	55157|118487|387338|10102	http://amigo.geneontology.org/cgi-bin/amigo/term_details?term=GO:0032543	hsa:55157,DARS2,55157|hsa:118487,CHCHD1,118487|hsa:387338,NSUN4,387338|hsa:10102,TSFM,10102
negative regulation of intracellular transport	biological_process	GO:0032387	4	113	16746	1777537	0.000238863012063	6.35711099122e-05	0.0244974843253	0.649553798865	4763|9516|3638|2294	http://amigo.geneontology.org/cgi-bin/amigo/term_details?term=GO:0032387	hsa:4763,NF1,4763|hsa:9516,LITAF,9516|hsa:3638,INSIG1,3638|hsa:2294,FOXF1,2294
mRNA transport	biological_process	GO:0051028	4	125	16746	1777537	0.000238863012063	7.03220242392e-05	0.0333730817748	0.649553798865	1977|5433|7514|10642	http://amigo.geneontology.org/cgi-bin/amigo/term_details?term=GO:0051028	hsa:1977,EIF4E,1977|hsa:5433,POLR2D,5433|hsa:7514,XPO1,7514|hsa:10642,IGF2BP1,10642
DNA-templated transcription, elongation	biological_process	GO:0006354	4	128	16746	1777537	0.000238863012063	7.20097528209e-05	0.035848022253	0.649553798865	11128|25885|5433|10102	http://amigo.geneontology.org/cgi-bin/amigo/term_details?term=GO:0006354	hsa:11128,POLR3A,11128|hsa:25885,POLR1A,25885|hsa:5433,POLR2D,5433|hsa:10102,TSFM,10102
regulation of microtubule-based process	biological_process	GO:0032886	4	132	16746	1777537	0.000238863012063	7.42600575966e-05	0.0393084699873	0.649553798865	2288|55920|7514|51072	http://amigo.geneontology.org/cgi-bin/amigo/term_details?term=GO:0032886	hsa:2288,FKBP4,2288|hsa:55920,RCC2,55920|hsa:7514,XPO1,7514|hsa:51072,MEMO1,51072
regulation of G1/S transition of mitotic cell cycle	biological_process	GO:2000045	4	135	16746	1777537	0.000238863012063	7.59477861783e-05	0.0420243566128	0.649553798865	25959|55159|83903|5718	http://amigo.geneontology.org/cgi-bin/amigo/term_details?term=GO:2000045	hsa:25959,KANK2,25959|hsa:55159,RFWD3,55159|hsa:83903,GSG2,83903|hsa:5718,PSMD12,5718
regulation of cell cycle G1/S phase transition	biological_process	GO:1902806	4	137	16746	1777537	0.000238863012063	7.70729385661e-05	0.04389234696	0.649553798865	25959|55159|83903|5718	http://amigo.geneontology.org/cgi-bin/amigo/term_details?term=GO:1902806	hsa:25959,KANK2,25959|hsa:55159,RFWD3,55159|hsa:83903,GSG2,83903|hsa:5718,PSMD12,5718
alcohol biosynthetic process	biological_process	GO:0046165	4	140	16746	1777537	0.000238863012063	7.87606671479e-05	0.046780329495	0.649553798865	10400|6307|11161|3638	http://amigo.geneontology.org/cgi-bin/amigo/term_details?term=GO:0046165	hsa:10400,PEMT,10400|hsa:6307,MSMO1,6307|hsa:11161,C14orf1,11161|hsa:3638,INSIG1,3638
negative regulation of secretion by cell	biological_process	GO:1903531	4	140	16746	1777537	0.000238863012063	7.87606671479e-05	0.046780329495	0.649553798865	338557|4763|90007|2294	http://amigo.geneontology.org/cgi-bin/amigo/term_details?term=GO:1903531	hsa:338557,FFAR4,338557|hsa:4763,NF1,4763|hsa:90007,MIDN,90007|hsa:2294,FOXF1,2294
nuclear export	biological_process	GO:0051168	4	142	16746	1777537	0.000238863012063	7.98858195357e-05	0.0487628786496	0.649553798865	1977|5433|3692|7514	http://amigo.geneontology.org/cgi-bin/amigo/term_details?term=GO:0051168	hsa:1977,EIF4E,1977|hsa:5433,POLR2D,5433|hsa:3692,EIF6,3692|hsa:7514,XPO1,7514
establishment of RNA localization	biological_process	GO:0051236	4	146	16746	1777537	0.000238863012063	8.21361243113e-05	0.0528648558728	0.649553798865	1977|5433|7514|10642	http://amigo.geneontology.org/cgi-bin/amigo/term_details?term=GO:0051236	hsa:1977,EIF4E,1977|hsa:5433,POLR2D,5433|hsa:7514,XPO1,7514|hsa:10642,IGF2BP1,10642
RNA transport	biological_process	GO:0050658	4	146	16746	1777537	0.000238863012063	8.21361243113e-05	0.0528648558728	0.649553798865	1977|5433|7514|10642	http://amigo.geneontology.org/cgi-bin/amigo/term_details?term=GO:0050658	hsa:1977,EIF4E,1977|hsa:5433,POLR2D,5433|hsa:7514,XPO1,7514|hsa:10642,IGF2BP1,10642
nucleic acid transport	biological_process	GO:0050657	4	146	16746	1777537	0.000238863012063	8.21361243113e-05	0.0528648558728	0.649553798865	1977|5433|7514|10642	http://amigo.geneontology.org/cgi-bin/amigo/term_details?term=GO:0050657	hsa:1977,EIF4E,1977|hsa:5433,POLR2D,5433|hsa:7514,XPO1,7514|hsa:10642,IGF2BP1,10642
steroid biosynthetic process	biological_process	GO:0006694	4	147	16746	1777537	0.000238863012063	8.26987005052e-05	0.0539187699395	0.649553798865	6307|476|11161|3638	http://amigo.geneontology.org/cgi-bin/amigo/term_details?term=GO:0006694	hsa:6307,MSMO1,6307|hsa:476,ATP1A1,476|hsa:11161,C14orf1,11161|hsa:3638,INSIG1,3638
ribonucleoprotein complex assembly	biological_process	GO:0022618	4	151	16746	1777537	0.000238863012063	8.49490052809e-05	0.0582474930037	0.649553798865	5433|3692|387338|8994	http://amigo.geneontology.org/cgi-bin/amigo/term_details?term=GO:0022618	hsa:5433,POLR2D,5433|hsa:3692,EIF6,3692|hsa:387338,NSUN4,387338|hsa:8994,LIMD1,8994
negative regulation of mitotic cell cycle phase transition	biological_process	GO:1901991	4	152	16746	1777537	0.000238863012063	8.55115814748e-05	0.0593578214992	0.649553798865	25959|55159|83903|5718	http://amigo.geneontology.org/cgi-bin/amigo/term_details?term=GO:1901991	hsa:25959,KANK2,25959|hsa:55159,RFWD3,55159|hsa:83903,GSG2,83903|hsa:5718,PSMD12,5718
regulation of cell-substrate adhesion	biological_process	GO:0010810	4	155	16746	1777537	0.000238863012063	8.71993100566e-05	0.0627559336578	0.649553798865	55920|4763|59339|2294	http://amigo.geneontology.org/cgi-bin/amigo/term_details?term=GO:0010810	hsa:55920,RCC2,55920|hsa:4763,NF1,4763|hsa:59339,PLEKHA2,59339|hsa:2294,FOXF1,2294
RNA localization	biological_process	GO:0006403	4	156	16746	1777537	0.000238863012063	8.77618862505e-05	0.0639109145534	0.649553798865	1977|5433|7514|10642	http://amigo.geneontology.org/cgi-bin/amigo/term_details?term=GO:0006403	hsa:1977,EIF4E,1977|hsa:5433,POLR2D,5433|hsa:7514,XPO1,7514|hsa:10642,IGF2BP1,10642
negative regulation of secretion	biological_process	GO:0051048	4	157	16746	1777537	0.000238863012063	8.83244624444e-05	0.0650769814073	0.649553798865	338557|4763|90007|2294	http://amigo.geneontology.org/cgi-bin/amigo/term_details?term=GO:0051048	hsa:338557,FFAR4,338557|hsa:4763,NF1,4763|hsa:90007,MIDN,90007|hsa:2294,FOXF1,2294
ribonucleoprotein complex subunit organization	biological_process	GO:0071826	4	160	16746	1777537	0.000238863012063	9.00121910261e-05	0.0686413587131	0.649553798865	5433|3692|387338|8994	http://amigo.geneontology.org/cgi-bin/amigo/term_details?term=GO:0071826	hsa:5433,POLR2D,5433|hsa:3692,EIF6,3692|hsa:387338,NSUN4,387338|hsa:8994,LIMD1,8994
female pregnancy	biological_process	GO:0007565	4	173	16746	1777537	0.000238863012063	9.7325681547e-05	0.0852110570904	0.649553798865	2288|7372|23633|2355	http://amigo.geneontology.org/cgi-bin/amigo/term_details?term=GO:0007565	hsa:2288,FKBP4,2288|hsa:7372,UMPS,7372|hsa:23633,KPNA6,23633|hsa:2355,FOSL2,2355
negative regulation of protein transport	biological_process	GO:0051224	4	174	16746	1777537	0.000238863012063	9.78882577409e-05	0.0865595675619	0.649553798865	338557|4763|90007|9516	http://amigo.geneontology.org/cgi-bin/amigo/term_details?term=GO:0051224	hsa:338557,FFAR4,338557|hsa:4763,NF1,4763|hsa:90007,MIDN,90007|hsa:9516,LITAF,9516
positive regulation of I-kappaB kinase/NF-kappaB signaling	biological_process	GO:0043123	4	175	16746	1777537	0.000238863012063	9.84508339348e-05	0.0879183957746	0.649553798865	9516|56829|841|8795	http://amigo.geneontology.org/cgi-bin/amigo/term_details?term=GO:0043123	hsa:9516,LITAF,9516|hsa:56829,ZC3HAV1,56829|hsa:841,CASP8,841|hsa:8795,TNFRSF10B,8795
bone development	biological_process	GO:0060348	4	175	16746	1777537	0.000238863012063	9.84508339348e-05	0.0879183957746	0.649553798865	2121|4146|387733|3638	http://amigo.geneontology.org/cgi-bin/amigo/term_details?term=GO:0060348	hsa:2121,EVC,2121|hsa:4146,MATN1,4146|hsa:387733,IFITM5,387733|hsa:3638,INSIG1,3638
nucleobase-containing compound transport	biological_process	GO:0015931	4	177	16746	1777537	0.000238863012063	9.95759863226e-05	0.090666795807	0.649553798865	1977|5433|7514|10642	http://amigo.geneontology.org/cgi-bin/amigo/term_details?term=GO:0015931	hsa:1977,EIF4E,1977|hsa:5433,POLR2D,5433|hsa:7514,XPO1,7514|hsa:10642,IGF2BP1,10642
regulation of cellular ketone metabolic process	biological_process	GO:0010565	4	177	16746	1777537	0.000238863012063	9.95759863226e-05	0.090666795807	0.649553798865	55066|1728|3638|5718	http://amigo.geneontology.org/cgi-bin/amigo/term_details?term=GO:0010565	hsa:55066,PDPR,55066|hsa:1728,NQO1,1728|hsa:3638,INSIG1,3638|hsa:5718,PSMD12,5718
response to mechanical stimulus	biological_process	GO:0009612	4	180	16746	1777537	0.000238863012063	0.000101263714904	0.0948654458555	0.649553798865	476|8795|841|2355	http://amigo.geneontology.org/cgi-bin/amigo/term_details?term=GO:0009612	hsa:476,ATP1A1,476|hsa:8795,TNFRSF10B,8795|hsa:841,CASP8,841|hsa:2355,FOSL2,2355
cellular response to nutrient levels	biological_process	GO:0031669	4	188	16746	1777537	0.000238863012063	0.000105764324456	0.106497171898	0.649553798865	81788|25959|5049|26263	http://amigo.geneontology.org/cgi-bin/amigo/term_details?term=GO:0031669	hsa:81788,NUAK2,81788|hsa:25959,KANK2,25959|hsa:5049,PAFAH1B2,5049|hsa:26263,FBXO22,26263
regulation of nucleocytoplasmic transport	biological_process	GO:0046822	4	193	16746	1777537	0.000238863012063	0.000108577205425	0.114078103575	0.649553798865	4763|7514|9516|5534	http://amigo.geneontology.org/cgi-bin/amigo/term_details?term=GO:0046822	hsa:4763,NF1,4763|hsa:7514,XPO1,7514|hsa:9516,LITAF,9516|hsa:5534,PPP3R1,5534
mRNA catabolic process	biological_process	GO:0006402	4	200	16746	1777537	0.000238863012063	0.000112515238783	0.125075474852	0.649553798865	6158|5433|1977|56829	http://amigo.geneontology.org/cgi-bin/amigo/term_details?term=GO:0006402	hsa:6158,RPL28,6158|hsa:5433,POLR2D,5433|hsa:1977,EIF4E,1977|hsa:56829,ZC3HAV1,56829
regulation of leukocyte differentiation	biological_process	GO:1902105	4	212	16746	1777537	0.000238863012063	0.00011926615311	0.144907822022	0.649553798865	4763|558|841|84293	http://amigo.geneontology.org/cgi-bin/amigo/term_details?term=GO:1902105	hsa:4763,NF1,4763|hsa:558,AXL,558|hsa:841,CASP8,841|hsa:84293,FAM213A,84293
negative regulation of kinase activity	biological_process	GO:0033673	4	215	16746	1777537	0.000238863012063	0.000120953881691	0.150047389139	0.649553798865	1850|4763|90007|9555	http://amigo.geneontology.org/cgi-bin/amigo/term_details?term=GO:0033673	hsa:1850,DUSP8,1850|hsa:4763,NF1,4763|hsa:90007,MIDN,90007|hsa:9555,H2AFY,9555
skeletal system morphogenesis	biological_process	GO:0048705	4	215	16746	1777537	0.000238863012063	0.000120953881691	0.150047389139	0.649553798865	2121|4146|387733|3638	http://amigo.geneontology.org/cgi-bin/amigo/term_details?term=GO:0048705	hsa:2121,EVC,2121|hsa:4146,MATN1,4146|hsa:387733,IFITM5,387733|hsa:3638,INSIG1,3638
multi-multicellular organism process	biological_process	GO:0044706	4	219	16746	1777537	0.000238863012063	0.000123204186467	0.157006455795	0.651531168142	2288|7372|23633|2355	http://amigo.geneontology.org/cgi-bin/amigo/term_details?term=GO:0044706	hsa:2288,FKBP4,2288|hsa:7372,UMPS,7372|hsa:23633,KPNA6,23633|hsa:2355,FOSL2,2355
regulation of I-kappaB kinase/NF-kappaB signaling	biological_process	GO:0043122	4	223	16746	1777537	0.000238863012063	0.000125454491243	0.164082541333	0.654469115714	9516|56829|841|8795	http://amigo.geneontology.org/cgi-bin/amigo/term_details?term=GO:0043122	hsa:9516,LITAF,9516|hsa:56829,ZC3HAV1,56829|hsa:841,CASP8,841|hsa:8795,TNFRSF10B,8795
RNA catabolic process	biological_process	GO:0006401	4	228	16746	1777537	0.000238863012063	0.000128267372212	0.173084668381	0.659674397886	6158|5433|1977|56829	http://amigo.geneontology.org/cgi-bin/amigo/term_details?term=GO:0006401	hsa:6158,RPL28,6158|hsa:5433,POLR2D,5433|hsa:1977,EIF4E,1977|hsa:56829,ZC3HAV1,56829
cognition	biological_process	GO:0050890	4	230	16746	1777537	0.000238863012063	0.0001293925246	0.17673236647	0.659674397886	4763|57477|51247|23373	http://amigo.geneontology.org/cgi-bin/amigo/term_details?term=GO:0050890	hsa:4763,NF1,4763|hsa:57477,SHROOM4,57477|hsa:51247,PAIP2,51247|hsa:23373,CRTC1,23373
DNA conformation change	biological_process	GO:0071103	4	233	16746	1777537	0.000238863012063	0.000131080253182	0.182252141869	0.659674397886	9918|9555|7259|1108	http://amigo.geneontology.org/cgi-bin/amigo/term_details?term=GO:0071103	hsa:9918,NCAPD2,9918|hsa:9555,H2AFY,9555|hsa:7259,TSPYL1,7259|hsa:1108,CHD4,1108
cellular ketone metabolic process	biological_process	GO:0042180	4	238	16746	1777537	0.000238863012063	0.000133893134151	0.191575106369	0.659674397886	55066|1728|3638|5718	http://amigo.geneontology.org/cgi-bin/amigo/term_details?term=GO:0042180	hsa:55066,PDPR,55066|hsa:1728,NQO1,1728|hsa:3638,INSIG1,3638|hsa:5718,PSMD12,5718
regulation of intracellular protein transport	biological_process	GO:0033157	4	241	16746	1777537	0.000238863012063	0.000135580862733	0.197239398886	0.659674397886	4763|7514|9516|5534	http://amigo.geneontology.org/cgi-bin/amigo/term_details?term=GO:0033157	hsa:4763,NF1,4763|hsa:7514,XPO1,7514|hsa:9516,LITAF,9516|hsa:5534,PPP3R1,5534
cellular response to abiotic stimulus	biological_process	GO:0071214	4	243	16746	1777537	0.000238863012063	0.000136706015121	0.201043650197	0.659674397886	476|8795|841|4157	http://amigo.geneontology.org/cgi-bin/amigo/term_details?term=GO:0071214	hsa:476,ATP1A1,476|hsa:8795,TNFRSF10B,8795|hsa:841,CASP8,841|hsa:4157,MC1R,4157
cell cycle checkpoint	biological_process	GO:0000075	4	246	16746	1777537	0.000238863012063	0.000138393743703	0.206790521036	0.662555067485	55159|54962|83903|5718	http://amigo.geneontology.org/cgi-bin/amigo/term_details?term=GO:0000075	hsa:55159,RFWD3,55159|hsa:54962,TIPIN,54962|hsa:83903,GSG2,83903|hsa:5718,PSMD12,5718
negative regulation of cell development	biological_process	GO:0010721	4	246	16746	1777537	0.000238863012063	0.000138393743703	0.206790521036	0.662555067485	2288|55920|4763|6774	http://amigo.geneontology.org/cgi-bin/amigo/term_details?term=GO:0010721	hsa:2288,FKBP4,2288|hsa:55920,RCC2,55920|hsa:4763,NF1,4763|hsa:6774,STAT3,6774
hexose metabolic process	biological_process	GO:0019318	4	247	16746	1777537	0.000238863012063	0.000138956319897	0.208716624964	0.662555067485	467|90007|2519|130589	http://amigo.geneontology.org/cgi-bin/amigo/term_details?term=GO:0019318	hsa:467,ATF3,467|hsa:90007,MIDN,90007|hsa:2519,FUCA2,2519|hsa:130589,GALM,130589
regulation of synaptic transmission	biological_process	GO:0050804	4	247	16746	1777537	0.000238863012063	0.000138956319897	0.208716624964	0.662555067485	4763|27345|23025|51247	http://amigo.geneontology.org/cgi-bin/amigo/term_details?term=GO:0050804	hsa:4763,NF1,4763|hsa:27345,KCNMB4,27345|hsa:23025,UNC13A,23025|hsa:51247,PAIP2,51247
I-kappaB kinase/NF-kappaB signaling	biological_process	GO:0007249	4	247	16746	1777537	0.000238863012063	0.000138956319897	0.208716624964	0.662555067485	9516|56829|841|8795	http://amigo.geneontology.org/cgi-bin/amigo/term_details?term=GO:0007249	hsa:9516,LITAF,9516|hsa:56829,ZC3HAV1,56829|hsa:841,CASP8,841|hsa:8795,TNFRSF10B,8795
positive regulation of cellular catabolic process	biological_process	GO:0031331	4	249	16746	1777537	0.000238863012063	0.000140081472284	0.212584076534	0.665948943597	5049|56829|26263|5718	http://amigo.geneontology.org/cgi-bin/amigo/term_details?term=GO:0031331	hsa:5049,PAFAH1B2,5049|hsa:56829,ZC3HAV1,56829|hsa:26263,FBXO22,26263|hsa:5718,PSMD12,5718
mRNA splicing, via spliceosome	biological_process	GO:0000398	4	252	16746	1777537	0.000238863012063	0.000141769200866	0.218422172829	0.668290992969	9128|23450|51503|5433	http://amigo.geneontology.org/cgi-bin/amigo/term_details?term=GO:0000398	hsa:9128,PRPF4,9128|hsa:23450,SF3B3,23450|hsa:51503,CWC15,51503|hsa:5433,POLR2D,5433
RNA splicing, via transesterification reactions with bulged adenosine as nucleophile	biological_process	GO:0000377	4	252	16746	1777537	0.000238863012063	0.000141769200866	0.218422172829	0.668290992969	9128|23450|51503|5433	http://amigo.geneontology.org/cgi-bin/amigo/term_details?term=GO:0000377	hsa:9128,PRPF4,9128|hsa:23450,SF3B3,23450|hsa:51503,CWC15,51503|hsa:5433,POLR2D,5433
RNA splicing, via transesterification reactions	biological_process	GO:0000375	4	255	16746	1777537	0.000238863012063	0.000143456929448	0.224302670841	0.668332761182	9128|23450|51503|5433	http://amigo.geneontology.org/cgi-bin/amigo/term_details?term=GO:0000375	hsa:9128,PRPF4,9128|hsa:23450,SF3B3,23450|hsa:51503,CWC15,51503|hsa:5433,POLR2D,5433
response to metal ion	biological_process	GO:0010038	4	266	16746	1777537	0.000238863012063	0.000149645267581	0.246192907585	0.671599091413	4494|27345|841|4490	http://amigo.geneontology.org/cgi-bin/amigo/term_details?term=GO:0010038	hsa:4494,MT1F,4494|hsa:27345,KCNMB4,27345|hsa:841,CASP8,841|hsa:4490,MT1B,4490
steroid metabolic process	biological_process	GO:0008202	4	275	16746	1777537	0.000238863012063	0.000154708453326	0.264433244272	0.680056164144	6307|476|11161|3638	http://amigo.geneontology.org/cgi-bin/amigo/term_details?term=GO:0008202	hsa:6307,MSMO1,6307|hsa:476,ATP1A1,476|hsa:11161,C14orf1,11161|hsa:3638,INSIG1,3638
stem cell development	biological_process	GO:0048864	4	276	16746	1777537	0.000238863012063	0.00015527102952	0.26647560181	0.680056164144	6774|5433|65979|1994	http://amigo.geneontology.org/cgi-bin/amigo/term_details?term=GO:0048864	hsa:6774,STAT3,6774|hsa:5433,POLR2D,5433|hsa:65979,PHACTR4,65979|hsa:1994,ELAVL1,1994
monosaccharide metabolic process	biological_process	GO:0005996	4	284	16746	1777537	0.000238863012063	0.000159771639071	0.282910915438	0.686453995913	467|90007|2519|130589	http://amigo.geneontology.org/cgi-bin/amigo/term_details?term=GO:0005996	hsa:467,ATF3,467|hsa:90007,MIDN,90007|hsa:2519,FUCA2,2519|hsa:130589,GALM,130589
embryonic organ morphogenesis	biological_process	GO:0048562	4	285	16746	1777537	0.000238863012063	0.000160334215265	0.284976275397	0.686453995913	5013|65979|3638|2294	http://amigo.geneontology.org/cgi-bin/amigo/term_details?term=GO:0048562	hsa:5013,OTX1,5013|hsa:65979,PHACTR4,65979|hsa:3638,INSIG1,3638|hsa:2294,FOXF1,2294
regulation of hemopoiesis	biological_process	GO:1903706	4	292	16746	1777537	0.000238863012063	0.000164272248623	0.299491016093	0.690856145714	4763|558|841|84293	http://amigo.geneontology.org/cgi-bin/amigo/term_details?term=GO:1903706	hsa:4763,NF1,4763|hsa:558,AXL,558|hsa:841,CASP8,841|hsa:84293,FAM213A,84293
positive regulation of catabolic process	biological_process	GO:0009896	4	297	16746	1777537	0.000238863012063	0.000167085129592	0.309910719836	0.697132143668	5049|56829|26263|5718	http://amigo.geneontology.org/cgi-bin/amigo/term_details?term=GO:0009896	hsa:5049,PAFAH1B2,5049|hsa:56829,ZC3HAV1,56829|hsa:26263,FBXO22,26263|hsa:5718,PSMD12,5718
positive regulation of proteolysis	biological_process	GO:0045862	4	305	16746	1777537	0.000238863012063	0.000171585739144	0.32664827341	0.698023620778	841|8795|26263|5718	http://amigo.geneontology.org/cgi-bin/amigo/term_details?term=GO:0045862	hsa:841,CASP8,841|hsa:8795,TNFRSF10B,8795|hsa:26263,FBXO22,26263|hsa:5718,PSMD12,5718
transmembrane receptor protein serine/threonine kinase signaling pathway	biological_process	GO:0007178	4	320	16746	1777537	0.000238863012063	0.000180024382052	0.358142810929	0.718669834579	9315|7514|50848|7554	http://amigo.geneontology.org/cgi-bin/amigo/term_details?term=GO:0007178	hsa:9315,NREP,9315|hsa:7514,XPO1,7514|hsa:50848,F11R,50848|hsa:7554,ZNF8,7554
cellular response to organic cyclic compound	biological_process	GO:0071407	4	321	16746	1777537	0.000238863012063	0.000180586958246	0.360243521486	0.719294274018	25959|476|841|2294	http://amigo.geneontology.org/cgi-bin/amigo/term_details?term=GO:0071407	hsa:25959,KANK2,25959|hsa:476,ATP1A1,476|hsa:841,CASP8,841|hsa:2294,FOXF1,2294
glycerolipid metabolic process	biological_process	GO:0046486	4	322	16746	1777537	0.000238863012063	0.00018114953444	0.362344016478	0.719294274018	10400|5293|3638|23760	http://amigo.geneontology.org/cgi-bin/amigo/term_details?term=GO:0046486	hsa:10400,PEMT,10400|hsa:5293,PIK3CD,5293|hsa:3638,INSIG1,3638|hsa:23760,PITPNB,23760
methylation	biological_process	GO:0032259	4	322	16746	1777537	0.000238863012063	0.00018114953444	0.362344016478	0.719294274018	10400|51603|23067|387338	http://amigo.geneontology.org/cgi-bin/amigo/term_details?term=GO:0032259	hsa:10400,PEMT,10400|hsa:51603,METTL13,51603|hsa:23067,SETD1B,23067|hsa:387338,NSUN4,387338
regulation of vesicle-mediated transport	biological_process	GO:0060627	4	338	16746	1777537	0.000238863012063	0.000190150753543	0.39587486262	0.728037255834	9711|22848|3638|2294	http://amigo.geneontology.org/cgi-bin/amigo/term_details?term=GO:0060627	hsa:9711,RUBICON,9711|hsa:22848,AAK1,22848|hsa:3638,INSIG1,3638|hsa:2294,FOXF1,2294
cellular response to lipid	biological_process	GO:0071396	4	339	16746	1777537	0.000238863012063	0.000190713329737	0.397962835467	0.728275440446	25959|476|558|9516	http://amigo.geneontology.org/cgi-bin/amigo/term_details?term=GO:0071396	hsa:25959,KANK2,25959|hsa:476,ATP1A1,476|hsa:558,AXL,558|hsa:9516,LITAF,9516
muscle organ development	biological_process	GO:0007517	4	339	16746	1777537	0.000238863012063	0.000190713329737	0.397962835467	0.728275440446	2121|467|4763|26263	http://amigo.geneontology.org/cgi-bin/amigo/term_details?term=GO:0007517	hsa:2121,EVC,2121|hsa:467,ATF3,467|hsa:4763,NF1,4763|hsa:26263,FBXO22,26263
stem cell differentiation	biological_process	GO:0048863	4	340	16746	1777537	0.000238863012063	0.000191275905931	0.400049573597	0.729725958806	6774|5433|65979|1994	http://amigo.geneontology.org/cgi-bin/amigo/term_details?term=GO:0048863	hsa:6774,STAT3,6774|hsa:5433,POLR2D,5433|hsa:65979,PHACTR4,65979|hsa:1994,ELAVL1,1994
negative regulation of phosphorylation	biological_process	GO:0042326	4	351	16746	1777537	0.000238863012063	0.000197464244064	0.42290740242	0.742311788775	1850|4763|90007|9555	http://amigo.geneontology.org/cgi-bin/amigo/term_details?term=GO:0042326	hsa:1850,DUSP8,1850|hsa:4763,NF1,4763|hsa:90007,MIDN,90007|hsa:9555,H2AFY,9555
exocytosis	biological_process	GO:0006887	4	353	16746	1777537	0.000238863012063	0.000198589396451	0.427041359278	0.7459083345	57553|2294|23025|5293	http://amigo.geneontology.org/cgi-bin/amigo/term_details?term=GO:0006887	hsa:57553,MICAL3,57553|hsa:2294,FOXF1,2294|hsa:23025,UNC13A,23025|hsa:5293,PIK3CD,5293
immune response-activating signal transduction	biological_process	GO:0002757	4	356	16746	1777537	0.000238863012063	0.000200277125033	0.433227657199	0.748777162686	147179|56829|841|5293	http://amigo.geneontology.org/cgi-bin/amigo/term_details?term=GO:0002757	hsa:147179,WIPF2,147179|hsa:56829,ZC3HAV1,56829|hsa:841,CASP8,841|hsa:5293,PIK3CD,5293
ossification	biological_process	GO:0001503	4	357	16746	1777537	0.000238863012063	0.000200839701227	0.435285666401	0.749689128703	4146|4763|387733|8994	http://amigo.geneontology.org/cgi-bin/amigo/term_details?term=GO:0001503	hsa:4146,MATN1,4146|hsa:4763,NF1,4763|hsa:387733,IFITM5,387733|hsa:8994,LIMD1,8994
RNA splicing	biological_process	GO:0008380	4	359	16746	1777537	0.000238863012063	0.000201964853615	0.439395274373	0.753836073364	9128|23450|51503|5433	http://amigo.geneontology.org/cgi-bin/amigo/term_details?term=GO:0008380	hsa:9128,PRPF4,9128|hsa:23450,SF3B3,23450|hsa:51503,CWC15,51503|hsa:5433,POLR2D,5433
cellular amino acid metabolic process	biological_process	GO:0006520	4	366	16746	1777537	0.000238863012063	0.000205902886972	0.453706915632	0.761875423821	55157|113235|1728|5718	http://amigo.geneontology.org/cgi-bin/amigo/term_details?term=GO:0006520	hsa:55157,DARS2,55157|hsa:113235,SLC46A1,113235|hsa:1728,NQO1,1728|hsa:5718,PSMD12,5718
regulation of apoptotic signaling pathway	biological_process	GO:2001233	4	368	16746	1777537	0.000238863012063	0.00020702803936	0.457773958975	0.763861647638	4763|8795|841|5534	http://amigo.geneontology.org/cgi-bin/amigo/term_details?term=GO:2001233	hsa:4763,NF1,4763|hsa:8795,TNFRSF10B,8795|hsa:841,CASP8,841|hsa:5534,PPP3R1,5534
viral life cycle	biological_process	GO:0019058	4	373	16746	1777537	0.000238863012063	0.00020984092033	0.467895391148	0.768155871146	6158|5433|7514|56829	http://amigo.geneontology.org/cgi-bin/amigo/term_details?term=GO:0019058	hsa:6158,RPL28,6158|hsa:5433,POLR2D,5433|hsa:7514,XPO1,7514|hsa:56829,ZC3HAV1,56829
positive regulation of organelle organization	biological_process	GO:0010638	4	373	16746	1777537	0.000238863012063	0.00020984092033	0.467895391148	0.768155871146	55920|387338|841|5534	http://amigo.geneontology.org/cgi-bin/amigo/term_details?term=GO:0010638	hsa:55920,RCC2,55920|hsa:387338,NSUN4,387338|hsa:841,CASP8,841|hsa:5534,PPP3R1,5534
alcohol metabolic process	biological_process	GO:0006066	4	377	16746	1777537	0.000238863012063	0.000212091225105	0.47594241058	0.772032797298	10400|6307|11161|3638	http://amigo.geneontology.org/cgi-bin/amigo/term_details?term=GO:0006066	hsa:10400,PEMT,10400|hsa:6307,MSMO1,6307|hsa:11161,C14orf1,11161|hsa:3638,INSIG1,3638
extracellular matrix organization	biological_process	GO:0030198	4	379	16746	1777537	0.000238863012063	0.000213216377493	0.47994836335	0.77331099463	4763|4146|50848|2294	http://amigo.geneontology.org/cgi-bin/amigo/term_details?term=GO:0030198	hsa:4763,NF1,4763|hsa:4146,MATN1,4146|hsa:50848,F11R,50848|hsa:2294,FOXF1,2294
extracellular structure organization	biological_process	GO:0043062	4	380	16746	1777537	0.000238863012063	0.000213778953687	0.481946819758	0.773902427465	4763|4146|50848|2294	http://amigo.geneontology.org/cgi-bin/amigo/term_details?term=GO:0043062	hsa:4763,NF1,4763|hsa:4146,MATN1,4146|hsa:50848,F11R,50848|hsa:2294,FOXF1,2294
histone modification	biological_process	GO:0016570	4	391	16746	1777537	0.000238863012063	0.00021996729182	0.503720004008	0.778685097196	23326|23067|9555|83903	http://amigo.geneontology.org/cgi-bin/amigo/term_details?term=GO:0016570	hsa:23326,USP22,23326|hsa:23067,SETD1B,23067|hsa:9555,H2AFY,9555|hsa:83903,GSG2,83903
covalent chromatin modification	biological_process	GO:0016569	4	397	16746	1777537	0.000238863012063	0.000223342748984	0.51542385058	0.779774226661	23326|23067|9555|83903	http://amigo.geneontology.org/cgi-bin/amigo/term_details?term=GO:0016569	hsa:23326,USP22,23326|hsa:23067,SETD1B,23067|hsa:9555,H2AFY,9555|hsa:83903,GSG2,83903
ncRNA metabolic process	biological_process	GO:0034660	4	398	16746	1777537	0.000238863012063	0.000223905325177	0.517361990091	0.779774226661	5433|55157|387338|9555	http://amigo.geneontology.org/cgi-bin/amigo/term_details?term=GO:0034660	hsa:5433,POLR2D,5433|hsa:55157,DARS2,55157|hsa:387338,NSUN4,387338|hsa:9555,H2AFY,9555
blood circulation	biological_process	GO:0008015	4	400	16746	1777537	0.000238863012063	0.000225030477565	0.521227284364	0.779774226661	27345|50848|476|1889	http://amigo.geneontology.org/cgi-bin/amigo/term_details?term=GO:0008015	hsa:27345,KCNMB4,27345|hsa:50848,F11R,50848|hsa:476,ATP1A1,476|hsa:1889,ECE1,1889
circulatory system process	biological_process	GO:0003013	4	402	16746	1777537	0.000238863012063	0.000226155629953	0.525077739807	0.779774226661	27345|50848|476|1889	http://amigo.geneontology.org/cgi-bin/amigo/term_details?term=GO:0003013	hsa:27345,KCNMB4,27345|hsa:50848,F11R,50848|hsa:476,ATP1A1,476|hsa:1889,ECE1,1889
gland development	biological_process	GO:0048732	4	403	16746	1777537	0.000238863012063	0.000226718206147	0.526997332169	0.779774226661	2288|7372|4763|2294	http://amigo.geneontology.org/cgi-bin/amigo/term_details?term=GO:0048732	hsa:2288,FKBP4,2288|hsa:7372,UMPS,7372|hsa:4763,NF1,4763|hsa:2294,FOXF1,2294
activation of immune response	biological_process	GO:0002253	4	407	16746	1777537	0.000238863012063	0.000228968510923	0.534637491041	0.779774226661	147179|56829|841|5293	http://amigo.geneontology.org/cgi-bin/amigo/term_details?term=GO:0002253	hsa:147179,WIPF2,147179|hsa:56829,ZC3HAV1,56829|hsa:841,CASP8,841|hsa:5293,PIK3CD,5293
developmental growth	biological_process	GO:0048589	4	409	16746	1777537	0.000238863012063	0.000230093663311	0.538434270674	0.780685132085	2121|6774|4146|1735	http://amigo.geneontology.org/cgi-bin/amigo/term_details?term=GO:0048589	hsa:2121,EVC,2121|hsa:6774,STAT3,6774|hsa:4146,MATN1,4146|hsa:1735,DIO3,1735
nucleobase-containing compound catabolic process	biological_process	GO:0034655	4	411	16746	1777537	0.000238863012063	0.000231218815698	0.542215241209	0.780951262866	6158|5433|1977|56829	http://amigo.geneontology.org/cgi-bin/amigo/term_details?term=GO:0034655	hsa:6158,RPL28,6158|hsa:5433,POLR2D,5433|hsa:1977,EIF4E,1977|hsa:56829,ZC3HAV1,56829
reproductive structure development	biological_process	GO:0048608	4	414	16746	1777537	0.000238863012063	0.00023290654428	0.547856619465	0.782124649968	2288|2188|558|841	http://amigo.geneontology.org/cgi-bin/amigo/term_details?term=GO:0048608	hsa:2288,FKBP4,2288|hsa:2188,FANCF,2188|hsa:558,AXL,558|hsa:841,CASP8,841
reproductive system development	biological_process	GO:0061458	4	418	16746	1777537	0.000238863012063	0.000235156849056	0.55532130781	0.785340455415	2288|2188|558|841	http://amigo.geneontology.org/cgi-bin/amigo/term_details?term=GO:0061458	hsa:2288,FKBP4,2288|hsa:2188,FANCF,2188|hsa:558,AXL,558|hsa:841,CASP8,841
protein oligomerization	biological_process	GO:0051259	4	420	16746	1777537	0.000238863012063	0.000236282001444	0.559028746065	0.787679902636	841|114904|2040|23373	http://amigo.geneontology.org/cgi-bin/amigo/term_details?term=GO:0051259	hsa:841,CASP8,841|hsa:114904,C1QTNF6,114904|hsa:2040,STOM,2040|hsa:23373,CRTC1,23373
regulation of protein serine/threonine kinase activity	biological_process	GO:0071900	4	428	16746	1777537	0.000238863012063	0.000240782610995	0.573688443383	0.794186899205	1850|4763|9555|8795	http://amigo.geneontology.org/cgi-bin/amigo/term_details?term=GO:0071900	hsa:1850,DUSP8,1850|hsa:4763,NF1,4763|hsa:9555,H2AFY,9555|hsa:8795,TNFRSF10B,8795
small molecule biosynthetic process	biological_process	GO:0044283	4	430	16746	1777537	0.000238863012063	0.000241907763383	0.577310046624	0.794737394565	10400|6307|11161|3638	http://amigo.geneontology.org/cgi-bin/amigo/term_details?term=GO:0044283	hsa:10400,PEMT,10400|hsa:6307,MSMO1,6307|hsa:11161,C14orf1,11161|hsa:3638,INSIG1,3638
negative regulation of protein modification process	biological_process	GO:0031400	4	432	16746	1777537	0.000238863012063	0.000243032915771	0.58091401692	0.79569576023	1850|4763|9555|5718	http://amigo.geneontology.org/cgi-bin/amigo/term_details?term=GO:0031400	hsa:1850,DUSP8,1850|hsa:4763,NF1,4763|hsa:9555,H2AFY,9555|hsa:5718,PSMD12,5718
response to bacterium	biological_process	GO:0009617	4	434	16746	1777537	0.000238863012063	0.000244158068158	0.584500211034	0.796693128388	9516|2519|841|558	http://amigo.geneontology.org/cgi-bin/amigo/term_details?term=GO:0009617	hsa:9516,LITAF,9516|hsa:2519,FUCA2,2519|hsa:841,CASP8,841|hsa:558,AXL,558
spermatogenesis	biological_process	GO:0007283	4	434	16746	1777537	0.000238863012063	0.000244158068158	0.584500211034	0.796693128388	5049|2188|558|51247	http://amigo.geneontology.org/cgi-bin/amigo/term_details?term=GO:0007283	hsa:5049,PAFAH1B2,5049|hsa:2188,FANCF,2188|hsa:558,AXL,558|hsa:51247,PAIP2,51247
male gamete generation	biological_process	GO:0048232	4	435	16746	1777537	0.000238863012063	0.000244720644352	0.586286598646	0.797077785531	5049|2188|558|51247	http://amigo.geneontology.org/cgi-bin/amigo/term_details?term=GO:0048232	hsa:5049,PAFAH1B2,5049|hsa:2188,FANCF,2188|hsa:558,AXL,558|hsa:51247,PAIP2,51247
heart development	biological_process	GO:0007507	4	444	16746	1777537	0.000238863012063	0.000249783830097	0.602159876479	0.800815309842	4763|841|1889|2294	http://amigo.geneontology.org/cgi-bin/amigo/term_details?term=GO:0007507	hsa:4763,NF1,4763|hsa:841,CASP8,841|hsa:1889,ECE1,1889|hsa:2294,FOXF1,2294
heterocycle catabolic process	biological_process	GO:0046700	4	454	16746	1777537	0.000238863012063	0.000255409592037	0.619356491885	0.809190215404	6158|5433|1977|56829	http://amigo.geneontology.org/cgi-bin/amigo/term_details?term=GO:0046700	hsa:6158,RPL28,6158|hsa:5433,POLR2D,5433|hsa:1977,EIF4E,1977|hsa:56829,ZC3HAV1,56829
cellular nitrogen compound catabolic process	biological_process	GO:0044270	4	455	16746	1777537	0.000238863012063	0.000255972168231	0.621050179904	0.810844239716	6158|5433|1977|56829	http://amigo.geneontology.org/cgi-bin/amigo/term_details?term=GO:0044270	hsa:6158,RPL28,6158|hsa:5433,POLR2D,5433|hsa:1977,EIF4E,1977|hsa:56829,ZC3HAV1,56829
endomembrane system organization	biological_process	GO:0010256	4	458	16746	1777537	0.000238863012063	0.000257659896812	0.626102589182	0.812479121374	55920|259173|50848|81619	http://amigo.geneontology.org/cgi-bin/amigo/term_details?term=GO:0010256	hsa:55920,RCC2,55920|hsa:259173,ALS2CL,259173|hsa:50848,F11R,50848|hsa:81619,TSPAN14,81619
negative regulation of phosphate metabolic process	biological_process	GO:0045936	4	460	16746	1777537	0.000238863012063	0.0002587850492	0.629446879743	0.815043331002	1850|4763|90007|9555	http://amigo.geneontology.org/cgi-bin/amigo/term_details?term=GO:0045936	hsa:1850,DUSP8,1850|hsa:4763,NF1,4763|hsa:90007,MIDN,90007|hsa:9555,H2AFY,9555
negative regulation of phosphorus metabolic process	biological_process	GO:0010563	4	460	16746	1777537	0.000238863012063	0.0002587850492	0.629446879743	0.815043331002	1850|4763|90007|9555	http://amigo.geneontology.org/cgi-bin/amigo/term_details?term=GO:0010563	hsa:1850,DUSP8,1850|hsa:4763,NF1,4763|hsa:90007,MIDN,90007|hsa:9555,H2AFY,9555
blood vessel morphogenesis	biological_process	GO:0048514	4	482	16746	1777537	0.000238863012063	0.000271161725466	0.664947594507	0.830753133356	4763|841|694|2294	http://amigo.geneontology.org/cgi-bin/amigo/term_details?term=GO:0048514	hsa:4763,NF1,4763|hsa:841,CASP8,841|hsa:694,BTG1,694|hsa:2294,FOXF1,2294
skeletal system development	biological_process	GO:0001501	4	485	16746	1777537	0.000238863012063	0.000272849454048	0.669603619817	0.830753133356	2121|4146|387733|3638	http://amigo.geneontology.org/cgi-bin/amigo/term_details?term=GO:0001501	hsa:2121,EVC,2121|hsa:4146,MATN1,4146|hsa:387733,IFITM5,387733|hsa:3638,INSIG1,3638
ubiquitin-dependent protein catabolic process	biological_process	GO:0006511	4	487	16746	1777537	0.000238863012063	0.000273974606436	0.672682750716	0.830753133356	23326|115426|26263|5718	http://amigo.geneontology.org/cgi-bin/amigo/term_details?term=GO:0006511	hsa:23326,USP22,23326|hsa:115426,UHRF2,115426|hsa:26263,FBXO22,26263|hsa:5718,PSMD12,5718
modification-dependent protein catabolic process	biological_process	GO:0019941	4	496	16746	1777537	0.000238863012063	0.000279037792181	0.686291792476	0.838977799608	23326|115426|26263|5718	http://amigo.geneontology.org/cgi-bin/amigo/term_details?term=GO:0019941	hsa:23326,USP22,23326|hsa:115426,UHRF2,115426|hsa:26263,FBXO22,26263|hsa:5718,PSMD12,5718
modification-dependent macromolecule catabolic process	biological_process	GO:0043632	4	502	16746	1777537	0.000238863012063	0.000282413249344	0.695139416152	0.844304603086	23326|115426|26263|5718	http://amigo.geneontology.org/cgi-bin/amigo/term_details?term=GO:0043632	hsa:23326,USP22,23326|hsa:115426,UHRF2,115426|hsa:26263,FBXO22,26263|hsa:5718,PSMD12,5718
positive regulation of kinase activity	biological_process	GO:0033674	4	506	16746	1777537	0.000238863012063	0.00028466355412	0.700937692807	0.845244167293	6745|467|25778|8795	http://amigo.geneontology.org/cgi-bin/amigo/term_details?term=GO:0033674	hsa:6745,SSR1,6745|hsa:467,ATF3,467|hsa:25778,DSTYK,25778|hsa:8795,TNFRSF10B,8795
monocarboxylic acid metabolic process	biological_process	GO:0032787	4	519	16746	1777537	0.000238863012063	0.000291977044641	0.719229367027	0.851623336243	6774|6307|3638|55066	http://amigo.geneontology.org/cgi-bin/amigo/term_details?term=GO:0032787	hsa:6774,STAT3,6774|hsa:6307,MSMO1,6307|hsa:3638,INSIG1,3638|hsa:55066,PDPR,55066
regulation of defense response	biological_process	GO:0031347	4	532	16746	1777537	0.000238863012063	0.000299290535162	0.736679383622	0.858306736302	338557|56829|841|2294	http://amigo.geneontology.org/cgi-bin/amigo/term_details?term=GO:0031347	hsa:338557,FFAR4,338557|hsa:56829,ZC3HAV1,56829|hsa:841,CASP8,841|hsa:2294,FOXF1,2294
positive regulation of immune response	biological_process	GO:0050778	4	532	16746	1777537	0.000238863012063	0.000299290535162	0.736679383622	0.858306736302	147179|56829|841|5293	http://amigo.geneontology.org/cgi-bin/amigo/term_details?term=GO:0050778	hsa:147179,WIPF2,147179|hsa:56829,ZC3HAV1,56829|hsa:841,CASP8,841|hsa:5293,PIK3CD,5293
regulation of neurogenesis	biological_process	GO:0050767	4	538	16746	1777537	0.000238863012063	0.000302665992325	0.744451550719	0.861416381693	2288|6774|4763|9315	http://amigo.geneontology.org/cgi-bin/amigo/term_details?term=GO:0050767	hsa:2288,FKBP4,2288|hsa:6774,STAT3,6774|hsa:4763,NF1,4763|hsa:9315,NREP,9315
protein processing	biological_process	GO:0016485	4	543	16746	1777537	0.000238863012063	0.000305478873295	0.750793539133	0.864960069654	63929|841|8795|1889	http://amigo.geneontology.org/cgi-bin/amigo/term_details?term=GO:0016485	hsa:63929,XPNPEP3,63929|hsa:841,CASP8,841|hsa:8795,TNFRSF10B,8795|hsa:1889,ECE1,1889
blood coagulation	biological_process	GO:0007596	4	545	16746	1777537	0.000238863012063	0.000306604025683	0.753296192783	0.866660287226	27345|50848|558|2677	http://amigo.geneontology.org/cgi-bin/amigo/term_details?term=GO:0007596	hsa:27345,KCNMB4,27345|hsa:50848,F11R,50848|hsa:558,AXL,558|hsa:2677,GGCX,2677
coagulation	biological_process	GO:0050817	4	548	16746	1777537	0.000238863012063	0.000308291754264	0.757013749787	0.868482068616	27345|50848|558|2677	http://amigo.geneontology.org/cgi-bin/amigo/term_details?term=GO:0050817	hsa:27345,KCNMB4,27345|hsa:50848,F11R,50848|hsa:558,AXL,558|hsa:2677,GGCX,2677
blood vessel development	biological_process	GO:0001568	4	549	16746	1777537	0.000238863012063	0.000308854330458	0.75824324894	0.869270989005	4763|841|694|2294	http://amigo.geneontology.org/cgi-bin/amigo/term_details?term=GO:0001568	hsa:4763,NF1,4763|hsa:841,CASP8,841|hsa:694,BTG1,694|hsa:2294,FOXF1,2294
hemostasis	biological_process	GO:0007599	4	550	16746	1777537	0.000238863012063	0.000309416906652	0.759467916176	0.86989205906	27345|50848|558|2677	http://amigo.geneontology.org/cgi-bin/amigo/term_details?term=GO:0007599	hsa:27345,KCNMB4,27345|hsa:50848,F11R,50848|hsa:558,AXL,558|hsa:2677,GGCX,2677
gamete generation	biological_process	GO:0007276	4	551	16746	1777537	0.000238863012063	0.000309979482846	0.760687758467	0.870418205187	5049|2188|558|51247	http://amigo.geneontology.org/cgi-bin/amigo/term_details?term=GO:0007276	hsa:5049,PAFAH1B2,5049|hsa:2188,FANCF,2188|hsa:558,AXL,558|hsa:51247,PAIP2,51247
lymphocyte activation	biological_process	GO:0046649	4	551	16746	1777537	0.000238863012063	0.000309979482846	0.760687758467	0.870418205187	81609|558|841|5293	http://amigo.geneontology.org/cgi-bin/amigo/term_details?term=GO:0046649	hsa:81609,SNX27,81609|hsa:558,AXL,558|hsa:841,CASP8,841|hsa:5293,PIK3CD,5293
regulation of cell migration	biological_process	GO:0030334	4	553	16746	1777537	0.000238863012063	0.000311104635234	0.763112996658	0.872247249701	55920|6774|4763|2294	http://amigo.geneontology.org/cgi-bin/amigo/term_details?term=GO:0030334	hsa:55920,RCC2,55920|hsa:6774,STAT3,6774|hsa:4763,NF1,4763|hsa:2294,FOXF1,2294
regulation of cell adhesion	biological_process	GO:0030155	4	558	16746	1777537	0.000238863012063	0.000313917516204	0.769092164643	0.87395427154	55920|4763|59339|2294	http://amigo.geneontology.org/cgi-bin/amigo/term_details?term=GO:0030155	hsa:55920,RCC2,55920|hsa:4763,NF1,4763|hsa:59339,PLEKHA2,59339|hsa:2294,FOXF1,2294
cellular response to cytokine stimulus	biological_process	GO:0071345	4	558	16746	1777537	0.000238863012063	0.000313917516204	0.769092164643	0.87395427154	6774|1977|558|2294	http://amigo.geneontology.org/cgi-bin/amigo/term_details?term=GO:0071345	hsa:6774,STAT3,6774|hsa:1977,EIF4E,1977|hsa:558,AXL,558|hsa:2294,FOXF1,2294
positive regulation of hydrolase activity	biological_process	GO:0051345	4	559	16746	1777537	0.000238863012063	0.000314480092398	0.770273671379	0.87395427154	6745|467|8795|841	http://amigo.geneontology.org/cgi-bin/amigo/term_details?term=GO:0051345	hsa:6745,SSR1,6745|hsa:467,ATF3,467|hsa:8795,TNFRSF10B,8795|hsa:841,CASP8,841
vasculature development	biological_process	GO:0001944	4	569	16746	1777537	0.000238863012063	0.000320105854337	0.781828437287	0.880287087874	4763|841|694|2294	http://amigo.geneontology.org/cgi-bin/amigo/term_details?term=GO:0001944	hsa:4763,NF1,4763|hsa:841,CASP8,841|hsa:694,BTG1,694|hsa:2294,FOXF1,2294
regulation of cell motility	biological_process	GO:2000145	4	581	16746	1777537	0.000238863012063	0.000326856768664	0.795078218297	0.887157610052	55920|6774|4763|2294	http://amigo.geneontology.org/cgi-bin/amigo/term_details?term=GO:2000145	hsa:55920,RCC2,55920|hsa:6774,STAT3,6774|hsa:4763,NF1,4763|hsa:2294,FOXF1,2294
tissue morphogenesis	biological_process	GO:0048729	4	581	16746	1777537	0.000238863012063	0.000326856768664	0.795078218297	0.887157610052	4146|65979|841|2294	http://amigo.geneontology.org/cgi-bin/amigo/term_details?term=GO:0048729	hsa:4146,MATN1,4146|hsa:65979,PHACTR4,65979|hsa:841,CASP8,841|hsa:2294,FOXF1,2294
regulation of MAPK cascade	biological_process	GO:0043408	4	582	16746	1777537	0.000238863012063	0.000327419344858	0.796152494363	0.887780422813	1850|338557|4763|25778	http://amigo.geneontology.org/cgi-bin/amigo/term_details?term=GO:0043408	hsa:1850,DUSP8,1850|hsa:338557,FFAR4,338557|hsa:4763,NF1,4763|hsa:25778,DSTYK,25778
cellular component disassembly	biological_process	GO:0022411	4	584	16746	1777537	0.000238863012063	0.000328544497245	0.798287404438	0.888155245645	57553|6158|841|118487	http://amigo.geneontology.org/cgi-bin/amigo/term_details?term=GO:0022411	hsa:57553,MICAL3,57553|hsa:6158,RPL28,6158|hsa:841,CASP8,841|hsa:118487,CHCHD1,118487
developmental process involved in reproduction	biological_process	GO:0003006	4	597	16746	1777537	0.000238863012063	0.000335857987766	0.811726239353	0.897193486137	2288|2188|558|841	http://amigo.geneontology.org/cgi-bin/amigo/term_details?term=GO:0003006	hsa:2288,FKBP4,2288|hsa:2188,FANCF,2188|hsa:558,AXL,558|hsa:841,CASP8,841
negative regulation of cell proliferation	biological_process	GO:0008285	4	600	16746	1777537	0.000238863012063	0.000337545716348	0.814721180466	0.898562571796	6774|4763|25959|694	http://amigo.geneontology.org/cgi-bin/amigo/term_details?term=GO:0008285	hsa:6774,STAT3,6774|hsa:4763,NF1,4763|hsa:25959,KANK2,25959|hsa:694,BTG1,694
regulation of nervous system development	biological_process	GO:0051960	4	603	16746	1777537	0.000238863012063	0.00033923344493	0.817676862174	0.900233852954	2288|6774|4763|9315	http://amigo.geneontology.org/cgi-bin/amigo/term_details?term=GO:0051960	hsa:2288,FKBP4,2288|hsa:6774,STAT3,6774|hsa:4763,NF1,4763|hsa:9315,NREP,9315
apoptotic signaling pathway	biological_process	GO:0097190	4	605	16746	1777537	0.000238863012063	0.000340358597318	0.819625653167	0.901438690738	4763|8795|841|5534	http://amigo.geneontology.org/cgi-bin/amigo/term_details?term=GO:0097190	hsa:4763,NF1,4763|hsa:8795,TNFRSF10B,8795|hsa:841,CASP8,841|hsa:5534,PPP3R1,5534
inorganic ion transmembrane transport	biological_process	GO:0098660	4	626	16746	1777537	0.000238863012063	0.00035217269739	0.839065419714	0.914164322678	7809|476|27345|2040	http://amigo.geneontology.org/cgi-bin/amigo/term_details?term=GO:0098660	hsa:7809,BSND,7809|hsa:476,ATP1A1,476|hsa:27345,KCNMB4,27345|hsa:2040,STOM,2040
MAPK cascade	biological_process	GO:0000165	4	653	16746	1777537	0.000238863012063	0.000367362254625	0.86144357924	0.928080649577	1850|338557|4763|25778	http://amigo.geneontology.org/cgi-bin/amigo/term_details?term=GO:0000165	hsa:1850,DUSP8,1850|hsa:338557,FFAR4,338557|hsa:4763,NF1,4763|hsa:25778,DSTYK,25778
signal transduction by phosphorylation	biological_process	GO:0023014	4	685	16746	1777537	0.000238863012063	0.000385364692831	0.884464507555	0.939924508154	1850|338557|4763|25778	http://amigo.geneontology.org/cgi-bin/amigo/term_details?term=GO:0023014	hsa:1850,DUSP8,1850|hsa:338557,FFAR4,338557|hsa:4763,NF1,4763|hsa:25778,DSTYK,25778
synaptic transmission	biological_process	GO:0007268	4	686	16746	1777537	0.000238863012063	0.000385927269024	0.885126838433	0.940391555435	4763|27345|23025|1728	http://amigo.geneontology.org/cgi-bin/amigo/term_details?term=GO:0007268	hsa:4763,NF1,4763|hsa:27345,KCNMB4,27345|hsa:23025,UNC13A,23025|hsa:1728,NQO1,1728
positive regulation of transport	biological_process	GO:0051050	4	717	16746	1777537	0.000238863012063	0.000403367131036	0.90407522471	0.948355220683	171017|23025|841|5534	http://amigo.geneontology.org/cgi-bin/amigo/term_details?term=GO:0051050	hsa:171017,ZNF384,171017|hsa:23025,UNC13A,23025|hsa:841,CASP8,841|hsa:5534,PPP3R1,5534
response to organonitrogen compound	biological_process	GO:0010243	4	754	16746	1777537	0.000238863012063	0.000424182450211	0.923024613739	0.955868434351	6774|1977|23235|2355	http://amigo.geneontology.org/cgi-bin/amigo/term_details?term=GO:0010243	hsa:6774,STAT3,6774|hsa:1977,EIF4E,1977|hsa:23235,SIK2,23235|hsa:2355,FOSL2,2355
positive regulation of cellular component organization	biological_process	GO:0051130	4	789	16746	1777537	0.000238863012063	0.000443872616998	0.937777709674	0.96428409718	55920|387338|841|5534	http://amigo.geneontology.org/cgi-bin/amigo/term_details?term=GO:0051130	hsa:55920,RCC2,55920|hsa:387338,NSUN4,387338|hsa:841,CASP8,841|hsa:5534,PPP3R1,5534
negative regulation of apoptotic process	biological_process	GO:0043066	4	796	16746	1777537	0.000238863012063	0.000447810650355	0.940400239377	0.966039194297	338557|81788|558|5718	http://amigo.geneontology.org/cgi-bin/amigo/term_details?term=GO:0043066	hsa:338557,FFAR4,338557|hsa:81788,NUAK2,81788|hsa:558,AXL,558|hsa:5718,PSMD12,5718
response to nitrogen compound	biological_process	GO:1901698	4	820	16746	1777537	0.000238863012063	0.000461312479009	0.948643936696	0.971669274966	6774|1977|23235|2355	http://amigo.geneontology.org/cgi-bin/amigo/term_details?term=GO:1901698	hsa:6774,STAT3,6774|hsa:1977,EIF4E,1977|hsa:23235,SIK2,23235|hsa:2355,FOSL2,2355
cell morphogenesis involved in differentiation	biological_process	GO:0000904	4	832	16746	1777537	0.000238863012063	0.000468063393336	0.952360828486	0.973114454289	55920|4146|23077|558	http://amigo.geneontology.org/cgi-bin/amigo/term_details?term=GO:0000904	hsa:55920,RCC2,55920|hsa:4146,MATN1,4146|hsa:23077,MYCBP2,23077|hsa:558,AXL,558
ion transmembrane transport	biological_process	GO:0034220	4	883	16746	1777537	0.000238863012063	0.000496754779225	0.965550816469	0.980419741458	7809|476|27345|2040	http://amigo.geneontology.org/cgi-bin/amigo/term_details?term=GO:0034220	hsa:7809,BSND,7809|hsa:476,ATP1A1,476|hsa:27345,KCNMB4,27345|hsa:2040,STOM,2040
positive regulation of developmental process	biological_process	GO:0051094	4	983	16746	1777537	0.000238863012063	0.000553012398617	0.982130290298	0.991528666282	841|1735|558|694	http://amigo.geneontology.org/cgi-bin/amigo/term_details?term=GO:0051094	hsa:841,CASP8,841|hsa:1735,DIO3,1735|hsa:558,AXL,558|hsa:694,BTG1,694
cell projection organization	biological_process	GO:0030030	4	1179	16746	1777537	0.000238863012063	0.000663277332624	0.995376765516	0.998927455524	2288|79867|9315|23077	http://amigo.geneontology.org/cgi-bin/amigo/term_details?term=GO:0030030	hsa:2288,FKBP4,2288|hsa:79867,TCTN2,79867|hsa:9315,NREP,9315|hsa:23077,MYCBP2,23077
neuron differentiation	biological_process	GO:0030182	4	1199	16746	1777537	0.000238863012063	0.000674528856502	0.995989057725	0.999066751509	2288|6774|9315|23077	http://amigo.geneontology.org/cgi-bin/amigo/term_details?term=GO:0030182	hsa:2288,FKBP4,2288|hsa:6774,STAT3,6774|hsa:9315,NREP,9315|hsa:23077,MYCBP2,23077
positive regulation of Notch signaling pathway	biological_process	GO:0045747	3	25	16746	1777537	0.000179147259047	1.40644048478e-05	0.00223620268504	0.457595471419	6774|22848|81619	http://amigo.geneontology.org/cgi-bin/amigo/term_details?term=GO:0045747	hsa:6774,STAT3,6774|hsa:22848,AAK1,22848|hsa:81619,TSPAN14,81619
protein localization to chromosome	biological_process	GO:0034502	3	35	16746	1777537	0.000179147259047	1.9690166787e-05	0.00537324082694	0.542768659858	55920|9555|83903	http://amigo.geneontology.org/cgi-bin/amigo/term_details?term=GO:0034502	hsa:55920,RCC2,55920|hsa:9555,H2AFY,9555|hsa:83903,GSG2,83903
regulation of neurotransmitter secretion	biological_process	GO:0046928	3	47	16746	1777537	0.000179147259047	2.64410811139e-05	0.0114940923626	0.649553798865	4763|27345|23025	http://amigo.geneontology.org/cgi-bin/amigo/term_details?term=GO:0046928	hsa:4763,NF1,4763|hsa:27345,KCNMB4,27345|hsa:23025,UNC13A,23025
sterol biosynthetic process	biological_process	GO:0016126	3	50	16746	1777537	0.000179147259047	2.81288096957e-05	0.0134580137156	0.649553798865	6307|11161|3638	http://amigo.geneontology.org/cgi-bin/amigo/term_details?term=GO:0016126	hsa:6307,MSMO1,6307|hsa:11161,C14orf1,11161|hsa:3638,INSIG1,3638
regulation of Notch signaling pathway	biological_process	GO:0008593	3	54	16746	1777537	0.000179147259047	3.03791144713e-05	0.0163555229322	0.649553798865	6774|22848|81619	http://amigo.geneontology.org/cgi-bin/amigo/term_details?term=GO:0008593	hsa:6774,STAT3,6774|hsa:22848,AAK1,22848|hsa:81619,TSPAN14,81619
regulation of neurotransmitter transport	biological_process	GO:0051588	3	59	16746	1777537	0.000179147259047	3.31919954409e-05	0.0204305829981	0.649553798865	4763|27345|23025	http://amigo.geneontology.org/cgi-bin/amigo/term_details?term=GO:0051588	hsa:4763,NF1,4763|hsa:27345,KCNMB4,27345|hsa:23025,UNC13A,23025
regulation of extrinsic apoptotic signaling pathway in absence of ligand	biological_process	GO:2001239	3	60	16746	1777537	0.000179147259047	3.37545716348e-05	0.0213063263275	0.649553798865	4763|8795|841	http://amigo.geneontology.org/cgi-bin/amigo/term_details?term=GO:2001239	hsa:4763,NF1,4763|hsa:8795,TNFRSF10B,8795|hsa:841,CASP8,841
regulation of membrane permeability	biological_process	GO:0090559	3	63	16746	1777537	0.000179147259047	3.54423002165e-05	0.0240551869214	0.649553798865	50848|841|5534	http://amigo.geneontology.org/cgi-bin/amigo/term_details?term=GO:0090559	hsa:50848,F11R,50848|hsa:841,CASP8,841|hsa:5534,PPP3R1,5534
cellular response to mechanical stimulus	biological_process	GO:0071260	3	68	16746	1777537	0.000179147259047	3.82551811861e-05	0.0290413481079	0.649553798865	476|8795|841	http://amigo.geneontology.org/cgi-bin/amigo/term_details?term=GO:0071260	hsa:476,ATP1A1,476|hsa:8795,TNFRSF10B,8795|hsa:841,CASP8,841
positive regulation of mitochondrion organization	biological_process	GO:0010822	3	68	16746	1777537	0.000179147259047	3.82551811861e-05	0.0290413481079	0.649553798865	387338|841|5534	http://amigo.geneontology.org/cgi-bin/amigo/term_details?term=GO:0010822	hsa:387338,NSUN4,387338|hsa:841,CASP8,841|hsa:5534,PPP3R1,5534
positive regulation of translation	biological_process	GO:0045727	3	71	16746	1777537	0.000179147259047	3.99429097678e-05	0.032274630998	0.649553798865	5433|387338|1994	http://amigo.geneontology.org/cgi-bin/amigo/term_details?term=GO:0045727	hsa:5433,POLR2D,5433|hsa:387338,NSUN4,387338|hsa:1994,ELAVL1,1994
extrinsic apoptotic signaling pathway via death domain receptors	biological_process	GO:0008625	3	77	16746	1777537	0.000179147259047	4.33183669313e-05	0.0392784916088	0.649553798865	4763|8795|841	http://amigo.geneontology.org/cgi-bin/amigo/term_details?term=GO:0008625	hsa:4763,NF1,4763|hsa:8795,TNFRSF10B,8795|hsa:841,CASP8,841
regulation of cell-matrix adhesion	biological_process	GO:0001952	3	81	16746	1777537	0.000179147259047	4.5568671707e-05	0.0443396635614	0.649553798865	55920|4763|59339	http://amigo.geneontology.org/cgi-bin/amigo/term_details?term=GO:0001952	hsa:55920,RCC2,55920|hsa:4763,NF1,4763|hsa:59339,PLEKHA2,59339
regulation of transcription factor import into nucleus	biological_process	GO:0042990	3	84	16746	1777537	0.000179147259047	4.72564002887e-05	0.048337398951	0.649553798865	4763|9516|5534	http://amigo.geneontology.org/cgi-bin/amigo/term_details?term=GO:0042990	hsa:4763,NF1,4763|hsa:9516,LITAF,9516|hsa:5534,PPP3R1,5534
transcription factor import into nucleus	biological_process	GO:0042991	3	85	16746	1777537	0.000179147259047	4.78189764826e-05	0.0497079011705	0.649553798865	4763|9516|5534	http://amigo.geneontology.org/cgi-bin/amigo/term_details?term=GO:0042991	hsa:4763,NF1,4763|hsa:9516,LITAF,9516|hsa:5534,PPP3R1,5534
centrosome organization	biological_process	GO:0051297	3	86	16746	1777537	0.000179147259047	4.83815526765e-05	0.0510971889114	0.649553798865	9768|7514|55142	http://amigo.geneontology.org/cgi-bin/amigo/term_details?term=GO:0051297	hsa:9768,NS5ATP9,9768|hsa:7514,XPO1,7514|hsa:55142,HAUS2,55142
extrinsic apoptotic signaling pathway in absence of ligand	biological_process	GO:0097192	3	86	16746	1777537	0.000179147259047	4.83815526765e-05	0.0510971889114	0.649553798865	4763|8795|841	http://amigo.geneontology.org/cgi-bin/amigo/term_details?term=GO:0097192	hsa:4763,NF1,4763|hsa:8795,TNFRSF10B,8795|hsa:841,CASP8,841
signal transduction in absence of ligand	biological_process	GO:0038034	3	86	16746	1777537	0.000179147259047	4.83815526765e-05	0.0510971889114	0.649553798865	4763|8795|841	http://amigo.geneontology.org/cgi-bin/amigo/term_details?term=GO:0038034	hsa:4763,NF1,4763|hsa:8795,TNFRSF10B,8795|hsa:841,CASP8,841
integrin-mediated signaling pathway	biological_process	GO:0007229	3	88	16746	1777537	0.000179147259047	4.95067050644e-05	0.0539316763622	0.649553798865	55920|4185|65979	http://amigo.geneontology.org/cgi-bin/amigo/term_details?term=GO:0007229	hsa:55920,RCC2,55920|hsa:4185,ADAM11,4185|hsa:65979,PHACTR4,65979
negative regulation of cytoplasmic transport	biological_process	GO:1903650	3	91	16746	1777537	0.000179147259047	5.11944336461e-05	0.058321445294	0.649553798865	4763|9516|3638	http://amigo.geneontology.org/cgi-bin/amigo/term_details?term=GO:1903650	hsa:4763,NF1,4763|hsa:9516,LITAF,9516|hsa:3638,INSIG1,3638
microtubule organizing center organization	biological_process	GO:0031023	3	92	16746	1777537	0.000179147259047	5.175700984e-05	0.0598210281593	0.649553798865	9768|7514|55142	http://amigo.geneontology.org/cgi-bin/amigo/term_details?term=GO:0031023	hsa:9768,NS5ATP9,9768|hsa:7514,XPO1,7514|hsa:55142,HAUS2,55142
regulation of myeloid leukocyte differentiation	biological_process	GO:0002761	3	98	16746	1777537	0.000179147259047	5.51324670035e-05	0.0691909734336	0.649553798865	4763|841|84293	http://amigo.geneontology.org/cgi-bin/amigo/term_details?term=GO:0002761	hsa:4763,NF1,4763|hsa:841,CASP8,841|hsa:84293,FAM213A,84293
response to estradiol	biological_process	GO:0032355	3	98	16746	1777537	0.000179147259047	5.51324670035e-05	0.0691909734336	0.649553798865	6774|841|1728	http://amigo.geneontology.org/cgi-bin/amigo/term_details?term=GO:0032355	hsa:6774,STAT3,6774|hsa:841,CASP8,841|hsa:1728,NQO1,1728
mitotic DNA damage checkpoint	biological_process	GO:0044773	3	101	16746	1777537	0.000179147259047	5.68201955852e-05	0.0741092792646	0.649553798865	55159|54962|5718	http://amigo.geneontology.org/cgi-bin/amigo/term_details?term=GO:0044773	hsa:55159,RFWD3,55159|hsa:54962,TIPIN,54962|hsa:5718,PSMD12,5718
response to ethanol	biological_process	GO:0045471	3	104	16746	1777537	0.000179147259047	5.8507924167e-05	0.0791780328323	0.649553798865	6774|841|1728	http://amigo.geneontology.org/cgi-bin/amigo/term_details?term=GO:0045471	hsa:6774,STAT3,6774|hsa:841,CASP8,841|hsa:1728,NQO1,1728
SRP-dependent cotranslational protein targeting to membrane	biological_process	GO:0006614	3	106	16746	1777537	0.000179147259047	5.96330765548e-05	0.0826388111925	0.649553798865	6158|6745|6747	http://amigo.geneontology.org/cgi-bin/amigo/term_details?term=GO:0006614	hsa:6158,RPL28,6158|hsa:6745,SSR1,6745|hsa:6747,SSR3,6747
mitotic DNA integrity checkpoint	biological_process	GO:0044774	3	107	16746	1777537	0.000179147259047	6.01956527487e-05	0.084393229024	0.649553798865	55159|54962|5718	http://amigo.geneontology.org/cgi-bin/amigo/term_details?term=GO:0044774	hsa:55159,RFWD3,55159|hsa:54962,TIPIN,54962|hsa:5718,PSMD12,5718
cotranslational protein targeting to membrane	biological_process	GO:0006613	3	108	16746	1777537	0.000179147259047	6.07582289426e-05	0.0861634608795	0.649553798865	6158|6745|6747	http://amigo.geneontology.org/cgi-bin/amigo/term_details?term=GO:0006613	hsa:6158,RPL28,6158|hsa:6745,SSR1,6745|hsa:6747,SSR3,6747
regulation of microtubule cytoskeleton organization	biological_process	GO:0070507	3	108	16746	1777537	0.000179147259047	6.07582289426e-05	0.0861634608795	0.649553798865	2288|55920|7514	http://amigo.geneontology.org/cgi-bin/amigo/term_details?term=GO:0070507	hsa:2288,FKBP4,2288|hsa:55920,RCC2,55920|hsa:7514,XPO1,7514
regulation of mitochondrion organization	biological_process	GO:0010821	3	109	16746	1777537	0.000179147259047	6.13208051365e-05	0.0879493513483	0.649553798865	387338|841|5534	http://amigo.geneontology.org/cgi-bin/amigo/term_details?term=GO:0010821	hsa:387338,NSUN4,387338|hsa:841,CASP8,841|hsa:5534,PPP3R1,5534
positive regulation of mitotic cell cycle	biological_process	GO:0045931	3	110	16746	1777537	0.000179147259047	6.18833813305e-05	0.0897507438126	0.649553798865	55920|23326|1977	http://amigo.geneontology.org/cgi-bin/amigo/term_details?term=GO:0045931	hsa:55920,RCC2,55920|hsa:23326,USP22,23326|hsa:1977,EIF4E,1977
protein targeting to ER	biological_process	GO:0045047	3	110	16746	1777537	0.000179147259047	6.18833813305e-05	0.0897507438126	0.649553798865	6158|6745|6747	http://amigo.geneontology.org/cgi-bin/amigo/term_details?term=GO:0045047	hsa:6158,RPL28,6158|hsa:6745,SSR1,6745|hsa:6747,SSR3,6747
establishment of protein localization to endoplasmic reticulum	biological_process	GO:0072599	3	114	16746	1777537	0.000179147259047	6.41336861061e-05	0.0971081624418	0.649553798865	6158|6745|6747	http://amigo.geneontology.org/cgi-bin/amigo/term_details?term=GO:0072599	hsa:6158,RPL28,6158|hsa:6745,SSR1,6745|hsa:6747,SSR3,6747
response to UV	biological_process	GO:0009411	3	116	16746	1777537	0.000179147259047	6.52588384939e-05	0.10087573309	0.649553798865	9768|4157|54962	http://amigo.geneontology.org/cgi-bin/amigo/term_details?term=GO:0009411	hsa:9768,NS5ATP9,9768|hsa:4157,MC1R,4157|hsa:54962,TIPIN,54962
smoothened signaling pathway	biological_process	GO:0007224	3	122	16746	1777537	0.000179147259047	6.86342956574e-05	0.112518211586	0.649553798865	2121|79867|2294	http://amigo.geneontology.org/cgi-bin/amigo/term_details?term=GO:0007224	hsa:2121,EVC,2121|hsa:79867,TCTN2,79867|hsa:2294,FOXF1,2294
negative regulation of protein serine/threonine kinase activity	biological_process	GO:0071901	3	124	16746	1777537	0.000179147259047	6.97594480452e-05	0.116507873694	0.649553798865	1850|4763|9555	http://amigo.geneontology.org/cgi-bin/amigo/term_details?term=GO:0071901	hsa:1850,DUSP8,1850|hsa:4763,NF1,4763|hsa:9555,H2AFY,9555
regulation of synaptic plasticity	biological_process	GO:0048167	3	125	16746	1777537	0.000179147259047	7.03220242392e-05	0.118522358994	0.649553798865	4763|23025|51247	http://amigo.geneontology.org/cgi-bin/amigo/term_details?term=GO:0048167	hsa:4763,NF1,4763|hsa:23025,UNC13A,23025|hsa:51247,PAIP2,51247
neurotransmitter secretion	biological_process	GO:0007269	3	129	16746	1777537	0.000179147259047	7.25723290148e-05	0.126707396229	0.649553798865	4763|27345|23025	http://amigo.geneontology.org/cgi-bin/amigo/term_details?term=GO:0007269	hsa:4763,NF1,4763|hsa:27345,KCNMB4,27345|hsa:23025,UNC13A,23025
sterol metabolic process	biological_process	GO:0016125	3	131	16746	1777537	0.000179147259047	7.36974814026e-05	0.130873804546	0.649553798865	6307|11161|3638	http://amigo.geneontology.org/cgi-bin/amigo/term_details?term=GO:0016125	hsa:6307,MSMO1,6307|hsa:11161,C14orf1,11161|hsa:3638,INSIG1,3638
regulation of muscle cell differentiation	biological_process	GO:0051147	3	132	16746	1777537	0.000179147259047	7.42600575966e-05	0.13297488782	0.649553798865	26263|694|2294	http://amigo.geneontology.org/cgi-bin/amigo/term_details?term=GO:0051147	hsa:26263,FBXO22,26263|hsa:694,BTG1,694|hsa:2294,FOXF1,2294
protein localization to endoplasmic reticulum	biological_process	GO:0070972	3	132	16746	1777537	0.000179147259047	7.42600575966e-05	0.13297488782	0.649553798865	6158|6745|6747	http://amigo.geneontology.org/cgi-bin/amigo/term_details?term=GO:0070972	hsa:6158,RPL28,6158|hsa:6745,SSR1,6745|hsa:6747,SSR3,6747
eye morphogenesis	biological_process	GO:0048592	3	144	16746	1777537	0.000179147259047	8.10109719235e-05	0.159051415173	0.651531168142	6774|4763|65979	http://amigo.geneontology.org/cgi-bin/amigo/term_details?term=GO:0048592	hsa:6774,STAT3,6774|hsa:4763,NF1,4763|hsa:65979,PHACTR4,65979
stem cell maintenance	biological_process	GO:0019827	3	149	16746	1777537	0.000179147259047	8.38238528931e-05	0.170344028043	0.656024205484	6774|5433|1994	http://amigo.geneontology.org/cgi-bin/amigo/term_details?term=GO:0019827	hsa:6774,STAT3,6774|hsa:5433,POLR2D,5433|hsa:1994,ELAVL1,1994
skeletal muscle tissue development	biological_process	GO:0007519	3	150	16746	1777537	0.000179147259047	8.4386429087e-05	0.17262969733	0.659273595233	467|4763|26263	http://amigo.geneontology.org/cgi-bin/amigo/term_details?term=GO:0007519	hsa:467,ATF3,467|hsa:4763,NF1,4763|hsa:26263,FBXO22,26263
DNA damage checkpoint	biological_process	GO:0000077	3	154	16746	1777537	0.000179147259047	8.66367338626e-05	0.18185733606	0.659674397886	55159|54962|5718	http://amigo.geneontology.org/cgi-bin/amigo/term_details?term=GO:0000077	hsa:55159,RFWD3,55159|hsa:54962,TIPIN,54962|hsa:5718,PSMD12,5718
regulation of protein import into nucleus	biological_process	GO:0042306	3	155	16746	1777537	0.000179147259047	8.71993100566e-05	0.184184663774	0.659674397886	4763|9516|5534	http://amigo.geneontology.org/cgi-bin/amigo/term_details?term=GO:0042306	hsa:4763,NF1,4763|hsa:9516,LITAF,9516|hsa:5534,PPP3R1,5534
cellular response to starvation	biological_process	GO:0009267	3	156	16746	1777537	0.000179147259047	8.77618862505e-05	0.186519831661	0.659674397886	81788|5049|26263	http://amigo.geneontology.org/cgi-bin/amigo/term_details?term=GO:0009267	hsa:81788,NUAK2,81788|hsa:5049,PAFAH1B2,5049|hsa:26263,FBXO22,26263
regulation of blood pressure	biological_process	GO:0008217	3	158	16746	1777537	0.000179147259047	8.88870386383e-05	0.191213038524	0.659674397886	476|50848|1889	http://amigo.geneontology.org/cgi-bin/amigo/term_details?term=GO:0008217	hsa:476,ATP1A1,476|hsa:50848,F11R,50848|hsa:1889,ECE1,1889
skeletal muscle organ development	biological_process	GO:0060538	3	159	16746	1777537	0.000179147259047	8.94496148322e-05	0.193570754328	0.659674397886	467|4763|26263	http://amigo.geneontology.org/cgi-bin/amigo/term_details?term=GO:0060538	hsa:467,ATF3,467|hsa:4763,NF1,4763|hsa:26263,FBXO22,26263
neural tube development	biological_process	GO:0021915	3	159	16746	1777537	0.000179147259047	8.94496148322e-05	0.193570754328	0.659674397886	4763|65979|841	http://amigo.geneontology.org/cgi-bin/amigo/term_details?term=GO:0021915	hsa:4763,NF1,4763|hsa:65979,PHACTR4,65979|hsa:841,CASP8,841
regulation of extrinsic apoptotic signaling pathway	biological_process	GO:2001236	3	161	16746	1777537	0.000179147259047	9.057476722e-05	0.198307607575	0.659674397886	4763|8795|841	http://amigo.geneontology.org/cgi-bin/amigo/term_details?term=GO:2001236	hsa:4763,NF1,4763|hsa:8795,TNFRSF10B,8795|hsa:841,CASP8,841
response to temperature stimulus	biological_process	GO:0009266	3	161	16746	1777537	0.000179147259047	9.057476722e-05	0.198307607575	0.659674397886	2288|5433|841	http://amigo.geneontology.org/cgi-bin/amigo/term_details?term=GO:0009266	hsa:2288,FKBP4,2288|hsa:5433,POLR2D,5433|hsa:841,CASP8,841
response to estrogen	biological_process	GO:0043627	3	162	16746	1777537	0.000179147259047	9.11373434139e-05	0.20068642578	0.659674397886	6774|841|1728	http://amigo.geneontology.org/cgi-bin/amigo/term_details?term=GO:0043627	hsa:6774,STAT3,6774|hsa:841,CASP8,841|hsa:1728,NQO1,1728
DNA integrity checkpoint	biological_process	GO:0031570	3	164	16746	1777537	0.000179147259047	9.22624958018e-05	0.205464052476	0.662555067485	55159|54962|5718	http://amigo.geneontology.org/cgi-bin/amigo/term_details?term=GO:0031570	hsa:55159,RFWD3,55159|hsa:54962,TIPIN,54962|hsa:5718,PSMD12,5718
Notch signaling pathway	biological_process	GO:0007219	3	166	16746	1777537	0.000179147259047	9.33876481896e-05	0.210267284133	0.665662369873	6774|22848|81619	http://amigo.geneontology.org/cgi-bin/amigo/term_details?term=GO:0007219	hsa:6774,STAT3,6774|hsa:22848,AAK1,22848|hsa:81619,TSPAN14,81619
regulation of neurotransmitter levels	biological_process	GO:0001505	3	168	16746	1777537	0.000179147259047	9.45128005774e-05	0.215094872738	0.665948943597	4763|27345|23025	http://amigo.geneontology.org/cgi-bin/amigo/term_details?term=GO:0001505	hsa:4763,NF1,4763|hsa:27345,KCNMB4,27345|hsa:23025,UNC13A,23025
positive regulation of apoptotic signaling pathway	biological_process	GO:2001235	3	170	16746	1777537	0.000179147259047	9.56379529653e-05	0.219945582684	0.668332761182	4763|841|5534	http://amigo.geneontology.org/cgi-bin/amigo/term_details?term=GO:2001235	hsa:4763,NF1,4763|hsa:841,CASP8,841|hsa:5534,PPP3R1,5534
regulation of ossification	biological_process	GO:0030278	3	172	16746	1777537	0.000179147259047	9.67631053531e-05	0.224818191207	0.668332761182	4146|387733|8994	http://amigo.geneontology.org/cgi-bin/amigo/term_details?term=GO:0030278	hsa:4146,MATN1,4146|hsa:387733,IFITM5,387733|hsa:8994,LIMD1,8994
regulation of protein localization to nucleus	biological_process	GO:1900180	3	172	16746	1777537	0.000179147259047	9.67631053531e-05	0.224818191207	0.668332761182	4763|9516|5534	http://amigo.geneontology.org/cgi-bin/amigo/term_details?term=GO:1900180	hsa:4763,NF1,4763|hsa:9516,LITAF,9516|hsa:5534,PPP3R1,5534
neurotransmitter transport	biological_process	GO:0006836	3	172	16746	1777537	0.000179147259047	9.67631053531e-05	0.224818191207	0.668332761182	4763|27345|23025	http://amigo.geneontology.org/cgi-bin/amigo/term_details?term=GO:0006836	hsa:4763,NF1,4763|hsa:27345,KCNMB4,27345|hsa:23025,UNC13A,23025
regulation of myeloid cell differentiation	biological_process	GO:0045637	3	172	16746	1777537	0.000179147259047	9.67631053531e-05	0.224818191207	0.668332761182	4763|841|84293	http://amigo.geneontology.org/cgi-bin/amigo/term_details?term=GO:0045637	hsa:4763,NF1,4763|hsa:841,CASP8,841|hsa:84293,FAM213A,84293
cell cycle G2/M phase transition	biological_process	GO:0044839	3	173	16746	1777537	0.000179147259047	9.7325681547e-05	0.227262328934	0.668332761182	55920|9555|55142	http://amigo.geneontology.org/cgi-bin/amigo/term_details?term=GO:0044839	hsa:55920,RCC2,55920|hsa:9555,H2AFY,9555|hsa:55142,HAUS2,55142
response to endoplasmic reticulum stress	biological_process	GO:0034976	3	174	16746	1777537	0.000179147259047	9.78882577409e-05	0.229711488793	0.668332761182	6745|467|8795	http://amigo.geneontology.org/cgi-bin/amigo/term_details?term=GO:0034976	hsa:6745,SSR1,6745|hsa:467,ATF3,467|hsa:8795,TNFRSF10B,8795
mitotic cell cycle checkpoint	biological_process	GO:0007093	3	175	16746	1777537	0.000179147259047	9.84508339348e-05	0.232165521729	0.669905854166	55159|54962|5718	http://amigo.geneontology.org/cgi-bin/amigo/term_details?term=GO:0007093	hsa:55159,RFWD3,55159|hsa:54962,TIPIN,54962|hsa:5718,PSMD12,5718
regulation of cellular response to growth factor stimulus	biological_process	GO:0090287	3	176	16746	1777537	0.000179147259047	9.90134101287e-05	0.234624279557	0.670726237941	9315|7514|25778	http://amigo.geneontology.org/cgi-bin/amigo/term_details?term=GO:0090287	hsa:9315,NREP,9315|hsa:7514,XPO1,7514|hsa:25778,DSTYK,25778
DNA packaging	biological_process	GO:0006323	3	176	16746	1777537	0.000179147259047	9.90134101287e-05	0.234624279557	0.670726237941	9918|9555|7259	http://amigo.geneontology.org/cgi-bin/amigo/term_details?term=GO:0006323	hsa:9918,NCAPD2,9918|hsa:9555,H2AFY,9555|hsa:7259,TSPYL1,7259
hormone metabolic process	biological_process	GO:0042445	3	177	16746	1777537	0.000179147259047	9.95759863226e-05	0.237087614981	0.670726237941	476|1735|1889	http://amigo.geneontology.org/cgi-bin/amigo/term_details?term=GO:0042445	hsa:476,ATP1A1,476|hsa:1735,DIO3,1735|hsa:1889,ECE1,1889
negative regulation of catabolic process	biological_process	GO:0009895	3	180	16746	1777537	0.000179147259047	0.000101263714904	0.244503627316	0.671599091413	6774|9711|23077	http://amigo.geneontology.org/cgi-bin/amigo/term_details?term=GO:0009895	hsa:6774,STAT3,6774|hsa:9711,RUBICON,9711|hsa:23077,MYCBP2,23077
protein targeting to membrane	biological_process	GO:0006612	3	181	16746	1777537	0.000179147259047	0.000101826291098	0.246983818169	0.671599091413	6158|6745|6747	http://amigo.geneontology.org/cgi-bin/amigo/term_details?term=GO:0006612	hsa:6158,RPL28,6158|hsa:6745,SSR1,6745|hsa:6747,SSR3,6747
cell-matrix adhesion	biological_process	GO:0007160	3	181	16746	1777537	0.000179147259047	0.000101826291098	0.246983818169	0.671599091413	55920|4763|59339	http://amigo.geneontology.org/cgi-bin/amigo/term_details?term=GO:0007160	hsa:55920,RCC2,55920|hsa:4763,NF1,4763|hsa:59339,PLEKHA2,59339
ribosome biogenesis	biological_process	GO:0042254	3	183	16746	1777537	0.000179147259047	0.000102951443486	0.251955622201	0.671599091413	3692|7514|387338	http://amigo.geneontology.org/cgi-bin/amigo/term_details?term=GO:0042254	hsa:3692,EIF6,3692|hsa:7514,XPO1,7514|hsa:387338,NSUN4,387338
regulation of protein targeting	biological_process	GO:1903533	3	185	16746	1777537	0.000179147259047	0.000104076595874	0.256941715439	0.676415495418	4763|9516|5534	http://amigo.geneontology.org/cgi-bin/amigo/term_details?term=GO:1903533	hsa:4763,NF1,4763|hsa:9516,LITAF,9516|hsa:5534,PPP3R1,5534
nuclear-transcribed mRNA catabolic process	biological_process	GO:0000956	3	187	16746	1777537	0.000179147259047	0.000105201748262	0.261940982585	0.680056164144	6158|5433|1977	http://amigo.geneontology.org/cgi-bin/amigo/term_details?term=GO:0000956	hsa:6158,RPL28,6158|hsa:5433,POLR2D,5433|hsa:1977,EIF4E,1977
response to starvation	biological_process	GO:0042594	3	188	16746	1777537	0.000179147259047	0.000105764324456	0.264445212069	0.680056164144	81788|5049|26263	http://amigo.geneontology.org/cgi-bin/amigo/term_details?term=GO:0042594	hsa:81788,NUAK2,81788|hsa:5049,PAFAH1B2,5049|hsa:26263,FBXO22,26263
negative regulation of cytokine production	biological_process	GO:0001818	3	188	16746	1777537	0.000179147259047	0.000105764324456	0.264445212069	0.680056164144	338557|558|4157	http://amigo.geneontology.org/cgi-bin/amigo/term_details?term=GO:0001818	hsa:338557,FFAR4,338557|hsa:558,AXL,558|hsa:4157,MC1R,4157
regulation of neuron apoptotic process	biological_process	GO:0043523	3	189	16746	1777537	0.000179147259047	0.00010632690065	0.266952323818	0.680056164144	4763|558|1728	http://amigo.geneontology.org/cgi-bin/amigo/term_details?term=GO:0043523	hsa:4763,NF1,4763|hsa:558,AXL,558|hsa:1728,NQO1,1728
glycerophospholipid biosynthetic process	biological_process	GO:0046474	3	190	16746	1777537	0.000179147259047	0.000106889476844	0.269462182806	0.680056164144	10400|5293|23760	http://amigo.geneontology.org/cgi-bin/amigo/term_details?term=GO:0046474	hsa:10400,PEMT,10400|hsa:5293,PIK3CD,5293|hsa:23760,PITPNB,23760
regulation of symbiosis, encompassing mutualism through parasitism	biological_process	GO:0043903	3	190	16746	1777537	0.000179147259047	0.000106889476844	0.269462182806	0.680056164144	5433|56829|2519	http://amigo.geneontology.org/cgi-bin/amigo/term_details?term=GO:0043903	hsa:5433,POLR2D,5433|hsa:56829,ZC3HAV1,56829|hsa:2519,FUCA2,2519
transforming growth factor beta receptor signaling pathway	biological_process	GO:0007179	3	190	16746	1777537	0.000179147259047	0.000106889476844	0.269462182806	0.680056164144	9315|7514|50848	http://amigo.geneontology.org/cgi-bin/amigo/term_details?term=GO:0007179	hsa:9315,NREP,9315|hsa:7514,XPO1,7514|hsa:50848,F11R,50848
negative regulation of neurogenesis	biological_process	GO:0050768	3	197	16746	1777537	0.000179147259047	0.000110827510201	0.287096985703	0.686453995913	2288|6774|4763	http://amigo.geneontology.org/cgi-bin/amigo/term_details?term=GO:0050768	hsa:2288,FKBP4,2288|hsa:6774,STAT3,6774|hsa:4763,NF1,4763
autophagy	biological_process	GO:0006914	3	198	16746	1777537	0.000179147259047	0.000111390086395	0.289624081667	0.689347786033	9711|128077|5049	http://amigo.geneontology.org/cgi-bin/amigo/term_details?term=GO:0006914	hsa:9711,RUBICON,9711|hsa:128077,LIX1L,128077|hsa:5049,PAFAH1B2,5049
cellular amine metabolic process	biological_process	GO:0044106	3	200	16746	1777537	0.000179147259047	0.000112515238783	0.294682880236	0.690856145714	10400|1728|5718	http://amigo.geneontology.org/cgi-bin/amigo/term_details?term=GO:0044106	hsa:10400,PEMT,10400|hsa:1728,NQO1,1728|hsa:5718,PSMD12,5718
translational elongation	biological_process	GO:0006414	3	200	16746	1777537	0.000179147259047	0.000112515238783	0.294682880236	0.690856145714	6158|118487|10102	http://amigo.geneontology.org/cgi-bin/amigo/term_details?term=GO:0006414	hsa:6158,RPL28,6158|hsa:118487,CHCHD1,118487|hsa:10102,TSFM,10102
negative regulation of protein kinase activity	biological_process	GO:0006469	3	201	16746	1777537	0.000179147259047	0.000113077814977	0.297214334048	0.690856145714	1850|4763|9555	http://amigo.geneontology.org/cgi-bin/amigo/term_details?term=GO:0006469	hsa:1850,DUSP8,1850|hsa:4763,NF1,4763|hsa:9555,H2AFY,9555
learning or memory	biological_process	GO:0007611	3	201	16746	1777537	0.000179147259047	0.000113077814977	0.297214334048	0.690856145714	4763|51247|23373	http://amigo.geneontology.org/cgi-bin/amigo/term_details?term=GO:0007611	hsa:4763,NF1,4763|hsa:51247,PAIP2,51247|hsa:23373,CRTC1,23373
ear development	biological_process	GO:0043583	3	203	16746	1777537	0.000179147259047	0.000114202967364	0.302280736487	0.693274297813	5013|1889|3638	http://amigo.geneontology.org/cgi-bin/amigo/term_details?term=GO:0043583	hsa:5013,OTX1,5013|hsa:1889,ECE1,1889|hsa:3638,INSIG1,3638
positive regulation of cellular protein localization	biological_process	GO:1903829	3	207	16746	1777537	0.000179147259047	0.00011645327214	0.312424146222	0.697132143668	55920|841|5534	http://amigo.geneontology.org/cgi-bin/amigo/term_details?term=GO:1903829	hsa:55920,RCC2,55920|hsa:841,CASP8,841|hsa:5534,PPP3R1,5534
amine metabolic process	biological_process	GO:0009308	3	208	16746	1777537	0.000179147259047	0.000117015848334	0.314961517139	0.698023620778	10400|1728|5718	http://amigo.geneontology.org/cgi-bin/amigo/term_details?term=GO:0009308	hsa:10400,PEMT,10400|hsa:1728,NQO1,1728|hsa:5718,PSMD12,5718
neuron apoptotic process	biological_process	GO:0051402	3	211	16746	1777537	0.000179147259047	0.000118703576916	0.322575421034	0.698023620778	4763|558|1728	http://amigo.geneontology.org/cgi-bin/amigo/term_details?term=GO:0051402	hsa:4763,NF1,4763|hsa:558,AXL,558|hsa:1728,NQO1,1728
glucose metabolic process	biological_process	GO:0006006	3	212	16746	1777537	0.000179147259047	0.00011926615311	0.325113607801	0.698023620778	467|90007|130589	http://amigo.geneontology.org/cgi-bin/amigo/term_details?term=GO:0006006	hsa:467,ATF3,467|hsa:90007,MIDN,90007|hsa:130589,GALM,130589
protein autophosphorylation	biological_process	GO:0046777	3	213	16746	1777537	0.000179147259047	0.000119828729304	0.32765171746	0.698023620778	23235|22853|22848	http://amigo.geneontology.org/cgi-bin/amigo/term_details?term=GO:0046777	hsa:23235,SIK2,23235|hsa:22853,LMTK2,22853|hsa:22848,AAK1,22848
cellular amide metabolic process	biological_process	GO:0043603	3	217	16746	1777537	0.000179147259047	0.000122079034079	0.337801193975	0.70311678399	23025|1889|113235	http://amigo.geneontology.org/cgi-bin/amigo/term_details?term=GO:0043603	hsa:23025,UNC13A,23025|hsa:1889,ECE1,1889|hsa:113235,SLC46A1,113235
negative regulation of nervous system development	biological_process	GO:0051961	3	217	16746	1777537	0.000179147259047	0.000122079034079	0.337801193975	0.70311678399	2288|6774|4763	http://amigo.geneontology.org/cgi-bin/amigo/term_details?term=GO:0051961	hsa:2288,FKBP4,2288|hsa:6774,STAT3,6774|hsa:4763,NF1,4763
regulation of blood circulation	biological_process	GO:1903522	3	220	16746	1777537	0.000179147259047	0.000123766762661	0.345407189516	0.709994320389	476|27345|1889	http://amigo.geneontology.org/cgi-bin/amigo/term_details?term=GO:1903522	hsa:476,ATP1A1,476|hsa:27345,KCNMB4,27345|hsa:1889,ECE1,1889
negative regulation of growth	biological_process	GO:0045926	3	221	16746	1777537	0.000179147259047	0.000124329338855	0.347940797987	0.713457615989	4494|694|4490	http://amigo.geneontology.org/cgi-bin/amigo/term_details?term=GO:0045926	hsa:4494,MT1F,4494|hsa:694,BTG1,694|hsa:4490,MT1B,4490
phospholipid biosynthetic process	biological_process	GO:0008654	3	221	16746	1777537	0.000179147259047	0.000124329338855	0.347940797987	0.713457615989	10400|5293|23760	http://amigo.geneontology.org/cgi-bin/amigo/term_details?term=GO:0008654	hsa:10400,PEMT,10400|hsa:5293,PIK3CD,5293|hsa:23760,PITPNB,23760
cellular response to transforming growth factor beta stimulus	biological_process	GO:0071560	3	222	16746	1777537	0.000179147259047	0.000124891915049	0.350473373921	0.713457615989	9315|7514|50848	http://amigo.geneontology.org/cgi-bin/amigo/term_details?term=GO:0071560	hsa:9315,NREP,9315|hsa:7514,XPO1,7514|hsa:50848,F11R,50848
Fc receptor signaling pathway	biological_process	GO:0038093	3	222	16746	1777537	0.000179147259047	0.000124891915049	0.350473373921	0.713457615989	147179|5293|5534	http://amigo.geneontology.org/cgi-bin/amigo/term_details?term=GO:0038093	hsa:147179,WIPF2,147179|hsa:5293,PIK3CD,5293|hsa:5534,PPP3R1,5534
response to transforming growth factor beta	biological_process	GO:0071559	3	222	16746	1777537	0.000179147259047	0.000124891915049	0.350473373921	0.713457615989	9315|7514|50848	http://amigo.geneontology.org/cgi-bin/amigo/term_details?term=GO:0071559	hsa:9315,NREP,9315|hsa:7514,XPO1,7514|hsa:50848,F11R,50848
negative regulation of response to external stimulus	biological_process	GO:0032102	3	223	16746	1777537	0.000179147259047	0.000125454491243	0.353004816365	0.716583962973	338557|25959|2294	http://amigo.geneontology.org/cgi-bin/amigo/term_details?term=GO:0032102	hsa:338557,FFAR4,338557|hsa:25959,KANK2,25959|hsa:2294,FOXF1,2294
endosomal transport	biological_process	GO:0016197	3	223	16746	1777537	0.000179147259047	0.000125454491243	0.353004816365	0.716583962973	55317|81609|22853	http://amigo.geneontology.org/cgi-bin/amigo/term_details?term=GO:0016197	hsa:55317,AP5S1,55317|hsa:81609,SNX27,81609|hsa:22853,LMTK2,22853
regulation of canonical Wnt signaling pathway	biological_process	GO:0060828	3	224	16746	1777537	0.000179147259047	0.000126017067437	0.355535025406	0.716583962973	83999|8994|5718	http://amigo.geneontology.org/cgi-bin/amigo/term_details?term=GO:0060828	hsa:83999,KREMEN1,83999|hsa:8994,LIMD1,8994|hsa:5718,PSMD12,5718
extrinsic apoptotic signaling pathway	biological_process	GO:0097191	3	224	16746	1777537	0.000179147259047	0.000126017067437	0.355535025406	0.716583962973	4763|8795|841	http://amigo.geneontology.org/cgi-bin/amigo/term_details?term=GO:0097191	hsa:4763,NF1,4763|hsa:8795,TNFRSF10B,8795|hsa:841,CASP8,841
positive regulation of cell cycle process	biological_process	GO:0090068	3	226	16746	1777537	0.000179147259047	0.000127142219824	0.360591348786	0.719294274018	55920|115426|5718	http://amigo.geneontology.org/cgi-bin/amigo/term_details?term=GO:0090068	hsa:55920,RCC2,55920|hsa:115426,UHRF2,115426|hsa:5718,PSMD12,5718
glycerolipid biosynthetic process	biological_process	GO:0045017	3	230	16746	1777537	0.000179147259047	0.0001293925246	0.370684913033	0.72418413038	10400|5293|23760	http://amigo.geneontology.org/cgi-bin/amigo/term_details?term=GO:0045017	hsa:10400,PEMT,10400|hsa:5293,PIK3CD,5293|hsa:23760,PITPNB,23760
regulation of neuron death	biological_process	GO:1901214	3	230	16746	1777537	0.000179147259047	0.0001293925246	0.370684913033	0.72418413038	4763|558|1728	http://amigo.geneontology.org/cgi-bin/amigo/term_details?term=GO:1901214	hsa:4763,NF1,4763|hsa:558,AXL,558|hsa:1728,NQO1,1728
chromosome segregation	biological_process	GO:0007059	3	238	16746	1777537	0.000179147259047	0.000133893134151	0.390774941007	0.726458518659	55920|9918|83903	http://amigo.geneontology.org/cgi-bin/amigo/term_details?term=GO:0007059	hsa:55920,RCC2,55920|hsa:9918,NCAPD2,9918|hsa:83903,GSG2,83903
ribonucleotide biosynthetic process	biological_process	GO:0009260	3	238	16746	1777537	0.000179147259047	0.000133893134151	0.390774941007	0.726458518659	7372|4763|4157	http://amigo.geneontology.org/cgi-bin/amigo/term_details?term=GO:0009260	hsa:7372,UMPS,7372|hsa:4763,NF1,4763|hsa:4157,MC1R,4157
glycerophospholipid metabolic process	biological_process	GO:0006650	3	240	16746	1777537	0.000179147259047	0.000135018286539	0.395773080726	0.728037255834	10400|5293|23760	http://amigo.geneontology.org/cgi-bin/amigo/term_details?term=GO:0006650	hsa:10400,PEMT,10400|hsa:5293,PIK3CD,5293|hsa:23760,PITPNB,23760
regulation of gene expression, epigenetic	biological_process	GO:0040029	3	241	16746	1777537	0.000179147259047	0.000135580862733	0.398268028487	0.7285180235	25885|9555|8994	http://amigo.geneontology.org/cgi-bin/amigo/term_details?term=GO:0040029	hsa:25885,POLR1A,25885|hsa:9555,H2AFY,9555|hsa:8994,LIMD1,8994
ribose phosphate biosynthetic process	biological_process	GO:0046390	3	242	16746	1777537	0.000179147259047	0.000136143438927	0.400760118936	0.730227850566	7372|4763|4157	http://amigo.geneontology.org/cgi-bin/amigo/term_details?term=GO:0046390	hsa:7372,UMPS,7372|hsa:4763,NF1,4763|hsa:4157,MC1R,4157
regulation of lipid metabolic process	biological_process	GO:0019216	3	249	16746	1777537	0.000179147259047	0.000140081472284	0.418118090759	0.741325070448	476|3638|55066	http://amigo.geneontology.org/cgi-bin/amigo/term_details?term=GO:0019216	hsa:476,ATP1A1,476|hsa:3638,INSIG1,3638|hsa:55066,PDPR,55066
post-translational protein modification	biological_process	GO:0043687	3	252	16746	1777537	0.000179147259047	0.000141769200866	0.425506596799	0.743843346517	9761|6487|2677	http://amigo.geneontology.org/cgi-bin/amigo/term_details?term=GO:0043687	hsa:9761,MLEC,9761|hsa:6487,ST3GAL3,6487|hsa:2677,GGCX,2677
response to lipopolysaccharide	biological_process	GO:0032496	3	259	16746	1777537	0.000179147259047	0.000145707234224	0.442614025801	0.755552995929	9516|558|841	http://amigo.geneontology.org/cgi-bin/amigo/term_details?term=GO:0032496	hsa:9516,LITAF,9516|hsa:558,AXL,558|hsa:841,CASP8,841
regulation of proteolysis involved in cellular protein catabolic process	biological_process	GO:1903050	3	259	16746	1777537	0.000179147259047	0.000145707234224	0.442614025801	0.755552995929	23326|26263|5718	http://amigo.geneontology.org/cgi-bin/amigo/term_details?term=GO:1903050	hsa:23326,USP22,23326|hsa:26263,FBXO22,26263|hsa:5718,PSMD12,5718
neuron death	biological_process	GO:0070997	3	260	16746	1777537	0.000179147259047	0.000146269810417	0.445041815227	0.75662767309	4763|558|1728	http://amigo.geneontology.org/cgi-bin/amigo/term_details?term=GO:0070997	hsa:4763,NF1,4763|hsa:558,AXL,558|hsa:1728,NQO1,1728
sex differentiation	biological_process	GO:0007548	3	260	16746	1777537	0.000179147259047	0.000146269810417	0.445041815227	0.75662767309	2288|2188|558	http://amigo.geneontology.org/cgi-bin/amigo/term_details?term=GO:0007548	hsa:2288,FKBP4,2288|hsa:2188,FANCF,2188|hsa:558,AXL,558
establishment of organelle localization	biological_process	GO:0051656	3	268	16746	1777537	0.000179147259047	0.000150770419969	0.464306766169	0.767163815219	3692|7514|23025	http://amigo.geneontology.org/cgi-bin/amigo/term_details?term=GO:0051656	hsa:3692,EIF6,3692|hsa:7514,XPO1,7514|hsa:23025,UNC13A,23025
regulation of cellular protein catabolic process	biological_process	GO:1903362	3	269	16746	1777537	0.000179147259047	0.000151332996163	0.466694317696	0.767218551101	23326|26263|5718	http://amigo.geneontology.org/cgi-bin/amigo/term_details?term=GO:1903362	hsa:23326,USP22,23326|hsa:26263,FBXO22,26263|hsa:5718,PSMD12,5718
cellular protein complex disassembly	biological_process	GO:0043624	3	270	16746	1777537	0.000179147259047	0.000151895572357	0.469077107388	0.768155871146	57553|6158|118487	http://amigo.geneontology.org/cgi-bin/amigo/term_details?term=GO:0043624	hsa:57553,MICAL3,57553|hsa:6158,RPL28,6158|hsa:118487,CHCHD1,118487
canonical Wnt signaling pathway	biological_process	GO:0060070	3	270	16746	1777537	0.000179147259047	0.000151895572357	0.469077107388	0.768155871146	83999|8994|5718	http://amigo.geneontology.org/cgi-bin/amigo/term_details?term=GO:0060070	hsa:83999,KREMEN1,83999|hsa:8994,LIMD1,8994|hsa:5718,PSMD12,5718
response to molecule of bacterial origin	biological_process	GO:0002237	3	272	16746	1777537	0.000179147259047	0.000153020724744	0.473828181964	0.77054139803	9516|558|841	http://amigo.geneontology.org/cgi-bin/amigo/term_details?term=GO:0002237	hsa:9516,LITAF,9516|hsa:558,AXL,558|hsa:841,CASP8,841
negative regulation of organelle organization	biological_process	GO:0010639	3	272	16746	1777537	0.000179147259047	0.000153020724744	0.473828181964	0.77054139803	2288|9555|3638	http://amigo.geneontology.org/cgi-bin/amigo/term_details?term=GO:0010639	hsa:2288,FKBP4,2288|hsa:9555,H2AFY,9555|hsa:3638,INSIG1,3638
intrinsic apoptotic signaling pathway	biological_process	GO:0097193	3	281	16746	1777537	0.000179147259047	0.00015808391049	0.49495836877	0.777012808816	8795|841|5534	http://amigo.geneontology.org/cgi-bin/amigo/term_details?term=GO:0097193	hsa:8795,TNFRSF10B,8795|hsa:841,CASP8,841|hsa:5534,PPP3R1,5534
negative regulation of protein phosphorylation	biological_process	GO:0001933	3	283	16746	1777537	0.000179147259047	0.000159209062877	0.49959614032	0.778607112692	1850|4763|9555	http://amigo.geneontology.org/cgi-bin/amigo/term_details?term=GO:0001933	hsa:1850,DUSP8,1850|hsa:4763,NF1,4763|hsa:9555,H2AFY,9555
regulation of Wnt signaling pathway	biological_process	GO:0030111	3	289	16746	1777537	0.000179147259047	0.000162584520041	0.513377104474	0.779774226661	83999|8994|5718	http://amigo.geneontology.org/cgi-bin/amigo/term_details?term=GO:0030111	hsa:83999,KREMEN1,83999|hsa:8994,LIMD1,8994|hsa:5718,PSMD12,5718
rhythmic process	biological_process	GO:0048511	3	291	16746	1777537	0.000179147259047	0.000163709672429	0.517925527189	0.779774226661	2188|558|23373	http://amigo.geneontology.org/cgi-bin/amigo/term_details?term=GO:0048511	hsa:2188,FANCF,2188|hsa:558,AXL,558|hsa:23373,CRTC1,23373
protein complex disassembly	biological_process	GO:0043241	3	294	16746	1777537	0.000179147259047	0.00016539740101	0.524704672981	0.779774226661	57553|6158|118487	http://amigo.geneontology.org/cgi-bin/amigo/term_details?term=GO:0043241	hsa:57553,MICAL3,57553|hsa:6158,RPL28,6158|hsa:118487,CHCHD1,118487
regulation of membrane potential	biological_process	GO:0042391	3	300	16746	1777537	0.000179147259047	0.000168772858174	0.53810281213	0.780685132085	476|27345|23373	http://amigo.geneontology.org/cgi-bin/amigo/term_details?term=GO:0042391	hsa:476,ATP1A1,476|hsa:27345,KCNMB4,27345|hsa:23373,CRTC1,23373
nucleotide biosynthetic process	biological_process	GO:0009165	3	303	16746	1777537	0.000179147259047	0.000170460586756	0.544719977603	0.780951262866	7372|4763|4157	http://amigo.geneontology.org/cgi-bin/amigo/term_details?term=GO:0009165	hsa:7372,UMPS,7372|hsa:4763,NF1,4763|hsa:4157,MC1R,4157
macromolecular complex disassembly	biological_process	GO:0032984	3	303	16746	1777537	0.000179147259047	0.000170460586756	0.544719977603	0.780951262866	57553|6158|118487	http://amigo.geneontology.org/cgi-bin/amigo/term_details?term=GO:0032984	hsa:57553,MICAL3,57553|hsa:6158,RPL28,6158|hsa:118487,CHCHD1,118487
nucleoside phosphate biosynthetic process	biological_process	GO:1901293	3	304	16746	1777537	0.000179147259047	0.00017102316295	0.546913354681	0.782124649968	7372|4763|4157	http://amigo.geneontology.org/cgi-bin/amigo/term_details?term=GO:1901293	hsa:7372,UMPS,7372|hsa:4763,NF1,4763|hsa:4157,MC1R,4157
urogenital system development	biological_process	GO:0001655	3	314	16746	1777537	0.000179147259047	0.000176648924889	0.568500375914	0.793217634384	2288|4763|2294	http://amigo.geneontology.org/cgi-bin/amigo/term_details?term=GO:0001655	hsa:2288,FKBP4,2288|hsa:4763,NF1,4763|hsa:2294,FOXF1,2294
amide transport	biological_process	GO:0042886	3	315	16746	1777537	0.000179147259047	0.000177211501083	0.570623832538	0.793420946725	90007|113235|9516	http://amigo.geneontology.org/cgi-bin/amigo/term_details?term=GO:0042886	hsa:90007,MIDN,90007|hsa:113235,SLC46A1,113235|hsa:9516,LITAF,9516
striated muscle tissue development	biological_process	GO:0014706	3	317	16746	1777537	0.000179147259047	0.000178336653471	0.574851211932	0.794737394565	467|4763|26263	http://amigo.geneontology.org/cgi-bin/amigo/term_details?term=GO:0014706	hsa:467,ATF3,467|hsa:4763,NF1,4763|hsa:26263,FBXO22,26263
epithelial tube morphogenesis	biological_process	GO:0060562	3	323	16746	1777537	0.000179147259047	0.000181712110634	0.587375571441	0.798301098706	65979|841|2294	http://amigo.geneontology.org/cgi-bin/amigo/term_details?term=GO:0060562	hsa:65979,PHACTR4,65979|hsa:841,CASP8,841|hsa:2294,FOXF1,2294
cellular response to peptide hormone stimulus	biological_process	GO:0071375	3	325	16746	1777537	0.000179147259047	0.000182837263022	0.5914972486	0.798970579456	6774|1977|23235	http://amigo.geneontology.org/cgi-bin/amigo/term_details?term=GO:0071375	hsa:6774,STAT3,6774|hsa:1977,EIF4E,1977|hsa:23235,SIK2,23235
fatty acid metabolic process	biological_process	GO:0006631	3	326	16746	1777537	0.000179147259047	0.000183399839216	0.593548048956	0.798970579456	6307|3638|55066	http://amigo.geneontology.org/cgi-bin/amigo/term_details?term=GO:0006631	hsa:6307,MSMO1,6307|hsa:3638,INSIG1,3638|hsa:55066,PDPR,55066
eye development	biological_process	GO:0001654	3	326	16746	1777537	0.000179147259047	0.000183399839216	0.593548048956	0.798970579456	6774|4763|65979	http://amigo.geneontology.org/cgi-bin/amigo/term_details?term=GO:0001654	hsa:6774,STAT3,6774|hsa:4763,NF1,4763|hsa:65979,PHACTR4,65979
regulation of multi-organism process	biological_process	GO:0043900	3	327	16746	1777537	0.000179147259047	0.00018396241541	0.595592135218	0.799290856046	5433|56829|2519	http://amigo.geneontology.org/cgi-bin/amigo/term_details?term=GO:0043900	hsa:5433,POLR2D,5433|hsa:56829,ZC3HAV1,56829|hsa:2519,FUCA2,2519
negative regulation of immune system process	biological_process	GO:0002683	3	327	16746	1777537	0.000179147259047	0.00018396241541	0.595592135218	0.799290856046	4763|558|2294	http://amigo.geneontology.org/cgi-bin/amigo/term_details?term=GO:0002683	hsa:4763,NF1,4763|hsa:558,AXL,558|hsa:2294,FOXF1,2294
immune response-regulating cell surface receptor signaling pathway	biological_process	GO:0002768	3	330	16746	1777537	0.000179147259047	0.000185650143991	0.601683954176	0.800815309842	147179|5293|5534	http://amigo.geneontology.org/cgi-bin/amigo/term_details?term=GO:0002768	hsa:147179,WIPF2,147179|hsa:5293,PIK3CD,5293|hsa:5534,PPP3R1,5534
muscle tissue development	biological_process	GO:0060537	3	332	16746	1777537	0.000179147259047	0.000186775296379	0.605711320874	0.801537088143	467|4763|26263	http://amigo.geneontology.org/cgi-bin/amigo/term_details?term=GO:0060537	hsa:467,ATF3,467|hsa:4763,NF1,4763|hsa:26263,FBXO22,26263
phospholipid metabolic process	biological_process	GO:0006644	3	332	16746	1777537	0.000179147259047	0.000186775296379	0.605711320874	0.801537088143	10400|5293|23760	http://amigo.geneontology.org/cgi-bin/amigo/term_details?term=GO:0006644	hsa:10400,PEMT,10400|hsa:5293,PIK3CD,5293|hsa:23760,PITPNB,23760
regulation of protein secretion	biological_process	GO:0050708	3	333	16746	1777537	0.000179147259047	0.000187337872573	0.607714809321	0.802426938465	338557|90007|171017	http://amigo.geneontology.org/cgi-bin/amigo/term_details?term=GO:0050708	hsa:338557,FFAR4,338557|hsa:90007,MIDN,90007|hsa:171017,ZNF384,171017
cellular response to peptide	biological_process	GO:1901653	3	336	16746	1777537	0.000179147259047	0.000189025601155	0.613684344223	0.806523803371	6774|1977|23235	http://amigo.geneontology.org/cgi-bin/amigo/term_details?term=GO:1901653	hsa:6774,STAT3,6774|hsa:1977,EIF4E,1977|hsa:23235,SIK2,23235
muscle cell differentiation	biological_process	GO:0042692	3	336	16746	1777537	0.000179147259047	0.000189025601155	0.613684344223	0.806523803371	26263|694|2294	http://amigo.geneontology.org/cgi-bin/amigo/term_details?term=GO:0042692	hsa:26263,FBXO22,26263|hsa:694,BTG1,694|hsa:2294,FOXF1,2294
forebrain development	biological_process	GO:0030900	3	338	16746	1777537	0.000179147259047	0.000190150753543	0.617629809646	0.808937863658	4763|5013|558	http://amigo.geneontology.org/cgi-bin/amigo/term_details?term=GO:0030900	hsa:4763,NF1,4763|hsa:5013,OTX1,5013|hsa:558,AXL,558
proteasome-mediated ubiquitin-dependent protein catabolic process	biological_process	GO:0043161	3	354	16746	1777537	0.000179147259047	0.000199151972645	0.648198798748	0.824660515742	23326|26263|5718	http://amigo.geneontology.org/cgi-bin/amigo/term_details?term=GO:0043161	hsa:23326,USP22,23326|hsa:26263,FBXO22,26263|hsa:5718,PSMD12,5718
tube morphogenesis	biological_process	GO:0035239	3	362	16746	1777537	0.000179147259047	0.000203652582197	0.662815310408	0.830753133356	65979|841|2294	http://amigo.geneontology.org/cgi-bin/amigo/term_details?term=GO:0035239	hsa:65979,PHACTR4,65979|hsa:841,CASP8,841|hsa:2294,FOXF1,2294
in utero embryonic development	biological_process	GO:0001701	3	365	16746	1777537	0.000179147259047	0.000205340310778	0.668181273012	0.830753133356	2294|841|23760	http://amigo.geneontology.org/cgi-bin/amigo/term_details?term=GO:0001701	hsa:2294,FOXF1,2294|hsa:841,CASP8,841|hsa:23760,PITPNB,23760
proteasomal protein catabolic process	biological_process	GO:0010498	3	373	16746	1777537	0.000179147259047	0.00020984092033	0.682183359174	0.835648998869	23326|26263|5718	http://amigo.geneontology.org/cgi-bin/amigo/term_details?term=GO:0010498	hsa:23326,USP22,23326|hsa:26263,FBXO22,26263|hsa:5718,PSMD12,5718
single-organism behavior	biological_process	GO:0044708	3	376	16746	1777537	0.000179147259047	0.000211528648911	0.68731914265	0.839334190404	4763|51247|23373	http://amigo.geneontology.org/cgi-bin/amigo/term_details?term=GO:0044708	hsa:4763,NF1,4763|hsa:51247,PAIP2,51247|hsa:23373,CRTC1,23373
ribonucleotide metabolic process	biological_process	GO:0009259	3	386	16746	1777537	0.000179147259047	0.000217154410851	0.703987331872	0.845244167293	7372|4763|4157	http://amigo.geneontology.org/cgi-bin/amigo/term_details?term=GO:0009259	hsa:7372,UMPS,7372|hsa:4763,NF1,4763|hsa:4157,MC1R,4157
dephosphorylation	biological_process	GO:0016311	3	391	16746	1777537	0.000179147259047	0.00021996729182	0.712062569801	0.849099924673	1850|476|5534	http://amigo.geneontology.org/cgi-bin/amigo/term_details?term=GO:0016311	hsa:1850,DUSP8,1850|hsa:476,ATP1A1,476|hsa:5534,PPP3R1,5534
regulation of system process	biological_process	GO:0044057	3	395	16746	1777537	0.000179147259047	0.000222217596596	0.718399381309	0.851107633106	476|27345|1889	http://amigo.geneontology.org/cgi-bin/amigo/term_details?term=GO:0044057	hsa:476,ATP1A1,476|hsa:27345,KCNMB4,27345|hsa:1889,ECE1,1889
Wnt signaling pathway	biological_process	GO:0016055	3	399	16746	1777537	0.000179147259047	0.000224467901371	0.724627153556	0.853490395076	83999|8994|5718	http://amigo.geneontology.org/cgi-bin/amigo/term_details?term=GO:0016055	hsa:83999,KREMEN1,83999|hsa:8994,LIMD1,8994|hsa:5718,PSMD12,5718
ribose phosphate metabolic process	biological_process	GO:0019693	3	403	16746	1777537	0.000179147259047	0.000226718206147	0.730746532044	0.856105125275	7372|4763|4157	http://amigo.geneontology.org/cgi-bin/amigo/term_details?term=GO:0019693	hsa:7372,UMPS,7372|hsa:4763,NF1,4763|hsa:4157,MC1R,4157
angiogenesis	biological_process	GO:0001525	3	403	16746	1777537	0.000179147259047	0.000226718206147	0.730746532044	0.856105125275	4763|841|694	http://amigo.geneontology.org/cgi-bin/amigo/term_details?term=GO:0001525	hsa:4763,NF1,4763|hsa:841,CASP8,841|hsa:694,BTG1,694
regulation of cell morphogenesis	biological_process	GO:0022604	3	416	16746	1777537	0.000179147259047	0.000234031696668	0.749894745633	0.864632739501	55920|8994|9203	http://amigo.geneontology.org/cgi-bin/amigo/term_details?term=GO:0022604	hsa:55920,RCC2,55920|hsa:8994,LIMD1,8994|hsa:9203,ZMYM3,9203
response to peptide hormone	biological_process	GO:0043434	3	426	16746	1777537	0.000179147259047	0.000239657458607	0.763867585635	0.872832986477	6774|1977|23235	http://amigo.geneontology.org/cgi-bin/amigo/term_details?term=GO:0043434	hsa:6774,STAT3,6774|hsa:1977,EIF4E,1977|hsa:23235,SIK2,23235
protein secretion	biological_process	GO:0009306	3	427	16746	1777537	0.000179147259047	0.000240220034801	0.765229306221	0.873100844977	338557|90007|171017	http://amigo.geneontology.org/cgi-bin/amigo/term_details?term=GO:0009306	hsa:338557,FFAR4,338557|hsa:90007,MIDN,90007|hsa:171017,ZNF384,171017
cytokine-mediated signaling pathway	biological_process	GO:0019221	3	431	16746	1777537	0.000179147259047	0.000242470339577	0.770612285403	0.87395427154	6774|1977|558	http://amigo.geneontology.org/cgi-bin/amigo/term_details?term=GO:0019221	hsa:6774,STAT3,6774|hsa:1977,EIF4E,1977|hsa:558,AXL,558
response to peptide	biological_process	GO:1901652	3	455	16746	1777537	0.000179147259047	0.000255972168231	0.800816201057	0.889093493412	6774|1977|23235	http://amigo.geneontology.org/cgi-bin/amigo/term_details?term=GO:1901652	hsa:6774,STAT3,6774|hsa:1977,EIF4E,1977|hsa:23235,SIK2,23235
morphogenesis of an epithelium	biological_process	GO:0002009	3	455	16746	1777537	0.000179147259047	0.000255972168231	0.800816201057	0.889093493412	65979|841|2294	http://amigo.geneontology.org/cgi-bin/amigo/term_details?term=GO:0002009	hsa:65979,PHACTR4,65979|hsa:841,CASP8,841|hsa:2294,FOXF1,2294
regulation of cellular response to stress	biological_process	GO:0080135	3	462	16746	1777537	0.000179147259047	0.000259910201588	0.808971410657	0.895086353689	2288|55159|5049	http://amigo.geneontology.org/cgi-bin/amigo/term_details?term=GO:0080135	hsa:2288,FKBP4,2288|hsa:55159,RFWD3,55159|hsa:5049,PAFAH1B2,5049
cellular response to organonitrogen compound	biological_process	GO:0071417	3	475	16746	1777537	0.000179147259047	0.000267223692109	0.823367774118	0.904375847678	6774|1977|23235	http://amigo.geneontology.org/cgi-bin/amigo/term_details?term=GO:0071417	hsa:6774,STAT3,6774|hsa:1977,EIF4E,1977|hsa:23235,SIK2,23235
positive regulation of protein kinase activity	biological_process	GO:0045860	3	480	16746	1777537	0.000179147259047	0.000270036573078	0.828652703809	0.908053599085	6745|467|8795	http://amigo.geneontology.org/cgi-bin/amigo/term_details?term=GO:0045860	hsa:6745,SSR1,6745|hsa:467,ATF3,467|hsa:8795,TNFRSF10B,8795
cellular response to nitrogen compound	biological_process	GO:1901699	3	516	16746	1777537	0.000179147259047	0.000290289316059	0.862829078037	0.928175364877	6774|1977|23235	http://amigo.geneontology.org/cgi-bin/amigo/term_details?term=GO:1901699	hsa:6774,STAT3,6774|hsa:1977,EIF4E,1977|hsa:23235,SIK2,23235
monovalent inorganic cation transport	biological_process	GO:0015672	3	537	16746	1777537	0.000179147259047	0.000302103416131	0.879867229184	0.936234753447	476|27345|2040	http://amigo.geneontology.org/cgi-bin/amigo/term_details?term=GO:0015672	hsa:476,ATP1A1,476|hsa:27345,KCNMB4,27345|hsa:2040,STOM,2040
inorganic cation transmembrane transport	biological_process	GO:0098662	3	539	16746	1777537	0.000179147259047	0.000303228568519	0.881387437618	0.937598937925	476|27345|2040	http://amigo.geneontology.org/cgi-bin/amigo/term_details?term=GO:0098662	hsa:476,ATP1A1,476|hsa:27345,KCNMB4,27345|hsa:2040,STOM,2040
nucleotide metabolic process	biological_process	GO:0009117	3	552	16746	1777537	0.000179147259047	0.00031054205904	0.890856983837	0.943055262275	7372|4763|4157	http://amigo.geneontology.org/cgi-bin/amigo/term_details?term=GO:0009117	hsa:7372,UMPS,7372|hsa:4763,NF1,4763|hsa:4157,MC1R,4157
regulation of cellular component biogenesis	biological_process	GO:0044087	3	553	16746	1777537	0.000179147259047	0.000311104635234	0.891556554547	0.943055262275	2288|55920|3638	http://amigo.geneontology.org/cgi-bin/amigo/term_details?term=GO:0044087	hsa:2288,FKBP4,2288|hsa:55920,RCC2,55920|hsa:3638,INSIG1,3638
nucleoside phosphate metabolic process	biological_process	GO:0006753	3	558	16746	1777537	0.000179147259047	0.000313917516204	0.894994361956	0.944927747674	7372|4763|4157	http://amigo.geneontology.org/cgi-bin/amigo/term_details?term=GO:0006753	hsa:7372,UMPS,7372|hsa:4763,NF1,4763|hsa:4157,MC1R,4157
epithelial cell differentiation	biological_process	GO:0030855	3	559	16746	1777537	0.000179147259047	0.000314480092398	0.895670044589	0.944988588986	50848|694|2294	http://amigo.geneontology.org/cgi-bin/amigo/term_details?term=GO:0030855	hsa:50848,F11R,50848|hsa:694,BTG1,694|hsa:2294,FOXF1,2294
anion transport	biological_process	GO:0006820	3	561	16746	1777537	0.000179147259047	0.000315605244785	0.89700967927	0.945163756934	7809|113235|23760	http://amigo.geneontology.org/cgi-bin/amigo/term_details?term=GO:0006820	hsa:7809,BSND,7809|hsa:113235,SLC46A1,113235|hsa:23760,PITPNB,23760
cation transmembrane transport	biological_process	GO:0098655	3	593	16746	1777537	0.000179147259047	0.000333607682991	0.916431473605	0.953476737752	476|27345|2040	http://amigo.geneontology.org/cgi-bin/amigo/term_details?term=GO:0098655	hsa:476,ATP1A1,476|hsa:27345,KCNMB4,27345|hsa:2040,STOM,2040
nucleobase-containing small molecule metabolic process	biological_process	GO:0055086	3	614	16746	1777537	0.000179147259047	0.000345421783063	0.927295963419	0.95770655057	7372|4763|4157	http://amigo.geneontology.org/cgi-bin/amigo/term_details?term=GO:0055086	hsa:7372,UMPS,7372|hsa:4763,NF1,4763|hsa:4157,MC1R,4157
detection of stimulus	biological_process	GO:0051606	3	627	16746	1777537	0.000179147259047	0.000352735273584	0.933354852489	0.960791875478	338557|27345|2294	http://amigo.geneontology.org/cgi-bin/amigo/term_details?term=GO:0051606	hsa:338557,FFAR4,338557|hsa:27345,KCNMB4,27345|hsa:2294,FOXF1,2294
single organismal cell-cell adhesion	biological_process	GO:0016337	3	658	16746	1777537	0.000179147259047	0.000370175135595	0.945969422343	0.97034296604	5293|841|2294	http://amigo.geneontology.org/cgi-bin/amigo/term_details?term=GO:0016337	hsa:5293,PIK3CD,5293|hsa:841,CASP8,841|hsa:2294,FOXF1,2294
positive regulation of protein phosphorylation	biological_process	GO:0001934	3	707	16746	1777537	0.000179147259047	0.000397741369097	0.961461415254	0.978069821703	6745|467|8795	http://amigo.geneontology.org/cgi-bin/amigo/term_details?term=GO:0001934	hsa:6745,SSR1,6745|hsa:467,ATF3,467|hsa:8795,TNFRSF10B,8795
positive regulation of cell differentiation	biological_process	GO:0045597	3	716	16746	1777537	0.000179147259047	0.000402804554842	0.963808386227	0.979829291707	841|558|694	http://amigo.geneontology.org/cgi-bin/amigo/term_details?term=GO:0045597	hsa:841,CASP8,841|hsa:558,AXL,558|hsa:694,BTG1,694
neuron projection development	biological_process	GO:0031175	3	838	16746	1777537	0.000179147259047	0.000471438850499	0.984873322275	0.992882804466	2288|9315|23077	http://amigo.geneontology.org/cgi-bin/amigo/term_details?term=GO:0031175	hsa:2288,FKBP4,2288|hsa:9315,NREP,9315|hsa:23077,MYCBP2,23077
chemical homeostasis	biological_process	GO:0048878	3	912	16746	1777537	0.000179147259047	0.000513069488849	0.991232110785	0.99739815419	6774|476|113235	http://amigo.geneontology.org/cgi-bin/amigo/term_details?term=GO:0048878	hsa:6774,STAT3,6774|hsa:476,ATP1A1,476|hsa:113235,SLC46A1,113235
single-organism catabolic process	biological_process	GO:0044712	3	916	16746	1777537	0.000179147259047	0.000515319793625	0.991489397352	0.99739815419	6774|2519|5049	http://amigo.geneontology.org/cgi-bin/amigo/term_details?term=GO:0044712	hsa:6774,STAT3,6774|hsa:2519,FUCA2,2519|hsa:5049,PAFAH1B2,5049
neuron development	biological_process	GO:0048666	3	964	16746	1777537	0.000179147259047	0.000542323450932	0.994060254025	0.998558566075	2288|9315|23077	http://amigo.geneontology.org/cgi-bin/amigo/term_details?term=GO:0048666	hsa:2288,FKBP4,2288|hsa:9315,NREP,9315|hsa:23077,MYCBP2,23077
ribosome localization	biological_process	GO:0033750	2	6	16746	1777537	0.000119431506031	3.37545716348e-06	0.00234932346869	0.457595471419	3692|7514	http://amigo.geneontology.org/cgi-bin/amigo/term_details?term=GO:0033750	hsa:3692,EIF6,3692|hsa:7514,XPO1,7514
establishment of ribosome localization	biological_process	GO:0033753	2	6	16746	1777537	0.000119431506031	3.37545716348e-06	0.00234932346869	0.457595471419	3692|7514	http://amigo.geneontology.org/cgi-bin/amigo/term_details?term=GO:0033753	hsa:3692,EIF6,3692|hsa:7514,XPO1,7514
rRNA-containing ribonucleoprotein complex export from nucleus	biological_process	GO:0071428	2	6	16746	1777537	0.000119431506031	3.37545716348e-06	0.00234932346869	0.457595471419	3692|7514	http://amigo.geneontology.org/cgi-bin/amigo/term_details?term=GO:0071428	hsa:3692,EIF6,3692|hsa:7514,XPO1,7514
mature ribosome assembly	biological_process	GO:0042256	2	6	16746	1777537	0.000119431506031	3.37545716348e-06	0.00234932346869	0.457595471419	3692|387338	http://amigo.geneontology.org/cgi-bin/amigo/term_details?term=GO:0042256	hsa:3692,EIF6,3692|hsa:387338,NSUN4,387338
ribonucleoprotein complex export from nucleus	biological_process	GO:0071426	2	6	16746	1777537	0.000119431506031	3.37545716348e-06	0.00234932346869	0.457595471419	3692|7514	http://amigo.geneontology.org/cgi-bin/amigo/term_details?term=GO:0071426	hsa:3692,EIF6,3692|hsa:7514,XPO1,7514
ribosomal subunit export from nucleus	biological_process	GO:0000054	2	6	16746	1777537	0.000119431506031	3.37545716348e-06	0.00234932346869	0.457595471419	3692|7514	http://amigo.geneontology.org/cgi-bin/amigo/term_details?term=GO:0000054	hsa:3692,EIF6,3692|hsa:7514,XPO1,7514
hormone catabolic process	biological_process	GO:0042447	2	7	16746	1777537	0.000119431506031	3.93803335739e-06	0.00300185555719	0.46284756647	1735|1889	http://amigo.geneontology.org/cgi-bin/amigo/term_details?term=GO:0042447	hsa:1735,DIO3,1735|hsa:1889,ECE1,1889
ribonucleoprotein complex localization	biological_process	GO:0071166	2	8	16746	1777537	0.000119431506031	4.50060955131e-06	0.00372910361611	0.46284756647	3692|7514	http://amigo.geneontology.org/cgi-bin/amigo/term_details?term=GO:0071166	hsa:3692,EIF6,3692|hsa:7514,XPO1,7514
protein localization to kinetochore	biological_process	GO:0034501	2	10	16746	1777537	0.000119431506031	5.62576193913e-06	0.00540196296541	0.542768659858	55920|83903	http://amigo.geneontology.org/cgi-bin/amigo/term_details?term=GO:0034501	hsa:55920,RCC2,55920|hsa:83903,GSG2,83903
protein localization to chromosome, centromeric region	biological_process	GO:0071459	2	12	16746	1777537	0.000119431506031	6.75091432696e-06	0.00735653640647	0.608717326182	55920|83903	http://amigo.geneontology.org/cgi-bin/amigo/term_details?term=GO:0071459	hsa:55920,RCC2,55920|hsa:83903,GSG2,83903
cellular response to zinc ion	biological_process	GO:0071294	2	13	16746	1777537	0.000119431506031	7.31349052087e-06	0.00843600233402	0.647271451811	4494|4490	http://amigo.geneontology.org/cgi-bin/amigo/term_details?term=GO:0071294	hsa:4494,MT1F,4494|hsa:4490,MT1B,4490
cellular protein complex localization	biological_process	GO:0034629	2	18	16746	1777537	0.000119431506031	1.01263714904e-05	0.0148016587423	0.649553798865	55920|83903	http://amigo.geneontology.org/cgi-bin/amigo/term_details?term=GO:0034629	hsa:55920,RCC2,55920|hsa:83903,GSG2,83903
forebrain morphogenesis	biological_process	GO:0048853	2	18	16746	1777537	0.000119431506031	1.01263714904e-05	0.0148016587423	0.649553798865	4763|5013	http://amigo.geneontology.org/cgi-bin/amigo/term_details?term=GO:0048853	hsa:4763,NF1,4763|hsa:5013,OTX1,5013
negative regulation of steroid biosynthetic process	biological_process	GO:0010894	2	20	16746	1777537	0.000119431506031	1.12515238783e-05	0.0177757403514	0.649553798865	476|3638	http://amigo.geneontology.org/cgi-bin/amigo/term_details?term=GO:0010894	hsa:476,ATP1A1,476|hsa:3638,INSIG1,3638
natural killer cell differentiation	biological_process	GO:0001779	2	21	16746	1777537	0.000119431506031	1.18141000722e-05	0.0193494652358	0.649553798865	558|5293	http://amigo.geneontology.org/cgi-bin/amigo/term_details?term=GO:0001779	hsa:558,AXL,558|hsa:5293,PIK3CD,5293
negative regulation of steroid metabolic process	biological_process	GO:0045939	2	21	16746	1777537	0.000119431506031	1.18141000722e-05	0.0193494652358	0.649553798865	476|3638	http://amigo.geneontology.org/cgi-bin/amigo/term_details?term=GO:0045939	hsa:476,ATP1A1,476|hsa:3638,INSIG1,3638
endochondral bone growth	biological_process	GO:0003416	2	22	16746	1777537	0.000119431506031	1.23766762661e-05	0.0209793695548	0.649553798865	2121|4146	http://amigo.geneontology.org/cgi-bin/amigo/term_details?term=GO:0003416	hsa:2121,EVC,2121|hsa:4146,MATN1,4146
membrane hyperpolarization	biological_process	GO:0060081	2	25	16746	1777537	0.000119431506031	1.40644048478e-05	0.0261943891846	0.649553798865	476|23373	http://amigo.geneontology.org/cgi-bin/amigo/term_details?term=GO:0060081	hsa:476,ATP1A1,476|hsa:23373,CRTC1,23373
positive regulation of interferon-beta production	biological_process	GO:0032728	2	25	16746	1777537	0.000119431506031	1.40644048478e-05	0.0261943891846	0.649553798865	11128|56829	http://amigo.geneontology.org/cgi-bin/amigo/term_details?term=GO:0032728	hsa:11128,POLR3A,11128|hsa:56829,ZC3HAV1,56829
ribosome assembly	biological_process	GO:0042255	2	26	16746	1777537	0.000119431506031	1.46269810417e-05	0.0280373266076	0.649553798865	3692|387338	http://amigo.geneontology.org/cgi-bin/amigo/term_details?term=GO:0042255	hsa:3692,EIF6,3692|hsa:387338,NSUN4,387338
positive regulation of protein insertion into mitochondrial membrane involved in apoptotic signaling pathway	biological_process	GO:1900740	2	26	16746	1777537	0.000119431506031	1.46269810417e-05	0.0280373266076	0.649553798865	841|5534	http://amigo.geneontology.org/cgi-bin/amigo/term_details?term=GO:1900740	hsa:841,CASP8,841|hsa:5534,PPP3R1,5534
negative regulation of cell-matrix adhesion	biological_process	GO:0001953	2	26	16746	1777537	0.000119431506031	1.46269810417e-05	0.0280373266076	0.649553798865	55920|4763	http://amigo.geneontology.org/cgi-bin/amigo/term_details?term=GO:0001953	hsa:55920,RCC2,55920|hsa:4763,NF1,4763
regulation of protein insertion into mitochondrial membrane involved in apoptotic signaling pathway	biological_process	GO:1900739	2	26	16746	1777537	0.000119431506031	1.46269810417e-05	0.0280373266076	0.649553798865	841|5534	http://amigo.geneontology.org/cgi-bin/amigo/term_details?term=GO:1900739	hsa:841,CASP8,841|hsa:5534,PPP3R1,5534
receptor recycling	biological_process	GO:0001881	2	26	16746	1777537	0.000119431506031	1.46269810417e-05	0.0280373266076	0.649553798865	22853|1889	http://amigo.geneontology.org/cgi-bin/amigo/term_details?term=GO:0001881	hsa:22853,LMTK2,22853|hsa:1889,ECE1,1889
positive regulation of establishment of protein localization to mitochondrion	biological_process	GO:1903749	2	27	16746	1777537	0.000119431506031	1.51895572357e-05	0.0299306856933	0.649553798865	841|5534	http://amigo.geneontology.org/cgi-bin/amigo/term_details?term=GO:1903749	hsa:841,CASP8,841|hsa:5534,PPP3R1,5534
protein insertion into mitochondrial membrane involved in apoptotic signaling pathway	biological_process	GO:0001844	2	28	16746	1777537	0.000119431506031	1.57521334296e-05	0.0318733648661	0.649553798865	841|5534	http://amigo.geneontology.org/cgi-bin/amigo/term_details?term=GO:0001844	hsa:841,CASP8,841|hsa:5534,PPP3R1,5534
protein insertion into mitochondrial membrane	biological_process	GO:0051204	2	29	16746	1777537	0.000119431506031	1.63147096235e-05	0.0338642787184	0.649553798865	841|5534	http://amigo.geneontology.org/cgi-bin/amigo/term_details?term=GO:0051204	hsa:841,CASP8,841|hsa:5534,PPP3R1,5534
RNA stabilization	biological_process	GO:0043489	2	29	16746	1777537	0.000119431506031	1.63147096235e-05	0.0338642787184	0.649553798865	10642|1994	http://amigo.geneontology.org/cgi-bin/amigo/term_details?term=GO:0043489	hsa:10642,IGF2BP1,10642|hsa:1994,ELAVL1,1994
mRNA stabilization	biological_process	GO:0048255	2	29	16746	1777537	0.000119431506031	1.63147096235e-05	0.0338642787184	0.649553798865	10642|1994	http://amigo.geneontology.org/cgi-bin/amigo/term_details?term=GO:0048255	hsa:10642,IGF2BP1,10642|hsa:1994,ELAVL1,1994
histone phosphorylation	biological_process	GO:0016572	2	30	16746	1777537	0.000119431506031	1.68772858174e-05	0.0359023578045	0.649553798865	9555|83903	http://amigo.geneontology.org/cgi-bin/amigo/term_details?term=GO:0016572	hsa:9555,H2AFY,9555|hsa:83903,GSG2,83903
regulation of cell cycle checkpoint	biological_process	GO:1901976	2	31	16746	1777537	0.000119431506031	1.74398620113e-05	0.0379865484374	0.649553798865	55159|83903	http://amigo.geneontology.org/cgi-bin/amigo/term_details?term=GO:1901976	hsa:55159,RFWD3,55159|hsa:83903,GSG2,83903
brain morphogenesis	biological_process	GO:0048854	2	32	16746	1777537	0.000119431506031	1.80024382052e-05	0.0401158124879	0.649553798865	4763|5013	http://amigo.geneontology.org/cgi-bin/amigo/term_details?term=GO:0048854	hsa:4763,NF1,4763|hsa:5013,OTX1,5013
regulation of establishment of protein localization to mitochondrion	biological_process	GO:1903747	2	32	16746	1777537	0.000119431506031	1.80024382052e-05	0.0401158124879	0.649553798865	841|5534	http://amigo.geneontology.org/cgi-bin/amigo/term_details?term=GO:1903747	hsa:841,CASP8,841|hsa:5534,PPP3R1,5534
positive regulation of mitochondrial outer membrane permeabilization involved in apoptotic signaling pathway	biological_process	GO:1901030	2	33	16746	1777537	0.000119431506031	1.85650143991e-05	0.0422891271856	0.649553798865	841|5534	http://amigo.geneontology.org/cgi-bin/amigo/term_details?term=GO:1901030	hsa:841,CASP8,841|hsa:5534,PPP3R1,5534
negative regulation of tumor necrosis factor production	biological_process	GO:0032720	2	35	16746	1777537	0.000119431506031	1.9690166787e-05	0.0467638930627	0.649553798865	558|4157	http://amigo.geneontology.org/cgi-bin/amigo/term_details?term=GO:0032720	hsa:558,AXL,558|hsa:4157,MC1R,4157
regulation of interferon-beta production	biological_process	GO:0032648	2	35	16746	1777537	0.000119431506031	1.9690166787e-05	0.0467638930627	0.649553798865	11128|56829	http://amigo.geneontology.org/cgi-bin/amigo/term_details?term=GO:0032648	hsa:11128,POLR3A,11128|hsa:56829,ZC3HAV1,56829
endosome organization	biological_process	GO:0007032	2	35	16746	1777537	0.000119431506031	1.9690166787e-05	0.0467638930627	0.649553798865	55920|259173	http://amigo.geneontology.org/cgi-bin/amigo/term_details?term=GO:0007032	hsa:55920,RCC2,55920|hsa:259173,ALS2CL,259173
mast cell degranulation	biological_process	GO:0043303	2	36	16746	1777537	0.000119431506031	2.02527429809e-05	0.0490633737424	0.649553798865	5293|2294	http://amigo.geneontology.org/cgi-bin/amigo/term_details?term=GO:0043303	hsa:5293,PIK3CD,5293|hsa:2294,FOXF1,2294
negative regulation of cellular carbohydrate metabolic process	biological_process	GO:0010677	2	36	16746	1777537	0.000119431506031	2.02527429809e-05	0.0490633737424	0.649553798865	6774|90007	http://amigo.geneontology.org/cgi-bin/amigo/term_details?term=GO:0010677	hsa:6774,STAT3,6774|hsa:90007,MIDN,90007
mast cell activation involved in immune response	biological_process	GO:0002279	2	36	16746	1777537	0.000119431506031	2.02527429809e-05	0.0490633737424	0.649553798865	5293|2294	http://amigo.geneontology.org/cgi-bin/amigo/term_details?term=GO:0002279	hsa:5293,PIK3CD,5293|hsa:2294,FOXF1,2294
negative regulation of tumor necrosis factor superfamily cytokine production	biological_process	GO:1903556	2	37	16746	1777537	0.000119431506031	2.08153191748e-05	0.0514029636896	0.649553798865	558|4157	http://amigo.geneontology.org/cgi-bin/amigo/term_details?term=GO:1903556	hsa:558,AXL,558|hsa:4157,MC1R,4157
interferon-beta production	biological_process	GO:0032608	2	37	16746	1777537	0.000119431506031	2.08153191748e-05	0.0514029636896	0.649553798865	11128|56829	http://amigo.geneontology.org/cgi-bin/amigo/term_details?term=GO:0032608	hsa:11128,POLR3A,11128|hsa:56829,ZC3HAV1,56829
mast cell mediated immunity	biological_process	GO:0002448	2	38	16746	1777537	0.000119431506031	2.13778953687e-05	0.0537817140319	0.649553798865	5293|2294	http://amigo.geneontology.org/cgi-bin/amigo/term_details?term=GO:0002448	hsa:5293,PIK3CD,5293|hsa:2294,FOXF1,2294
regulation of cell cycle G2/M phase transition	biological_process	GO:1902749	2	39	16746	1777537	0.000119431506031	2.19404715626e-05	0.0561986901133	0.649553798865	55920|9555	http://amigo.geneontology.org/cgi-bin/amigo/term_details?term=GO:1902749	hsa:55920,RCC2,55920|hsa:9555,H2AFY,9555
protein insertion into membrane	biological_process	GO:0051205	2	40	16746	1777537	0.000119431506031	2.25030477565e-05	0.0586529713108	0.649553798865	841|5534	http://amigo.geneontology.org/cgi-bin/amigo/term_details?term=GO:0051205	hsa:841,CASP8,841|hsa:5534,PPP3R1,5534
regulation of mitochondrial outer membrane permeabilization involved in apoptotic signaling pathway	biological_process	GO:1901028	2	40	16746	1777537	0.000119431506031	2.25030477565e-05	0.0586529713108	0.649553798865	841|5534	http://amigo.geneontology.org/cgi-bin/amigo/term_details?term=GO:1901028	hsa:841,CASP8,841|hsa:5534,PPP3R1,5534
response to zinc ion	biological_process	GO:0010043	2	40	16746	1777537	0.000119431506031	2.25030477565e-05	0.0586529713108	0.649553798865	4494|4490	http://amigo.geneontology.org/cgi-bin/amigo/term_details?term=GO:0010043	hsa:4494,MT1F,4494|hsa:4490,MT1B,4490
negative regulation of lipid biosynthetic process	biological_process	GO:0051055	2	40	16746	1777537	0.000119431506031	2.25030477565e-05	0.0586529713108	0.649553798865	476|3638	http://amigo.geneontology.org/cgi-bin/amigo/term_details?term=GO:0051055	hsa:476,ATP1A1,476|hsa:3638,INSIG1,3638
negative regulation of transcription factor import into nucleus	biological_process	GO:0042992	2	40	16746	1777537	0.000119431506031	2.25030477565e-05	0.0586529713108	0.649553798865	4763|9516	http://amigo.geneontology.org/cgi-bin/amigo/term_details?term=GO:0042992	hsa:4763,NF1,4763|hsa:9516,LITAF,9516
negative regulation of cell-substrate adhesion	biological_process	GO:0010812	2	43	16746	1777537	0.000119431506031	2.41907763383e-05	0.0662306460966	0.649553798865	55920|4763	http://amigo.geneontology.org/cgi-bin/amigo/term_details?term=GO:0010812	hsa:55920,RCC2,55920|hsa:4763,NF1,4763
negative regulation of carbohydrate metabolic process	biological_process	GO:0045912	2	43	16746	1777537	0.000119431506031	2.41907763383e-05	0.0662306460966	0.649553798865	6774|90007	http://amigo.geneontology.org/cgi-bin/amigo/term_details?term=GO:0045912	hsa:6774,STAT3,6774|hsa:90007,MIDN,90007
lysosome localization	biological_process	GO:0032418	2	44	16746	1777537	0.000119431506031	2.47533525322e-05	0.0688252159244	0.649553798865	5293|2294	http://amigo.geneontology.org/cgi-bin/amigo/term_details?term=GO:0032418	hsa:5293,PIK3CD,5293|hsa:2294,FOXF1,2294
autonomic nervous system development	biological_process	GO:0048483	2	44	16746	1777537	0.000119431506031	2.47533525322e-05	0.0688252159244	0.649553798865	4763|65979	http://amigo.geneontology.org/cgi-bin/amigo/term_details?term=GO:0048483	hsa:4763,NF1,4763|hsa:65979,PHACTR4,65979
cholesterol biosynthetic process	biological_process	GO:0006695	2	45	16746	1777537	0.000119431506031	2.53159287261e-05	0.0714526920113	0.649553798865	6307|3638	http://amigo.geneontology.org/cgi-bin/amigo/term_details?term=GO:0006695	hsa:6307,MSMO1,6307|hsa:3638,INSIG1,3638
mast cell activation	biological_process	GO:0045576	2	46	16746	1777537	0.000119431506031	2.587850492e-05	0.0741122342179	0.649553798865	5293|2294	http://amigo.geneontology.org/cgi-bin/amigo/term_details?term=GO:0045576	hsa:5293,PIK3CD,5293|hsa:2294,FOXF1,2294
regulation of neuronal synaptic plasticity	biological_process	GO:0048168	2	48	16746	1777537	0.000119431506031	2.70036573078e-05	0.0795242203384	0.649553798865	4763|23025	http://amigo.geneontology.org/cgi-bin/amigo/term_details?term=GO:0048168	hsa:4763,NF1,4763|hsa:23025,UNC13A,23025
cytoplasmic pattern recognition receptor signaling pathway	biological_process	GO:0002753	2	48	16746	1777537	0.000119431506031	2.70036573078e-05	0.0795242203384	0.649553798865	56829|841	http://amigo.geneontology.org/cgi-bin/amigo/term_details?term=GO:0002753	hsa:56829,ZC3HAV1,56829|hsa:841,CASP8,841
regulation of mRNA stability	biological_process	GO:0043488	2	48	16746	1777537	0.000119431506031	2.70036573078e-05	0.0795242203384	0.649553798865	10642|1994	http://amigo.geneontology.org/cgi-bin/amigo/term_details?term=GO:0043488	hsa:10642,IGF2BP1,10642|hsa:1994,ELAVL1,1994
positive regulation of neuron apoptotic process	biological_process	GO:0043525	2	48	16746	1777537	0.000119431506031	2.70036573078e-05	0.0795242203384	0.649553798865	4763|1728	http://amigo.geneontology.org/cgi-bin/amigo/term_details?term=GO:0043525	hsa:4763,NF1,4763|hsa:1728,NQO1,1728
mitochondrial outer membrane permeabilization	biological_process	GO:0097345	2	48	16746	1777537	0.000119431506031	2.70036573078e-05	0.0795242203384	0.649553798865	841|5534	http://amigo.geneontology.org/cgi-bin/amigo/term_details?term=GO:0097345	hsa:841,CASP8,841|hsa:5534,PPP3R1,5534
positive regulation of mitochondrial membrane permeability involved in apoptotic process	biological_process	GO:1902110	2	49	16746	1777537	0.000119431506031	2.75662335017e-05	0.082275047382	0.649553798865	841|5534	http://amigo.geneontology.org/cgi-bin/amigo/term_details?term=GO:1902110	hsa:841,CASP8,841|hsa:5534,PPP3R1,5534
mitochondrial outer membrane permeabilization involved in programmed cell death	biological_process	GO:1902686	2	49	16746	1777537	0.000119431506031	2.75662335017e-05	0.082275047382	0.649553798865	841|5534	http://amigo.geneontology.org/cgi-bin/amigo/term_details?term=GO:1902686	hsa:841,CASP8,841|hsa:5534,PPP3R1,5534
artery morphogenesis	biological_process	GO:0048844	2	50	16746	1777537	0.000119431506031	2.81288096957e-05	0.0850547064792	0.649553798865	4763|2294	http://amigo.geneontology.org/cgi-bin/amigo/term_details?term=GO:0048844	hsa:4763,NF1,4763|hsa:2294,FOXF1,2294
negative regulation of I-kappaB kinase/NF-kappaB signaling	biological_process	GO:0043124	2	51	16746	1777537	0.000119431506031	2.86913858896e-05	0.087862419921	0.649553798865	9516|841	http://amigo.geneontology.org/cgi-bin/amigo/term_details?term=GO:0043124	hsa:9516,LITAF,9516|hsa:841,CASP8,841
regulation of RNA stability	biological_process	GO:0043487	2	51	16746	1777537	0.000119431506031	2.86913858896e-05	0.087862419921	0.649553798865	10642|1994	http://amigo.geneontology.org/cgi-bin/amigo/term_details?term=GO:0043487	hsa:10642,IGF2BP1,10642|hsa:1994,ELAVL1,1994
positive regulation of mitochondrial membrane permeability	biological_process	GO:0035794	2	51	16746	1777537	0.000119431506031	2.86913858896e-05	0.087862419921	0.649553798865	841|5534	http://amigo.geneontology.org/cgi-bin/amigo/term_details?term=GO:0035794	hsa:841,CASP8,841|hsa:5534,PPP3R1,5534
regulation of steroid biosynthetic process	biological_process	GO:0050810	2	51	16746	1777537	0.000119431506031	2.86913858896e-05	0.087862419921	0.649553798865	476|3638	http://amigo.geneontology.org/cgi-bin/amigo/term_details?term=GO:0050810	hsa:476,ATP1A1,476|hsa:3638,INSIG1,3638
astrocyte differentiation	biological_process	GO:0048708	2	52	16746	1777537	0.000119431506031	2.92539620835e-05	0.0906974220017	0.649553798865	6774|4763	http://amigo.geneontology.org/cgi-bin/amigo/term_details?term=GO:0048708	hsa:6774,STAT3,6774|hsa:4763,NF1,4763
regulation of osteoclast differentiation	biological_process	GO:0045670	2	52	16746	1777537	0.000119431506031	2.92539620835e-05	0.0906974220017	0.649553798865	4763|84293	http://amigo.geneontology.org/cgi-bin/amigo/term_details?term=GO:0045670	hsa:4763,NF1,4763|hsa:84293,FAM213A,84293
transcription from RNA polymerase I promoter	biological_process	GO:0006360	2	52	16746	1777537	0.000119431506031	2.92539620835e-05	0.0906974220017	0.649553798865	25885|9555	http://amigo.geneontology.org/cgi-bin/amigo/term_details?term=GO:0006360	hsa:25885,POLR1A,25885|hsa:9555,H2AFY,9555
regulation of mitochondrial membrane permeability involved in apoptotic process	biological_process	GO:1902108	2	53	16746	1777537	0.000119431506031	2.98165382774e-05	0.0935589588636	0.649553798865	841|5534	http://amigo.geneontology.org/cgi-bin/amigo/term_details?term=GO:1902108	hsa:841,CASP8,841|hsa:5534,PPP3R1,5534
leukocyte degranulation	biological_process	GO:0043299	2	53	16746	1777537	0.000119431506031	2.98165382774e-05	0.0935589588636	0.649553798865	5293|2294	http://amigo.geneontology.org/cgi-bin/amigo/term_details?term=GO:0043299	hsa:5293,PIK3CD,5293|hsa:2294,FOXF1,2294
regulation of vasoconstriction	biological_process	GO:0019229	2	55	16746	1777537	0.000119431506031	3.09416906652e-05	0.099358679811	0.649553798865	27345|1889	http://amigo.geneontology.org/cgi-bin/amigo/term_details?term=GO:0019229	hsa:27345,KCNMB4,27345|hsa:1889,ECE1,1889
positive regulation of extrinsic apoptotic signaling pathway	biological_process	GO:2001238	2	56	16746	1777537	0.000119431506031	3.15042668591e-05	0.102295414037	0.649553798865	4763|841	http://amigo.geneontology.org/cgi-bin/amigo/term_details?term=GO:2001238	hsa:4763,NF1,4763|hsa:841,CASP8,841
endochondral bone morphogenesis	biological_process	GO:0060350	2	57	16746	1777537	0.000119431506031	3.20668430531e-05	0.105255783025	0.649553798865	2121|4146	http://amigo.geneontology.org/cgi-bin/amigo/term_details?term=GO:0060350	hsa:2121,EVC,2121|hsa:4146,MATN1,4146
myeloid cell activation involved in immune response	biological_process	GO:0002275	2	57	16746	1777537	0.000119431506031	3.20668430531e-05	0.105255783025	0.649553798865	5293|2294	http://amigo.geneontology.org/cgi-bin/amigo/term_details?term=GO:0002275	hsa:5293,PIK3CD,5293|hsa:2294,FOXF1,2294
positive regulation of neuron death	biological_process	GO:1901216	2	58	16746	1777537	0.000119431506031	3.2629419247e-05	0.108239089876	0.649553798865	4763|1728	http://amigo.geneontology.org/cgi-bin/amigo/term_details?term=GO:1901216	hsa:4763,NF1,4763|hsa:1728,NQO1,1728
artery development	biological_process	GO:0060840	2	58	16746	1777537	0.000119431506031	3.2629419247e-05	0.108239089876	0.649553798865	4763|2294	http://amigo.geneontology.org/cgi-bin/amigo/term_details?term=GO:0060840	hsa:4763,NF1,4763|hsa:2294,FOXF1,2294
regulation of response to nutrient levels	biological_process	GO:0032107	2	59	16746	1777537	0.000119431506031	3.31919954409e-05	0.111244648635	0.649553798865	25959|5049	http://amigo.geneontology.org/cgi-bin/amigo/term_details?term=GO:0032107	hsa:25959,KANK2,25959|hsa:5049,PAFAH1B2,5049
regulation of response to extracellular stimulus	biological_process	GO:0032104	2	59	16746	1777537	0.000119431506031	3.31919954409e-05	0.111244648635	0.649553798865	25959|5049	http://amigo.geneontology.org/cgi-bin/amigo/term_details?term=GO:0032104	hsa:25959,KANK2,25959|hsa:5049,PAFAH1B2,5049
regulation of mitochondrial membrane permeability	biological_process	GO:0046902	2	60	16746	1777537	0.000119431506031	3.37545716348e-05	0.114271784156	0.649553798865	841|5534	http://amigo.geneontology.org/cgi-bin/amigo/term_details?term=GO:0046902	hsa:841,CASP8,841|hsa:5534,PPP3R1,5534
spindle assembly	biological_process	GO:0051225	2	61	16746	1777537	0.000119431506031	3.43171478287e-05	0.117319831954	0.649553798865	55142|1108	http://amigo.geneontology.org/cgi-bin/amigo/term_details?term=GO:0051225	hsa:55142,HAUS2,55142|hsa:1108,CHD4,1108
regulation of sodium ion transport	biological_process	GO:0002028	2	61	16746	1777537	0.000119431506031	3.43171478287e-05	0.117319831954	0.649553798865	476|2040	http://amigo.geneontology.org/cgi-bin/amigo/term_details?term=GO:0002028	hsa:476,ATP1A1,476|hsa:2040,STOM,2040
negative regulation of protein import into nucleus	biological_process	GO:0042308	2	61	16746	1777537	0.000119431506031	3.43171478287e-05	0.117319831954	0.649553798865	4763|9516	http://amigo.geneontology.org/cgi-bin/amigo/term_details?term=GO:0042308	hsa:4763,NF1,4763|hsa:9516,LITAF,9516
regulation of cellular amino acid metabolic process	biological_process	GO:0006521	2	62	16746	1777537	0.000119431506031	3.48797240226e-05	0.120388138066	0.649553798865	1728|5718	http://amigo.geneontology.org/cgi-bin/amigo/term_details?term=GO:0006521	hsa:1728,NQO1,1728|hsa:5718,PSMD12,5718
positive regulation of cAMP biosynthetic process	biological_process	GO:0030819	2	64	16746	1777537	0.000119431506031	3.60048764104e-05	0.126582961162	0.649553798865	4763|4157	http://amigo.geneontology.org/cgi-bin/amigo/term_details?term=GO:0030819	hsa:4763,NF1,4763|hsa:4157,MC1R,4157
hormone biosynthetic process	biological_process	GO:0042446	2	64	16746	1777537	0.000119431506031	3.60048764104e-05	0.126582961162	0.649553798865	476|1735	http://amigo.geneontology.org/cgi-bin/amigo/term_details?term=GO:0042446	hsa:476,ATP1A1,476|hsa:1735,DIO3,1735
negative regulation of lipid metabolic process	biological_process	GO:0045833	2	65	16746	1777537	0.000119431506031	3.65674526044e-05	0.129708221595	0.649553798865	476|3638	http://amigo.geneontology.org/cgi-bin/amigo/term_details?term=GO:0045833	hsa:476,ATP1A1,476|hsa:3638,INSIG1,3638
regulation of bone mineralization	biological_process	GO:0030500	2	65	16746	1777537	0.000119431506031	3.65674526044e-05	0.129708221595	0.649553798865	4146|387733	http://amigo.geneontology.org/cgi-bin/amigo/term_details?term=GO:0030500	hsa:4146,MATN1,4146|hsa:387733,IFITM5,387733
nuclear-transcribed mRNA catabolic process, deadenylation-dependent decay	biological_process	GO:0000288	2	65	16746	1777537	0.000119431506031	3.65674526044e-05	0.129708221595	0.649553798865	1977|5433	http://amigo.geneontology.org/cgi-bin/amigo/term_details?term=GO:0000288	hsa:1977,EIF4E,1977|hsa:5433,POLR2D,5433
myeloid leukocyte mediated immunity	biological_process	GO:0002444	2	66	16746	1777537	0.000119431506031	3.71300287983e-05	0.13285122697	0.649553798865	5293|2294	http://amigo.geneontology.org/cgi-bin/amigo/term_details?term=GO:0002444	hsa:5293,PIK3CD,5293|hsa:2294,FOXF1,2294
negative regulation of protein localization to nucleus	biological_process	GO:1900181	2	67	16746	1777537	0.000119431506031	3.76926049922e-05	0.136011373893	0.649553798865	4763|9516	http://amigo.geneontology.org/cgi-bin/amigo/term_details?term=GO:1900181	hsa:4763,NF1,4763|hsa:9516,LITAF,9516
cellular response to heat	biological_process	GO:0034605	2	68	16746	1777537	0.000119431506031	3.82551811861e-05	0.139188068684	0.649553798865	2288|5433	http://amigo.geneontology.org/cgi-bin/amigo/term_details?term=GO:0034605	hsa:2288,FKBP4,2288|hsa:5433,POLR2D,5433
activation of signaling protein activity involved in unfolded protein response	biological_process	GO:0006987	2	69	16746	1777537	0.000119431506031	3.881775738e-05	0.142380727251	0.649553798865	6745|467	http://amigo.geneontology.org/cgi-bin/amigo/term_details?term=GO:0006987	hsa:6745,SSR1,6745|hsa:467,ATF3,467
substrate adhesion-dependent cell spreading	biological_process	GO:0034446	2	69	16746	1777537	0.000119431506031	3.881775738e-05	0.142380727251	0.649553798865	55920|558	http://amigo.geneontology.org/cgi-bin/amigo/term_details?term=GO:0034446	hsa:55920,RCC2,55920|hsa:558,AXL,558
negative regulation of nucleocytoplasmic transport	biological_process	GO:0046823	2	70	16746	1777537	0.000119431506031	3.93803335739e-05	0.145588774964	0.649553798865	4763|9516	http://amigo.geneontology.org/cgi-bin/amigo/term_details?term=GO:0046823	hsa:4763,NF1,4763|hsa:9516,LITAF,9516
positive regulation of nuclease activity	biological_process	GO:0032075	2	71	16746	1777537	0.000119431506031	3.99429097678e-05	0.148811646523	0.649553798865	6745|467	http://amigo.geneontology.org/cgi-bin/amigo/term_details?term=GO:0032075	hsa:6745,SSR1,6745|hsa:467,ATF3,467
regulated secretory pathway	biological_process	GO:0045055	2	71	16746	1777537	0.000119431506031	3.99429097678e-05	0.148811646523	0.649553798865	5293|2294	http://amigo.geneontology.org/cgi-bin/amigo/term_details?term=GO:0045055	hsa:5293,PIK3CD,5293|hsa:2294,FOXF1,2294
peptidyl-threonine phosphorylation	biological_process	GO:0018107	2	71	16746	1777537	0.000119431506031	3.99429097678e-05	0.148811646523	0.649553798865	22853|83903	http://amigo.geneontology.org/cgi-bin/amigo/term_details?term=GO:0018107	hsa:22853,LMTK2,22853|hsa:83903,GSG2,83903
regulation of multicellular organism growth	biological_process	GO:0040014	2	71	16746	1777537	0.000119431506031	3.99429097678e-05	0.148811646523	0.649553798865	6774|1735	http://amigo.geneontology.org/cgi-bin/amigo/term_details?term=GO:0040014	hsa:6774,STAT3,6774|hsa:1735,DIO3,1735
regulation of biomineral tissue development	biological_process	GO:0070167	2	72	16746	1777537	0.000119431506031	4.05054859618e-05	0.152048785844	0.649553798865	4146|387733	http://amigo.geneontology.org/cgi-bin/amigo/term_details?term=GO:0070167	hsa:4146,MATN1,4146|hsa:387733,IFITM5,387733
regulation of translational initiation	biological_process	GO:0006446	2	72	16746	1777537	0.000119431506031	4.05054859618e-05	0.152048785844	0.649553798865	5433|51247	http://amigo.geneontology.org/cgi-bin/amigo/term_details?term=GO:0006446	hsa:5433,POLR2D,5433|hsa:51247,PAIP2,51247
regulation of fatty acid metabolic process	biological_process	GO:0019217	2	72	16746	1777537	0.000119431506031	4.05054859618e-05	0.152048785844	0.649553798865	3638|55066	http://amigo.geneontology.org/cgi-bin/amigo/term_details?term=GO:0019217	hsa:3638,INSIG1,3638|hsa:55066,PDPR,55066
positive regulation of cAMP metabolic process	biological_process	GO:0030816	2	72	16746	1777537	0.000119431506031	4.05054859618e-05	0.152048785844	0.649553798865	4763|4157	http://amigo.geneontology.org/cgi-bin/amigo/term_details?term=GO:0030816	hsa:4763,NF1,4763|hsa:4157,MC1R,4157
negative regulation of MAP kinase activity	biological_process	GO:0043407	2	73	16746	1777537	0.000119431506031	4.10680621557e-05	0.155299645924	0.649553798865	1850|4763	http://amigo.geneontology.org/cgi-bin/amigo/term_details?term=GO:0043407	hsa:1850,DUSP8,1850|hsa:4763,NF1,4763
mRNA export from nucleus	biological_process	GO:0006406	2	73	16746	1777537	0.000119431506031	4.10680621557e-05	0.155299645924	0.649553798865	1977|5433	http://amigo.geneontology.org/cgi-bin/amigo/term_details?term=GO:0006406	hsa:1977,EIF4E,1977|hsa:5433,POLR2D,5433
vasoconstriction	biological_process	GO:0042310	2	74	16746	1777537	0.000119431506031	4.16306383496e-05	0.158563688733	0.651531168142	27345|1889	http://amigo.geneontology.org/cgi-bin/amigo/term_details?term=GO:0042310	hsa:27345,KCNMB4,27345|hsa:1889,ECE1,1889
regulation of steroid metabolic process	biological_process	GO:0019218	2	74	16746	1777537	0.000119431506031	4.16306383496e-05	0.158563688733	0.651531168142	476|3638	http://amigo.geneontology.org/cgi-bin/amigo/term_details?term=GO:0019218	hsa:476,ATP1A1,476|hsa:3638,INSIG1,3638
somatic stem cell maintenance	biological_process	GO:0035019	2	75	16746	1777537	0.000119431506031	4.21932145435e-05	0.161840385082	0.651531168142	6774|5433	http://amigo.geneontology.org/cgi-bin/amigo/term_details?term=GO:0035019	hsa:6774,STAT3,6774|hsa:5433,POLR2D,5433
peptidyl-threonine modification	biological_process	GO:0018210	2	75	16746	1777537	0.000119431506031	4.21932145435e-05	0.161840385082	0.651531168142	22853|83903	http://amigo.geneontology.org/cgi-bin/amigo/term_details?term=GO:0018210	hsa:22853,LMTK2,22853|hsa:83903,GSG2,83903
regulation of fibroblast proliferation	biological_process	GO:0048145	2	75	16746	1777537	0.000119431506031	4.21932145435e-05	0.161840385082	0.651531168142	4763|2355	http://amigo.geneontology.org/cgi-bin/amigo/term_details?term=GO:0048145	hsa:4763,NF1,4763|hsa:2355,FOSL2,2355
regulation of leukocyte apoptotic process	biological_process	GO:2000106	2	76	16746	1777537	0.000119431506031	4.27557907374e-05	0.165129214514	0.65554589393	558|841	http://amigo.geneontology.org/cgi-bin/amigo/term_details?term=GO:2000106	hsa:558,AXL,558|hsa:841,CASP8,841
mitotic G1 DNA damage checkpoint	biological_process	GO:0031571	2	76	16746	1777537	0.000119431506031	4.27557907374e-05	0.165129214514	0.65554589393	55159|5718	http://amigo.geneontology.org/cgi-bin/amigo/term_details?term=GO:0031571	hsa:55159,RFWD3,55159|hsa:5718,PSMD12,5718
negative regulation of translation	biological_process	GO:0017148	2	76	16746	1777537	0.000119431506031	4.27557907374e-05	0.165129214514	0.65554589393	10642|51247	http://amigo.geneontology.org/cgi-bin/amigo/term_details?term=GO:0017148	hsa:10642,IGF2BP1,10642|hsa:51247,PAIP2,51247
positive regulation of type I interferon production	biological_process	GO:0032481	2	77	16746	1777537	0.000119431506031	4.33183669313e-05	0.168429665181	0.656024205484	11128|56829	http://amigo.geneontology.org/cgi-bin/amigo/term_details?term=GO:0032481	hsa:11128,POLR3A,11128|hsa:56829,ZC3HAV1,56829
mitotic G1/S transition checkpoint	biological_process	GO:0044819	2	77	16746	1777537	0.000119431506031	4.33183669313e-05	0.168429665181	0.656024205484	55159|5718	http://amigo.geneontology.org/cgi-bin/amigo/term_details?term=GO:0044819	hsa:55159,RFWD3,55159|hsa:5718,PSMD12,5718
G1 DNA damage checkpoint	biological_process	GO:0044783	2	77	16746	1777537	0.000119431506031	4.33183669313e-05	0.168429665181	0.656024205484	55159|5718	http://amigo.geneontology.org/cgi-bin/amigo/term_details?term=GO:0044783	hsa:55159,RFWD3,55159|hsa:5718,PSMD12,5718
positive regulation of protein kinase B signaling	biological_process	GO:0051897	2	77	16746	1777537	0.000119431506031	4.33183669313e-05	0.168429665181	0.656024205484	558|4157	http://amigo.geneontology.org/cgi-bin/amigo/term_details?term=GO:0051897	hsa:558,AXL,558|hsa:4157,MC1R,4157
fibroblast proliferation	biological_process	GO:0048144	2	78	16746	1777537	0.000119431506031	4.38809431252e-05	0.171741233735	0.656474643442	4763|2355	http://amigo.geneontology.org/cgi-bin/amigo/term_details?term=GO:0048144	hsa:4763,NF1,4763|hsa:2355,FOSL2,2355
endothelial cell differentiation	biological_process	GO:0045446	2	78	16746	1777537	0.000119431506031	4.38809431252e-05	0.171741233735	0.656474643442	50848|694	http://amigo.geneontology.org/cgi-bin/amigo/term_details?term=GO:0045446	hsa:50848,F11R,50848|hsa:694,BTG1,694
osteoclast differentiation	biological_process	GO:0030316	2	78	16746	1777537	0.000119431506031	4.38809431252e-05	0.171741233735	0.656474643442	4763|84293	http://amigo.geneontology.org/cgi-bin/amigo/term_details?term=GO:0030316	hsa:4763,NF1,4763|hsa:84293,FAM213A,84293
regulation of nuclease activity	biological_process	GO:0032069	2	78	16746	1777537	0.000119431506031	4.38809431252e-05	0.171741233735	0.656474643442	6745|467	http://amigo.geneontology.org/cgi-bin/amigo/term_details?term=GO:0032069	hsa:6745,SSR1,6745|hsa:467,ATF3,467
negative regulation of protein secretion	biological_process	GO:0050709	2	80	16746	1777537	0.000119431506031	4.50060955131e-05	0.178395752894	0.659674397886	338557|90007	http://amigo.geneontology.org/cgi-bin/amigo/term_details?term=GO:0050709	hsa:338557,FFAR4,338557|hsa:90007,MIDN,90007
regulation of tumor necrosis factor production	biological_process	GO:0032680	2	81	16746	1777537	0.000119431506031	4.5568671707e-05	0.181737738261	0.659674397886	558|4157	http://amigo.geneontology.org/cgi-bin/amigo/term_details?term=GO:0032680	hsa:558,AXL,558|hsa:4157,MC1R,4157
positive regulation of cyclic nucleotide biosynthetic process	biological_process	GO:0030804	2	81	16746	1777537	0.000119431506031	4.5568671707e-05	0.181737738261	0.659674397886	4763|4157	http://amigo.geneontology.org/cgi-bin/amigo/term_details?term=GO:0030804	hsa:4763,NF1,4763|hsa:4157,MC1R,4157
regulation of cellular amine metabolic process	biological_process	GO:0033238	2	82	16746	1777537	0.000119431506031	4.61312479009e-05	0.185088910815	0.659674397886	1728|5718	http://amigo.geneontology.org/cgi-bin/amigo/term_details?term=GO:0033238	hsa:1728,NQO1,1728|hsa:5718,PSMD12,5718
tumor necrosis factor production	biological_process	GO:0032640	2	82	16746	1777537	0.000119431506031	4.61312479009e-05	0.185088910815	0.659674397886	558|4157	http://amigo.geneontology.org/cgi-bin/amigo/term_details?term=GO:0032640	hsa:558,AXL,558|hsa:4157,MC1R,4157
negative regulation of intracellular protein transport	biological_process	GO:0090317	2	82	16746	1777537	0.000119431506031	4.61312479009e-05	0.185088910815	0.659674397886	4763|9516	http://amigo.geneontology.org/cgi-bin/amigo/term_details?term=GO:0090317	hsa:4763,NF1,4763|hsa:9516,LITAF,9516
positive regulation of purine nucleotide biosynthetic process	biological_process	GO:1900373	2	83	16746	1777537	0.000119431506031	4.66938240948e-05	0.188448808003	0.659674397886	4763|4157	http://amigo.geneontology.org/cgi-bin/amigo/term_details?term=GO:1900373	hsa:4763,NF1,4763|hsa:4157,MC1R,4157
RNA export from nucleus	biological_process	GO:0006405	2	83	16746	1777537	0.000119431506031	4.66938240948e-05	0.188448808003	0.659674397886	1977|5433	http://amigo.geneontology.org/cgi-bin/amigo/term_details?term=GO:0006405	hsa:1977,EIF4E,1977|hsa:5433,POLR2D,5433
positive regulation of nucleotide biosynthetic process	biological_process	GO:0030810	2	83	16746	1777537	0.000119431506031	4.66938240948e-05	0.188448808003	0.659674397886	4763|4157	http://amigo.geneontology.org/cgi-bin/amigo/term_details?term=GO:0030810	hsa:4763,NF1,4763|hsa:4157,MC1R,4157
mitochondrial membrane organization	biological_process	GO:0007006	2	83	16746	1777537	0.000119431506031	4.66938240948e-05	0.188448808003	0.659674397886	841|5534	http://amigo.geneontology.org/cgi-bin/amigo/term_details?term=GO:0007006	hsa:841,CASP8,841|hsa:5534,PPP3R1,5534
mitochondrial translational elongation	biological_process	GO:0070125	2	83	16746	1777537	0.000119431506031	4.66938240948e-05	0.188448808003	0.659674397886	118487|10102	http://amigo.geneontology.org/cgi-bin/amigo/term_details?term=GO:0070125	hsa:118487,CHCHD1,118487|hsa:10102,TSFM,10102
regulation of tumor necrosis factor superfamily cytokine production	biological_process	GO:1903555	2	84	16746	1777537	0.000119431506031	4.72564002887e-05	0.191816975107	0.659674397886	558|4157	http://amigo.geneontology.org/cgi-bin/amigo/term_details?term=GO:1903555	hsa:558,AXL,558|hsa:4157,MC1R,4157
positive regulation of protein ubiquitination involved in ubiquitin-dependent protein catabolic process	biological_process	GO:2000060	2	85	16746	1777537	0.000119431506031	4.78189764826e-05	0.195192965134	0.659674397886	26263|5718	http://amigo.geneontology.org/cgi-bin/amigo/term_details?term=GO:2000060	hsa:26263,FBXO22,26263|hsa:5718,PSMD12,5718
[truncated: 1,480 more rows]

## Sheet: molecular_function
Term	Database	ID	Input number	Background number	All input number	All background number	Input frequency	Background frequency	P-Value	Corrected P-Value	Input	Hyperlink	Input gene symbols
[truncated: 419 more rows]

[truncated: 1 more sheets: cellular_component]
