# Supplementary material for: Long noncoding RNA expression profiles in sub-lethal heat-treated hepatoma carcinoma cells
Source: World J Surg Oncol. 2017 Jul 21;15:136. doi: 10.1186/s12957-017-1194-4 (PMC5521104; doi:10.1186/s12957-017-1194-4)
Supplement: Supplementary file 14 — Target pathway enrichment. (XLSX 107 kb) [file 12957_2017_1194_MOESM14_ESM.xlsx]

## Sheet: KEGG PATHWAY
Term	Database	ID	Input number	Background number	All input number	All background number	Input frequency	Background frequency	P-Value	Corrected P-Value	Input	Hyperlink	Input gene symbols	Hyperlink(up down)
Metabolic pathways	KEGG PATHWAY	hsa01100	9	1181	241	23753	0.0373443983402	0.049720035364	0.849794721505	0.919565544324	10400|5433|7372|6487|25885|5049|11128|130589|6307	http://www.genome.jp/kegg-bin/show_pathway?hsa01100/hsa:10400%09red/hsa:7372%09red/hsa:130589%09red/hsa:25885%09red/hsa:5433%09red/hsa:5049%09red/hsa:11128%09red/hsa:6487%09red/hsa:6307%09red	hsa:10400,PEMT,10400|hsa:5433,POLR2D,5433|hsa:7372,UMPS,7372|hsa:6487,ST3GAL3,6487|hsa:25885,POLR1A,25885|hsa:5049,PAFAH1B2,5049|hsa:11128,POLR3A,11128|hsa:130589,GALM,130589|hsa:6307,MSMO1,6307
Epstein-Barr virus infection	KEGG PATHWAY	hsa05169	6	199	241	23753	0.0248962655602	0.00837788910874	0.0177255469092	0.649553798865	5433|5718|6774|5293|7514|11128	http://www.genome.jp/kegg-bin/show_pathway?hsa05169/hsa:6774%09red/hsa:5293%09red/hsa:5433%09red/hsa:11128%09red/hsa:5718%09red/hsa:7514%09red	hsa:5433,POLR2D,5433|hsa:5718,PSMD12,5718|hsa:6774,STAT3,6774|hsa:5293,PIK3CD,5293|hsa:7514,XPO1,7514|hsa:11128,POLR3A,11128
HTLV-I infection	KEGG PATHWAY	hsa05166	5	259	241	23753	0.0207468879668	0.0109038858249	0.127897214757	0.649553798865	23373|467|7514|5293|5534	http://www.genome.jp/kegg-bin/show_pathway?hsa05166/hsa:467%09red/hsa:5534%09red/hsa:5293%09red/hsa:7514%09red/hsa:23373%09red	hsa:23373,CRTC1,23373|hsa:467,ATF3,467|hsa:7514,XPO1,7514|hsa:5293,PIK3CD,5293|hsa:5534,PPP3R1,5534
Mineral absorption	KEGG PATHWAY	hsa04978	4	51	241	23753	0.0165975103734	0.00214709720877	0.00226640024662	0.457595471419	113235|4494|476|4490	http://www.genome.jp/kegg-bin/show_pathway?hsa04978/hsa:4494%09red/hsa:476%09red/hsa:4490%09red/hsa:113235%09red	hsa:113235,SLC46A1,113235|hsa:4494,MT1F,4494|hsa:476,ATP1A1,476|hsa:4490,MT1B,4490
Apoptosis	KEGG PATHWAY	hsa04210	4	86	241	23753	0.0165975103734	0.00362059529323	0.0129405644333	0.649553798865	5293|8795|841|5534	http://www.genome.jp/kegg-bin/show_pathway?hsa04210/hsa:5534%09red/hsa:5293%09red/hsa:841%09red/hsa:8795%09red	hsa:5293,PIK3CD,5293|hsa:8795,TNFRSF10B,8795|hsa:841,CASP8,841|hsa:5534,PPP3R1,5534
Pyrimidine metabolism	KEGG PATHWAY	hsa00240	4	101	241	23753	0.0165975103734	0.00425209447228	0.0215708179257	0.649553798865	11128|25885|5433|7372	http://www.genome.jp/kegg-bin/show_pathway?hsa00240/hsa:5433%09red/hsa:7372%09red/hsa:11128%09red/hsa:25885%09red	hsa:11128,POLR3A,11128|hsa:25885,POLR1A,25885|hsa:5433,POLR2D,5433|hsa:7372,UMPS,7372
cGMP-PKG signaling pathway	KEGG PATHWAY	hsa04022	4	166	241	23753	0.0165975103734	0.00698859091483	0.0926362924366	0.649553798865	476|27345|5293|5534	http://www.genome.jp/kegg-bin/show_pathway?hsa04022/hsa:5534%09red/hsa:27345%09red/hsa:5293%09red/hsa:476%09red	hsa:476,ATP1A1,476|hsa:27345,KCNMB4,27345|hsa:5293,PIK3CD,5293|hsa:5534,PPP3R1,5534
Viral carcinogenesis	KEGG PATHWAY	hsa05203	4	202	241	23753	0.0165975103734	0.00850418894455	0.153916195275	0.649553798865	6774|841|5293|1108	http://www.genome.jp/kegg-bin/show_pathway?hsa05203/hsa:841%09red/hsa:6774%09red/hsa:5293%09red/hsa:1108%09red	hsa:6774,STAT3,6774|hsa:841,CASP8,841|hsa:5293,PIK3CD,5293|hsa:1108,CHD4,1108
RNA polymerase	KEGG PATHWAY	hsa03020	3	30	241	23753	0.0124481327801	0.0012629983581	0.00437138221213	0.498573863113	11128|25885|5433	http://www.genome.jp/kegg-bin/show_pathway?hsa03020/hsa:5433%09red/hsa:11128%09red/hsa:25885%09red	hsa:11128,POLR3A,11128|hsa:25885,POLR1A,25885|hsa:5433,POLR2D,5433
HIF-1 signaling pathway	KEGG PATHWAY	hsa04066	3	106	241	23753	0.0124481327801	0.00446259419863	0.0972038629404	0.649553798865	6774|1977|5293	http://www.genome.jp/kegg-bin/show_pathway?hsa04066/hsa:6774%09red/hsa:5293%09red/hsa:1977%09red	hsa:6774,STAT3,6774|hsa:1977,EIF4E,1977|hsa:5293,PIK3CD,5293
Toxoplasmosis	KEGG PATHWAY	hsa05145	3	118	241	23753	0.0124481327801	0.00496779354187	0.12254461937	0.649553798865	6774|5293|841	http://www.genome.jp/kegg-bin/show_pathway?hsa05145/hsa:6774%09red/hsa:5293%09red/hsa:841%09red	hsa:6774,STAT3,6774|hsa:5293,PIK3CD,5293|hsa:841,CASP8,841
Thyroid hormone signaling pathway	KEGG PATHWAY	hsa04919	3	119	241	23753	0.0124481327801	0.00500989348714	0.124756570227	0.649553798865	476|1735|5293	http://www.genome.jp/kegg-bin/show_pathway?hsa04919/hsa:1735%09red/hsa:5293%09red/hsa:476%09red	hsa:476,ATP1A1,476|hsa:1735,DIO3,1735|hsa:5293,PIK3CD,5293
Natural killer cell mediated cytotoxicity	KEGG PATHWAY	hsa04650	3	121	241	23753	0.0124481327801	0.00509409337768	0.129223598244	0.649553798865	5293|8795|5534	http://www.genome.jp/kegg-bin/show_pathway?hsa04650/hsa:5534%09red/hsa:5293%09red/hsa:8795%09red	hsa:5293,PIK3CD,5293|hsa:8795,TNFRSF10B,8795|hsa:5534,PPP3R1,5534
Osteoclast differentiation	KEGG PATHWAY	hsa04380	3	129	241	23753	0.0124481327801	0.00543089293984	0.147635836092	0.649553798865	2355|5293|5534	http://www.genome.jp/kegg-bin/show_pathway?hsa04380/hsa:5534%09red/hsa:5293%09red/hsa:2355%09red	hsa:2355,FOSL2,2355|hsa:5293,PIK3CD,5293|hsa:5534,PPP3R1,5534
Measles	KEGG PATHWAY	hsa05162	3	130	241	23753	0.0124481327801	0.00547299288511	0.149995100873	0.649553798865	6774|8795|5293	http://www.genome.jp/kegg-bin/show_pathway?hsa05162/hsa:6774%09red/hsa:5293%09red/hsa:8795%09red	hsa:6774,STAT3,6774|hsa:8795,TNFRSF10B,8795|hsa:5293,PIK3CD,5293
Spliceosome	KEGG PATHWAY	hsa03040	3	131	241	23753	0.0124481327801	0.00551509283038	0.152366493357	0.649553798865	9128|23450|51503	http://www.genome.jp/kegg-bin/show_pathway?hsa03040/hsa:9128%09red/hsa:23450%09red/hsa:51503%09red	hsa:9128,PRPF4,9128|hsa:23450,SF3B3,23450|hsa:51503,CWC15,51503
Signaling pathways regulating pluripotency of stem cells	KEGG PATHWAY	hsa04550	3	140	241	23753	0.0124481327801	0.00589399233781	0.174220201183	0.659674397886	6774|5013|5293	http://www.genome.jp/kegg-bin/show_pathway?hsa04550/hsa:6774%09red/hsa:5293%09red/hsa:5013%09red	hsa:6774,STAT3,6774|hsa:5013,OTX1,5013|hsa:5293,PIK3CD,5293
Hepatitis B	KEGG PATHWAY	hsa05161	3	141	241	23753	0.0124481327801	0.00593609228308	0.176701369646	0.659674397886	6774|5293|841	http://www.genome.jp/kegg-bin/show_pathway?hsa05161/hsa:6774%09red/hsa:5293%09red/hsa:841%09red	hsa:6774,STAT3,6774|hsa:5293,PIK3CD,5293|hsa:841,CASP8,841
Influenza A	KEGG PATHWAY	hsa05164	3	169	241	23753	0.0124481327801	0.00711489075064	0.249438846238	0.671599091413	7514|8795|5293	http://www.genome.jp/kegg-bin/show_pathway?hsa05164/hsa:5293%09red/hsa:7514%09red/hsa:8795%09red	hsa:7514,XPO1,7514|hsa:8795,TNFRSF10B,8795|hsa:5293,PIK3CD,5293
Purine metabolism	KEGG PATHWAY	hsa00230	3	170	241	23753	0.0124481327801	0.00715699069591	0.25212523705	0.671599091413	11128|25885|5433	http://www.genome.jp/kegg-bin/show_pathway?hsa00230/hsa:5433%09red/hsa:11128%09red/hsa:25885%09red	hsa:11128,POLR3A,11128|hsa:25885,POLR1A,25885|hsa:5433,POLR2D,5433
Tuberculosis	KEGG PATHWAY	hsa05152	3	170	241	23753	0.0124481327801	0.00715699069591	0.25212523705	0.671599091413	841|5993|5534	http://www.genome.jp/kegg-bin/show_pathway?hsa05152/hsa:5993%09red/hsa:5534%09red/hsa:841%09red	hsa:841,CASP8,841|hsa:5993,RFX5,5993|hsa:5534,PPP3R1,5534
MAPK signaling pathway	KEGG PATHWAY	hsa04010	3	256	241	23753	0.0124481327801	0.0107775859891	0.483503810975	0.774123510247	1850|4763|5534	http://www.genome.jp/kegg-bin/show_pathway?hsa04010/hsa:5534%09red/hsa:4763%09red/hsa:1850%09red	hsa:1850,DUSP8,1850|hsa:4763,NF1,4763|hsa:5534,PPP3R1,5534
Pathways in cancer	KEGG PATHWAY	hsa05200	3	398	241	23753	0.0124481327801	0.0167557782175	0.769866438713	0.87395427154	6774|5293|841	http://www.genome.jp/kegg-bin/show_pathway?hsa05200/hsa:6774%09red/hsa:5293%09red/hsa:841%09red	hsa:6774,STAT3,6774|hsa:5293,PIK3CD,5293|hsa:841,CASP8,841
Ubiquinone and other terpenoid-quinone biosynthesis	KEGG PATHWAY	hsa00130	2	10	241	23753	0.00829875518672	0.000420999452701	0.00620515186247	0.582060298016	2677|1728	http://www.genome.jp/kegg-bin/show_pathway?hsa00130/hsa:2677%09red/hsa:1728%09red	hsa:2677,GGCX,2677|hsa:1728,NQO1,1728
Aldosterone-regulated sodium reabsorption	KEGG PATHWAY	hsa04960	2	39	241	23753	0.00829875518672	0.00164189786553	0.0637909388138	0.649553798865	476|5293	http://www.genome.jp/kegg-bin/show_pathway?hsa04960/hsa:476%09red/hsa:5293%09red	hsa:476,ATP1A1,476|hsa:5293,PIK3CD,5293
Carbohydrate digestion and absorption	KEGG PATHWAY	hsa04973	2	41	241	23753	0.00829875518672	0.00172609775607	0.0693481789792	0.649553798865	476|5293	http://www.genome.jp/kegg-bin/show_pathway?hsa04973/hsa:476%09red/hsa:5293%09red	hsa:476,ATP1A1,476|hsa:5293,PIK3CD,5293
Acute myeloid leukemia	KEGG PATHWAY	hsa05221	2	57	241	23753	0.00829875518672	0.00239969688039	0.118624040275	0.649553798865	6774|5293	http://www.genome.jp/kegg-bin/show_pathway?hsa05221/hsa:6774%09red/hsa:5293%09red	hsa:6774,STAT3,6774|hsa:5293,PIK3CD,5293
mTOR signaling pathway	KEGG PATHWAY	hsa04150	2	60	241	23753	0.00829875518672	0.0025259967162	0.128634095364	0.649553798865	1977|5293	http://www.genome.jp/kegg-bin/show_pathway?hsa04150/hsa:5293%09red/hsa:1977%09red	hsa:1977,EIF4E,1977|hsa:5293,PIK3CD,5293
VEGF signaling pathway	KEGG PATHWAY	hsa04370	2	60	241	23753	0.00829875518672	0.0025259967162	0.128634095364	0.649553798865	5293|5534	http://www.genome.jp/kegg-bin/show_pathway?hsa04370/hsa:5534%09red/hsa:5293%09red	hsa:5293,PIK3CD,5293|hsa:5534,PPP3R1,5534
Pancreatic cancer	KEGG PATHWAY	hsa05212	2	66	241	23753	0.00829875518672	0.00277859638782	0.149200547259	0.649553798865	6774|5293	http://www.genome.jp/kegg-bin/show_pathway?hsa05212/hsa:6774%09red/hsa:5293%09red	hsa:6774,STAT3,6774|hsa:5293,PIK3CD,5293
p53 signaling pathway	KEGG PATHWAY	hsa04115	2	68	241	23753	0.00829875518672	0.00286279627836	0.156196594105	0.651531168142	8795|841	http://www.genome.jp/kegg-bin/show_pathway?hsa04115/hsa:841%09red/hsa:8795%09red	hsa:8795,TNFRSF10B,8795|hsa:841,CASP8,841
Prolactin signaling pathway	KEGG PATHWAY	hsa04917	2	72	241	23753	0.00829875518672	0.00303119605945	0.170366865248	0.656024205484	6774|5293	http://www.genome.jp/kegg-bin/show_pathway?hsa04917/hsa:6774%09red/hsa:5293%09red	hsa:6774,STAT3,6774|hsa:5293,PIK3CD,5293
B cell receptor signaling pathway	KEGG PATHWAY	hsa04662	2	72	241	23753	0.00829875518672	0.00303119605945	0.170366865248	0.656024205484	5293|5534	http://www.genome.jp/kegg-bin/show_pathway?hsa04662/hsa:5534%09red/hsa:5293%09red	hsa:5293,PIK3CD,5293|hsa:5534,PPP3R1,5534
Ribosome biogenesis in eukaryotes	KEGG PATHWAY	hsa03008	2	76	241	23753	0.00829875518672	0.00319959584053	0.184740895574	0.659674397886	3692|7514	http://www.genome.jp/kegg-bin/show_pathway?hsa03008/hsa:3692%09red/hsa:7514%09red	hsa:3692,EIF6,3692|hsa:7514,XPO1,7514
Insulin secretion	KEGG PATHWAY	hsa04911	2	86	241	23753	0.00829875518672	0.00362059529323	0.221323876316	0.668332761182	476|27345	http://www.genome.jp/kegg-bin/show_pathway?hsa04911/hsa:27345%09red/hsa:476%09red	hsa:476,ATP1A1,476|hsa:27345,KCNMB4,27345
Toll-like receptor signaling pathway	KEGG PATHWAY	hsa04620	2	99	241	23753	0.00829875518672	0.00416789458174	0.269587945787	0.680056164144	5293|841	http://www.genome.jp/kegg-bin/show_pathway?hsa04620/hsa:5293%09red/hsa:841%09red	hsa:5293,PIK3CD,5293|hsa:841,CASP8,841
Estrogen signaling pathway	KEGG PATHWAY	hsa04915	2	100	241	23753	0.00829875518672	0.00420999452701	0.273308948268	0.680450596869	2288|5293	http://www.genome.jp/kegg-bin/show_pathway?hsa04915/hsa:5293%09red/hsa:2288%09red	hsa:2288,FKBP4,2288|hsa:5293,PIK3CD,5293
Chagas disease (American trypanosomiasis)	KEGG PATHWAY	hsa05142	2	103	241	23753	0.00829875518672	0.00433629436282	0.284466030734	0.686453995913	5293|841	http://www.genome.jp/kegg-bin/show_pathway?hsa05142/hsa:5293%09red/hsa:841%09red	hsa:5293,PIK3CD,5293|hsa:841,CASP8,841
T cell receptor signaling pathway	KEGG PATHWAY	hsa04660	2	104	241	23753	0.00829875518672	0.00437839430809	0.288181910778	0.686453995913	5293|5534	http://www.genome.jp/kegg-bin/show_pathway?hsa04660/hsa:5534%09red/hsa:5293%09red	hsa:5293,PIK3CD,5293|hsa:5534,PPP3R1,5534
TNF signaling pathway	KEGG PATHWAY	hsa04668	2	110	241	23753	0.00829875518672	0.00463099397971	0.310420867412	0.697132143668	5293|841	http://www.genome.jp/kegg-bin/show_pathway?hsa04668/hsa:5293%09red/hsa:841%09red	hsa:5293,PIK3CD,5293|hsa:841,CASP8,841
Leukocyte transendothelial migration	KEGG PATHWAY	hsa04670	2	118	241	23753	0.00829875518672	0.00496779354187	0.339837832539	0.705463032055	50848|5293	http://www.genome.jp/kegg-bin/show_pathway?hsa04670/hsa:5293%09red/hsa:50848%09red	hsa:50848,F11R,50848|hsa:5293,PIK3CD,5293
AMPK signaling pathway	KEGG PATHWAY	hsa04152	2	123	241	23753	0.00829875518672	0.00517829326822	0.35803107942	0.718669834579	1994|5293	http://www.genome.jp/kegg-bin/show_pathway?hsa04152/hsa:5293%09red/hsa:1994%09red	hsa:1994,ELAVL1,1994|hsa:5293,PIK3CD,5293
Hepatitis C	KEGG PATHWAY	hsa05160	2	129	241	23753	0.00829875518672	0.00543089293984	0.379618240836	0.72418413038	6774|5293	http://www.genome.jp/kegg-bin/show_pathway?hsa05160/hsa:6774%09red/hsa:5293%09red	hsa:6774,STAT3,6774|hsa:5293,PIK3CD,5293
FoxO signaling pathway	KEGG PATHWAY	hsa04068	2	134	241	23753	0.00829875518672	0.00564139266619	0.397373472915	0.728037255834	6774|5293	http://www.genome.jp/kegg-bin/show_pathway?hsa04068/hsa:6774%09red/hsa:5293%09red	hsa:6774,STAT3,6774|hsa:5293,PIK3CD,5293
Tight junction	KEGG PATHWAY	hsa04530	2	138	241	23753	0.00829875518672	0.00580979244727	0.411408097378	0.739287867127	57477|50848	http://www.genome.jp/kegg-bin/show_pathway?hsa04530/hsa:57477%09red/hsa:50848%09red	hsa:57477,SHROOM4,57477|hsa:50848,F11R,50848
Insulin signaling pathway	KEGG PATHWAY	hsa04910	2	140	241	23753	0.00829875518672	0.00589399233781	0.418365304919	0.741325070448	1977|5293	http://www.genome.jp/kegg-bin/show_pathway?hsa04910/hsa:5293%09red/hsa:1977%09red	hsa:1977,EIF4E,1977|hsa:5293,PIK3CD,5293
Non-alcoholic fatty liver disease (NAFLD)	KEGG PATHWAY	hsa04932	2	149	241	23753	0.00829875518672	0.00627289184524	0.449141578159	0.758197413059	5293|841	http://www.genome.jp/kegg-bin/show_pathway?hsa04932/hsa:5293%09red/hsa:841%09red	hsa:5293,PIK3CD,5293|hsa:841,CASP8,841
Adrenergic signaling in cardiomyocytes	KEGG PATHWAY	hsa04261	2	149	241	23753	0.00829875518672	0.00627289184524	0.449141578159	0.758197413059	476|5293	http://www.genome.jp/kegg-bin/show_pathway?hsa04261/hsa:476%09red/hsa:5293%09red	hsa:476,ATP1A1,476|hsa:5293,PIK3CD,5293
MicroRNAs in cancer	KEGG PATHWAY	hsa05206	2	150	241	23753	0.00829875518672	0.00631499179051	0.452504962575	0.761423125381	6774|10642	http://www.genome.jp/kegg-bin/show_pathway?hsa05206/hsa:6774%09red/hsa:10642%09red	hsa:6774,STAT3,6774|hsa:10642,IGF2BP1,10642
Jak-STAT signaling pathway	KEGG PATHWAY	hsa04630	2	152	241	23753	0.00829875518672	0.00639919168105	0.459196631243	0.764227381361	6774|5293	http://www.genome.jp/kegg-bin/show_pathway?hsa04630/hsa:6774%09red/hsa:5293%09red	hsa:6774,STAT3,6774|hsa:5293,PIK3CD,5293
RNA transport	KEGG PATHWAY	hsa03013	2	155	241	23753	0.00829875518672	0.00652549151686	0.469144849668	0.768155871146	1977|7514	http://www.genome.jp/kegg-bin/show_pathway?hsa03013/hsa:7514%09red/hsa:1977%09red	hsa:1977,EIF4E,1977|hsa:7514,XPO1,7514
Oxytocin signaling pathway	KEGG PATHWAY	hsa04921	2	157	241	23753	0.00829875518672	0.0066096914074	0.475716353378	0.772032797298	5293|5534	http://www.genome.jp/kegg-bin/show_pathway?hsa04921/hsa:5534%09red/hsa:5293%09red	hsa:5293,PIK3CD,5293|hsa:5534,PPP3R1,5534
Alzheimer's disease	KEGG PATHWAY	hsa05010	2	166	241	23753	0.00829875518672	0.00698859091483	0.504668393599	0.778685097196	841|5534	http://www.genome.jp/kegg-bin/show_pathway?hsa05010/hsa:5534%09red/hsa:841%09red	hsa:841,CASP8,841|hsa:5534,PPP3R1,5534
Protein processing in endoplasmic reticulum	KEGG PATHWAY	hsa04141	2	168	241	23753	0.00829875518672	0.00707279080537	0.510961005765	0.779774226661	6745|6747	http://www.genome.jp/kegg-bin/show_pathway?hsa04141/hsa:6747%09red/hsa:6745%09red	hsa:6745,SSR1,6745|hsa:6747,SSR3,6747
Chemokine signaling pathway	KEGG PATHWAY	hsa04062	2	186	241	23753	0.00829875518672	0.00783058982023	0.565192141105	0.79236438181	6774|5293	http://www.genome.jp/kegg-bin/show_pathway?hsa04062/hsa:6774%09red/hsa:5293%09red	hsa:6774,STAT3,6774|hsa:5293,PIK3CD,5293
Huntington's disease	KEGG PATHWAY	hsa05016	2	190	241	23753	0.00829875518672	0.00799898960131	0.576644058772	0.794737394565	5433|841	http://www.genome.jp/kegg-bin/show_pathway?hsa05016/hsa:841%09red/hsa:5433%09red	hsa:5433,POLR2D,5433|hsa:841,CASP8,841
cAMP signaling pathway	KEGG PATHWAY	hsa04024	2	200	241	23753	0.00829875518672	0.00841998905401	0.604306380414	0.800815309842	476|5293	http://www.genome.jp/kegg-bin/show_pathway?hsa04024/hsa:476%09red/hsa:5293%09red	hsa:476,ATP1A1,476|hsa:5293,PIK3CD,5293
Proteoglycans in cancer	KEGG PATHWAY	hsa05205	2	201	241	23753	0.00829875518672	0.00846208899928	0.606996465924	0.802087262461	6774|5293	http://www.genome.jp/kegg-bin/show_pathway?hsa05205/hsa:6774%09red/hsa:5293%09red	hsa:6774,STAT3,6774|hsa:5293,PIK3CD,5293
Ras signaling pathway	KEGG PATHWAY	hsa04014	2	227	241	23753	0.00829875518672	0.00955668757631	0.672117115791	0.830753133356	4763|5293	http://www.genome.jp/kegg-bin/show_pathway?hsa04014/hsa:5293%09red/hsa:4763%09red	hsa:4763,NF1,4763|hsa:5293,PIK3CD,5293
PI3K-Akt signaling pathway	KEGG PATHWAY	hsa04151	2	343	241	23753	0.00829875518672	0.0144402812276	0.863654974859	0.928175364877	1977|5293	http://www.genome.jp/kegg-bin/show_pathway?hsa04151/hsa:5293%09red/hsa:1977%09red	hsa:1977,EIF4E,1977|hsa:5293,PIK3CD,5293
Glycosaminoglycan biosynthesis - keratan sulfate	KEGG PATHWAY	hsa00533	1	15	241	23753	0.00414937759336	0.000631499179051	0.149193144426	0.649553798865	6487	http://www.genome.jp/kegg-bin/show_pathway?hsa00533/hsa:6487%09red	hsa:6487,ST3GAL3,6487
Other glycan degradation	KEGG PATHWAY	hsa00511	1	18	241	23753	0.00414937759336	0.000757799014861	0.174591283611	0.659674397886	2519	http://www.genome.jp/kegg-bin/show_pathway?hsa00511/hsa:2519%09red	hsa:2519,FUCA2,2519
Steroid biosynthesis	KEGG PATHWAY	hsa00100	1	20	241	23753	0.00414937759336	0.000841998905401	0.191102466466	0.659674397886	6307	http://www.genome.jp/kegg-bin/show_pathway?hsa00100/hsa:6307%09red	hsa:6307,MSMO1,6307
@@Fanconi anemia pathway	KEGG PATHWAY	hsa03460	1	52	241	23753	0.00414937759336	0.00218919715404	0.414691650969	0.739287867127	2188	http://www.genome.jp/kegg-bin/show_pathway?hsa03460/hsa:2188%09red	hsa:2188,FANCF,2188
Proximal tubule bicarbonate reclamation	KEGG PATHWAY	hsa04964	1	23	241	23753	0.00414937759336	0.000968298741212	0.215254521526	0.665948943597	476	http://www.genome.jp/kegg-bin/show_pathway?hsa04964/hsa:476%09red	hsa:476,ATP1A1,476
Vitamin digestion and absorption	KEGG PATHWAY	hsa04977	1	24	241	23753	0.00414937759336	0.00101039868648	0.223144536558	0.668332761182	113235	http://www.genome.jp/kegg-bin/show_pathway?hsa04977/hsa:113235%09red	hsa:113235,SLC46A1,113235
Glycosphingolipid biosynthesis - lacto and neolacto series	KEGG PATHWAY	hsa00601	1	26	241	23753	0.00414937759336	0.00109459857702	0.238688347818	0.671599091413	6487	http://www.genome.jp/kegg-bin/show_pathway?hsa00601/hsa:6487%09red	hsa:6487,ST3GAL3,6487
Galactose metabolism	KEGG PATHWAY	hsa00052	1	30	241	23753	0.00414937759336	0.0012629983581	0.268852880795	0.680056164144	130589	http://www.genome.jp/kegg-bin/show_pathway?hsa00052/hsa:130589%09red	hsa:130589,GALM,130589
Other types of O-glycan biosynthesis	KEGG PATHWAY	hsa00514	1	31	241	23753	0.00414937759336	0.00130509830337	0.276206152744	0.685040588827	6487	http://www.genome.jp/kegg-bin/show_pathway?hsa00514/hsa:6487%09red	hsa:6487,ST3GAL3,6487
Drug metabolism - other enzymes	KEGG PATHWAY	hsa00983	1	36	241	23753	0.00414937759336	0.00151559802972	0.311882355871	0.697132143668	7372	http://www.genome.jp/kegg-bin/show_pathway?hsa00983/hsa:7372%09red	hsa:7372,UMPS,7372
Primary immunodeficiency	KEGG PATHWAY	hsa05340	1	36	241	23753	0.00414937759336	0.00151559802972	0.311882355871	0.697132143668	5993	http://www.genome.jp/kegg-bin/show_pathway?hsa05340/hsa:5993%09red	hsa:5993,RFX5,5993
Ether lipid metabolism	KEGG PATHWAY	hsa00565	1	44	241	23753	0.00414937759336	0.00185239759188	0.365356838024	0.721481448976	5049	http://www.genome.jp/kegg-bin/show_pathway?hsa00565/hsa:5049%09red	hsa:5049,PAFAH1B2,5049
Proteasome	KEGG PATHWAY	hsa03050	1	44	241	23753	0.00414937759336	0.00185239759188	0.365356838024	0.721481448976	5718	http://www.genome.jp/kegg-bin/show_pathway?hsa03050/hsa:5718%09red	hsa:5718,PSMD12,5718
Aminoacyl-tRNA biosynthesis	KEGG PATHWAY	hsa00970	1	44	241	23753	0.00414937759336	0.00185239759188	0.365356838024	0.721481448976	55157	http://www.genome.jp/kegg-bin/show_pathway?hsa00970/hsa:55157%09red	hsa:55157,DARS2,55157
Endocrine and other factor-regulated calcium reabsorption	KEGG PATHWAY	hsa04961	1	48	241	23753	0.00414937759336	0.00202079737296	0.390521153091	0.726458518659	476	http://www.genome.jp/kegg-bin/show_pathway?hsa04961/hsa:476%09red	hsa:476,ATP1A1,476
Type II diabetes mellitus	KEGG PATHWAY	hsa04930	1	48	241	23753	0.00414937759336	0.00202079737296	0.390521153091	0.726458518659	5293	http://www.genome.jp/kegg-bin/show_pathway?hsa04930/hsa:5293%09red	hsa:5293,PIK3CD,5293
Amyotrophic lateral sclerosis (ALS)	KEGG PATHWAY	hsa05014	1	51	241	23753	0.00414937759336	0.00214709720877	0.408740032383	0.737239781303	5534	http://www.genome.jp/kegg-bin/show_pathway?hsa05014/hsa:5534%09red	hsa:5534,PPP3R1,5534
Endometrial cancer	KEGG PATHWAY	hsa05213	1	52	241	23753	0.00414937759336	0.00218919715404	0.414691650969	0.739287867127	5293	http://www.genome.jp/kegg-bin/show_pathway?hsa05213/hsa:5293%09red	hsa:5293,PIK3CD,5293
Lysine degradation	KEGG PATHWAY	hsa00310	1	52	241	23753	0.00414937759336	0.00218919715404	0.414691650969	0.739287867127	23067	http://www.genome.jp/kegg-bin/show_pathway?hsa00310/hsa:23067%09red	hsa:23067,SETD1B,23067
Legionellosis	KEGG PATHWAY	hsa05134	1	55	241	23753	0.00414937759336	0.00231549698985	0.432190906191	0.74844829467	841	http://www.genome.jp/kegg-bin/show_pathway?hsa05134/hsa:841%09red	hsa:841,CASP8,841
Non-small cell lung cancer	KEGG PATHWAY	hsa05223	1	56	241	23753	0.00414937759336	0.00235759693512	0.437907423511	0.752681711847	5293	http://www.genome.jp/kegg-bin/show_pathway?hsa05223/hsa:5293%09red	hsa:5293,PIK3CD,5293
NOD-like receptor signaling pathway	KEGG PATHWAY	hsa04621	1	57	241	23753	0.00414937759336	0.00239969688039	0.443566625205	0.755552995929	841	http://www.genome.jp/kegg-bin/show_pathway?hsa04621/hsa:841%09red	hsa:841,CASP8,841
Viral myocarditis	KEGG PATHWAY	hsa05416	1	58	241	23753	0.00414937759336	0.00244179682566	0.449169083566	0.758197413059	841	http://www.genome.jp/kegg-bin/show_pathway?hsa05416/hsa:841%09red	hsa:841,CASP8,841
Cytosolic DNA-sensing pathway	KEGG PATHWAY	hsa04623	1	58	241	23753	0.00414937759336	0.00244179682566	0.449169083566	0.758197413059	11128	http://www.genome.jp/kegg-bin/show_pathway?hsa04623/hsa:11128%09red	hsa:11128,POLR3A,11128
Inositol phosphate metabolism	KEGG PATHWAY	hsa00562	1	61	241	23753	0.00414937759336	0.00256809666147	0.465641636573	0.767163815219	5293	http://www.genome.jp/kegg-bin/show_pathway?hsa00562/hsa:5293%09red	hsa:5293,PIK3CD,5293
Synaptic vesicle cycle	KEGG PATHWAY	hsa04721	1	62	241	23753	0.00414937759336	0.00261019660674	0.471022731575	0.768155871146	23025	http://www.genome.jp/kegg-bin/show_pathway?hsa04721/hsa:23025%09red	hsa:23025,UNC13A,23025
Colorectal cancer	KEGG PATHWAY	hsa05210	1	62	241	23753	0.00414937759336	0.00261019660674	0.471022731575	0.768155871146	5293	http://www.genome.jp/kegg-bin/show_pathway?hsa05210/hsa:5293%09red	hsa:5293,PIK3CD,5293
Glioma	KEGG PATHWAY	hsa05214	1	65	241	23753	0.00414937759336	0.00273649644255	0.486844370543	0.774400016468	5293	http://www.genome.jp/kegg-bin/show_pathway?hsa05214/hsa:5293%09red	hsa:5293,PIK3CD,5293
Inflammatory bowel disease (IBD)	KEGG PATHWAY	hsa05321	1	65	241	23753	0.00414937759336	0.00273649644255	0.486844370543	0.774400016468	6774	http://www.genome.jp/kegg-bin/show_pathway?hsa05321/hsa:6774%09red	hsa:6774,STAT3,6774
Renal cell carcinoma	KEGG PATHWAY	hsa05211	1	66	241	23753	0.00414937759336	0.00277859638782	0.492012813651	0.777012808816	5293	http://www.genome.jp/kegg-bin/show_pathway?hsa05211/hsa:5293%09red	hsa:5293,PIK3CD,5293
RIG-I-like receptor signaling pathway	KEGG PATHWAY	hsa04622	1	66	241	23753	0.00414937759336	0.00277859638782	0.492012813651	0.777012808816	841	http://www.genome.jp/kegg-bin/show_pathway?hsa04622/hsa:841%09red	hsa:841,CASP8,841
Central carbon metabolism in cancer	KEGG PATHWAY	hsa05230	1	67	241	23753	0.00414937759336	0.00282069633309	0.497129414642	0.777868275609	5293	http://www.genome.jp/kegg-bin/show_pathway?hsa05230/hsa:5293%09red	hsa:5293,PIK3CD,5293
Glycolysis / Gluconeogenesis	KEGG PATHWAY	hsa00010	1	67	241	23753	0.00414937759336	0.00282069633309	0.497129414642	0.777868275609	130589	http://www.genome.jp/kegg-bin/show_pathway?hsa00010/hsa:130589%09red	hsa:130589,GALM,130589
Long-term potentiation	KEGG PATHWAY	hsa04720	1	67	241	23753	0.00414937759336	0.00282069633309	0.497129414642	0.777868275609	5534	http://www.genome.jp/kegg-bin/show_pathway?hsa04720/hsa:5534%09red	hsa:5534,PPP3R1,5534
Epithelial cell signaling in Helicobacter pylori infection	KEGG PATHWAY	hsa05120	1	67	241	23753	0.00414937759336	0.00282069633309	0.497129414642	0.777868275609	50848	http://www.genome.jp/kegg-bin/show_pathway?hsa05120/hsa:50848%09red	hsa:50848,F11R,50848
Amphetamine addiction	KEGG PATHWAY	hsa05031	1	68	241	23753	0.00414937759336	0.00286279627836	0.502194691373	0.778685097196	5534	http://www.genome.jp/kegg-bin/show_pathway?hsa05031/hsa:5534%09red	hsa:5534,PPP3R1,5534
Fc epsilon RI signaling pathway	KEGG PATHWAY	hsa04664	1	69	241	23753	0.00414937759336	0.00290489622363	0.507209156551	0.779774226661	5293	http://www.genome.jp/kegg-bin/show_pathway?hsa04664/hsa:5293%09red	hsa:5293,PIK3CD,5293
Adipocytokine signaling pathway	KEGG PATHWAY	hsa04920	1	70	241	23753	0.00414937759336	0.0029469961689	0.512173317781	0.779774226661	6774	http://www.genome.jp/kegg-bin/show_pathway?hsa04920/hsa:6774%09red	hsa:6774,STAT3,6774
Melanoma	KEGG PATHWAY	hsa05218	1	71	241	23753	0.00414937759336	0.00298909611418	0.51708767762	0.779774226661	5293	http://www.genome.jp/kegg-bin/show_pathway?hsa05218/hsa:5293%09red	hsa:5293,PIK3CD,5293
Thyroid hormone synthesis	KEGG PATHWAY	hsa04918	1	72	241	23753	0.00414937759336	0.00303119605945	0.521952733622	0.779774226661	476	http://www.genome.jp/kegg-bin/show_pathway?hsa04918/hsa:476%09red	hsa:476,ATP1A1,476
Bile secretion	KEGG PATHWAY	hsa04976	1	72	241	23753	0.00414937759336	0.00303119605945	0.521952733622	0.779774226661	476	http://www.genome.jp/kegg-bin/show_pathway?hsa04976/hsa:476%09red	hsa:476,ATP1A1,476
Antigen processing and presentation	KEGG PATHWAY	hsa04612	1	72	241	23753	0.00414937759336	0.00303119605945	0.521952733622	0.779774226661	5993	http://www.genome.jp/kegg-bin/show_pathway?hsa04612/hsa:5993%09red	hsa:5993,RFX5,5993
Chronic myeloid leukemia	KEGG PATHWAY	hsa05220	1	73	241	23753	0.00414937759336	0.00307329600472	0.526768978395	0.779774226661	5293	http://www.genome.jp/kegg-bin/show_pathway?hsa05220/hsa:5293%09red	hsa:5293,PIK3CD,5293
Gastric acid secretion	KEGG PATHWAY	hsa04971	1	75	241	23753	0.00414937759336	0.00315749589526	0.536256980212	0.779774226661	476	http://www.genome.jp/kegg-bin/show_pathway?hsa04971/hsa:476%09red	hsa:476,ATP1A1,476
Bacterial invasion of epithelial cells	KEGG PATHWAY	hsa05100	1	76	241	23753	0.00414937759336	0.00319959584053	0.540929698155	0.780685132085	5293	http://www.genome.jp/kegg-bin/show_pathway?hsa05100/hsa:5293%09red	hsa:5293,PIK3CD,5293
Cardiac muscle contraction	KEGG PATHWAY	hsa04260	1	77	241	23753	0.00414937759336	0.0032416957858	0.54555552676	0.780951262866	476	http://www.genome.jp/kegg-bin/show_pathway?hsa04260/hsa:476%09red	hsa:476,ATP1A1,476
RNA degradation	KEGG PATHWAY	hsa03018	1	77	241	23753	0.00414937759336	0.0032416957858	0.54555552676	0.780951262866	694	http://www.genome.jp/kegg-bin/show_pathway?hsa03018/hsa:694%09red	hsa:694,BTG1,694
Phosphatidylinositol signaling system	KEGG PATHWAY	hsa04070	1	81	241	23753	0.00414937759336	0.00341009556688	0.563599249718	0.791477149354	5293	http://www.genome.jp/kegg-bin/show_pathway?hsa04070/hsa:5293%09red	hsa:5293,PIK3CD,5293
Salivary secretion	KEGG PATHWAY	hsa04970	1	85	241	23753	0.00414937759336	0.00357849534796	0.580929401246	0.79569576023	476	http://www.genome.jp/kegg-bin/show_pathway?hsa04970/hsa:476%09red	hsa:476,ATP1A1,476
Small cell lung cancer	KEGG PATHWAY	hsa05222	1	86	241	23753	0.00414937759336	0.00362059529323	0.585153761891	0.796693128388	5293	http://www.genome.jp/kegg-bin/show_pathway?hsa05222/hsa:5293%09red	hsa:5293,PIK3CD,5293
ErbB signaling pathway	KEGG PATHWAY	hsa04012	1	87	241	23753	0.00414937759336	0.0036626952385	0.589335714599	0.798970579456	5293	http://www.genome.jp/kegg-bin/show_pathway?hsa04012/hsa:5293%09red	hsa:5293,PIK3CD,5293
Protein digestion and absorption	KEGG PATHWAY	hsa04974	1	87	241	23753	0.00414937759336	0.0036626952385	0.589335714599	0.798970579456	476	http://www.genome.jp/kegg-bin/show_pathway?hsa04974/hsa:476%09red	hsa:476,ATP1A1,476
Progesterone-mediated oocyte maturation	KEGG PATHWAY	hsa04914	1	89	241	23753	0.00414937759336	0.00374689512904	0.597574087873	0.799290856046	5293	http://www.genome.jp/kegg-bin/show_pathway?hsa04914/hsa:5293%09red	hsa:5293,PIK3CD,5293
Prostate cancer	KEGG PATHWAY	hsa05215	1	89	241	23753	0.00414937759336	0.00374689512904	0.597574087873	0.799290856046	5293	http://www.genome.jp/kegg-bin/show_pathway?hsa05215/hsa:5293%09red	hsa:5293,PIK3CD,5293
Fc gamma R-mediated phagocytosis	KEGG PATHWAY	hsa04666	1	89	241	23753	0.00414937759336	0.00374689512904	0.597574087873	0.799290856046	5293	http://www.genome.jp/kegg-bin/show_pathway?hsa04666/hsa:5293%09red	hsa:5293,PIK3CD,5293
Glycerophospholipid metabolism	KEGG PATHWAY	hsa00564	1	92	241	23753	0.00414937759336	0.00387319496485	0.609624051269	0.803439567882	10400	http://www.genome.jp/kegg-bin/show_pathway?hsa00564/hsa:10400%09red	hsa:10400,PEMT,10400
Pancreatic secretion	KEGG PATHWAY	hsa04972	1	94	241	23753	0.00414937759336	0.00395739485539	0.617457048417	0.808937863658	476	http://www.genome.jp/kegg-bin/show_pathway?hsa04972/hsa:476%09red	hsa:476,ATP1A1,476
Inflammatory mediator regulation of TRP channels	KEGG PATHWAY	hsa04750	1	98	241	23753	0.00414937759336	0.00412579463647	0.632656561856	0.815810382927	5293	http://www.genome.jp/kegg-bin/show_pathway?hsa04750/hsa:5293%09red	hsa:5293,PIK3CD,5293
Choline metabolism in cancer	KEGG PATHWAY	hsa05231	1	99	241	23753	0.00414937759336	0.00416789458174	0.636361511369	0.818263796639	5293	http://www.genome.jp/kegg-bin/show_pathway?hsa05231/hsa:5293%09red	hsa:5293,PIK3CD,5293
Melanogenesis	KEGG PATHWAY	hsa04916	1	101	241	23753	0.00414937759336	0.00425209447228	0.643660141071	0.821859544727	4157	http://www.genome.jp/kegg-bin/show_pathway?hsa04916/hsa:4157%09red	hsa:4157,MC1R,4157
@@Wnt signaling pathway	KEGG PATHWAY	hsa04310	1	140	241	23753	0.00414937759336	0.00589399233781	0.760111139092	0.870230332872	5534	http://www.genome.jp/kegg-bin/show_pathway?hsa04310/hsa:5534%09red	hsa:5534,PPP3R1,5534
Amoebiasis	KEGG PATHWAY	hsa05146	1	109	241	23753	0.00414937759336	0.00458889403444	0.671424458386	0.830753133356	5293	http://www.genome.jp/kegg-bin/show_pathway?hsa05146/hsa:5293%09red	hsa:5293,PIK3CD,5293
Oocyte meiosis	KEGG PATHWAY	hsa04114	1	113	241	23753	0.00414937759336	0.00475729381552	0.684487769334	0.837257503359	5534	http://www.genome.jp/kegg-bin/show_pathway?hsa04114/hsa:5534%09red	hsa:5534,PPP3R1,5534
Cholinergic synapse	KEGG PATHWAY	hsa04725	1	113	241	23753	0.00414937759336	0.00475729381552	0.684487769334	0.837257503359	5293	http://www.genome.jp/kegg-bin/show_pathway?hsa04725/hsa:5293%09red	hsa:5293,PIK3CD,5293
Glutamatergic synapse	KEGG PATHWAY	hsa04724	1	115	241	23753	0.00414937759336	0.00484149370606	0.690824145283	0.841835949493	5534	http://www.genome.jp/kegg-bin/show_pathway?hsa04724/hsa:5534%09red	hsa:5534,PPP3R1,5534
Neurotrophin signaling pathway	KEGG PATHWAY	hsa04722	1	120	241	23753	0.00414937759336	0.00505199343241	0.706116128724	0.845244167293	5293	http://www.genome.jp/kegg-bin/show_pathway?hsa04722/hsa:5293%09red	hsa:5293,PIK3CD,5293
Sphingolipid signaling pathway	KEGG PATHWAY	hsa04071	1	120	241	23753	0.00414937759336	0.00505199343241	0.706116128724	0.845244167293	5293	http://www.genome.jp/kegg-bin/show_pathway?hsa04071/hsa:5293%09red	hsa:5293,PIK3CD,5293
Vascular smooth muscle contraction	KEGG PATHWAY	hsa04270	1	120	241	23753	0.00414937759336	0.00505199343241	0.706116128724	0.845244167293	27345	http://www.genome.jp/kegg-bin/show_pathway?hsa04270/hsa:27345%09red	hsa:27345,KCNMB4,27345
Axon guidance	KEGG PATHWAY	hsa04360	1	127	241	23753	0.00414937759336	0.0053466930493	0.726267593873	0.853490395076	5534	http://www.genome.jp/kegg-bin/show_pathway?hsa04360/hsa:5534%09red	hsa:5534,PPP3R1,5534
Systemic lupus erythematosus	KEGG PATHWAY	hsa05322	1	128	241	23753	0.00414937759336	0.00538879299457	0.729031756694	0.855537823484	9555	http://www.genome.jp/kegg-bin/show_pathway?hsa05322/hsa:9555%09red	hsa:9555,H2AFY,9555
Platelet activation	KEGG PATHWAY	hsa04611	1	130	241	23753	0.00414937759336	0.00547299288511	0.734476966758	0.857582910139	5293	http://www.genome.jp/kegg-bin/show_pathway?hsa04611/hsa:5293%09red	hsa:5293,PIK3CD,5293
Ribosome	KEGG PATHWAY	hsa03010	1	132	241	23753	0.00414937759336	0.00555719277565	0.739813198194	0.860058318562	6158	http://www.genome.jp/kegg-bin/show_pathway?hsa03010/hsa:6158%09red	hsa:6158,RPL28,6158
Cell adhesion molecules (CAMs)	KEGG PATHWAY	hsa04514	1	142	241	23753	0.00414937759336	0.00597819222835	0.764934210048	0.873100844977	50848	http://www.genome.jp/kegg-bin/show_pathway?hsa04514/hsa:50848%09red	hsa:50848,F11R,50848
Hippo signaling pathway	KEGG PATHWAY	hsa04390	1	154	241	23753	0.00414937759336	0.00648339157159	0.791910630593	0.885965763814	8994	http://www.genome.jp/kegg-bin/show_pathway?hsa04390/hsa:8994%09red	hsa:8994,LIMD1,8994
Alcoholism	KEGG PATHWAY	hsa05034	1	176	241	23753	0.00414937759336	0.00740959036753	0.833611050735	0.911357159094	9555	http://www.genome.jp/kegg-bin/show_pathway?hsa05034/hsa:9555%09red	hsa:9555,H2AFY,9555
Herpes simplex infection	KEGG PATHWAY	hsa05168	1	179	241	23753	0.00414937759336	0.00753589020334	0.838611301791	0.913982358873	841	http://www.genome.jp/kegg-bin/show_pathway?hsa05168/hsa:841%09red	hsa:841,CASP8,841
Calcium signaling pathway	KEGG PATHWAY	hsa04020	1	180	241	23753	0.00414937759336	0.00757799014861	0.84024457114	0.914345562199	5534	http://www.genome.jp/kegg-bin/show_pathway?hsa04020/hsa:5534%09red	hsa:5534,PPP3R1,5534
Focal adhesion	KEGG PATHWAY	hsa04510	1	207	241	23753	0.00414937759336	0.0087146886709	0.878629600733	0.935608608402	5293	http://www.genome.jp/kegg-bin/show_pathway?hsa04510/hsa:5293%09red	hsa:5293,PIK3CD,5293
Rap1 signaling pathway	KEGG PATHWAY	hsa04015	1	211	241	23753	0.00414937759336	0.00888308845199	0.883474552325	0.939582311192	5293	http://www.genome.jp/kegg-bin/show_pathway?hsa04015/hsa:5293%09red	hsa:5293,PIK3CD,5293
Regulation of actin cytoskeleton	KEGG PATHWAY	hsa04810	1	215	241	23753	0.00414937759336	0.00905148823307	0.888126870126	0.94143727348	5293	http://www.genome.jp/kegg-bin/show_pathway?hsa04810/hsa:5293%09red	hsa:5293,PIK3CD,5293
Cytokine-cytokine receptor interaction	KEGG PATHWAY	hsa04060	1	258	241	23753	0.00414937759336	0.0108617858797	0.927836855249	0.957902123531	8795	http://www.genome.jp/kegg-bin/show_pathway?hsa04060/hsa:8795%09red	hsa:8795,TNFRSF10B,8795
Neuroactive ligand-receptor interaction	KEGG PATHWAY	hsa04080	1	273	241	23753	0.00414937759336	0.0114932850587	0.938082749891	0.964362778207	4157	http://www.genome.jp/kegg-bin/show_pathway?hsa04080/hsa:4157%09red	hsa:4157,MC1R,4157

## Sheet: Reactome
Term	Database	ID	Input number	Background number	All input number	All background number	Input frequency	Background frequency	P-Value	Corrected P-Value	Input	Hyperlink	Input gene symbols
TRAIL signaling	Reactome	REACT_402	2	7	744	80837	0.00268817204301	8.65940101686e-05	0.0028657845863	0.46284756647	8795|841	http://www.reactome.org/cgi-bin/eventbrowser_st_id?ST_ID=REACT_402	hsa:8795,TNFRSF10B,8795|hsa:841,CASP8,841
Caspase-8 activation by cleavage	Reactome	REACT_1503	2	8	744	80837	0.00268817204301	9.89645830498e-05	0.00356062432377	0.46284756647	8795|841	http://www.reactome.org/cgi-bin/eventbrowser_st_id?ST_ID=REACT_1503	hsa:8795,TNFRSF10B,8795|hsa:841,CASP8,841
Dimerization of procaspase-8	Reactome	REACT_832	2	8	744	80837	0.00268817204301	9.89645830498e-05	0.00356062432377	0.46284756647	8795|841	http://www.reactome.org/cgi-bin/eventbrowser_st_id?ST_ID=REACT_832	hsa:8795,TNFRSF10B,8795|hsa:841,CASP8,841
Regulation by c-FLIP	Reactome	REACT_164011	2	8	744	80837	0.00268817204301	9.89645830498e-05	0.00356062432377	0.46284756647	8795|841	http://www.reactome.org/cgi-bin/eventbrowser_st_id?ST_ID=REACT_164011	hsa:8795,TNFRSF10B,8795|hsa:841,CASP8,841
HuR stabilizes mRNA	Reactome	REACT_25218	2	8	744	80837	0.00268817204301	9.89645830498e-05	0.00356062432377	0.46284756647	7514|1994	http://www.reactome.org/cgi-bin/eventbrowser_st_id?ST_ID=REACT_25218	hsa:7514,XPO1,7514|hsa:1994,ELAVL1,1994
Processing of Capped Intron-Containing Pre-mRNA	Reactome	REACT_125	5	117	744	80837	0.00672043010753	0.0014473570271	0.00537762625121	0.542768659858	1977|23450|51503|9128|5433	http://www.reactome.org/cgi-bin/eventbrowser_st_id?ST_ID=REACT_125	hsa:1977,EIF4E,1977|hsa:23450,SF3B3,23450|hsa:51503,CWC15,51503|hsa:9128,PRPF4,9128|hsa:5433,POLR2D,5433
Death Receptor Signalling	Reactome	REACT_1619	2	12	744	80837	0.00268817204301	0.000148446874575	0.00702854759592	0.608717326182	8795|841	http://www.reactome.org/cgi-bin/eventbrowser_st_id?ST_ID=REACT_1619	hsa:8795,TNFRSF10B,8795|hsa:841,CASP8,841
Gene Expression	Reactome	REACT_71	19	1145	744	80837	0.0255376344086	0.014164305949	0.0118039931478	0.649553798865	5433|79818|7712|1994|5718|1977|51503|10642|9128|6158|25885|6747|7514|7621|11128|23450|55157|6745|1108	http://www.reactome.org/cgi-bin/eventbrowser_st_id?ST_ID=REACT_71	hsa:5433,POLR2D,5433|hsa:79818,ZNF552,79818|hsa:7712,ZNF157,7712|hsa:1994,ELAVL1,1994|hsa:5718,PSMD12,5718|hsa:1977,EIF4E,1977|hsa:51503,CWC15,51503|hsa:10642,IGF2BP1,10642|hsa:9128,PRPF4,9128|hsa:6158,RPL28,6158|hsa:25885,POLR1A,25885|hsa:6747,SSR3,6747|hsa:7514,XPO1,7514|hsa:7621,ZNF70,7621|hsa:11128,POLR3A,11128|hsa:23450,SF3B3,23450|hsa:55157,DARS2,55157|hsa:6745,SSR1,6745|hsa:1108,CHD4,1108
@@Disease	Reactome	REACT_116125	13	1846	744	80837	0.0174731182796	0.0228360775388	0.866678413143	0.928904262341	5433|4157|5718|6774|5293|9761|113235|338557|7514|6158|50848|6487|83999	http://www.reactome.org/cgi-bin/eventbrowser_st_id?ST_ID=REACT_116125	hsa:5433,POLR2D,5433|hsa:4157,MC1R,4157|hsa:5718,PSMD12,5718|hsa:6774,STAT3,6774|hsa:5293,PIK3CD,5293|hsa:9761,MLEC,9761|hsa:113235,SLC46A1,113235|hsa:338557,FFAR4,338557|hsa:7514,XPO1,7514|hsa:6158,RPL28,6158|hsa:50848,F11R,50848|hsa:6487,ST3GAL3,6487|hsa:83999,KREMEN1,83999
@@Apoptosis	Reactome	REACT_578	4	141	744	80837	0.00537634408602	0.00174425077625	0.0444180590322	0.649553798865	5718|8795|841|5534	http://www.reactome.org/cgi-bin/eventbrowser_st_id?ST_ID=REACT_578	hsa:5718,PSMD12,5718|hsa:8795,TNFRSF10B,8795|hsa:841,CASP8,841|hsa:5534,PPP3R1,5534
POU5F1 (OCT4), SOX2, NANOG activate genes related to proliferation	Reactome	REACT_264617	2	21	744	80837	0.00268817204301	0.000259782030506	0.0185123730346	0.649553798865	6774|5433	http://www.reactome.org/cgi-bin/eventbrowser_st_id?ST_ID=REACT_264617	hsa:6774,STAT3,6774|hsa:5433,POLR2D,5433
@@Pyrimidine metabolism	Reactome	REACT_957	1	22	744	80837	0.00134408602151	0.000272152603387	0.190019886515	0.659674397886	7372	http://www.reactome.org/cgi-bin/eventbrowser_st_id?ST_ID=REACT_957	hsa:7372,UMPS,7372
mRNA Splicing - Major Pathway	Reactome	REACT_467	4	113	744	80837	0.00537634408602	0.00139787473558	0.022664605194	0.649553798865	9128|23450|51503|5433	http://www.reactome.org/cgi-bin/eventbrowser_st_id?ST_ID=REACT_467	hsa:9128,PRPF4,9128|hsa:23450,SF3B3,23450|hsa:51503,CWC15,51503|hsa:5433,POLR2D,5433
mRNA Splicing	Reactome	REACT_1735	4	113	744	80837	0.00537634408602	0.00139787473558	0.022664605194	0.649553798865	9128|23450|51503|5433	http://www.reactome.org/cgi-bin/eventbrowser_st_id?ST_ID=REACT_1735	hsa:9128,PRPF4,9128|hsa:23450,SF3B3,23450|hsa:51503,CWC15,51503|hsa:5433,POLR2D,5433
Mitotic Prometaphase	Reactome	REACT_682	4	119	744	80837	0.00537634408602	0.00147209817287	0.0266112914885	0.649553798865	55920|9918|10726|7514	http://www.reactome.org/cgi-bin/eventbrowser_st_id?ST_ID=REACT_682	hsa:55920,RCC2,55920|hsa:9918,NCAPD2,9918|hsa:10726,NUDC,10726|hsa:7514,XPO1,7514
Extrinsic Pathway	Reactome	REACT_1059	2	27	744	80837	0.00268817204301	0.000334005467793	0.0286618659792	0.649553798865	8795|841	http://www.reactome.org/cgi-bin/eventbrowser_st_id?ST_ID=REACT_1059	hsa:8795,TNFRSF10B,8795|hsa:841,CASP8,841
Transcriptional regulation of pluripotent stem cells	Reactome	REACT_263856	2	31	744	80837	0.00268817204301	0.000383487759318	0.0363980473563	0.649553798865	6774|5433	http://www.reactome.org/cgi-bin/eventbrowser_st_id?ST_ID=REACT_263856	hsa:6774,STAT3,6774|hsa:5433,POLR2D,5433
Translation	Reactome	REACT_1014	4	143	744	80837	0.00537634408602	0.00176899192202	0.0462994499345	0.649553798865	6158|6745|6747|1977	http://www.reactome.org/cgi-bin/eventbrowser_st_id?ST_ID=REACT_1014	hsa:6158,RPL28,6158|hsa:6745,SSR1,6745|hsa:6747,SSR3,6747|hsa:1977,EIF4E,1977
Regulation of mRNA stability by proteins that bind AU-rich elements	Reactome	REACT_24994	3	86	744	80837	0.00403225806452	0.00106386926779	0.0482206460127	0.649553798865	7514|1994|5718	http://www.reactome.org/cgi-bin/eventbrowser_st_id?ST_ID=REACT_24994	hsa:7514,XPO1,7514|hsa:1994,ELAVL1,1994|hsa:5718,PSMD12,5718
Intrinsic Pathway for Apoptosis	Reactome	REACT_964	2	38	744	80837	0.00268817204301	0.000470081769487	0.0515862026446	0.649553798865	841|5534	http://www.reactome.org/cgi-bin/eventbrowser_st_id?ST_ID=REACT_964	hsa:841,CASP8,841|hsa:5534,PPP3R1,5534
Free fatty acid receptors	Reactome	REACT_21268	1	5	744	80837	0.00134408602151	6.18528644062e-05	0.0534877382846	0.649553798865	338557	http://www.reactome.org/cgi-bin/eventbrowser_st_id?ST_ID=REACT_21268	hsa:338557,FFAR4,338557
FasL/ CD95L signaling	Reactome	REACT_900	1	5	744	80837	0.00134408602151	6.18528644062e-05	0.0534877382846	0.649553798865	841	http://www.reactome.org/cgi-bin/eventbrowser_st_id?ST_ID=REACT_900	hsa:841,CASP8,841
Transport of the SLBP independent Mature mRNA	Reactome	REACT_424	1	5	744	80837	0.00134408602151	6.18528644062e-05	0.0534877382846	0.649553798865	1977	http://www.reactome.org/cgi-bin/eventbrowser_st_id?ST_ID=REACT_424	hsa:1977,EIF4E,1977
Pyrimidine biosynthesis	Reactome	REACT_21376	1	5	744	80837	0.00134408602151	6.18528644062e-05	0.0534877382846	0.649553798865	7372	http://www.reactome.org/cgi-bin/eventbrowser_st_id?ST_ID=REACT_21376	hsa:7372,UMPS,7372
Programmed Cell Death	Reactome	REACT_268456	4	156	744	80837	0.00537634408602	0.00192980936947	0.0595897323334	0.649553798865	5718|8795|841|5534	http://www.reactome.org/cgi-bin/eventbrowser_st_id?ST_ID=REACT_268456	hsa:5718,PSMD12,5718|hsa:8795,TNFRSF10B,8795|hsa:841,CASP8,841|hsa:5534,PPP3R1,5534
mRNA Splicing - Minor Pathway	Reactome	REACT_1753	2	42	744	80837	0.00268817204301	0.000519564061012	0.0611064753154	0.649553798865	23450|5433	http://www.reactome.org/cgi-bin/eventbrowser_st_id?ST_ID=REACT_1753	hsa:23450,SF3B3,23450|hsa:5433,POLR2D,5433
Transport of the SLBP Dependant Mature mRNA	Reactome	REACT_405	1	6	744	80837	0.00134408602151	7.42234372874e-05	0.0621203478183	0.649553798865	1977	http://www.reactome.org/cgi-bin/eventbrowser_st_id?ST_ID=REACT_405	hsa:1977,EIF4E,1977
Release of eIF4E	Reactome	REACT_6836	1	6	744	80837	0.00134408602151	7.42234372874e-05	0.0621203478183	0.649553798865	1977	http://www.reactome.org/cgi-bin/eventbrowser_st_id?ST_ID=REACT_6836	hsa:1977,EIF4E,1977
RNA Polymerase I Transcription Initiation	Reactome	REACT_953	2	45	744	80837	0.00268817204301	0.000556675779655	0.0686059261665	0.649553798865	25885|1108	http://www.reactome.org/cgi-bin/eventbrowser_st_id?ST_ID=REACT_953	hsa:25885,POLR1A,25885|hsa:1108,CHD4,1108
SRP-dependent cotranslational protein targeting to membrane	Reactome	REACT_115902	3	106	744	80837	0.00403225806452	0.00131128072541	0.0782418564851	0.649553798865	6158|6745|6747	http://www.reactome.org/cgi-bin/eventbrowser_st_id?ST_ID=REACT_115902	hsa:6158,RPL28,6158|hsa:6745,SSR1,6745|hsa:6747,SSR3,6747
Separation of Sister Chromatids	Reactome	REACT_150471	4	172	744	80837	0.00537634408602	0.00212773853557	0.078419642302	0.649553798865	55920|10726|7514|5718	http://www.reactome.org/cgi-bin/eventbrowser_st_id?ST_ID=REACT_150471	hsa:55920,RCC2,55920|hsa:10726,NUDC,10726|hsa:7514,XPO1,7514|hsa:5718,PSMD12,5718
Metabolism of folate and pterines	Reactome	REACT_11167	1	8	744	80837	0.00134408602151	9.89645830498e-05	0.079150397056	0.649553798865	113235	http://www.reactome.org/cgi-bin/eventbrowser_st_id?ST_ID=REACT_11167	hsa:113235,SLC46A1,113235
Thyroxine biosynthesis	Reactome	REACT_15292	1	8	744	80837	0.00134408602151	9.89645830498e-05	0.079150397056	0.649553798865	1735	http://www.reactome.org/cgi-bin/eventbrowser_st_id?ST_ID=REACT_15292	hsa:1735,DIO3,1735
Transport of Mature mRNA Derived from an Intronless Transcript	Reactome	REACT_1835	1	8	744	80837	0.00134408602151	9.89645830498e-05	0.079150397056	0.649553798865	1977	http://www.reactome.org/cgi-bin/eventbrowser_st_id?ST_ID=REACT_1835	hsa:1977,EIF4E,1977
PI Metabolism	Reactome	REACT_121175	2	50	744	80837	0.00268817204301	0.000618528644062	0.0817249350651	0.649553798865	5293|23760	http://www.reactome.org/cgi-bin/eventbrowser_st_id?ST_ID=REACT_121175	hsa:5293,PIK3CD,5293|hsa:23760,PITPNB,23760
Regulation of ornithine decarboxylase (ODC)	Reactome	REACT_13565	2	50	744	80837	0.00268817204301	0.000618528644062	0.0817249350651	0.649553798865	1728|5718	http://www.reactome.org/cgi-bin/eventbrowser_st_id?ST_ID=REACT_13565	hsa:1728,NQO1,1728|hsa:5718,PSMD12,5718
Resolution of Sister Chromatid Cohesion	Reactome	REACT_150425	3	111	744	80837	0.00403225806452	0.00137313358982	0.0867648868335	0.649553798865	55920|10726|7514	http://www.reactome.org/cgi-bin/eventbrowser_st_id?ST_ID=REACT_150425	hsa:55920,RCC2,55920|hsa:10726,NUDC,10726|hsa:7514,XPO1,7514
Ca2+ activated K+ channels	Reactome	REACT_75896	1	9	744	80837	0.00134408602151	0.000111335155931	0.0875492606929	0.649553798865	27345	http://www.reactome.org/cgi-bin/eventbrowser_st_id?ST_ID=REACT_75896	hsa:27345,KCNMB4,27345
Gamma-carboxylation of protein precursors	Reactome	REACT_1050	1	9	744	80837	0.00134408602151	0.000111335155931	0.0875492606929	0.649553798865	2677	http://www.reactome.org/cgi-bin/eventbrowser_st_id?ST_ID=REACT_1050	hsa:2677,GGCX,2677
Transport of Mature mRNAs Derived from Intronless Transcripts	Reactome	REACT_338	1	9	744	80837	0.00134408602151	0.000111335155931	0.0875492606929	0.649553798865	1977	http://www.reactome.org/cgi-bin/eventbrowser_st_id?ST_ID=REACT_338	hsa:1977,EIF4E,1977
Mitotic Anaphase	Reactome	REACT_1275	4	180	744	80837	0.00537634408602	0.00222670311862	0.0888187731848	0.649553798865	55920|10726|7514|5718	http://www.reactome.org/cgi-bin/eventbrowser_st_id?ST_ID=REACT_1275	hsa:55920,RCC2,55920|hsa:10726,NUDC,10726|hsa:7514,XPO1,7514|hsa:5718,PSMD12,5718
Mitotic Metaphase and Anaphase	Reactome	REACT_150314	4	181	744	80837	0.00537634408602	0.0022390736915	0.0901632042131	0.649553798865	55920|10726|7514|5718	http://www.reactome.org/cgi-bin/eventbrowser_st_id?ST_ID=REACT_150314	hsa:55920,RCC2,55920|hsa:10726,NUDC,10726|hsa:7514,XPO1,7514|hsa:5718,PSMD12,5718
Interleukin-6 signaling	Reactome	REACT_27307	1	10	744	80837	0.00134408602151	0.000123705728812	0.0958716221945	0.649553798865	6774	http://www.reactome.org/cgi-bin/eventbrowser_st_id?ST_ID=REACT_27307	hsa:6774,STAT3,6774
Activation of SMO	Reactome	REACT_267753	1	10	744	80837	0.00134408602151	0.000123705728812	0.0958716221945	0.649553798865	2121	http://www.reactome.org/cgi-bin/eventbrowser_st_id?ST_ID=REACT_267753	hsa:2121,EVC,2121
TRIF-mediated programmed cell death	Reactome	REACT_150361	1	10	744	80837	0.00134408602151	0.000123705728812	0.0958716221945	0.649553798865	841	http://www.reactome.org/cgi-bin/eventbrowser_st_id?ST_ID=REACT_150361	hsa:841,CASP8,841
Condensation of Prometaphase Chromosomes	Reactome	REACT_150260	1	11	744	80837	0.00134408602151	0.000136076301694	0.104118177461	0.649553798865	9918	http://www.reactome.org/cgi-bin/eventbrowser_st_id?ST_ID=REACT_150260	hsa:9918,NCAPD2,9918
mTORC1-mediated signalling	Reactome	REACT_6964	1	11	744	80837	0.00134408602151	0.000136076301694	0.104118177461	0.649553798865	1977	http://www.reactome.org/cgi-bin/eventbrowser_st_id?ST_ID=REACT_6964	hsa:1977,EIF4E,1977
Gamma-carboxylation, transport, and amino-terminal cleavage of proteins	Reactome	REACT_1132	1	11	744	80837	0.00134408602151	0.000136076301694	0.104118177461	0.649553798865	2677	http://www.reactome.org/cgi-bin/eventbrowser_st_id?ST_ID=REACT_1132	hsa:2677,GGCX,2677
NF-kB activation through FADD/RIP-1 pathway mediated by caspase-8 and -10	Reactome	REACT_25039	1	12	744	80837	0.00134408602151	0.000148446874575	0.112289616071	0.649553798865	841	http://www.reactome.org/cgi-bin/eventbrowser_st_id?ST_ID=REACT_25039	hsa:841,CASP8,841
Caspase-mediated cleavage of cytoskeletal proteins	Reactome	REACT_13541	1	12	744	80837	0.00134408602151	0.000148446874575	0.112289616071	0.649553798865	841	http://www.reactome.org/cgi-bin/eventbrowser_st_id?ST_ID=REACT_13541	hsa:841,CASP8,841
N-glycan trimming in the ER and Calnexin/Calreticulin cycle	Reactome	REACT_23878	1	13	744	80837	0.00134408602151	0.000160817447456	0.120386621338	0.649553798865	9761	http://www.reactome.org/cgi-bin/eventbrowser_st_id?ST_ID=REACT_23878	hsa:9761,MLEC,9761
Influenza Life Cycle	Reactome	REACT_6145	3	130	744	80837	0.00403225806452	0.00160817447456	0.122394381317	0.649553798865	6158|5433|7514	http://www.reactome.org/cgi-bin/eventbrowser_st_id?ST_ID=REACT_6145	hsa:6158,RPL28,6158|hsa:5433,POLR2D,5433|hsa:7514,XPO1,7514
@@Cell Cycle	Reactome	REACT_115566	6	542	744	80837	0.00806451612903	0.00670485050163	0.383613610396	0.72418413038	55920|5718|9918|10726|7514|55142	http://www.reactome.org/cgi-bin/eventbrowser_st_id?ST_ID=REACT_115566	hsa:55920,RCC2,55920|hsa:5718,PSMD12,5718|hsa:9918,NCAPD2,9918|hsa:10726,NUDC,10726|hsa:7514,XPO1,7514|hsa:55142,HAUS2,55142
Mitotic Telophase/Cytokinesis	Reactome	REACT_1932	1	14	744	80837	0.00134408602151	0.000173188020337	0.128409870369	0.649553798865	10726	http://www.reactome.org/cgi-bin/eventbrowser_st_id?ST_ID=REACT_1932	hsa:10726,NUDC,10726
Attenuation phase	Reactome	REACT_264075	1	14	744	80837	0.00134408602151	0.000173188020337	0.128409870369	0.649553798865	2288	http://www.reactome.org/cgi-bin/eventbrowser_st_id?ST_ID=REACT_264075	hsa:2288,FKBP4,2288
Regulation of pyruvate dehydrogenase (PDH) complex	Reactome	REACT_12528	1	14	744	80837	0.00134408602151	0.000173188020337	0.128409870369	0.649553798865	55066	http://www.reactome.org/cgi-bin/eventbrowser_st_id?ST_ID=REACT_12528	hsa:55066,PDPR,55066
Influenza Infection	Reactome	REACT_6167	3	135	744	80837	0.00403225806452	0.00167002733897	0.132535113379	0.649553798865	6158|5433|7514	http://www.reactome.org/cgi-bin/eventbrowser_st_id?ST_ID=REACT_6167	hsa:6158,RPL28,6158|hsa:5433,POLR2D,5433|hsa:7514,XPO1,7514
negative regulation of TCF-dependent signaling by WNT ligand antagonists	Reactome	REACT_264383	1	15	744	80837	0.00134408602151	0.000185558593218	0.136360034119	0.649553798865	83999	http://www.reactome.org/cgi-bin/eventbrowser_st_id?ST_ID=REACT_264383	hsa:83999,KREMEN1,83999
Activation of BAD and translocation to mitochondria	Reactome	REACT_549	1	15	744	80837	0.00134408602151	0.000185558593218	0.136360034119	0.649553798865	5534	http://www.reactome.org/cgi-bin/eventbrowser_st_id?ST_ID=REACT_549	hsa:5534,PPP3R1,5534
Phospholipid metabolism	Reactome	REACT_120870	3	137	744	80837	0.00403225806452	0.00169476848473	0.136671106963	0.649553798865	10400|5293|23760	http://www.reactome.org/cgi-bin/eventbrowser_st_id?ST_ID=REACT_120870	hsa:10400,PEMT,10400|hsa:5293,PIK3CD,5293|hsa:23760,PITPNB,23760
Loss of Function of SMAD4 in Cancer	Reactome	REACT_169219	2	69	744	80837	0.00268817204301	0.000853569528805	0.137172429292	0.649553798865	7514|50848	http://www.reactome.org/cgi-bin/eventbrowser_st_id?ST_ID=REACT_169219	hsa:7514,XPO1,7514|hsa:50848,F11R,50848
SMAD4 MH2 Domain Mutants in Cancer	Reactome	REACT_169107	2	69	744	80837	0.00268817204301	0.000853569528805	0.137172429292	0.649553798865	7514|50848	http://www.reactome.org/cgi-bin/eventbrowser_st_id?ST_ID=REACT_169107	hsa:7514,XPO1,7514|hsa:50848,F11R,50848
TGFBR1 LBD Mutants in Cancer	Reactome	REACT_169445	2	69	744	80837	0.00268817204301	0.000853569528805	0.137172429292	0.649553798865	7514|50848	http://www.reactome.org/cgi-bin/eventbrowser_st_id?ST_ID=REACT_169445	hsa:7514,XPO1,7514|hsa:50848,F11R,50848
TGFBR2 MSI Frameshift Mutants in Cancer	Reactome	REACT_169192	2	69	744	80837	0.00268817204301	0.000853569528805	0.137172429292	0.649553798865	7514|50848	http://www.reactome.org/cgi-bin/eventbrowser_st_id?ST_ID=REACT_169192	hsa:7514,XPO1,7514|hsa:50848,F11R,50848
SMAD2/3 MH2 Domain Mutants in Cancer	Reactome	REACT_169165	2	69	744	80837	0.00268817204301	0.000853569528805	0.137172429292	0.649553798865	7514|50848	http://www.reactome.org/cgi-bin/eventbrowser_st_id?ST_ID=REACT_169165	hsa:7514,XPO1,7514|hsa:50848,F11R,50848
Loss of Function of SMAD2/3 in Cancer	Reactome	REACT_169398	2	69	744	80837	0.00268817204301	0.000853569528805	0.137172429292	0.649553798865	7514|50848	http://www.reactome.org/cgi-bin/eventbrowser_st_id?ST_ID=REACT_169398	hsa:7514,XPO1,7514|hsa:50848,F11R,50848
SMAD2/3 Phosphorylation Motif Mutants in Cancer	Reactome	REACT_169103	2	69	744	80837	0.00268817204301	0.000853569528805	0.137172429292	0.649553798865	7514|50848	http://www.reactome.org/cgi-bin/eventbrowser_st_id?ST_ID=REACT_169103	hsa:7514,XPO1,7514|hsa:50848,F11R,50848
TGFBR1 KD Mutants in Cancer	Reactome	REACT_169263	2	69	744	80837	0.00268817204301	0.000853569528805	0.137172429292	0.649553798865	7514|50848	http://www.reactome.org/cgi-bin/eventbrowser_st_id?ST_ID=REACT_169263	hsa:7514,XPO1,7514|hsa:50848,F11R,50848
Signaling by TGF-beta Receptor Complex	Reactome	REACT_6844	2	69	744	80837	0.00268817204301	0.000853569528805	0.137172429292	0.649553798865	7514|50848	http://www.reactome.org/cgi-bin/eventbrowser_st_id?ST_ID=REACT_6844	hsa:7514,XPO1,7514|hsa:50848,F11R,50848
Loss of Function of TGFBR1 in Cancer	Reactome	REACT_169311	2	69	744	80837	0.00268817204301	0.000853569528805	0.137172429292	0.649553798865	7514|50848	http://www.reactome.org/cgi-bin/eventbrowser_st_id?ST_ID=REACT_169311	hsa:7514,XPO1,7514|hsa:50848,F11R,50848
Loss of Function of TGFBR2 in Cancer	Reactome	REACT_169435	2	69	744	80837	0.00268817204301	0.000853569528805	0.137172429292	0.649553798865	7514|50848	http://www.reactome.org/cgi-bin/eventbrowser_st_id?ST_ID=REACT_169435	hsa:7514,XPO1,7514|hsa:50848,F11R,50848
Signaling by TGF-beta Receptor Complex in Cancer	Reactome	REACT_169122	2	69	744	80837	0.00268817204301	0.000853569528805	0.137172429292	0.649553798865	7514|50848	http://www.reactome.org/cgi-bin/eventbrowser_st_id?ST_ID=REACT_169122	hsa:7514,XPO1,7514|hsa:50848,F11R,50848
TGFBR2 Kinase Domain Mutants in Cancer	Reactome	REACT_169440	2	69	744	80837	0.00268817204301	0.000853569528805	0.137172429292	0.649553798865	7514|50848	http://www.reactome.org/cgi-bin/eventbrowser_st_id?ST_ID=REACT_169440	hsa:7514,XPO1,7514|hsa:50848,F11R,50848
RNA Polymerase I, RNA Polymerase III, and Mitochondrial Transcription	Reactome	REACT_21352	3	139	744	80837	0.00403225806452	0.00171950963049	0.140850746555	0.649553798865	11128|25885|1108	http://www.reactome.org/cgi-bin/eventbrowser_st_id?ST_ID=REACT_21352	hsa:11128,POLR3A,11128|hsa:25885,POLR1A,25885|hsa:1108,CHD4,1108
Amine-derived hormones	Reactome	REACT_15513	1	16	744	80837	0.00134408602151	0.0001979291661	0.144237777448	0.649553798865	1735	http://www.reactome.org/cgi-bin/eventbrowser_st_id?ST_ID=REACT_15513	hsa:1735,DIO3,1735
TGF-beta receptor signaling in EMT (epithelial to mesenchymal transition)	Reactome	REACT_120726	1	16	744	80837	0.00134408602151	0.0001979291661	0.144237777448	0.649553798865	50848	http://www.reactome.org/cgi-bin/eventbrowser_st_id?ST_ID=REACT_120726	hsa:50848,F11R,50848
M Phase	Reactome	REACT_910	5	298	744	80837	0.00672043010753	0.00368643071861	0.14542564758	0.649553798865	55920|9918|10726|7514|5718	http://www.reactome.org/cgi-bin/eventbrowser_st_id?ST_ID=REACT_910	hsa:55920,RCC2,55920|hsa:9918,NCAPD2,9918|hsa:10726,NUDC,10726|hsa:7514,XPO1,7514|hsa:5718,PSMD12,5718
Signaling by FGFR1 fusion mutants	Reactome	REACT_121141	1	17	744	80837	0.00134408602151	0.000210299738981	0.152043759175	0.649553798865	6774	http://www.reactome.org/cgi-bin/eventbrowser_st_id?ST_ID=REACT_121141	hsa:6774,STAT3,6774
cGMP effects	Reactome	REACT_23767	1	17	744	80837	0.00134408602151	0.000210299738981	0.152043759175	0.649553798865	27345	http://www.reactome.org/cgi-bin/eventbrowser_st_id?ST_ID=REACT_23767	hsa:27345,KCNMB4,27345
RNA Polymerase III Chain Elongation	Reactome	REACT_756	1	18	744	80837	0.00134408602151	0.000222670311862	0.159778632134	0.651531168142	11128	http://www.reactome.org/cgi-bin/eventbrowser_st_id?ST_ID=REACT_756	hsa:11128,POLR3A,11128
Pre-NOTCH Processing in Golgi	Reactome	REACT_118798	1	18	744	80837	0.00134408602151	0.000222670311862	0.159778632134	0.651531168142	6487	http://www.reactome.org/cgi-bin/eventbrowser_st_id?ST_ID=REACT_118798	hsa:6487,ST3GAL3,6487
Unfolded Protein Response (UPR)	Reactome	REACT_18356	2	78	744	80837	0.00268817204301	0.000964904684736	0.165661773553	0.656024205484	6745|467	http://www.reactome.org/cgi-bin/eventbrowser_st_id?ST_ID=REACT_18356	hsa:6745,SSR1,6745|hsa:467,ATF3,467
Synthesis of PC	Reactome	REACT_121238	1	19	744	80837	0.00134408602151	0.000235040884743	0.167443043229	0.656024205484	10400	http://www.reactome.org/cgi-bin/eventbrowser_st_id?ST_ID=REACT_121238	hsa:10400,PEMT,10400
Synthesis, secretion, and inactivation of Glucagon-like Peptide-1 (GLP-1)	Reactome	REACT_24019	1	19	744	80837	0.00134408602151	0.000235040884743	0.167443043229	0.656024205484	338557	http://www.reactome.org/cgi-bin/eventbrowser_st_id?ST_ID=REACT_24019	hsa:338557,FFAR4,338557
Metabolism of proteins	Reactome	REACT_17015	9	676	744	80837	0.0120967741935	0.00836250726771	0.177564554538	0.659674397886	1977|467|6745|338557|6747|9761|2677|6158|6487	http://www.reactome.org/cgi-bin/eventbrowser_st_id?ST_ID=REACT_17015	hsa:1977,EIF4E,1977|hsa:467,ATF3,467|hsa:6745,SSR1,6745|hsa:338557,FFAR4,338557|hsa:6747,SSR3,6747|hsa:9761,MLEC,9761|hsa:2677,GGCX,2677|hsa:6158,RPL28,6158|hsa:6487,ST3GAL3,6487
Hedgehog 'on' state	Reactome	REACT_268718	2	82	744	80837	0.00268817204301	0.00101438697626	0.178632749072	0.659674397886	2121|5718	http://www.reactome.org/cgi-bin/eventbrowser_st_id?ST_ID=REACT_268718	hsa:2121,EVC,2121|hsa:5718,PSMD12,5718
Mitochondrial translation elongation	Reactome	REACT_268133	2	83	744	80837	0.00268817204301	0.00102675754914	0.181899696648	0.659674397886	118487|10102	http://www.reactome.org/cgi-bin/eventbrowser_st_id?ST_ID=REACT_268133	hsa:118487,CHCHD1,118487|hsa:10102,TSFM,10102
Regulation of signaling by CBL	Reactome	REACT_23787	1	21	744	80837	0.00134408602151	0.000259782030506	0.182563038103	0.659674397886	5293	http://www.reactome.org/cgi-bin/eventbrowser_st_id?ST_ID=REACT_23787	hsa:5293,PIK3CD,5293
Mitochondrial tRNA aminoacylation	Reactome	REACT_15302	1	21	744	80837	0.00134408602151	0.000259782030506	0.182563038103	0.659674397886	55157	http://www.reactome.org/cgi-bin/eventbrowser_st_id?ST_ID=REACT_15302	hsa:55157,DARS2,55157
Cholesterol biosynthesis	Reactome	REACT_9405	1	21	744	80837	0.00134408602151	0.000259782030506	0.182563038103	0.659674397886	6307	http://www.reactome.org/cgi-bin/eventbrowser_st_id?ST_ID=REACT_9405	hsa:6307,MSMO1,6307
Incretin synthesis, secretion, and inactivation	Reactome	REACT_23974	1	22	744	80837	0.00134408602151	0.000272152603387	0.190019886515	0.659674397886	338557	http://www.reactome.org/cgi-bin/eventbrowser_st_id?ST_ID=REACT_23974	hsa:338557,FFAR4,338557
Cyclin A/B1 associated events during G2/M transition	Reactome	REACT_1857	1	22	744	80837	0.00134408602151	0.000272152603387	0.190019886515	0.659674397886	7514	http://www.reactome.org/cgi-bin/eventbrowser_st_id?ST_ID=REACT_1857	hsa:7514,XPO1,7514
Pyruvate metabolism	Reactome	REACT_2071	1	22	744	80837	0.00134408602151	0.000272152603387	0.190019886515	0.659674397886	55066	http://www.reactome.org/cgi-bin/eventbrowser_st_id?ST_ID=REACT_2071	hsa:55066,PDPR,55066
Growth hormone receptor signaling	Reactome	REACT_111133	1	22	744	80837	0.00134408602151	0.000272152603387	0.190019886515	0.659674397886	6774	http://www.reactome.org/cgi-bin/eventbrowser_st_id?ST_ID=REACT_111133	hsa:6774,STAT3,6774
Termination of O-glycan biosynthesis	Reactome	REACT_115835	1	22	744	80837	0.00134408602151	0.000272152603387	0.190019886515	0.659674397886	6487	http://www.reactome.org/cgi-bin/eventbrowser_st_id?ST_ID=REACT_115835	hsa:6487,ST3GAL3,6487
HSF1-dependent transactivation	Reactome	REACT_264164	1	22	744	80837	0.00134408602151	0.000272152603387	0.190019886515	0.659674397886	2288	http://www.reactome.org/cgi-bin/eventbrowser_st_id?ST_ID=REACT_264164	hsa:2288,FKBP4,2288
Deadenylation of mRNA	Reactome	REACT_20514	1	23	744	80837	0.00134408602151	0.000284523176268	0.197408802433	0.659674397886	1977	http://www.reactome.org/cgi-bin/eventbrowser_st_id?ST_ID=REACT_20514	hsa:1977,EIF4E,1977
MicroRNA (miRNA) biogenesis	Reactome	REACT_12417	1	23	744	80837	0.00134408602151	0.000284523176268	0.197408802433	0.659674397886	5433	http://www.reactome.org/cgi-bin/eventbrowser_st_id?ST_ID=REACT_12417	hsa:5433,POLR2D,5433
Abortive elongation of HIV-1 transcript in the absence of Tat	Reactome	REACT_6261	1	23	744	80837	0.00134408602151	0.000284523176268	0.197408802433	0.659674397886	5433	http://www.reactome.org/cgi-bin/eventbrowser_st_id?ST_ID=REACT_6261	hsa:5433,POLR2D,5433
Nitric oxide stimulates guanylate cyclase	Reactome	REACT_23862	1	23	744	80837	0.00134408602151	0.000284523176268	0.197408802433	0.659674397886	27345	http://www.reactome.org/cgi-bin/eventbrowser_st_id?ST_ID=REACT_23862	hsa:27345,KCNMB4,27345
RNA Polymerase III Transcription Termination	Reactome	REACT_63	1	23	744	80837	0.00134408602151	0.000284523176268	0.197408802433	0.659674397886	11128	http://www.reactome.org/cgi-bin/eventbrowser_st_id?ST_ID=REACT_63	hsa:11128,POLR3A,11128
Signaling by Leptin	Reactome	REACT_169118	1	23	744	80837	0.00134408602151	0.000284523176268	0.197408802433	0.659674397886	6774	http://www.reactome.org/cgi-bin/eventbrowser_st_id?ST_ID=REACT_169118	hsa:6774,STAT3,6774
Transport of Mature mRNA derived from an Intron-Containing Transcript	Reactome	REACT_1597	1	23	744	80837	0.00134408602151	0.000284523176268	0.197408802433	0.659674397886	1977	http://www.reactome.org/cgi-bin/eventbrowser_st_id?ST_ID=REACT_1597	hsa:1977,EIF4E,1977
Glycerophospholipid biosynthesis	Reactome	REACT_121401	2	88	744	80837	0.00268817204301	0.00108861041355	0.198357815717	0.659674397886	10400|23760	http://www.reactome.org/cgi-bin/eventbrowser_st_id?ST_ID=REACT_121401	hsa:10400,PEMT,10400|hsa:23760,PITPNB,23760
Anchoring of the basal body to the plasma membrane	Reactome	REACT_267965	2	88	744	80837	0.00268817204301	0.00108861041355	0.198357815717	0.659674397886	79867|55142	http://www.reactome.org/cgi-bin/eventbrowser_st_id?ST_ID=REACT_267965	hsa:79867,TCTN2,79867|hsa:55142,HAUS2,55142
Mitochondrial translation	Reactome	REACT_268551	2	89	744	80837	0.00268817204301	0.00110098098643	0.201671195031	0.659674397886	118487|10102	http://www.reactome.org/cgi-bin/eventbrowser_st_id?ST_ID=REACT_268551	hsa:118487,CHCHD1,118487|hsa:10102,TSFM,10102
Fanconi Anemia pathway	Reactome	REACT_18410	1	24	744	80837	0.00134408602151	0.00029689374915	0.204730403902	0.662555067485	2188	http://www.reactome.org/cgi-bin/eventbrowser_st_id?ST_ID=REACT_18410	hsa:2188,FANCF,2188
RNA Pol II CTD phosphorylation and interaction with CE	Reactome	REACT_975	1	25	744	80837	0.00134408602151	0.000309264322031	0.211985303351	0.665948943597	5433	http://www.reactome.org/cgi-bin/eventbrowser_st_id?ST_ID=REACT_975	hsa:5433,POLR2D,5433
ATF4 activates genes	Reactome	REACT_18355	1	25	744	80837	0.00134408602151	0.000309264322031	0.211985303351	0.665948943597	467	http://www.reactome.org/cgi-bin/eventbrowser_st_id?ST_ID=REACT_18355	hsa:467,ATF3,467
Downregulation of TGF-beta receptor signaling	Reactome	REACT_120727	1	25	744	80837	0.00134408602151	0.000309264322031	0.211985303351	0.665948943597	7514	http://www.reactome.org/cgi-bin/eventbrowser_st_id?ST_ID=REACT_120727	hsa:7514,XPO1,7514
Signaling by FGFR1 mutants	Reactome	REACT_120999	1	25	744	80837	0.00134408602151	0.000309264322031	0.211985303351	0.665948943597	6774	http://www.reactome.org/cgi-bin/eventbrowser_st_id?ST_ID=REACT_120999	hsa:6774,STAT3,6774
Activation of BH3-only proteins	Reactome	REACT_697	1	25	744	80837	0.00134408602151	0.000309264322031	0.211985303351	0.665948943597	5534	http://www.reactome.org/cgi-bin/eventbrowser_st_id?ST_ID=REACT_697	hsa:5534,PPP3R1,5534
RNA Polymerase III Transcription Initiation From Type 2 Promoter	Reactome	REACT_1036	1	26	744	80837	0.00134408602151	0.000321634894912	0.219174107647	0.668290992969	11128	http://www.reactome.org/cgi-bin/eventbrowser_st_id?ST_ID=REACT_1036	hsa:11128,POLR3A,11128
@@RNA Polymerase III Transcription Initiation From Type 1 Promoter	Reactome	REACT_347	1	27	744	80837	0.00134408602151	0.000334005467793	0.226297418139	0.668332761182	11128	http://www.reactome.org/cgi-bin/eventbrowser_st_id?ST_ID=REACT_347	hsa:11128,POLR3A,11128
@@RNA Polymerase III Transcription Initiation From Type 3 Promoter	Reactome	REACT_571	1	28	744	80837	0.00134408602151	0.000346376040674	0.233355830717	0.669905854166	11128	http://www.reactome.org/cgi-bin/eventbrowser_st_id?ST_ID=REACT_571	hsa:11128,POLR3A,11128
DARPP-32 events	Reactome	REACT_15334	1	26	744	80837	0.00134408602151	0.000321634894912	0.219174107647	0.668290992969	5534	http://www.reactome.org/cgi-bin/eventbrowser_st_id?ST_ID=REACT_15334	hsa:5534,PPP3R1,5534
mTOR signalling	Reactome	REACT_6838	1	27	744	80837	0.00134408602151	0.000334005467793	0.226297418139	0.668332761182	1977	http://www.reactome.org/cgi-bin/eventbrowser_st_id?ST_ID=REACT_6838	hsa:1977,EIF4E,1977
Formation of transcription-coupled NER (TC-NER) repair complex	Reactome	REACT_1941	1	27	744	80837	0.00134408602151	0.000334005467793	0.226297418139	0.668332761182	5433	http://www.reactome.org/cgi-bin/eventbrowser_st_id?ST_ID=REACT_1941	hsa:5433,POLR2D,5433
Transport of Mature Transcript to Cytoplasm	Reactome	REACT_1281	1	27	744	80837	0.00134408602151	0.000334005467793	0.226297418139	0.668332761182	1977	http://www.reactome.org/cgi-bin/eventbrowser_st_id?ST_ID=REACT_1281	hsa:1977,EIF4E,1977
mRNA Capping	Reactome	REACT_1470	1	27	744	80837	0.00134408602151	0.000334005467793	0.226297418139	0.668332761182	5433	http://www.reactome.org/cgi-bin/eventbrowser_st_id?ST_ID=REACT_1470	hsa:5433,POLR2D,5433
Keratan sulfate biosynthesis	Reactome	REACT_121120	1	27	744	80837	0.00134408602151	0.000334005467793	0.226297418139	0.668332761182	6487	http://www.reactome.org/cgi-bin/eventbrowser_st_id?ST_ID=REACT_121120	hsa:6487,ST3GAL3,6487
Interleukin receptor SHC signaling	Reactome	REACT_23891	1	27	744	80837	0.00134408602151	0.000334005467793	0.226297418139	0.668332761182	5293	http://www.reactome.org/cgi-bin/eventbrowser_st_id?ST_ID=REACT_23891	hsa:5293,PIK3CD,5293
Dual incision reaction in TC-NER	Reactome	REACT_2222	1	27	744	80837	0.00134408602151	0.000334005467793	0.226297418139	0.668332761182	5433	http://www.reactome.org/cgi-bin/eventbrowser_st_id?ST_ID=REACT_2222	hsa:5433,POLR2D,5433
PERK regulates gene expression	Reactome	REACT_18277	1	28	744	80837	0.00134408602151	0.000346376040674	0.233355830717	0.669905854166	467	http://www.reactome.org/cgi-bin/eventbrowser_st_id?ST_ID=REACT_18277	hsa:467,ATF3,467
RNA Polymerase I Promoter Escape	Reactome	REACT_1913	1	28	744	80837	0.00134408602151	0.000346376040674	0.233355830717	0.669905854166	25885	http://www.reactome.org/cgi-bin/eventbrowser_st_id?ST_ID=REACT_1913	hsa:25885,POLR1A,25885
PKB-mediated events	Reactome	REACT_456	1	28	744	80837	0.00134408602151	0.000346376040674	0.233355830717	0.669905854166	1977	http://www.reactome.org/cgi-bin/eventbrowser_st_id?ST_ID=REACT_456	hsa:1977,EIF4E,1977
FCERI mediated Ca+2 mobilization	Reactome	REACT_163834	1	29	744	80837	0.00134408602151	0.000358746613556	0.240349935851	0.671599091413	5534	http://www.reactome.org/cgi-bin/eventbrowser_st_id?ST_ID=REACT_163834	hsa:5534,PPP3R1,5534
Rev-mediated nuclear export of HIV RNA	Reactome	REACT_6190	1	29	744	80837	0.00134408602151	0.000358746613556	0.240349935851	0.671599091413	7514	http://www.reactome.org/cgi-bin/eventbrowser_st_id?ST_ID=REACT_6190	hsa:7514,XPO1,7514
RNA Polymerase I Transcription Termination	Reactome	REACT_1074	1	29	744	80837	0.00134408602151	0.000358746613556	0.240349935851	0.671599091413	25885	http://www.reactome.org/cgi-bin/eventbrowser_st_id?ST_ID=REACT_1074	hsa:25885,POLR1A,25885
PIWI-interacting RNA (piRNA) biogenesis	Reactome	REACT_267790	1	29	744	80837	0.00134408602151	0.000358746613556	0.240349935851	0.671599091413	5433	http://www.reactome.org/cgi-bin/eventbrowser_st_id?ST_ID=REACT_267790	hsa:5433,POLR2D,5433
RNA Polymerase I Promoter Clearance	Reactome	REACT_1974	2	101	744	80837	0.00268817204301	0.001249427861	0.241817007184	0.671599091413	25885|1108	http://www.reactome.org/cgi-bin/eventbrowser_st_id?ST_ID=REACT_1974	hsa:25885,POLR1A,25885|hsa:1108,CHD4,1108
L13a-mediated translational silencing of Ceruloplasmin expression	Reactome	REACT_79	2	102	744	80837	0.00268817204301	0.00126179843389	0.245183820116	0.671599091413	6158|1977	http://www.reactome.org/cgi-bin/eventbrowser_st_id?ST_ID=REACT_79	hsa:6158,RPL28,6158|hsa:1977,EIF4E,1977
Metabolism of amino acids and derivatives	Reactome	REACT_13	3	185	744	80837	0.00403225806452	0.00228855598303	0.24617425935	0.671599091413	1735|1728|5718	http://www.reactome.org/cgi-bin/eventbrowser_st_id?ST_ID=REACT_13	hsa:1735,DIO3,1735|hsa:1728,NQO1,1728|hsa:5718,PSMD12,5718
Pausing and recovery of Tat-mediated HIV elongation	Reactome	REACT_6143	1	30	744	80837	0.00134408602151	0.000371117186437	0.247280318651	0.671599091413	5433	http://www.reactome.org/cgi-bin/eventbrowser_st_id?ST_ID=REACT_6143	hsa:5433,POLR2D,5433
Tight junction interactions	Reactome	REACT_19373	1	30	744	80837	0.00134408602151	0.000371117186437	0.247280318651	0.671599091413	50848	http://www.reactome.org/cgi-bin/eventbrowser_st_id?ST_ID=REACT_19373	hsa:50848,F11R,50848
Tat-mediated HIV elongation arrest and recovery	Reactome	REACT_6344	1	30	744	80837	0.00134408602151	0.000371117186437	0.247280318651	0.671599091413	5433	http://www.reactome.org/cgi-bin/eventbrowser_st_id?ST_ID=REACT_6344	hsa:5433,POLR2D,5433
GTP hydrolysis and joining of the 60S ribosomal subunit	Reactome	REACT_2085	2	103	744	80837	0.00268817204301	0.00127416900677	0.248552361763	0.671599091413	6158|1977	http://www.reactome.org/cgi-bin/eventbrowser_st_id?ST_ID=REACT_2085	hsa:6158,RPL28,6158|hsa:1977,EIF4E,1977
RNA Polymerase I Transcription	Reactome	REACT_1309	2	103	744	80837	0.00268817204301	0.00127416900677	0.248552361763	0.671599091413	25885|1108	http://www.reactome.org/cgi-bin/eventbrowser_st_id?ST_ID=REACT_1309	hsa:25885,POLR1A,25885|hsa:1108,CHD4,1108
Formation of the HIV-1 Early Elongation Complex	Reactome	REACT_6319	1	31	744	80837	0.00134408602151	0.000383487759318	0.254147558908	0.67199417205	5433	http://www.reactome.org/cgi-bin/eventbrowser_st_id?ST_ID=REACT_6319	hsa:5433,POLR2D,5433
Pausing and recovery of HIV elongation	Reactome	REACT_6244	1	31	744	80837	0.00134408602151	0.000383487759318	0.254147558908	0.67199417205	5433	http://www.reactome.org/cgi-bin/eventbrowser_st_id?ST_ID=REACT_6244	hsa:5433,POLR2D,5433
TGF-beta receptor signaling activates SMADs	Reactome	REACT_120850	1	31	744	80837	0.00134408602151	0.000383487759318	0.254147558908	0.67199417205	7514	http://www.reactome.org/cgi-bin/eventbrowser_st_id?ST_ID=REACT_120850	hsa:7514,XPO1,7514
Formation of the Early Elongation Complex	Reactome	REACT_846	1	31	744	80837	0.00134408602151	0.000383487759318	0.254147558908	0.67199417205	5433	http://www.reactome.org/cgi-bin/eventbrowser_st_id?ST_ID=REACT_846	hsa:5433,POLR2D,5433
Antigen activates B Cell Receptor (BCR) leading to generation of second messengers	Reactome	REACT_118700	1	31	744	80837	0.00134408602151	0.000383487759318	0.254147558908	0.67199417205	5293	http://www.reactome.org/cgi-bin/eventbrowser_st_id?ST_ID=REACT_118700	hsa:5293,PIK3CD,5293
HIV elongation arrest and recovery	Reactome	REACT_6259	1	31	744	80837	0.00134408602151	0.000383487759318	0.254147558908	0.67199417205	5433	http://www.reactome.org/cgi-bin/eventbrowser_st_id?ST_ID=REACT_6259	hsa:5433,POLR2D,5433
Interactions of Rev with host cellular proteins	Reactome	REACT_6916	1	31	744	80837	0.00134408602151	0.000383487759318	0.254147558908	0.67199417205	7514	http://www.reactome.org/cgi-bin/eventbrowser_st_id?ST_ID=REACT_6916	hsa:7514,XPO1,7514
Keratan sulfate/keratin metabolism	Reactome	REACT_121288	1	33	744	80837	0.00134408602151	0.000408228905081	0.267694904662	0.680056164144	6487	http://www.reactome.org/cgi-bin/eventbrowser_st_id?ST_ID=REACT_121288	hsa:6487,ST3GAL3,6487
Synthesis of PIPs at the plasma membrane	Reactome	REACT_121025	1	33	744	80837	0.00134408602151	0.000408228905081	0.267694904662	0.680056164144	5293	http://www.reactome.org/cgi-bin/eventbrowser_st_id?ST_ID=REACT_121025	hsa:5293,PIK3CD,5293
Sialic acid metabolism	Reactome	REACT_264366	1	33	744	80837	0.00134408602151	0.000408228905081	0.267694904662	0.680056164144	6487	http://www.reactome.org/cgi-bin/eventbrowser_st_id?ST_ID=REACT_264366	hsa:6487,ST3GAL3,6487
deactivation of the beta-catenin transactivating complex	Reactome	REACT_264178	1	33	744	80837	0.00134408602151	0.000408228905081	0.267694904662	0.680056164144	7514	http://www.reactome.org/cgi-bin/eventbrowser_st_id?ST_ID=REACT_264178	hsa:7514,XPO1,7514
Cell Cycle, Mitotic	Reactome	REACT_152	6	471	744	80837	0.00806451612903	0.00582653982706	0.270876595191	0.680056164144	55920|5718|9918|10726|7514|55142	http://www.reactome.org/cgi-bin/eventbrowser_st_id?ST_ID=REACT_152	hsa:55920,RCC2,55920|hsa:5718,PSMD12,5718|hsa:9918,NCAPD2,9918|hsa:10726,NUDC,10726|hsa:7514,XPO1,7514|hsa:55142,HAUS2,55142
Eukaryotic Translation Initiation	Reactome	REACT_2159	2	110	744	80837	0.00268817204301	0.00136076301694	0.272155111113	0.680056164144	6158|1977	http://www.reactome.org/cgi-bin/eventbrowser_st_id?ST_ID=REACT_2159	hsa:6158,RPL28,6158|hsa:1977,EIF4E,1977
Signaling by Interleukins	Reactome	REACT_22232	2	110	744	80837	0.00268817204301	0.00136076301694	0.272155111113	0.680056164144	6774|5293	http://www.reactome.org/cgi-bin/eventbrowser_st_id?ST_ID=REACT_22232	hsa:6774,STAT3,6774|hsa:5293,PIK3CD,5293
Cap-dependent Translation Initiation	Reactome	REACT_2099	2	110	744	80837	0.00268817204301	0.00136076301694	0.272155111113	0.680056164144	6158|1977	http://www.reactome.org/cgi-bin/eventbrowser_st_id?ST_ID=REACT_2099	hsa:6158,RPL28,6158|hsa:1977,EIF4E,1977
NOD1/2 Signaling Pathway	Reactome	REACT_75776	1	35	744	80837	0.00134408602151	0.000432970050843	0.280996506934	0.685040588827	841	http://www.reactome.org/cgi-bin/eventbrowser_st_id?ST_ID=REACT_75776	hsa:841,CASP8,841
RNA Polymerase III Transcription Initiation	Reactome	REACT_281	1	35	744	80837	0.00134408602151	0.000432970050843	0.280996506934	0.685040588827	11128	http://www.reactome.org/cgi-bin/eventbrowser_st_id?ST_ID=REACT_281	hsa:11128,POLR3A,11128
Gamma carboxylation, hypusine formation and arylsulfatase activation	Reactome	REACT_1069	1	35	744	80837	0.00134408602151	0.000432970050843	0.280996506934	0.685040588827	2677	http://www.reactome.org/cgi-bin/eventbrowser_st_id?ST_ID=REACT_1069	hsa:2677,GGCX,2677
DNA Repair	Reactome	REACT_216	2	113	744	80837	0.00268817204301	0.00139787473558	0.282267089033	0.686453995913	5433|2188	http://www.reactome.org/cgi-bin/eventbrowser_st_id?ST_ID=REACT_216	hsa:5433,POLR2D,5433|hsa:2188,FANCF,2188
Apoptotic cleavage of cellular proteins	Reactome	REACT_107	1	36	744	80837	0.00134408602151	0.000445340623724	0.287556548614	0.686453995913	841	http://www.reactome.org/cgi-bin/eventbrowser_st_id?ST_ID=REACT_107	hsa:841,CASP8,841
Defective ALG14 causes congenital myasthenic syndrome (ALG14-CMS)	Reactome	REACT_268645	2	118	744	80837	0.00268817204301	0.00145972759999	0.29908906571	0.690856145714	9761|6487	http://www.reactome.org/cgi-bin/eventbrowser_st_id?ST_ID=REACT_268645	hsa:9761,MLEC,9761|hsa:6487,ST3GAL3,6487
Defective ALG3 causes ALG3-CDG (CDG-1d)	Reactome	REACT_268185	2	118	744	80837	0.00268817204301	0.00145972759999	0.29908906571	0.690856145714	9761|6487	http://www.reactome.org/cgi-bin/eventbrowser_st_id?ST_ID=REACT_268185	hsa:9761,MLEC,9761|hsa:6487,ST3GAL3,6487
Defective ALG8 causes ALG8-CDG (CDG-1h)	Reactome	REACT_268459	2	118	744	80837	0.00268817204301	0.00145972759999	0.29908906571	0.690856145714	9761|6487	http://www.reactome.org/cgi-bin/eventbrowser_st_id?ST_ID=REACT_268459	hsa:9761,MLEC,9761|hsa:6487,ST3GAL3,6487
Defective RFT1 causes RFT1-CDG (CDG-1n)	Reactome	REACT_268458	2	118	744	80837	0.00268817204301	0.00145972759999	0.29908906571	0.690856145714	9761|6487	http://www.reactome.org/cgi-bin/eventbrowser_st_id?ST_ID=REACT_268458	hsa:9761,MLEC,9761|hsa:6487,ST3GAL3,6487
Defective MGAT2 causes MGAT2-CDG (CDG-2a)	Reactome	REACT_268600	2	118	744	80837	0.00268817204301	0.00145972759999	0.29908906571	0.690856145714	9761|6487	http://www.reactome.org/cgi-bin/eventbrowser_st_id?ST_ID=REACT_268600	hsa:9761,MLEC,9761|hsa:6487,ST3GAL3,6487
Defective ALG9 causes ALG9-CDG (CDG-1l)	Reactome	REACT_268015	2	118	744	80837	0.00268817204301	0.00145972759999	0.29908906571	0.690856145714	9761|6487	http://www.reactome.org/cgi-bin/eventbrowser_st_id?ST_ID=REACT_268015	hsa:9761,MLEC,9761|hsa:6487,ST3GAL3,6487
Defective MPDU1 causes MPDU1-CDG (CDG-1f)	Reactome	REACT_268619	2	118	744	80837	0.00268817204301	0.00145972759999	0.29908906571	0.690856145714	9761|6487	http://www.reactome.org/cgi-bin/eventbrowser_st_id?ST_ID=REACT_268619	hsa:9761,MLEC,9761|hsa:6487,ST3GAL3,6487
Defective MOGS causes MOGS-CDG (CDG-2b)	Reactome	REACT_267905	2	118	744	80837	0.00268817204301	0.00145972759999	0.29908906571	0.690856145714	9761|6487	http://www.reactome.org/cgi-bin/eventbrowser_st_id?ST_ID=REACT_267905	hsa:9761,MLEC,9761|hsa:6487,ST3GAL3,6487
Defective ALG6 causes ALG6-CDG (CDG-1c)	Reactome	REACT_267765	2	118	744	80837	0.00268817204301	0.00145972759999	0.29908906571	0.690856145714	9761|6487	http://www.reactome.org/cgi-bin/eventbrowser_st_id?ST_ID=REACT_267765	hsa:9761,MLEC,9761|hsa:6487,ST3GAL3,6487
Defective MAN1B1 causes MRT15	Reactome	REACT_268813	2	118	744	80837	0.00268817204301	0.00145972759999	0.29908906571	0.690856145714	9761|6487	http://www.reactome.org/cgi-bin/eventbrowser_st_id?ST_ID=REACT_268813	hsa:9761,MLEC,9761|hsa:6487,ST3GAL3,6487
Defective ALG2 causes ALG2-CDG (CDG-1i)	Reactome	REACT_268833	2	118	744	80837	0.00268817204301	0.00145972759999	0.29908906571	0.690856145714	9761|6487	http://www.reactome.org/cgi-bin/eventbrowser_st_id?ST_ID=REACT_268833	hsa:9761,MLEC,9761|hsa:6487,ST3GAL3,6487
Defective ALG12 causes ALG12-CDG (CDG-1g)	Reactome	REACT_267773	2	118	744	80837	0.00268817204301	0.00145972759999	0.29908906571	0.690856145714	9761|6487	http://www.reactome.org/cgi-bin/eventbrowser_st_id?ST_ID=REACT_267773	hsa:9761,MLEC,9761|hsa:6487,ST3GAL3,6487
Diseases associated with N-glycosylation of proteins	Reactome	REACT_267875	2	118	744	80837	0.00268817204301	0.00145972759999	0.29908906571	0.690856145714	9761|6487	http://www.reactome.org/cgi-bin/eventbrowser_st_id?ST_ID=REACT_267875	hsa:9761,MLEC,9761|hsa:6487,ST3GAL3,6487
Defective ALG1 causes ALG1-CDG (CDG-1k)	Reactome	REACT_268144	2	118	744	80837	0.00268817204301	0.00145972759999	0.29908906571	0.690856145714	9761|6487	http://www.reactome.org/cgi-bin/eventbrowser_st_id?ST_ID=REACT_268144	hsa:9761,MLEC,9761|hsa:6487,ST3GAL3,6487
Asparagine N-linked glycosylation	Reactome	REACT_22426	2	118	744	80837	0.00268817204301	0.00145972759999	0.29908906571	0.690856145714	9761|6487	http://www.reactome.org/cgi-bin/eventbrowser_st_id?ST_ID=REACT_22426	hsa:9761,MLEC,9761|hsa:6487,ST3GAL3,6487
Defective ALG11 causes ALG11-CDG (CDG-1p)	Reactome	REACT_268132	2	118	744	80837	0.00268817204301	0.00145972759999	0.29908906571	0.690856145714	9761|6487	http://www.reactome.org/cgi-bin/eventbrowser_st_id?ST_ID=REACT_268132	hsa:9761,MLEC,9761|hsa:6487,ST3GAL3,6487
Defective DPAGT1 causes DPAGT1-CDG (CDG-1j) and CMSTA2	Reactome	REACT_268849	2	118	744	80837	0.00268817204301	0.00145972759999	0.29908906571	0.690856145714	9761|6487	http://www.reactome.org/cgi-bin/eventbrowser_st_id?ST_ID=REACT_268849	hsa:9761,MLEC,9761|hsa:6487,ST3GAL3,6487
Cellular response to heat stress	Reactome	REACT_263897	1	38	744	80837	0.00134408602151	0.000470081769487	0.300497857559	0.6914399994	2288	http://www.reactome.org/cgi-bin/eventbrowser_st_id?ST_ID=REACT_263897	hsa:2288,FKBP4,2288
Viral Messenger RNA Synthesis	Reactome	REACT_6354	1	38	744	80837	0.00134408602151	0.000470081769487	0.300497857559	0.6914399994	5433	http://www.reactome.org/cgi-bin/eventbrowser_st_id?ST_ID=REACT_6354	hsa:5433,POLR2D,5433
Late Phase of HIV Life Cycle	Reactome	REACT_6361	2	120	744	80837	0.00268817204301	0.00148446874575	0.305801149539	0.696035286151	5433|7514	http://www.reactome.org/cgi-bin/eventbrowser_st_id?ST_ID=REACT_6361	hsa:5433,POLR2D,5433|hsa:7514,XPO1,7514
HIV Infection	Reactome	REACT_6185	3	210	744	80837	0.00403225806452	0.00259782030506	0.307670228537	0.697132143668	5433|7514|5718	http://www.reactome.org/cgi-bin/eventbrowser_st_id?ST_ID=REACT_6185	hsa:5433,POLR2D,5433|hsa:7514,XPO1,7514|hsa:5718,PSMD12,5718
G2/M Transition	Reactome	REACT_2203	2	121	744	80837	0.00268817204301	0.00149683931863	0.309152677065	0.697132143668	7514|55142	http://www.reactome.org/cgi-bin/eventbrowser_st_id?ST_ID=REACT_2203	hsa:7514,XPO1,7514|hsa:55142,HAUS2,55142
Influenza Viral RNA Transcription and Replication	Reactome	REACT_6152	2	122	744	80837	0.00268817204301	0.00150920989151	0.312500896864	0.697132143668	6158|5433	http://www.reactome.org/cgi-bin/eventbrowser_st_id?ST_ID=REACT_6152	hsa:6158,RPL28,6158|hsa:5433,POLR2D,5433
Host Interactions of HIV factors	Reactome	REACT_6288	2	122	744	80837	0.00268817204301	0.00150920989151	0.312500896864	0.697132143668	7514|5718	http://www.reactome.org/cgi-bin/eventbrowser_st_id?ST_ID=REACT_6288	hsa:7514,XPO1,7514|hsa:5718,PSMD12,5718
RNA Polymerase III Abortive And Retractive Initiation	Reactome	REACT_22339	1	40	744	80837	0.00134408602151	0.000494822915249	0.313204401962	0.697132143668	11128	http://www.reactome.org/cgi-bin/eventbrowser_st_id?ST_ID=REACT_22339	hsa:11128,POLR3A,11128
Formation of HIV-1 elongation complex containing HIV-1 Tat	Reactome	REACT_6346	1	40	744	80837	0.00134408602151	0.000494822915249	0.313204401962	0.697132143668	5433	http://www.reactome.org/cgi-bin/eventbrowser_st_id?ST_ID=REACT_6346	hsa:5433,POLR2D,5433
Signaling by FGFR mutants	Reactome	REACT_121398	1	40	744	80837	0.00134408602151	0.000494822915249	0.313204401962	0.697132143668	6774	http://www.reactome.org/cgi-bin/eventbrowser_st_id?ST_ID=REACT_121398	hsa:6774,STAT3,6774
Tat-mediated elongation of the HIV-1 transcript	Reactome	REACT_6162	1	40	744	80837	0.00134408602151	0.000494822915249	0.313204401962	0.697132143668	5433	http://www.reactome.org/cgi-bin/eventbrowser_st_id?ST_ID=REACT_6162	hsa:5433,POLR2D,5433
RNA Polymerase III Transcription	Reactome	REACT_1371	1	40	744	80837	0.00134408602151	0.000494822915249	0.313204401962	0.697132143668	11128	http://www.reactome.org/cgi-bin/eventbrowser_st_id?ST_ID=REACT_1371	hsa:11128,POLR3A,11128
HIV Transcription Elongation	Reactome	REACT_6274	1	40	744	80837	0.00134408602151	0.000494822915249	0.313204401962	0.697132143668	5433	http://www.reactome.org/cgi-bin/eventbrowser_st_id?ST_ID=REACT_6274	hsa:5433,POLR2D,5433
Mitotic G2-G2/M phases	Reactome	REACT_21391	2	123	744	80837	0.00268817204301	0.00152158046439	0.31584559073	0.698023620778	7514|55142	http://www.reactome.org/cgi-bin/eventbrowser_st_id?ST_ID=REACT_21391	hsa:7514,XPO1,7514|hsa:55142,HAUS2,55142
Formation of HIV elongation complex in the absence of HIV Tat	Reactome	REACT_22201	1	41	744	80837	0.00134408602151	0.00050719348813	0.319470969596	0.698023620778	5433	http://www.reactome.org/cgi-bin/eventbrowser_st_id?ST_ID=REACT_22201	hsa:5433,POLR2D,5433
RNA Polymerase II Transcription Elongation	Reactome	REACT_833	1	41	744	80837	0.00134408602151	0.00050719348813	0.319470969596	0.698023620778	5433	http://www.reactome.org/cgi-bin/eventbrowser_st_id?ST_ID=REACT_833	hsa:5433,POLR2D,5433
Formation of RNA Pol II elongation complex	Reactome	REACT_1845	1	41	744	80837	0.00134408602151	0.00050719348813	0.319470969596	0.698023620778	5433	http://www.reactome.org/cgi-bin/eventbrowser_st_id?ST_ID=REACT_1845	hsa:5433,POLR2D,5433
misspliced LRP5 mutants have enhanced beta-catenin-dependent signaling	Reactome	REACT_264594	3	216	744	80837	0.00403225806452	0.00267204374235	0.322563910697	0.698023620778	7514|83999|5718	http://www.reactome.org/cgi-bin/eventbrowser_st_id?ST_ID=REACT_264594	hsa:7514,XPO1,7514|hsa:83999,KREMEN1,83999|hsa:5718,PSMD12,5718
RNF mutants show enhanced WNT signaling and proliferation	Reactome	REACT_264378	3	216	744	80837	0.00403225806452	0.00267204374235	0.322563910697	0.698023620778	7514|83999|5718	http://www.reactome.org/cgi-bin/eventbrowser_st_id?ST_ID=REACT_264378	hsa:7514,XPO1,7514|hsa:83999,KREMEN1,83999|hsa:5718,PSMD12,5718
TCF dependent signaling in response to WNT	Reactome	REACT_264596	3	216	744	80837	0.00403225806452	0.00267204374235	0.322563910697	0.698023620778	7514|83999|5718	http://www.reactome.org/cgi-bin/eventbrowser_st_id?ST_ID=REACT_264596	hsa:7514,XPO1,7514|hsa:83999,KREMEN1,83999|hsa:5718,PSMD12,5718
XAV939 inhibits tankyrase, stabilizing AXIN	Reactome	REACT_264356	3	216	744	80837	0.00403225806452	0.00267204374235	0.322563910697	0.698023620778	7514|83999|5718	http://www.reactome.org/cgi-bin/eventbrowser_st_id?ST_ID=REACT_264356	hsa:7514,XPO1,7514|hsa:83999,KREMEN1,83999|hsa:5718,PSMD12,5718
RNA Polymerase II Transcription Initiation	Reactome	REACT_1851	1	42	744	80837	0.00134408602151	0.000519564061012	0.325680434989	0.698023620778	5433	http://www.reactome.org/cgi-bin/eventbrowser_st_id?ST_ID=REACT_1851	hsa:5433,POLR2D,5433
Iron uptake and transport	Reactome	REACT_25060	1	42	744	80837	0.00134408602151	0.000519564061012	0.325680434989	0.698023620778	113235	http://www.reactome.org/cgi-bin/eventbrowser_st_id?ST_ID=REACT_25060	hsa:113235,SLC46A1,113235
HIV Transcription Initiation	Reactome	REACT_6332	1	42	744	80837	0.00134408602151	0.000519564061012	0.325680434989	0.698023620778	5433	http://www.reactome.org/cgi-bin/eventbrowser_st_id?ST_ID=REACT_6332	hsa:5433,POLR2D,5433
RNA Polymerase II HIV Promoter Escape	Reactome	REACT_6253	1	42	744	80837	0.00134408602151	0.000519564061012	0.325680434989	0.698023620778	5433	http://www.reactome.org/cgi-bin/eventbrowser_st_id?ST_ID=REACT_6253	hsa:5433,POLR2D,5433
RNA Polymerase II Transcription Initiation And Promoter Clearance	Reactome	REACT_834	1	42	744	80837	0.00134408602151	0.000519564061012	0.325680434989	0.698023620778	5433	http://www.reactome.org/cgi-bin/eventbrowser_st_id?ST_ID=REACT_834	hsa:5433,POLR2D,5433
RNA Polymerase II Promoter Escape	Reactome	REACT_2089	1	42	744	80837	0.00134408602151	0.000519564061012	0.325680434989	0.698023620778	5433	http://www.reactome.org/cgi-bin/eventbrowser_st_id?ST_ID=REACT_2089	hsa:5433,POLR2D,5433
tRNA Aminoacylation	Reactome	REACT_15482	1	42	744	80837	0.00134408602151	0.000519564061012	0.325680434989	0.698023620778	55157	http://www.reactome.org/cgi-bin/eventbrowser_st_id?ST_ID=REACT_15482	hsa:55157,DARS2,55157
RNA Polymerase II Transcription Pre-Initiation And Promoter Opening	Reactome	REACT_1655	1	42	744	80837	0.00134408602151	0.000519564061012	0.325680434989	0.698023620778	5433	http://www.reactome.org/cgi-bin/eventbrowser_st_id?ST_ID=REACT_1655	hsa:5433,POLR2D,5433
Signaling by Wnt	Reactome	REACT_11045	4	313	744	80837	0.00537634408602	0.00387198931183	0.328191097591	0.698023620778	5718|7514|83999|5534	http://www.reactome.org/cgi-bin/eventbrowser_st_id?ST_ID=REACT_11045	hsa:5718,PSMD12,5718|hsa:7514,XPO1,7514|hsa:83999,KREMEN1,83999|hsa:5534,PPP3R1,5534
Signaling by SCF-KIT	Reactome	REACT_111040	2	127	744	80837	0.00268817204301	0.00157106275592	0.329184890053	0.698023620778	6774|5293	http://www.reactome.org/cgi-bin/eventbrowser_st_id?ST_ID=REACT_111040	hsa:6774,STAT3,6774|hsa:5293,PIK3CD,5293
Ion transport by P-type ATPases	Reactome	REACT_25149	1	43	744	80837	0.00134408602151	0.000531934633893	0.331833317772	0.698023620778	476	http://www.reactome.org/cgi-bin/eventbrowser_st_id?ST_ID=REACT_25149	hsa:476,ATP1A1,476
Pyruvate metabolism and Citric Acid (TCA) cycle	Reactome	REACT_1046	1	43	744	80837	0.00134408602151	0.000531934633893	0.331833317772	0.698023620778	55066	http://www.reactome.org/cgi-bin/eventbrowser_st_id?ST_ID=REACT_1046	hsa:55066,PDPR,55066
Transcription-coupled NER (TC-NER)	Reactome	REACT_1628	1	44	744	80837	0.00134408602151	0.000544305206774	0.337930132857	0.70311678399	5433	http://www.reactome.org/cgi-bin/eventbrowser_st_id?ST_ID=REACT_1628	hsa:5433,POLR2D,5433
HIV Life Cycle	Reactome	REACT_6256	2	131	744	80837	0.00268817204301	0.00162054504744	0.342451396949	0.708631758711	5433|7514	http://www.reactome.org/cgi-bin/eventbrowser_st_id?ST_ID=REACT_6256	hsa:5433,POLR2D,5433|hsa:7514,XPO1,7514
Interleukin-2 signaling	Reactome	REACT_27283	1	45	744	80837	0.00134408602151	0.000556675779655	0.343971390475	0.708631758711	5293	http://www.reactome.org/cgi-bin/eventbrowser_st_id?ST_ID=REACT_27283	hsa:5293,PIK3CD,5293
XBP1(S) activates chaperone genes	Reactome	REACT_18273	1	45	744	80837	0.00134408602151	0.000556675779655	0.343971390475	0.708631758711	6745	http://www.reactome.org/cgi-bin/eventbrowser_st_id?ST_ID=REACT_18273	hsa:6745,SSR1,6745
Pre-NOTCH Expression and Processing	Reactome	REACT_118744	1	45	744	80837	0.00134408602151	0.000556675779655	0.343971390475	0.708631758711	6487	http://www.reactome.org/cgi-bin/eventbrowser_st_id?ST_ID=REACT_118744	hsa:6487,ST3GAL3,6487
IRE1alpha activates chaperones	Reactome	REACT_18368	1	47	744	80837	0.00134408602151	0.000581416925418	0.355889251094	0.716583962973	6745	http://www.reactome.org/cgi-bin/eventbrowser_st_id?ST_ID=REACT_18368	hsa:6745,SSR1,6745
G beta:gamma signalling through PI3Kgamma	Reactome	REACT_19290	1	47	744	80837	0.00134408602151	0.000581416925418	0.355889251094	0.716583962973	5293	http://www.reactome.org/cgi-bin/eventbrowser_st_id?ST_ID=REACT_19290	hsa:5293,PIK3CD,5293
Organelle biogenesis and maintenance	Reactome	REACT_264135	4	329	744	80837	0.00537634408602	0.00406991847792	0.361079825814	0.719294274018	79867|118487|55142|10102	http://www.reactome.org/cgi-bin/eventbrowser_st_id?ST_ID=REACT_264135	hsa:79867,TCTN2,79867|hsa:118487,CHCHD1,118487|hsa:55142,HAUS2,55142|hsa:10102,TSFM,10102
Interleukin-3, 5 and GM-CSF signaling	Reactome	REACT_23837	1	48	744	80837	0.00134408602151	0.000593787498299	0.36176685154	0.719294274018	5293	http://www.reactome.org/cgi-bin/eventbrowser_st_id?ST_ID=REACT_23837	hsa:5293,PIK3CD,5293
Cross-presentation of soluble exogenous antigens (endosomes)	Reactome	REACT_111056	1	48	744	80837	0.00134408602151	0.000593787498299	0.36176685154	0.719294274018	5718	http://www.reactome.org/cgi-bin/eventbrowser_st_id?ST_ID=REACT_111056	hsa:5718,PSMD12,5718
Deadenylation-dependent mRNA decay	Reactome	REACT_20639	1	49	744	80837	0.00134408602151	0.00060615807118	0.367590889494	0.723055431842	1977	http://www.reactome.org/cgi-bin/eventbrowser_st_id?ST_ID=REACT_20639	hsa:1977,EIF4E,1977
Regulation of activated PAK-2p34 by proteasome mediated degradation	Reactome	REACT_13464	1	49	744	80837	0.00134408602151	0.00060615807118	0.367590889494	0.723055431842	5718	http://www.reactome.org/cgi-bin/eventbrowser_st_id?ST_ID=REACT_13464	hsa:5718,PSMD12,5718
Nucleotide Excision Repair	Reactome	REACT_1826	1	49	744	80837	0.00134408602151	0.00060615807118	0.367590889494	0.723055431842	5433	http://www.reactome.org/cgi-bin/eventbrowser_st_id?ST_ID=REACT_1826	hsa:5433,POLR2D,5433
Ubiquitin-dependent degradation of Cyclin D1	Reactome	REACT_4	1	50	744	80837	0.00134408602151	0.000618528644062	0.373361852419	0.72418413038	5718	http://www.reactome.org/cgi-bin/eventbrowser_st_id?ST_ID=REACT_4	hsa:5718,PSMD12,5718
Regulation of Apoptosis	Reactome	REACT_13648	1	50	744	80837	0.00134408602151	0.000618528644062	0.373361852419	0.72418413038	5718	http://www.reactome.org/cgi-bin/eventbrowser_st_id?ST_ID=REACT_13648	hsa:5718,PSMD12,5718
CDK-mediated phosphorylation and removal of Cdc6	Reactome	REACT_1221	1	50	744	80837	0.00134408602151	0.000618528644062	0.373361852419	0.72418413038	5718	http://www.reactome.org/cgi-bin/eventbrowser_st_id?ST_ID=REACT_1221	hsa:5718,PSMD12,5718
Apoptotic execution phase	Reactome	REACT_995	1	50	744	80837	0.00134408602151	0.000618528644062	0.373361852419	0.72418413038	841	http://www.reactome.org/cgi-bin/eventbrowser_st_id?ST_ID=REACT_995	hsa:841,CASP8,841
GPVI-mediated activation cascade	Reactome	REACT_1695	1	50	744	80837	0.00134408602151	0.000618528644062	0.373361852419	0.72418413038	5293	http://www.reactome.org/cgi-bin/eventbrowser_st_id?ST_ID=REACT_1695	hsa:5293,PIK3CD,5293
Ubiquitin-dependent degradation of Cyclin D	Reactome	REACT_938	1	50	744	80837	0.00134408602151	0.000618528644062	0.373361852419	0.72418413038	5718	http://www.reactome.org/cgi-bin/eventbrowser_st_id?ST_ID=REACT_938	hsa:5718,PSMD12,5718
G-protein beta:gamma signalling	Reactome	REACT_19388	1	50	744	80837	0.00134408602151	0.000618528644062	0.373361852419	0.72418413038	5293	http://www.reactome.org/cgi-bin/eventbrowser_st_id?ST_ID=REACT_19388	hsa:5293,PIK3CD,5293
Signaling by WNT in cancer	Reactome	REACT_264125	3	238	744	80837	0.00403225806452	0.00294419634573	0.377030664654	0.72418413038	7514|83999|5718	http://www.reactome.org/cgi-bin/eventbrowser_st_id?ST_ID=REACT_264125	hsa:7514,XPO1,7514|hsa:83999,KREMEN1,83999|hsa:5718,PSMD12,5718
PKMTs methylate histone lysines	Reactome	REACT_268728	1	51	744	80837	0.00134408602151	0.000630899216943	0.379080223347	0.72418413038	23067	http://www.reactome.org/cgi-bin/eventbrowser_st_id?ST_ID=REACT_268728	hsa:23067,SETD1B,23067
Ubiquitin Mediated Degradation of Phosphorylated Cdc25A	Reactome	REACT_1614	1	51	744	80837	0.00134408602151	0.000630899216943	0.379080223347	0.72418413038	5718	http://www.reactome.org/cgi-bin/eventbrowser_st_id?ST_ID=REACT_1614	hsa:5718,PSMD12,5718
Regulation of cholesterol biosynthesis by SREBP (SREBF)	Reactome	REACT_147797	1	51	744	80837	0.00134408602151	0.000630899216943	0.379080223347	0.72418413038	3638	http://www.reactome.org/cgi-bin/eventbrowser_st_id?ST_ID=REACT_147797	hsa:3638,INSIG1,3638
Nucleotide-binding domain, leucine rich repeat containing receptor (NLR) signaling pathways	Reactome	REACT_75913	1	51	744	80837	0.00134408602151	0.000630899216943	0.379080223347	0.72418413038	841	http://www.reactome.org/cgi-bin/eventbrowser_st_id?ST_ID=REACT_75913	hsa:841,CASP8,841
p53-Independent DNA Damage Response	Reactome	REACT_2160	1	51	744	80837	0.00134408602151	0.000630899216943	0.379080223347	0.72418413038	5718	http://www.reactome.org/cgi-bin/eventbrowser_st_id?ST_ID=REACT_2160	hsa:5718,PSMD12,5718
Autodegradation of the E3 ubiquitin ligase COP1	Reactome	REACT_20549	1	51	744	80837	0.00134408602151	0.000630899216943	0.379080223347	0.72418413038	5718	http://www.reactome.org/cgi-bin/eventbrowser_st_id?ST_ID=REACT_20549	hsa:5718,PSMD12,5718
Vpu mediated degradation of CD4	Reactome	REACT_9031	1	51	744	80837	0.00134408602151	0.000630899216943	0.379080223347	0.72418413038	5718	http://www.reactome.org/cgi-bin/eventbrowser_st_id?ST_ID=REACT_9031	hsa:5718,PSMD12,5718
p53-Independent G1/S DNA damage checkpoint	Reactome	REACT_1208	1	51	744	80837	0.00134408602151	0.000630899216943	0.379080223347	0.72418413038	5718	http://www.reactome.org/cgi-bin/eventbrowser_st_id?ST_ID=REACT_1208	hsa:5718,PSMD12,5718
Chromatin organization	Reactome	REACT_264155	3	239	744	80837	0.00403225806452	0.00295656691861	0.379490450023	0.72418413038	23326|23067|1108	http://www.reactome.org/cgi-bin/eventbrowser_st_id?ST_ID=REACT_264155	hsa:23326,USP22,23326|hsa:23067,SETD1B,23067|hsa:1108,CHD4,1108
Chromatin modifying enzymes	Reactome	REACT_264165	3	239	744	80837	0.00403225806452	0.00295656691861	0.379490450023	0.72418413038	23326|23067|1108	http://www.reactome.org/cgi-bin/eventbrowser_st_id?ST_ID=REACT_264165	hsa:23326,USP22,23326|hsa:23067,SETD1B,23067|hsa:1108,CHD4,1108
Vif-mediated degradation of APOBEC3G	Reactome	REACT_9453	1	52	744	80837	0.00134408602151	0.000643269789824	0.384746480922	0.72418413038	5718	http://www.reactome.org/cgi-bin/eventbrowser_st_id?ST_ID=REACT_9453	hsa:5718,PSMD12,5718
Stabilization of p53	Reactome	REACT_309	1	52	744	80837	0.00134408602151	0.000643269789824	0.384746480922	0.72418413038	5718	http://www.reactome.org/cgi-bin/eventbrowser_st_id?ST_ID=REACT_309	hsa:5718,PSMD12,5718
Synthesis of substrates in N-glycan biosythesis	Reactome	REACT_22387	1	52	744	80837	0.00134408602151	0.000643269789824	0.384746480922	0.72418413038	6487	http://www.reactome.org/cgi-bin/eventbrowser_st_id?ST_ID=REACT_22387	hsa:6487,ST3GAL3,6487
beta-catenin independent WNT signaling	Reactome	REACT_264224	2	144	744	80837	0.00268817204301	0.0017813624949	0.384925909842	0.72418413038	5718|5534	http://www.reactome.org/cgi-bin/eventbrowser_st_id?ST_ID=REACT_264224	hsa:5718,PSMD12,5718|hsa:5534,PPP3R1,5534
Translation initiation complex formation	Reactome	REACT_1979	1	53	744	80837	0.00134408602151	0.000655640362705	0.390361099436	0.726458518659	1977	http://www.reactome.org/cgi-bin/eventbrowser_st_id?ST_ID=REACT_1979	hsa:1977,EIF4E,1977
Ribosomal scanning and start codon recognition	Reactome	REACT_931	1	53	744	80837	0.00134408602151	0.000655640362705	0.390361099436	0.726458518659	1977	http://www.reactome.org/cgi-bin/eventbrowser_st_id?ST_ID=REACT_931	hsa:1977,EIF4E,1977
Downstream signal transduction	Reactome	REACT_17025	2	146	744	80837	0.00268817204301	0.00180610364066	0.391358242592	0.726458518659	6774|5293	http://www.reactome.org/cgi-bin/eventbrowser_st_id?ST_ID=REACT_17025	hsa:6774,STAT3,6774|hsa:5293,PIK3CD,5293
Signaling by Hedgehog	Reactome	REACT_264508	2	147	744	80837	0.00268817204301	0.00181847421354	0.394563049384	0.728037255834	2121|5718	http://www.reactome.org/cgi-bin/eventbrowser_st_id?ST_ID=REACT_264508	hsa:2121,EVC,2121|hsa:5718,PSMD12,5718
degradation of AXIN	Reactome	REACT_263873	1	54	744	80837	0.00134408602151	0.000668010935586	0.39592454887	0.728037255834	5718	http://www.reactome.org/cgi-bin/eventbrowser_st_id?ST_ID=REACT_263873	hsa:5718,PSMD12,5718
Activation of the mRNA upon binding of the cap-binding complex and eIFs, and subsequent binding to 43S	Reactome	REACT_1258	1	54	744	80837	0.00134408602151	0.000668010935586	0.39592454887	0.728037255834	1977	http://www.reactome.org/cgi-bin/eventbrowser_st_id?ST_ID=REACT_1258	hsa:1977,EIF4E,1977
AUF1 (hnRNP D0) destabilizes mRNA	Reactome	REACT_25325	1	54	744	80837	0.00134408602151	0.000668010935586	0.39592454887	0.728037255834	5718	http://www.reactome.org/cgi-bin/eventbrowser_st_id?ST_ID=REACT_25325	hsa:5718,PSMD12,5718
SCF-beta-TrCP mediated degradation of Emi1	Reactome	REACT_6821	1	54	744	80837	0.00134408602151	0.000668010935586	0.39592454887	0.728037255834	5718	http://www.reactome.org/cgi-bin/eventbrowser_st_id?ST_ID=REACT_6821	hsa:5718,PSMD12,5718
Regulation of actin dynamics for phagocytic cup formation	Reactome	REACT_160086	1	55	744	80837	0.00134408602151	0.000680381508468	0.401437294934	0.731146044291	147179	http://www.reactome.org/cgi-bin/eventbrowser_st_id?ST_ID=REACT_160086	hsa:147179,WIPF2,147179
degradation of DVL	Reactome	REACT_264438	1	56	744	80837	0.00134408602151	0.000692752081349	0.406899799106	0.737239781303	5718	http://www.reactome.org/cgi-bin/eventbrowser_st_id?ST_ID=REACT_264438	hsa:5718,PSMD12,5718
SCF(Skp2)-mediated degradation of p27/p21	Reactome	REACT_9003	1	56	744	80837	0.00134408602151	0.000692752081349	0.406899799106	0.737239781303	5718	http://www.reactome.org/cgi-bin/eventbrowser_st_id?ST_ID=REACT_9003	hsa:5718,PSMD12,5718
p53-Dependent G1 DNA Damage Response	Reactome	REACT_1625	1	57	744	80837	0.00134408602151	0.00070512265423	0.412312518666	0.739287867127	5718	http://www.reactome.org/cgi-bin/eventbrowser_st_id?ST_ID=REACT_1625	hsa:5718,PSMD12,5718
p53-Dependent G1/S DNA damage checkpoint	Reactome	REACT_85	1	57	744	80837	0.00134408602151	0.00070512265423	0.412312518666	0.739287867127	5718	http://www.reactome.org/cgi-bin/eventbrowser_st_id?ST_ID=REACT_85	hsa:5718,PSMD12,5718
CDT1 association with the CDC6:ORC:origin complex	Reactome	REACT_1949	1	58	744	80837	0.00134408602151	0.000717493227111	0.417675906742	0.741325070448	5718	http://www.reactome.org/cgi-bin/eventbrowser_st_id?ST_ID=REACT_1949	hsa:5718,PSMD12,5718
Hh ligand biogenesis disease	Reactome	REACT_263883	1	58	744	80837	0.00134408602151	0.000717493227111	0.417675906742	0.741325070448	5718	http://www.reactome.org/cgi-bin/eventbrowser_st_id?ST_ID=REACT_263883	hsa:5718,PSMD12,5718
Downstream signaling events of B Cell Receptor (BCR)	Reactome	REACT_118638	2	155	744	80837	0.00268817204301	0.00191743879659	0.41991251858	0.741745846969	5293|5718	http://www.reactome.org/cgi-bin/eventbrowser_st_id?ST_ID=REACT_118638	hsa:5293,PIK3CD,5293|hsa:5718,PSMD12,5718
O-linked glycosylation of mucins	Reactome	REACT_115606	1	59	744	80837	0.00134408602151	0.000729863799993	0.422990412341	0.742311788775	6487	http://www.reactome.org/cgi-bin/eventbrowser_st_id?ST_ID=REACT_115606	hsa:6487,ST3GAL3,6487
GLI3 is processed to GLI3R by the proteasome	Reactome	REACT_268366	1	59	744	80837	0.00134408602151	0.000729863799993	0.422990412341	0.742311788775	5718	http://www.reactome.org/cgi-bin/eventbrowser_st_id?ST_ID=REACT_268366	hsa:5718,PSMD12,5718
Degradation of GLI2 by the proteasome	Reactome	REACT_267700	1	59	744	80837	0.00134408602151	0.000729863799993	0.422990412341	0.742311788775	5718	http://www.reactome.org/cgi-bin/eventbrowser_st_id?ST_ID=REACT_267700	hsa:5718,PSMD12,5718
Degradation of GLI1 by the proteasome	Reactome	REACT_268156	1	59	744	80837	0.00134408602151	0.000729863799993	0.422990412341	0.742311788775	5718	http://www.reactome.org/cgi-bin/eventbrowser_st_id?ST_ID=REACT_268156	hsa:5718,PSMD12,5718
G1/S DNA Damage Checkpoints	Reactome	REACT_2254	1	59	744	80837	0.00134408602151	0.000729863799993	0.422990412341	0.742311788775	5718	http://www.reactome.org/cgi-bin/eventbrowser_st_id?ST_ID=REACT_2254	hsa:5718,PSMD12,5718
Autodegradation of Cdh1 by Cdh1:APC/C	Reactome	REACT_6785	1	60	744	80837	0.00134408602151	0.000742234372874	0.428256480387	0.746794358361	5718	http://www.reactome.org/cgi-bin/eventbrowser_st_id?ST_ID=REACT_6785	hsa:5718,PSMD12,5718
PI3K Cascade	Reactome	REACT_976	1	60	744	80837	0.00134408602151	0.000742234372874	0.428256480387	0.746794358361	1977	http://www.reactome.org/cgi-bin/eventbrowser_st_id?ST_ID=REACT_976	hsa:1977,EIF4E,1977
Cell-cell junction organization	Reactome	REACT_19331	1	60	744	80837	0.00134408602151	0.000742234372874	0.428256480387	0.746794358361	50848	http://www.reactome.org/cgi-bin/eventbrowser_st_id?ST_ID=REACT_19331	hsa:50848,F11R,50848
Loss of proteins required for interphase microtubule organization from the centrosome	Reactome	REACT_15451	1	61	744	80837	0.00134408602151	0.000754604945755	0.433474551763	0.748777162686	55142	http://www.reactome.org/cgi-bin/eventbrowser_st_id?ST_ID=REACT_15451	hsa:55142,HAUS2,55142
RNA Polymerase II Pre-transcription Events	Reactome	REACT_22107	1	61	744	80837	0.00134408602151	0.000754604945755	0.433474551763	0.748777162686	5433	http://www.reactome.org/cgi-bin/eventbrowser_st_id?ST_ID=REACT_22107	hsa:5433,POLR2D,5433
Loss of Nlp from mitotic centrosomes	Reactome	REACT_15364	1	61	744	80837	0.00134408602151	0.000754604945755	0.433474551763	0.748777162686	55142	http://www.reactome.org/cgi-bin/eventbrowser_st_id?ST_ID=REACT_15364	hsa:55142,HAUS2,55142
Ca2+ pathway	Reactome	REACT_263982	1	61	744	80837	0.00134408602151	0.000754604945755	0.433474551763	0.748777162686	5534	http://www.reactome.org/cgi-bin/eventbrowser_st_id?ST_ID=REACT_263982	hsa:5534,PPP3R1,5534
Signaling by FGFR in disease	Reactome	REACT_120736	2	162	744	80837	0.00268817204301	0.00200403280676	0.441640710437	0.754849654939	6774|5293	http://www.reactome.org/cgi-bin/eventbrowser_st_id?ST_ID=REACT_120736	hsa:6774,STAT3,6774|hsa:5293,PIK3CD,5293
@@Signaling by FGFR	Reactome	REACT_9470	1	145	744	80837	0.00134408602151	0.00179373306778	0.737837486092	0.858668654636	5293	http://www.reactome.org/cgi-bin/eventbrowser_st_id?ST_ID=REACT_9470	hsa:5293,PIK3CD,5293
Asymmetric localization of PCP proteins	Reactome	REACT_264478	1	63	744	80837	0.00134408602151	0.000779346091517	0.44376844803	0.755552995929	5718	http://www.reactome.org/cgi-bin/eventbrowser_st_id?ST_ID=REACT_264478	hsa:5718,PSMD12,5718
Transcription of the HIV genome	Reactome	REACT_6233	1	63	744	80837	0.00134408602151	0.000779346091517	0.44376844803	0.755552995929	5433	http://www.reactome.org/cgi-bin/eventbrowser_st_id?ST_ID=REACT_6233	hsa:5433,POLR2D,5433
Hedgehog ligand biogenesis	Reactome	REACT_264605	1	64	744	80837	0.00134408602151	0.000791716664399	0.44884513479	0.758197413059	5718	http://www.reactome.org/cgi-bin/eventbrowser_st_id?ST_ID=REACT_264605	hsa:5718,PSMD12,5718
APC/C:Cdc20 mediated degradation of Securin	Reactome	REACT_6871	1	64	744	80837	0.00134408602151	0.000791716664399	0.44884513479	0.758197413059	5718	http://www.reactome.org/cgi-bin/eventbrowser_st_id?ST_ID=REACT_6871	hsa:5718,PSMD12,5718
ER-Phagosome pathway	Reactome	REACT_111178	1	64	744	80837	0.00134408602151	0.000791716664399	0.44884513479	0.758197413059	5718	http://www.reactome.org/cgi-bin/eventbrowser_st_id?ST_ID=REACT_111178	hsa:5718,PSMD12,5718
Processing-defective Hh variants abrogate ligand secretion	Reactome	REACT_264623	1	64	744	80837	0.00134408602151	0.000791716664399	0.44884513479	0.758197413059	5718	http://www.reactome.org/cgi-bin/eventbrowser_st_id?ST_ID=REACT_264623	hsa:5718,PSMD12,5718
Fc epsilon receptor (FCERI) signaling	Reactome	REACT_163936	2	165	744	80837	0.00268817204301	0.0020411445254	0.45081459261	0.760202133503	5293|5534	http://www.reactome.org/cgi-bin/eventbrowser_st_id?ST_ID=REACT_163936	hsa:5293,PIK3CD,5293|hsa:5534,PPP3R1,5534
Cyclin E associated events during G1/S transition	Reactome	REACT_1574	1	65	744	80837	0.00134408602151	0.00080408723728	0.453875548693	0.761875423821	5718	http://www.reactome.org/cgi-bin/eventbrowser_st_id?ST_ID=REACT_1574	hsa:5718,PSMD12,5718
Post-translational protein modification	Reactome	REACT_22161	3	270	744	80837	0.00403225806452	0.00334005467793	0.454325678132	0.762327778019	9761|6487|2677	http://www.reactome.org/cgi-bin/eventbrowser_st_id?ST_ID=REACT_22161	hsa:9761,MLEC,9761|hsa:6487,ST3GAL3,6487|hsa:2677,GGCX,2677
Activation of NF-kappaB in B cells	Reactome	REACT_118656	1	66	744	80837	0.00134408602151	0.000816457810161	0.458860110943	0.764227381361	5718	http://www.reactome.org/cgi-bin/eventbrowser_st_id?ST_ID=REACT_118656	hsa:5718,PSMD12,5718
Cyclin A:Cdk2-associated events at S phase entry	Reactome	REACT_9029	1	66	744	80837	0.00134408602151	0.000816457810161	0.458860110943	0.764227381361	5718	http://www.reactome.org/cgi-bin/eventbrowser_st_id?ST_ID=REACT_9029	hsa:5718,PSMD12,5718
Cytosolic sensors of pathogen-associated DNA	Reactome	REACT_118823	1	66	744	80837	0.00134408602151	0.000816457810161	0.458860110943	0.764227381361	11128	http://www.reactome.org/cgi-bin/eventbrowser_st_id?ST_ID=REACT_118823	hsa:11128,POLR3A,11128
Ion channel transport	Reactome	REACT_25300	2	168	744	80837	0.00268817204301	0.00207825624405	0.459902208788	0.764390437607	7809|476	http://www.reactome.org/cgi-bin/eventbrowser_st_id?ST_ID=REACT_25300	hsa:7809,BSND,7809|hsa:476,ATP1A1,476
Biosynthesis of the N-glycan precursor (dolichol lipid-linked oligosaccharide, LLO) and transfer to a nascent protein	Reactome	REACT_22433	1	67	744	80837	0.00134408602151	0.000828828383042	0.463799238914	0.766772287467	6487	http://www.reactome.org/cgi-bin/eventbrowser_st_id?ST_ID=REACT_22433	hsa:6487,ST3GAL3,6487
Assembly of the pre-replicative complex	Reactome	REACT_2243	1	67	744	80837	0.00134408602151	0.000828828383042	0.463799238914	0.766772287467	5718	http://www.reactome.org/cgi-bin/eventbrowser_st_id?ST_ID=REACT_2243	hsa:5718,PSMD12,5718
ISG15 antiviral mechanism	Reactome	REACT_115831	1	67	744	80837	0.00134408602151	0.000828828383042	0.463799238914	0.766772287467	1977	http://www.reactome.org/cgi-bin/eventbrowser_st_id?ST_ID=REACT_115831	hsa:1977,EIF4E,1977
Antiviral mechanism by IFN-stimulated genes	Reactome	REACT_115676	1	67	744	80837	0.00134408602151	0.000828828383042	0.463799238914	0.766772287467	1977	http://www.reactome.org/cgi-bin/eventbrowser_st_id?ST_ID=REACT_115676	hsa:1977,EIF4E,1977
Cdc20:Phospho-APC/C mediated degradation of Cyclin A	Reactome	REACT_6850	1	69	744	80837	0.00134408602151	0.000853569528805	0.473542842587	0.77054139803	5718	http://www.reactome.org/cgi-bin/eventbrowser_st_id?ST_ID=REACT_6850	hsa:5718,PSMD12,5718
APC/C:Cdh1 mediated degradation of Cdc20 and other APC/C:Cdh1 targeted proteins in late mitosis/early G1	Reactome	REACT_6761	1	69	744	80837	0.00134408602151	0.000853569528805	0.473542842587	0.77054139803	5718	http://www.reactome.org/cgi-bin/eventbrowser_st_id?ST_ID=REACT_6761	hsa:5718,PSMD12,5718
Signaling by PDGF	Reactome	REACT_16888	2	174	744	80837	0.00268817204301	0.00215247968133	0.477810543362	0.772828915141	6774|5293	http://www.reactome.org/cgi-bin/eventbrowser_st_id?ST_ID=REACT_16888	hsa:6774,STAT3,6774|hsa:5293,PIK3CD,5293
Switching of origins to a post-replicative state	Reactome	REACT_2148	1	70	744	80837	0.00134408602151	0.000865940101686	0.478348134206	0.772828915141	5718	http://www.reactome.org/cgi-bin/eventbrowser_st_id?ST_ID=REACT_2148	hsa:5718,PSMD12,5718
APC:Cdc20 mediated degradation of cell cycle proteins prior to satisfation of the cell cycle checkpoint	Reactome	REACT_267701	1	70	744	80837	0.00134408602151	0.000865940101686	0.478348134206	0.772828915141	5718	http://www.reactome.org/cgi-bin/eventbrowser_st_id?ST_ID=REACT_267701	hsa:5718,PSMD12,5718
Orc1 removal from chromatin	Reactome	REACT_1156	1	70	744	80837	0.00134408602151	0.000865940101686	0.478348134206	0.772828915141	5718	http://www.reactome.org/cgi-bin/eventbrowser_st_id?ST_ID=REACT_1156	hsa:5718,PSMD12,5718
APC/C:Cdc20 mediated degradation of mitotic proteins	Reactome	REACT_6781	1	72	744	80837	0.00134408602151	0.000890681247449	0.48782770906	0.775087700389	5718	http://www.reactome.org/cgi-bin/eventbrowser_st_id?ST_ID=REACT_6781	hsa:5718,PSMD12,5718
Metabolism of nucleotides	Reactome	REACT_1698	1	72	744	80837	0.00134408602151	0.000890681247449	0.48782770906	0.775087700389	7372	http://www.reactome.org/cgi-bin/eventbrowser_st_id?ST_ID=REACT_1698	hsa:7372,UMPS,7372
Removal of licensing factors from origins	Reactome	REACT_207	1	72	744	80837	0.00134408602151	0.000890681247449	0.48782770906	0.775087700389	5718	http://www.reactome.org/cgi-bin/eventbrowser_st_id?ST_ID=REACT_207	hsa:5718,PSMD12,5718
Constitutive PI3K/AKT Signaling in Cancer	Reactome	REACT_147727	1	73	744	80837	0.00134408602151	0.00090305182033	0.492502786162	0.777012808816	5293	http://www.reactome.org/cgi-bin/eventbrowser_st_id?ST_ID=REACT_147727	hsa:5293,PIK3CD,5293
Activation of APC/C and APC/C:Cdc20 mediated degradation of mitotic proteins	Reactome	REACT_6954	1	73	744	80837	0.00134408602151	0.00090305182033	0.492502786162	0.777012808816	5718	http://www.reactome.org/cgi-bin/eventbrowser_st_id?ST_ID=REACT_6954	hsa:5718,PSMD12,5718
ECM proteoglycans	Reactome	REACT_163906	1	74	744	80837	0.00134408602151	0.000915422393211	0.497135246284	0.777868275609	4146	http://www.reactome.org/cgi-bin/eventbrowser_st_id?ST_ID=REACT_163906	hsa:4146,MATN1,4146
Signaling by the B Cell Receptor (BCR)	Reactome	REACT_118773	2	181	744	80837	0.00268817204301	0.0022390736915	0.498238046971	0.778607112692	5293|5718	http://www.reactome.org/cgi-bin/eventbrowser_st_id?ST_ID=REACT_118773	hsa:5293,PIK3CD,5293|hsa:5718,PSMD12,5718
Regulation of DNA replication	Reactome	REACT_829	1	75	744	80837	0.00134408602151	0.000927792966092	0.501725477393	0.778685097196	5718	http://www.reactome.org/cgi-bin/eventbrowser_st_id?ST_ID=REACT_829	hsa:5718,PSMD12,5718
RIG-I/MDA5 mediated induction of IFN-alpha/beta pathways	Reactome	REACT_25359	1	76	744	80837	0.00134408602151	0.000940163538973	0.506273863931	0.779774226661	841	http://www.reactome.org/cgi-bin/eventbrowser_st_id?ST_ID=REACT_25359	hsa:841,CASP8,841
IRS-mediated signalling	Reactome	REACT_332	1	76	744	80837	0.00134408602151	0.000940163538973	0.506273863931	0.779774226661	1977	http://www.reactome.org/cgi-bin/eventbrowser_st_id?ST_ID=REACT_332	hsa:1977,EIF4E,1977
Cytokine Signaling in Immune system	Reactome	REACT_75790	3	293	744	80837	0.00403225806452	0.0036245778542	0.507335232945	0.779774226661	6774|1977|5293	http://www.reactome.org/cgi-bin/eventbrowser_st_id?ST_ID=REACT_75790	hsa:6774,STAT3,6774|hsa:1977,EIF4E,1977|hsa:5293,PIK3CD,5293
Platelet homeostasis	Reactome	REACT_23876	1	77	744	80837	0.00134408602151	0.000952534111855	0.510780786846	0.779774226661	27345	http://www.reactome.org/cgi-bin/eventbrowser_st_id?ST_ID=REACT_23876	hsa:27345,KCNMB4,27345
Regulation of APC/C activators between G1/S and early anaphase	Reactome	REACT_6837	1	77	744	80837	0.00134408602151	0.000952534111855	0.510780786846	0.779774226661	5718	http://www.reactome.org/cgi-bin/eventbrowser_st_id?ST_ID=REACT_6837	hsa:5718,PSMD12,5718
Fcgamma receptor (FCGR) dependent phagocytosis	Reactome	REACT_160123	1	78	744	80837	0.00134408602151	0.000964904684736	0.51524662362	0.779774226661	147179	http://www.reactome.org/cgi-bin/eventbrowser_st_id?ST_ID=REACT_160123	hsa:147179,WIPF2,147179
Regulation of PLK1 Activity at G2/M Transition	Reactome	REACT_160315	1	78	744	80837	0.00134408602151	0.000964904684736	0.51524662362	0.779774226661	55142	http://www.reactome.org/cgi-bin/eventbrowser_st_id?ST_ID=REACT_160315	hsa:55142,HAUS2,55142
Assembly of the primary cilium	Reactome	REACT_268265	2	187	744	80837	0.00268817204301	0.00231329712879	0.51533486401	0.779774226661	79867|55142	http://www.reactome.org/cgi-bin/eventbrowser_st_id?ST_ID=REACT_268265	hsa:79867,TCTN2,79867|hsa:55142,HAUS2,55142
IRS-related events	Reactome	REACT_762	1	79	744	80837	0.00134408602151	0.000977275257617	0.519671748304	0.779774226661	1977	http://www.reactome.org/cgi-bin/eventbrowser_st_id?ST_ID=REACT_762	hsa:1977,EIF4E,1977
Antigen processing-Cross presentation	Reactome	REACT_111119	1	80	744	80837	0.00134408602151	0.000989645830498	0.524056531549	0.779774226661	5718	http://www.reactome.org/cgi-bin/eventbrowser_st_id?ST_ID=REACT_111119	hsa:5718,PSMD12,5718
Recruitment of mitotic centrosome proteins and complexes	Reactome	REACT_15296	1	80	744	80837	0.00134408602151	0.000989645830498	0.524056531549	0.779774226661	55142	http://www.reactome.org/cgi-bin/eventbrowser_st_id?ST_ID=REACT_15296	hsa:55142,HAUS2,55142
Centrosome maturation	Reactome	REACT_15479	1	80	744	80837	0.00134408602151	0.000989645830498	0.524056531549	0.779774226661	55142	http://www.reactome.org/cgi-bin/eventbrowser_st_id?ST_ID=REACT_15479	hsa:55142,HAUS2,55142
IRS-related events triggered by IGF1R	Reactome	REACT_150203	1	80	744	80837	0.00134408602151	0.000989645830498	0.524056531549	0.779774226661	1977	http://www.reactome.org/cgi-bin/eventbrowser_st_id?ST_ID=REACT_150203	hsa:1977,EIF4E,1977
NGF signalling via TRKA from the plasma membrane	Reactome	REACT_12056	2	191	744	80837	0.00268817204301	0.00236277942031	0.52651622273	0.779774226661	6774|5293	http://www.reactome.org/cgi-bin/eventbrowser_st_id?ST_ID=REACT_12056	hsa:6774,STAT3,6774|hsa:5293,PIK3CD,5293
APC truncation mutants are not K63 polyubiquitinated	Reactome	REACT_263859	1	81	744	80837	0.00134408602151	0.00100201640338	0.528401340635	0.779774226661	5718	http://www.reactome.org/cgi-bin/eventbrowser_st_id?ST_ID=REACT_263859	hsa:5718,PSMD12,5718
S45 mutants of beta-catenin aren't phosphorylated	Reactome	REACT_264295	1	81	744	80837	0.00134408602151	0.00100201640338	0.528401340635	0.779774226661	5718	http://www.reactome.org/cgi-bin/eventbrowser_st_id?ST_ID=REACT_264295	hsa:5718,PSMD12,5718
AXIN mutants destabilize the destruction complex, activating WNT signaling	Reactome	REACT_264496	1	81	744	80837	0.00134408602151	0.00100201640338	0.528401340635	0.779774226661	5718	http://www.reactome.org/cgi-bin/eventbrowser_st_id?ST_ID=REACT_264496	hsa:5718,PSMD12,5718
deletions in the AXIN genes in hepatocellular carcinoma result in elevated WNT signaling	Reactome	REACT_264286	1	81	744	80837	0.00134408602151	0.00100201640338	0.528401340635	0.779774226661	5718	http://www.reactome.org/cgi-bin/eventbrowser_st_id?ST_ID=REACT_264286	hsa:5718,PSMD12,5718
misspliced GSK3beta mutants stabilize beta-catenin	Reactome	REACT_264092	1	81	744	80837	0.00134408602151	0.00100201640338	0.528401340635	0.779774226661	5718	http://www.reactome.org/cgi-bin/eventbrowser_st_id?ST_ID=REACT_264092	hsa:5718,PSMD12,5718
truncations of AMER1 destabilize the destruction complex	Reactome	REACT_263893	1	81	744	80837	0.00134408602151	0.00100201640338	0.528401340635	0.779774226661	5718	http://www.reactome.org/cgi-bin/eventbrowser_st_id?ST_ID=REACT_263893	hsa:5718,PSMD12,5718
phosphorylation site mutants of CTNNB1 are not targeted to the proteasome by the destruction complex	Reactome	REACT_263863	1	81	744	80837	0.00134408602151	0.00100201640338	0.528401340635	0.779774226661	5718	http://www.reactome.org/cgi-bin/eventbrowser_st_id?ST_ID=REACT_263863	hsa:5718,PSMD12,5718
APC truncation mutants have impaired AXIN binding	Reactome	REACT_263992	1	81	744	80837	0.00134408602151	0.00100201640338	0.528401340635	0.779774226661	5718	http://www.reactome.org/cgi-bin/eventbrowser_st_id?ST_ID=REACT_263992	hsa:5718,PSMD12,5718
truncated APC mutants destabilize the destruction complex	Reactome	REACT_264621	1	81	744	80837	0.00134408602151	0.00100201640338	0.528401340635	0.779774226661	5718	http://www.reactome.org/cgi-bin/eventbrowser_st_id?ST_ID=REACT_264621	hsa:5718,PSMD12,5718
AMER1 mutants destabilize the destruction complex	Reactome	REACT_264511	1	81	744	80837	0.00134408602151	0.00100201640338	0.528401340635	0.779774226661	5718	http://www.reactome.org/cgi-bin/eventbrowser_st_id?ST_ID=REACT_264511	hsa:5718,PSMD12,5718
deletions in the AMER1 gene destabilize the destruction complex	Reactome	REACT_263937	1	81	744	80837	0.00134408602151	0.00100201640338	0.528401340635	0.779774226661	5718	http://www.reactome.org/cgi-bin/eventbrowser_st_id?ST_ID=REACT_263937	hsa:5718,PSMD12,5718
S37 mutants of beta-catenin aren't phosphorylated	Reactome	REACT_264636	1	81	744	80837	0.00134408602151	0.00100201640338	0.528401340635	0.779774226661	5718	http://www.reactome.org/cgi-bin/eventbrowser_st_id?ST_ID=REACT_264636	hsa:5718,PSMD12,5718
Degradation of beta-catenin by the destruction complex	Reactome	REACT_11063	1	81	744	80837	0.00134408602151	0.00100201640338	0.528401340635	0.779774226661	5718	http://www.reactome.org/cgi-bin/eventbrowser_st_id?ST_ID=REACT_11063	hsa:5718,PSMD12,5718
S33 mutants of beta-catenin aren't phosphorylated	Reactome	REACT_264581	1	81	744	80837	0.00134408602151	0.00100201640338	0.528401340635	0.779774226661	5718	http://www.reactome.org/cgi-bin/eventbrowser_st_id?ST_ID=REACT_264581	hsa:5718,PSMD12,5718
TCF7L2 mutants don't bind CTBP	Reactome	REACT_264499	1	81	744	80837	0.00134408602151	0.00100201640338	0.528401340635	0.779774226661	5718	http://www.reactome.org/cgi-bin/eventbrowser_st_id?ST_ID=REACT_264499	hsa:5718,PSMD12,5718
AXIN missense mutants destabilize the destruction complex	Reactome	REACT_264030	1	81	744	80837	0.00134408602151	0.00100201640338	0.528401340635	0.779774226661	5718	http://www.reactome.org/cgi-bin/eventbrowser_st_id?ST_ID=REACT_264030	hsa:5718,PSMD12,5718
T41 mutants of beta-catenin aren't phosphorylated	Reactome	REACT_264127	1	81	744	80837	0.00134408602151	0.00100201640338	0.528401340635	0.779774226661	5718	http://www.reactome.org/cgi-bin/eventbrowser_st_id?ST_ID=REACT_264127	hsa:5718,PSMD12,5718
M/G1 Transition	Reactome	REACT_1725	1	82	744	80837	0.00134408602151	0.00101438697626	0.532706539504	0.779774226661	5718	http://www.reactome.org/cgi-bin/eventbrowser_st_id?ST_ID=REACT_1725	hsa:5718,PSMD12,5718
Viral mRNA Translation	Reactome	REACT_9491	1	82	744	80837	0.00134408602151	0.00101438697626	0.532706539504	0.779774226661	6158	http://www.reactome.org/cgi-bin/eventbrowser_st_id?ST_ID=REACT_9491	hsa:6158,RPL28,6158
DNA Replication Pre-Initiation	Reactome	REACT_734	1	82	744	80837	0.00134408602151	0.00101438697626	0.532706539504	0.779774226661	5718	http://www.reactome.org/cgi-bin/eventbrowser_st_id?ST_ID=REACT_734	hsa:5718,PSMD12,5718
Opioid Signalling	Reactome	REACT_15295	1	82	744	80837	0.00134408602151	0.00101438697626	0.532706539504	0.779774226661	5534	http://www.reactome.org/cgi-bin/eventbrowser_st_id?ST_ID=REACT_15295	hsa:5534,PPP3R1,5534
RNA Polymerase I Chain Elongation	Reactome	REACT_2204	1	82	744	80837	0.00134408602151	0.00101438697626	0.532706539504	0.779774226661	25885	http://www.reactome.org/cgi-bin/eventbrowser_st_id?ST_ID=REACT_2204	hsa:25885,POLR1A,25885
Peptide hormone metabolism	Reactome	REACT_160078	1	82	744	80837	0.00134408602151	0.00101438697626	0.532706539504	0.779774226661	338557	http://www.reactome.org/cgi-bin/eventbrowser_st_id?ST_ID=REACT_160078	hsa:338557,FFAR4,338557
Defective MUT causes methylmalonic aciduria mut type	Reactome	REACT_169313	1	83	744	80837	0.00134408602151	0.00102675754914	0.536972488786	0.779774226661	113235	http://www.reactome.org/cgi-bin/eventbrowser_st_id?ST_ID=REACT_169313	hsa:113235,SLC46A1,113235
APC/C-mediated degradation of cell cycle proteins	Reactome	REACT_6828	1	83	744	80837	0.00134408602151	0.00102675754914	0.536972488786	0.779774226661	5718	http://www.reactome.org/cgi-bin/eventbrowser_st_id?ST_ID=REACT_6828	hsa:5718,PSMD12,5718
Defective BTD causes biotidinase deficiency	Reactome	REACT_169403	1	83	744	80837	0.00134408602151	0.00102675754914	0.536972488786	0.779774226661	113235	http://www.reactome.org/cgi-bin/eventbrowser_st_id?ST_ID=REACT_169403	hsa:113235,SLC46A1,113235
Metabolism of water-soluble vitamins and cofactors	Reactome	REACT_11238	1	83	744	80837	0.00134408602151	0.00102675754914	0.536972488786	0.779774226661	113235	http://www.reactome.org/cgi-bin/eventbrowser_st_id?ST_ID=REACT_11238	hsa:113235,SLC46A1,113235
Defective MMAA causes methylmalonic aciduria type cblA	Reactome	REACT_169316	1	83	744	80837	0.00134408602151	0.00102675754914	0.536972488786	0.779774226661	113235	http://www.reactome.org/cgi-bin/eventbrowser_st_id?ST_ID=REACT_169316	hsa:113235,SLC46A1,113235
Eukaryotic Translation Termination	Reactome	REACT_1986	1	83	744	80837	0.00134408602151	0.00102675754914	0.536972488786	0.779774226661	6158	http://www.reactome.org/cgi-bin/eventbrowser_st_id?ST_ID=REACT_1986	hsa:6158,RPL28,6158
Defective CUBN causes hereditary megaloblastic anemia 1	Reactome	REACT_169132	1	83	744	80837	0.00134408602151	0.00102675754914	0.536972488786	0.779774226661	113235	http://www.reactome.org/cgi-bin/eventbrowser_st_id?ST_ID=REACT_169132	hsa:113235,SLC46A1,113235
Defective CD320 causes methylmalonic aciduria	Reactome	REACT_169178	1	83	744	80837	0.00134408602151	0.00102675754914	0.536972488786	0.779774226661	113235	http://www.reactome.org/cgi-bin/eventbrowser_st_id?ST_ID=REACT_169178	hsa:113235,SLC46A1,113235
Defective MTR causes methylmalonic aciduria and homocystinuria type cblG	Reactome	REACT_169149	1	83	744	80837	0.00134408602151	0.00102675754914	0.536972488786	0.779774226661	113235	http://www.reactome.org/cgi-bin/eventbrowser_st_id?ST_ID=REACT_169149	hsa:113235,SLC46A1,113235
Defects in biotin (Btn) metabolism	Reactome	REACT_169238	1	83	744	80837	0.00134408602151	0.00102675754914	0.536972488786	0.779774226661	113235	http://www.reactome.org/cgi-bin/eventbrowser_st_id?ST_ID=REACT_169238	hsa:113235,SLC46A1,113235
Defects in vitamin and cofactor metabolism	Reactome	REACT_169385	1	83	744	80837	0.00134408602151	0.00102675754914	0.536972488786	0.779774226661	113235	http://www.reactome.org/cgi-bin/eventbrowser_st_id?ST_ID=REACT_169385	hsa:113235,SLC46A1,113235
Defects in cobalamin (B12) metabolism	Reactome	REACT_169429	1	83	744	80837	0.00134408602151	0.00102675754914	0.536972488786	0.779774226661	113235	http://www.reactome.org/cgi-bin/eventbrowser_st_id?ST_ID=REACT_169429	hsa:113235,SLC46A1,113235
Defective LMBRD1 causes methylmalonic aciduria and homocystinuria type cblF	Reactome	REACT_169363	1	83	744	80837	0.00134408602151	0.00102675754914	0.536972488786	0.779774226661	113235	http://www.reactome.org/cgi-bin/eventbrowser_st_id?ST_ID=REACT_169363	hsa:113235,SLC46A1,113235
Defective MMADHC causes methylmalonic aciduria and homocystinuria type cblD	Reactome	REACT_169256	1	83	744	80837	0.00134408602151	0.00102675754914	0.536972488786	0.779774226661	113235	http://www.reactome.org/cgi-bin/eventbrowser_st_id?ST_ID=REACT_169256	hsa:113235,SLC46A1,113235
Defective MMAB causes methylmalonic aciduria type cblB	Reactome	REACT_169318	1	83	744	80837	0.00134408602151	0.00102675754914	0.536972488786	0.779774226661	113235	http://www.reactome.org/cgi-bin/eventbrowser_st_id?ST_ID=REACT_169318	hsa:113235,SLC46A1,113235
Defective MMACHC causes methylmalonic aciduria and homocystinuria type cblC	Reactome	REACT_169169	1	83	744	80837	0.00134408602151	0.00102675754914	0.536972488786	0.779774226661	113235	http://www.reactome.org/cgi-bin/eventbrowser_st_id?ST_ID=REACT_169169	hsa:113235,SLC46A1,113235
Defective AMN causes hereditary megaloblastic anemia 1	Reactome	REACT_169280	1	83	744	80837	0.00134408602151	0.00102675754914	0.536972488786	0.779774226661	113235	http://www.reactome.org/cgi-bin/eventbrowser_st_id?ST_ID=REACT_169280	hsa:113235,SLC46A1,113235
Defective TCN2 causes hereditary megaloblastic anemia	Reactome	REACT_169120	1	83	744	80837	0.00134408602151	0.00102675754914	0.536972488786	0.779774226661	113235	http://www.reactome.org/cgi-bin/eventbrowser_st_id?ST_ID=REACT_169120	hsa:113235,SLC46A1,113235
Signaling by Type 1 Insulin-like Growth Factor 1 Receptor (IGF1R)	Reactome	REACT_150359	1	83	744	80837	0.00134408602151	0.00102675754914	0.536972488786	0.779774226661	1977	http://www.reactome.org/cgi-bin/eventbrowser_st_id?ST_ID=REACT_150359	hsa:1977,EIF4E,1977
Peptide chain elongation	Reactome	REACT_1404	1	83	744	80837	0.00134408602151	0.00102675754914	0.536972488786	0.779774226661	6158	http://www.reactome.org/cgi-bin/eventbrowser_st_id?ST_ID=REACT_1404	hsa:6158,RPL28,6158
Mitochondrial translation initiation	Reactome	REACT_267634	1	83	744	80837	0.00134408602151	0.00102675754914	0.536972488786	0.779774226661	118487	http://www.reactome.org/cgi-bin/eventbrowser_st_id?ST_ID=REACT_267634	hsa:118487,CHCHD1,118487
Metabolism of vitamins and cofactors	Reactome	REACT_11193	1	83	744	80837	0.00134408602151	0.00102675754914	0.536972488786	0.779774226661	113235	http://www.reactome.org/cgi-bin/eventbrowser_st_id?ST_ID=REACT_11193	hsa:113235,SLC46A1,113235
Defective MTRR causes methylmalonic aciduria and homocystinuria type cblE	Reactome	REACT_169439	1	83	744	80837	0.00134408602151	0.00102675754914	0.536972488786	0.779774226661	113235	http://www.reactome.org/cgi-bin/eventbrowser_st_id?ST_ID=REACT_169439	hsa:113235,SLC46A1,113235
Regulation of mitotic cell cycle	Reactome	REACT_21279	1	83	744	80837	0.00134408602151	0.00102675754914	0.536972488786	0.779774226661	5718	http://www.reactome.org/cgi-bin/eventbrowser_st_id?ST_ID=REACT_21279	hsa:5718,PSMD12,5718
Insulin receptor signalling cascade	Reactome	REACT_1195	1	83	744	80837	0.00134408602151	0.00102675754914	0.536972488786	0.779774226661	1977	http://www.reactome.org/cgi-bin/eventbrowser_st_id?ST_ID=REACT_1195	hsa:1977,EIF4E,1977
Mitochondrial translation termination	Reactome	REACT_268261	1	83	744	80837	0.00134408602151	0.00102675754914	0.536972488786	0.779774226661	118487	http://www.reactome.org/cgi-bin/eventbrowser_st_id?ST_ID=REACT_268261	hsa:118487,CHCHD1,118487
Defective HLCS causes multiple carboxylase deficiency	Reactome	REACT_169312	1	83	744	80837	0.00134408602151	0.00102675754914	0.536972488786	0.779774226661	113235	http://www.reactome.org/cgi-bin/eventbrowser_st_id?ST_ID=REACT_169312	hsa:113235,SLC46A1,113235
Defective GIF causes intrinsic factor deficiency	Reactome	REACT_169415	1	83	744	80837	0.00134408602151	0.00102675754914	0.536972488786	0.779774226661	113235	http://www.reactome.org/cgi-bin/eventbrowser_st_id?ST_ID=REACT_169415	hsa:113235,SLC46A1,113235
IGF1R signaling cascade	Reactome	REACT_150210	1	83	744	80837	0.00134408602151	0.00102675754914	0.536972488786	0.779774226661	1977	http://www.reactome.org/cgi-bin/eventbrowser_st_id?ST_ID=REACT_150210	hsa:1977,EIF4E,1977
Integrin cell surface interactions	Reactome	REACT_13552	1	84	744	80837	0.00134408602151	0.00103912812202	0.541199545835	0.780807549889	50848	http://www.reactome.org/cgi-bin/eventbrowser_st_id?ST_ID=REACT_13552	hsa:50848,F11R,50848
PI-3K cascade	Reactome	REACT_21270	1	85	744	80837	0.00134408602151	0.0010514986949	0.545388064755	0.780951262866	5293	http://www.reactome.org/cgi-bin/eventbrowser_st_id?ST_ID=REACT_21270	hsa:5293,PIK3CD,5293
PIP3 activates AKT signaling	Reactome	REACT_75829	1	85	744	80837	0.00134408602151	0.0010514986949	0.545388064755	0.780951262866	5293	http://www.reactome.org/cgi-bin/eventbrowser_st_id?ST_ID=REACT_75829	hsa:5293,PIK3CD,5293
PI3K events in ERBB2 signaling	Reactome	REACT_116008	1	85	744	80837	0.00134408602151	0.0010514986949	0.545388064755	0.780951262866	5293	http://www.reactome.org/cgi-bin/eventbrowser_st_id?ST_ID=REACT_116008	hsa:5293,PIK3CD,5293
PI3K events in ERBB4 signaling	Reactome	REACT_115961	1	85	744	80837	0.00134408602151	0.0010514986949	0.545388064755	0.780951262866	5293	http://www.reactome.org/cgi-bin/eventbrowser_st_id?ST_ID=REACT_115961	hsa:5293,PIK3CD,5293
PI3K/AKT Signaling in Cancer	Reactome	REACT_147723	1	85	744	80837	0.00134408602151	0.0010514986949	0.545388064755	0.780951262866	5293	http://www.reactome.org/cgi-bin/eventbrowser_st_id?ST_ID=REACT_147723	hsa:5293,PIK3CD,5293
Cell junction organization	Reactome	REACT_20676	1	87	744	80837	0.00134408602151	0.00107623984067	0.553650888553	0.784292295969	50848	http://www.reactome.org/cgi-bin/eventbrowser_st_id?ST_ID=REACT_20676	hsa:50848,F11R,50848
Eukaryotic Translation Elongation	Reactome	REACT_1477	1	87	744	80837	0.00134408602151	0.00107623984067	0.553650888553	0.784292295969	6158	http://www.reactome.org/cgi-bin/eventbrowser_st_id?ST_ID=REACT_1477	hsa:6158,RPL28,6158
Nonsense Mediated Decay (NMD) independent of the Exon Junction Complex (EJC)	Reactome	REACT_75768	1	88	744	80837	0.00134408602151	0.00108861041355	0.557725885656	0.786572179159	6158	http://www.reactome.org/cgi-bin/eventbrowser_st_id?ST_ID=REACT_75768	hsa:6158,RPL28,6158
GAB1 signalosome	Reactome	REACT_12578	1	88	744	80837	0.00134408602151	0.00108861041355	0.557725885656	0.786572179159	5293	http://www.reactome.org/cgi-bin/eventbrowser_st_id?ST_ID=REACT_12578	hsa:5293,PIK3CD,5293
PI3K/AKT activation	Reactome	REACT_12464	1	88	744	80837	0.00134408602151	0.00108861041355	0.557725885656	0.786572179159	5293	http://www.reactome.org/cgi-bin/eventbrowser_st_id?ST_ID=REACT_12464	hsa:5293,PIK3CD,5293
Innate Immune System	Reactome	REACT_6802	5	544	744	80837	0.00672043010753	0.00672959164739	0.562092625267	0.78988707247	11128|147179|5293|841|5534	http://www.reactome.org/cgi-bin/eventbrowser_st_id?ST_ID=REACT_6802	hsa:11128,POLR3A,11128|hsa:147179,WIPF2,147179|hsa:5293,PIK3CD,5293|hsa:841,CASP8,841|hsa:5534,PPP3R1,5534
PCP/CE pathway	Reactome	REACT_264199	1	91	744	80837	0.00134408602151	0.00112572213219	0.569729305345	0.793217634384	5718	http://www.reactome.org/cgi-bin/eventbrowser_st_id?ST_ID=REACT_264199	hsa:5718,PSMD12,5718
HDACs deacetylate histones	Reactome	REACT_263923	1	91	744	80837	0.00134408602151	0.00112572213219	0.569729305345	0.793217634384	1108	http://www.reactome.org/cgi-bin/eventbrowser_st_id?ST_ID=REACT_263923	hsa:1108,CHD4,1108
Metabolism of lipids and lipoproteins	Reactome	REACT_22258	5	549	744	80837	0.00672043010753	0.0067914445118	0.570101678931	0.793217634384	10400|6307|5293|3638|23760	http://www.reactome.org/cgi-bin/eventbrowser_st_id?ST_ID=REACT_22258	hsa:10400,PEMT,10400|hsa:6307,MSMO1,6307|hsa:5293,PIK3CD,5293|hsa:3638,INSIG1,3638|hsa:23760,PITPNB,23760
Role of LAT2/NTAL/LAB on calcium mobilization	Reactome	REACT_163769	1	93	744	80837	0.00134408602151	0.00115046327795	0.577550286784	0.794737394565	5293	http://www.reactome.org/cgi-bin/eventbrowser_st_id?ST_ID=REACT_163769	hsa:5293,PIK3CD,5293
Formation of a pool of free 40S subunits	Reactome	REACT_1797	1	93	744	80837	0.00134408602151	0.00115046327795	0.577550286784	0.794737394565	6158	http://www.reactome.org/cgi-bin/eventbrowser_st_id?ST_ID=REACT_1797	hsa:6158,RPL28,6158
Transcriptional regulation by small RNAs	Reactome	REACT_268530	1	95	744	80837	0.00134408602151	0.00117520442372	0.585229294739	0.796693128388	5433	http://www.reactome.org/cgi-bin/eventbrowser_st_id?ST_ID=REACT_268530	hsa:5433,POLR2D,5433
O-linked glycosylation	Reactome	REACT_263902	1	97	744	80837	0.00134408602151	0.00119994556948	0.592768903033	0.798970579456	6487	http://www.reactome.org/cgi-bin/eventbrowser_st_id?ST_ID=REACT_263902	hsa:6487,ST3GAL3,6487
Toll Like Receptor 3 (TLR3) Cascade	Reactome	REACT_6783	1	97	744	80837	0.00134408602151	0.00119994556948	0.592768903033	0.798970579456	841	http://www.reactome.org/cgi-bin/eventbrowser_st_id?ST_ID=REACT_6783	hsa:841,CASP8,841
TRIF-mediated TLR3/TLR4 signaling	Reactome	REACT_25281	1	97	744	80837	0.00134408602151	0.00119994556948	0.592768903033	0.798970579456	841	http://www.reactome.org/cgi-bin/eventbrowser_st_id?ST_ID=REACT_25281	hsa:841,CASP8,841
Synthesis of DNA	Reactome	REACT_2014	1	97	744	80837	0.00134408602151	0.00119994556948	0.592768903033	0.798970579456	5718	http://www.reactome.org/cgi-bin/eventbrowser_st_id?ST_ID=REACT_2014	hsa:5718,PSMD12,5718
MyD88-independent cascade	Reactome	REACT_6809	1	97	744	80837	0.00134408602151	0.00119994556948	0.592768903033	0.798970579456	841	http://www.reactome.org/cgi-bin/eventbrowser_st_id?ST_ID=REACT_6809	hsa:841,CASP8,841
NoRC negatively regulates rRNA expression	Reactome	REACT_263965	1	98	744	80837	0.00134408602151	0.00121231614236	0.596487223862	0.799290856046	25885	http://www.reactome.org/cgi-bin/eventbrowser_st_id?ST_ID=REACT_263965	hsa:25885,POLR1A,25885
Stimuli-sensing channels	Reactome	REACT_160189	1	99	744	80837	0.00134408602151	0.00122468671524	0.600171638892	0.800452369582	7809	http://www.reactome.org/cgi-bin/eventbrowser_st_id?ST_ID=REACT_160189	hsa:7809,BSND,7809
Potassium Channels	Reactome	REACT_75908	1	99	744	80837	0.00134408602151	0.00122468671524	0.600171638892	0.800452369582	27345	http://www.reactome.org/cgi-bin/eventbrowser_st_id?ST_ID=REACT_75908	hsa:27345,KCNMB4,27345
Cell surface interactions at the vascular wall	Reactome	REACT_12051	1	99	744	80837	0.00134408602151	0.00122468671524	0.600171638892	0.800452369582	50848	http://www.reactome.org/cgi-bin/eventbrowser_st_id?ST_ID=REACT_12051	hsa:50848,F11R,50848
Negative epigenetic regulation of rRNA expression	Reactome	REACT_264000	1	101	744	80837	0.00134408602151	0.001249427861	0.607439983785	0.802315095955	25885	http://www.reactome.org/cgi-bin/eventbrowser_st_id?ST_ID=REACT_264000	hsa:25885,POLR1A,25885
Senescence-Associated Secretory Phenotype (SASP)	Reactome	REACT_169168	1	102	744	80837	0.00134408602151	0.00126179843389	0.611024522772	0.804531508923	6774	http://www.reactome.org/cgi-bin/eventbrowser_st_id?ST_ID=REACT_169168	hsa:6774,STAT3,6774
RNA Polymerase II Transcription	Reactome	REACT_1366	1	103	744	80837	0.00134408602151	0.00127416900677	0.614576374254	0.80719337048	5433	http://www.reactome.org/cgi-bin/eventbrowser_st_id?ST_ID=REACT_1366	hsa:5433,POLR2D,5433
Defective B4GALT1 causes B4GALT1-CDG (CDG-2d)	Reactome	REACT_268431	2	227	744	80837	0.00268817204301	0.00280812004404	0.619084076021	0.809190215404	9761|6487	http://www.reactome.org/cgi-bin/eventbrowser_st_id?ST_ID=REACT_268431	hsa:9761,MLEC,9761|hsa:6487,ST3GAL3,6487
Diseases of glycosylation	Reactome	REACT_268324	2	227	744	80837	0.00268817204301	0.00280812004404	0.619084076021	0.809190215404	9761|6487	http://www.reactome.org/cgi-bin/eventbrowser_st_id?ST_ID=REACT_268324	hsa:9761,MLEC,9761|hsa:6487,ST3GAL3,6487
VEGFA-VEGFR2 Pathway	Reactome	REACT_264464	1	105	744	80837	0.00134408602151	0.00129891015253	0.621583202721	0.810844239716	558	http://www.reactome.org/cgi-bin/eventbrowser_st_id?ST_ID=REACT_264464	hsa:558,AXL,558
Nonsense-Mediated Decay (NMD)	Reactome	REACT_75886	1	105	744	80837	0.00134408602151	0.00129891015253	0.621583202721	0.810844239716	6158	http://www.reactome.org/cgi-bin/eventbrowser_st_id?ST_ID=REACT_75886	hsa:6158,RPL28,6158
Nonsense Mediated Decay (NMD) enhanced by the Exon Junction Complex (EJC)	Reactome	REACT_75822	1	105	744	80837	0.00134408602151	0.00129891015253	0.621583202721	0.810844239716	6158	http://www.reactome.org/cgi-bin/eventbrowser_st_id?ST_ID=REACT_75822	hsa:6158,RPL28,6158
DNA Replication	Reactome	REACT_383	1	105	744	80837	0.00134408602151	0.00129891015253	0.621583202721	0.810844239716	5718	http://www.reactome.org/cgi-bin/eventbrowser_st_id?ST_ID=REACT_383	hsa:5718,PSMD12,5718
Signaling by Insulin receptor	Reactome	REACT_498	1	106	744	80837	0.00134408602151	0.00131128072541	0.62503876697	0.812479121374	1977	http://www.reactome.org/cgi-bin/eventbrowser_st_id?ST_ID=REACT_498	hsa:1977,EIF4E,1977
Signaling by NOTCH	Reactome	REACT_299	1	108	744	80837	0.00134408602151	0.00133602187117	0.631855643684	0.815810382927	6487	http://www.reactome.org/cgi-bin/eventbrowser_st_id?ST_ID=REACT_299	hsa:6487,ST3GAL3,6487
G1/S Transition	Reactome	REACT_1783	1	109	744	80837	0.00134408602151	0.00134839244405	0.635217527534	0.817510816162	5718	http://www.reactome.org/cgi-bin/eventbrowser_st_id?ST_ID=REACT_1783	hsa:5718,PSMD12,5718
Activated TLR4 signalling	Reactome	REACT_6890	1	110	744	80837	0.00134408602151	0.00136076301694	0.638548751645	0.819548580274	841	http://www.reactome.org/cgi-bin/eventbrowser_st_id?ST_ID=REACT_6890	hsa:841,CASP8,841
Hedgehog 'off' state	Reactome	REACT_268323	1	112	744	80837	0.00134408602151	0.0013855041627	0.645120335058	0.822728260485	5718	http://www.reactome.org/cgi-bin/eventbrowser_st_id?ST_ID=REACT_268323	hsa:5718,PSMD12,5718
Signaling by VEGF	Reactome	REACT_12529	1	114	744	80837	0.00134408602151	0.00141024530846	0.651572597488	0.82672722594	558	http://www.reactome.org/cgi-bin/eventbrowser_st_id?ST_ID=REACT_12529	hsa:558,AXL,558
Cell Cycle Checkpoints	Reactome	REACT_1538	1	117	744	80837	0.00134408602151	0.0014473570271	0.661031986565	0.830224697411	5718	http://www.reactome.org/cgi-bin/eventbrowser_st_id?ST_ID=REACT_1538	hsa:5718,PSMD12,5718
Epigenetic regulation of gene expression	Reactome	REACT_264098	1	118	744	80837	0.00134408602151	0.00145972759999	0.664127774861	0.830753133356	25885	http://www.reactome.org/cgi-bin/eventbrowser_st_id?ST_ID=REACT_264098	hsa:25885,POLR1A,25885
Defective SLC26A2 causes chondrodysplasias	Reactome	REACT_268059	1	121	744	80837	0.00134408602151	0.00149683931863	0.673246749471	0.830753133356	6487	http://www.reactome.org/cgi-bin/eventbrowser_st_id?ST_ID=REACT_268059	hsa:6487,ST3GAL3,6487
Defective B4GALT7 causes EDS, progeroid type	Reactome	REACT_268749	1	121	744	80837	0.00134408602151	0.00149683931863	0.673246749471	0.830753133356	6487	http://www.reactome.org/cgi-bin/eventbrowser_st_id?ST_ID=REACT_268749	hsa:6487,ST3GAL3,6487
MPS IIIA - Sanfilippo syndrome A	Reactome	REACT_147753	1	121	744	80837	0.00134408602151	0.00149683931863	0.673246749471	0.830753133356	6487	http://www.reactome.org/cgi-bin/eventbrowser_st_id?ST_ID=REACT_147753	hsa:6487,ST3GAL3,6487
Mucopolysaccharidoses	Reactome	REACT_147853	1	121	744	80837	0.00134408602151	0.00149683931863	0.673246749471	0.830753133356	6487	http://www.reactome.org/cgi-bin/eventbrowser_st_id?ST_ID=REACT_147853	hsa:6487,ST3GAL3,6487
MPS VII - Sly syndrome	Reactome	REACT_147759	1	121	744	80837	0.00134408602151	0.00149683931863	0.673246749471	0.830753133356	6487	http://www.reactome.org/cgi-bin/eventbrowser_st_id?ST_ID=REACT_147759	hsa:6487,ST3GAL3,6487
Defective EXT1 causes exostoses 1, TRPS2 and CHDS	Reactome	REACT_267942	1	121	744	80837	0.00134408602151	0.00149683931863	0.673246749471	0.830753133356	6487	http://www.reactome.org/cgi-bin/eventbrowser_st_id?ST_ID=REACT_267942	hsa:6487,ST3GAL3,6487
MPS IIIC - Sanfilippo syndrome C	Reactome	REACT_147860	1	121	744	80837	0.00134408602151	0.00149683931863	0.673246749471	0.830753133356	6487	http://www.reactome.org/cgi-bin/eventbrowser_st_id?ST_ID=REACT_147860	hsa:6487,ST3GAL3,6487
MPS I - Hurler syndrome	Reactome	REACT_147857	1	121	744	80837	0.00134408602151	0.00149683931863	0.673246749471	0.830753133356	6487	http://www.reactome.org/cgi-bin/eventbrowser_st_id?ST_ID=REACT_147857	hsa:6487,ST3GAL3,6487
Defective CHST14 causes EDS, musculocontractural type	Reactome	REACT_267917	1	121	744	80837	0.00134408602151	0.00149683931863	0.673246749471	0.830753133356	6487	http://www.reactome.org/cgi-bin/eventbrowser_st_id?ST_ID=REACT_267917	hsa:6487,ST3GAL3,6487
Defective EXT2 causes exostoses 2	Reactome	REACT_267741	1	121	744	80837	0.00134408602151	0.00149683931863	0.673246749471	0.830753133356	6487	http://www.reactome.org/cgi-bin/eventbrowser_st_id?ST_ID=REACT_267741	hsa:6487,ST3GAL3,6487
MPS IV - Morquio syndrome B	Reactome	REACT_147798	1	121	744	80837	0.00134408602151	0.00149683931863	0.673246749471	0.830753133356	6487	http://www.reactome.org/cgi-bin/eventbrowser_st_id?ST_ID=REACT_147798	hsa:6487,ST3GAL3,6487
Defective CHST3 causes SEDCJD	Reactome	REACT_267648	1	121	744	80837	0.00134408602151	0.00149683931863	0.673246749471	0.830753133356	6487	http://www.reactome.org/cgi-bin/eventbrowser_st_id?ST_ID=REACT_267648	hsa:6487,ST3GAL3,6487
Diseases associated with glycosaminoglycan metabolism	Reactome	REACT_268624	1	121	744	80837	0.00134408602151	0.00149683931863	0.673246749471	0.830753133356	6487	http://www.reactome.org/cgi-bin/eventbrowser_st_id?ST_ID=REACT_268624	hsa:6487,ST3GAL3,6487
MPS IX - Natowicz syndrome	Reactome	REACT_147739	1	121	744	80837	0.00134408602151	0.00149683931863	0.673246749471	0.830753133356	6487	http://www.reactome.org/cgi-bin/eventbrowser_st_id?ST_ID=REACT_147739	hsa:6487,ST3GAL3,6487
MPS IIID - Sanfilippo syndrome D	Reactome	REACT_147749	1	121	744	80837	0.00134408602151	0.00149683931863	0.673246749471	0.830753133356	6487	http://www.reactome.org/cgi-bin/eventbrowser_st_id?ST_ID=REACT_147749	hsa:6487,ST3GAL3,6487
MPS IV - Morquio syndrome A	Reactome	REACT_147825	1	121	744	80837	0.00134408602151	0.00149683931863	0.673246749471	0.830753133356	6487	http://www.reactome.org/cgi-bin/eventbrowser_st_id?ST_ID=REACT_147825	hsa:6487,ST3GAL3,6487
Glycosaminoglycan metabolism	Reactome	REACT_121315	1	121	744	80837	0.00134408602151	0.00149683931863	0.673246749471	0.830753133356	6487	http://www.reactome.org/cgi-bin/eventbrowser_st_id?ST_ID=REACT_121315	hsa:6487,ST3GAL3,6487
Defective CHSY1 causes TPBS	Reactome	REACT_268113	1	121	744	80837	0.00134408602151	0.00149683931863	0.673246749471	0.830753133356	6487	http://www.reactome.org/cgi-bin/eventbrowser_st_id?ST_ID=REACT_268113	hsa:6487,ST3GAL3,6487
MPS IIIB - Sanfilippo syndrome B	Reactome	REACT_147788	1	121	744	80837	0.00134408602151	0.00149683931863	0.673246749471	0.830753133356	6487	http://www.reactome.org/cgi-bin/eventbrowser_st_id?ST_ID=REACT_147788	hsa:6487,ST3GAL3,6487
Defective PAPSS2 causes SEMD-PA	Reactome	REACT_268843	1	121	744	80837	0.00134408602151	0.00149683931863	0.673246749471	0.830753133356	6487	http://www.reactome.org/cgi-bin/eventbrowser_st_id?ST_ID=REACT_268843	hsa:6487,ST3GAL3,6487
MPS VI - Maroteaux-Lamy syndrome	Reactome	REACT_147719	1	121	744	80837	0.00134408602151	0.00149683931863	0.673246749471	0.830753133356	6487	http://www.reactome.org/cgi-bin/eventbrowser_st_id?ST_ID=REACT_147719	hsa:6487,ST3GAL3,6487
Defective B3GAT3 causes JDSSDHD	Reactome	REACT_268678	1	121	744	80837	0.00134408602151	0.00149683931863	0.673246749471	0.830753133356	6487	http://www.reactome.org/cgi-bin/eventbrowser_st_id?ST_ID=REACT_268678	hsa:6487,ST3GAL3,6487
Defective CHST6 causes MCDC1	Reactome	REACT_268786	1	121	744	80837	0.00134408602151	0.00149683931863	0.673246749471	0.830753133356	6487	http://www.reactome.org/cgi-bin/eventbrowser_st_id?ST_ID=REACT_268786	hsa:6487,ST3GAL3,6487
MPS II - Hunter syndrome	Reactome	REACT_147734	1	121	744	80837	0.00134408602151	0.00149683931863	0.673246749471	0.830753133356	6487	http://www.reactome.org/cgi-bin/eventbrowser_st_id?ST_ID=REACT_147734	hsa:6487,ST3GAL3,6487
Toll Like Receptor 4 (TLR4) Cascade	Reactome	REACT_6894	1	122	744	80837	0.00134408602151	0.00150920989151	0.676231127113	0.831496315973	841	http://www.reactome.org/cgi-bin/eventbrowser_st_id?ST_ID=REACT_6894	hsa:841,CASP8,841
G alpha (s) signalling events	Reactome	REACT_19327	1	123	744	80837	0.00134408602151	0.00152158046439	0.679188283457	0.834403073126	4157	http://www.reactome.org/cgi-bin/eventbrowser_st_id?ST_ID=REACT_19327	hsa:4157,MC1R,4157
S Phase	Reactome	REACT_899	1	124	744	80837	0.00134408602151	0.00153395103727	0.682118466463	0.835648998869	5718	http://www.reactome.org/cgi-bin/eventbrowser_st_id?ST_ID=REACT_899	hsa:5718,PSMD12,5718
Regulatory RNA pathways	Reactome	REACT_12472	1	124	744	80837	0.00134408602151	0.00153395103727	0.682118466463	0.835648998869	5433	http://www.reactome.org/cgi-bin/eventbrowser_st_id?ST_ID=REACT_12472	hsa:5433,POLR2D,5433
Cellular responses to stress	Reactome	REACT_120956	2	258	744	80837	0.00268817204301	0.00319160780336	0.687095476137	0.839334190404	2288|6774	http://www.reactome.org/cgi-bin/eventbrowser_st_id?ST_ID=REACT_120956	hsa:2288,FKBP4,2288|hsa:6774,STAT3,6774
Cell-Cell communication	Reactome	REACT_111155	1	132	744	80837	0.00134408602151	0.00163291562032	0.704617910745	0.845244167293	50848	http://www.reactome.org/cgi-bin/eventbrowser_st_id?ST_ID=REACT_111155	hsa:50848,F11R,50848
Extracellular matrix organization	Reactome	REACT_118779	2	267	744	80837	0.00268817204301	0.00330294295929	0.70487562228	0.845244167293	4146|50848	http://www.reactome.org/cgi-bin/eventbrowser_st_id?ST_ID=REACT_118779	hsa:4146,MATN1,4146|hsa:50848,F11R,50848
Downstream signaling of activated FGFR	Reactome	REACT_21272	1	134	744	80837	0.00134408602151	0.00165765676608	0.709989727732	0.84717570402	5293	http://www.reactome.org/cgi-bin/eventbrowser_st_id?ST_ID=REACT_21272	hsa:5293,PIK3CD,5293
Mitotic G1-G1/S phases	Reactome	REACT_21267	1	135	744	80837	0.00134408602151	0.00167002733897	0.712638938774	0.849099924673	5718	http://www.reactome.org/cgi-bin/eventbrowser_st_id?ST_ID=REACT_21267	hsa:5718,PSMD12,5718
Signalling by NGF	Reactome	REACT_11061	2	272	744	80837	0.00268817204301	0.00336479582369	0.714384859833	0.849691124153	6774|5293	http://www.reactome.org/cgi-bin/eventbrowser_st_id?ST_ID=REACT_11061	hsa:6774,STAT3,6774|hsa:5293,PIK3CD,5293
HATs acetylate histones	Reactome	REACT_264245	1	136	744	80837	0.00134408602151	0.00168239791185	0.715263981804	0.849895521949	23326	http://www.reactome.org/cgi-bin/eventbrowser_st_id?ST_ID=REACT_264245	hsa:23326,USP22,23326
Signaling by ERBB4	Reactome	REACT_115596	1	137	744	80837	0.00134408602151	0.00169476848473	0.717865077005	0.851107633106	5293	http://www.reactome.org/cgi-bin/eventbrowser_st_id?ST_ID=REACT_115596	hsa:5293,PIK3CD,5293
Toll-Like Receptors Cascades	Reactome	REACT_6966	1	140	744	80837	0.00134408602151	0.00173188020337	0.725526847534	0.853490395076	841	http://www.reactome.org/cgi-bin/eventbrowser_st_id?ST_ID=REACT_6966	hsa:841,CASP8,841
Metabolism	Reactome	REACT_111217	12	1510	744	80837	0.0161290322581	0.0186795650507	0.733221362925	0.857143381597	10400|3638|1728|5718|7372|55066|1735|5293|23760|6307|113235|6487	http://www.reactome.org/cgi-bin/eventbrowser_st_id?ST_ID=REACT_111217	hsa:10400,PEMT,10400|hsa:3638,INSIG1,3638|hsa:1728,NQO1,1728|hsa:5718,PSMD12,5718|hsa:7372,UMPS,7372|hsa:55066,PDPR,55066|hsa:1735,DIO3,1735|hsa:5293,PIK3CD,5293|hsa:23760,PITPNB,23760|hsa:6307,MSMO1,6307|hsa:113235,SLC46A1,113235|hsa:6487,ST3GAL3,6487
The citric acid (TCA) cycle and respiratory electron transport	Reactome	REACT_111083	1	146	744	80837	0.00134408602151	0.00180610364066	0.740232634497	0.8603051494	55066	http://www.reactome.org/cgi-bin/eventbrowser_st_id?ST_ID=REACT_111083	hsa:55066,PDPR,55066
DAP12 signaling	Reactome	REACT_147814	1	147	744	80837	0.00134408602151	0.00181847421354	0.74260592968	0.860745540996	5293	http://www.reactome.org/cgi-bin/eventbrowser_st_id?ST_ID=REACT_147814	hsa:5293,PIK3CD,5293
Signaling by ERBB2	Reactome	REACT_115755	1	149	744	80837	0.00134408602151	0.0018432153593	0.747287755056	0.863041687558	5293	http://www.reactome.org/cgi-bin/eventbrowser_st_id?ST_ID=REACT_115755	hsa:5293,PIK3CD,5293
DAP12 interactions	Reactome	REACT_147694	1	158	744	80837	0.00134408602151	0.00195455051523	0.767325538312	0.873100844977	5293	http://www.reactome.org/cgi-bin/eventbrowser_st_id?ST_ID=REACT_147694	hsa:5293,PIK3CD,5293
Class A/1 (Rhodopsin-like receptors)	Reactome	REACT_14828	2	306	744	80837	0.00268817204301	0.00378539530166	0.772409432858	0.874706125173	338557|4157	http://www.reactome.org/cgi-bin/eventbrowser_st_id?ST_ID=REACT_14828	hsa:338557,FFAR4,338557|hsa:4157,MC1R,4157
Signaling by Overexpressed Wild-Type EGFR in Cancer	Reactome	REACT_268546	1	164	744	80837	0.00134408602151	0.00202877395252	0.779794518365	0.87916988178	5293	http://www.reactome.org/cgi-bin/eventbrowser_st_id?ST_ID=REACT_268546	hsa:5293,PIK3CD,5293
Signaling by EGFR	Reactome	REACT_9417	1	164	744	80837	0.00134408602151	0.00202877395252	0.779794518365	0.87916988178	5293	http://www.reactome.org/cgi-bin/eventbrowser_st_id?ST_ID=REACT_9417	hsa:5293,PIK3CD,5293
Generic Transcription Pathway	Reactome	REACT_12627	3	450	744	80837	0.00403225806452	0.00556675779655	0.782652882528	0.880585319432	79818|7712|7621	http://www.reactome.org/cgi-bin/eventbrowser_st_id?ST_ID=REACT_12627	hsa:79818,ZNF552,79818|hsa:7712,ZNF157,7712|hsa:7621,ZNF70,7621
Signaling by EGFR in Cancer	Reactome	REACT_115871	1	166	744	80837	0.00134408602151	0.00205351509828	0.783800740783	0.880628095341	5293	http://www.reactome.org/cgi-bin/eventbrowser_st_id?ST_ID=REACT_115871	hsa:5293,PIK3CD,5293
Signaling by EGFRvIII in Cancer	Reactome	REACT_268269	1	166	744	80837	0.00134408602151	0.00205351509828	0.783800740783	0.880628095341	5293	http://www.reactome.org/cgi-bin/eventbrowser_st_id?ST_ID=REACT_268269	hsa:5293,PIK3CD,5293
Signaling by Ligand-Responsive EGFR Variants in Cancer	Reactome	REACT_268006	1	166	744	80837	0.00134408602151	0.00205351509828	0.783800740783	0.880628095341	5293	http://www.reactome.org/cgi-bin/eventbrowser_st_id?ST_ID=REACT_268006	hsa:5293,PIK3CD,5293
Cellular Senescence	Reactome	REACT_169274	1	182	744	80837	0.00134408602151	0.00225144426438	0.813338082619	0.898096830312	6774	http://www.reactome.org/cgi-bin/eventbrowser_st_id?ST_ID=REACT_169274	hsa:6774,STAT3,6774
Immune System	Reactome	REACT_6900	8	1128	744	80837	0.010752688172	0.01395400621	0.813607626133	0.898096830312	841|5718|6774|147179|5293|1977|5534|11128	http://www.reactome.org/cgi-bin/eventbrowser_st_id?ST_ID=REACT_6900	hsa:841,CASP8,841|hsa:5718,PSMD12,5718|hsa:6774,STAT3,6774|hsa:147179,WIPF2,147179|hsa:5293,PIK3CD,5293|hsa:1977,EIF4E,1977|hsa:5534,PPP3R1,5534|hsa:11128,POLR3A,11128
Interferon Signaling	Reactome	REACT_25229	1	184	744	80837	0.00134408602151	0.00227618541015	0.816734790827	0.899525260877	1977	http://www.reactome.org/cgi-bin/eventbrowser_st_id?ST_ID=REACT_25229	hsa:1977,EIF4E,1977
Peptide ligand-binding receptors	Reactome	REACT_14819	1	186	744	80837	0.00134408602151	0.00230092655591	0.820069770315	0.90152385537	4157	http://www.reactome.org/cgi-bin/eventbrowser_st_id?ST_ID=REACT_14819	hsa:4157,MC1R,4157
Hemostasis	Reactome	REACT_604	3	513	744	80837	0.00403225806452	0.00634610388807	0.850375482961	0.919612675318	27345|50848|5293	http://www.reactome.org/cgi-bin/eventbrowser_st_id?ST_ID=REACT_604	hsa:27345,KCNMB4,27345|hsa:50848,F11R,50848|hsa:5293,PIK3CD,5293
Antigen processing: Ubiquitination & Proteasome degradation	Reactome	REACT_75842	1	211	744	80837	0.00134408602151	0.00261019087794	0.856982605402	0.924821211519	5718	http://www.reactome.org/cgi-bin/eventbrowser_st_id?ST_ID=REACT_75842	hsa:5718,PSMD12,5718
Platelet activation, signaling and aggregation	Reactome	REACT_798	1	221	744	80837	0.00134408602151	0.00273389660675	0.869534964992	0.930148935936	5293	http://www.reactome.org/cgi-bin/eventbrowser_st_id?ST_ID=REACT_798	hsa:5293,PIK3CD,5293
Metabolism of carbohydrates	Reactome	REACT_474	1	251	744	80837	0.00134408602151	0.00310501379319	0.90096689608	0.946968941833	6487	http://www.reactome.org/cgi-bin/eventbrowser_st_id?ST_ID=REACT_474	hsa:6487,ST3GAL3,6487
Myoclonic epilepsy of Lafora	Reactome	REACT_264430	1	251	744	80837	0.00134408602151	0.00310501379319	0.90096689608	0.946968941833	6487	http://www.reactome.org/cgi-bin/eventbrowser_st_id?ST_ID=REACT_264430	hsa:6487,ST3GAL3,6487
Glycogen storage diseases	Reactome	REACT_264090	1	251	744	80837	0.00134408602151	0.00310501379319	0.90096689608	0.946968941833	6487	http://www.reactome.org/cgi-bin/eventbrowser_st_id?ST_ID=REACT_264090	hsa:6487,ST3GAL3,6487
Class I MHC mediated antigen processing & presentation	Reactome	REACT_75820	1	255	744	80837	0.00134408602151	0.00315449608471	0.904541367896	0.948599545855	5718	http://www.reactome.org/cgi-bin/eventbrowser_st_id?ST_ID=REACT_75820	hsa:5718,PSMD12,5718
Defective ACTH causes Obesity and Pro-opiomelanocortinin deficiency (POMCD)	Reactome	REACT_267874	2	430	744	80837	0.00268817204301	0.00531934633893	0.905528328651	0.948927128609	338557|4157	http://www.reactome.org/cgi-bin/eventbrowser_st_id?ST_ID=REACT_267874	hsa:338557,FFAR4,338557|hsa:4157,MC1R,4157
GPCR ligand binding	Reactome	REACT_21340	2	430	744	80837	0.00268817204301	0.00531934633893	0.905528328651	0.948927128609	338557|4157	http://www.reactome.org/cgi-bin/eventbrowser_st_id?ST_ID=REACT_21340	hsa:338557,FFAR4,338557|hsa:4157,MC1R,4157
Transmembrane transport of small molecules	Reactome	REACT_15518	3	611	744	80837	0.00403225806452	0.00755842003043	0.919319523546	0.954286773492	7809|476|113235	http://www.reactome.org/cgi-bin/eventbrowser_st_id?ST_ID=REACT_15518	hsa:7809,BSND,7809|hsa:476,ATP1A1,476|hsa:113235,SLC46A1,113235
Signal Transduction	Reactome	REACT_111102	13	1994	744	80837	0.0174731182796	0.0246669223252	0.92246305633	0.955868434351	2121|1977|4157|5718|6774|5293|338557|7514|5534|83999|50848|6487|558	http://www.reactome.org/cgi-bin/eventbrowser_st_id?ST_ID=REACT_111102	hsa:2121,EVC,2121|hsa:1977,EIF4E,1977|hsa:4157,MC1R,4157|hsa:5718,PSMD12,5718|hsa:6774,STAT3,6774|hsa:5293,PIK3CD,5293|hsa:338557,FFAR4,338557|hsa:7514,XPO1,7514|hsa:5534,PPP3R1,5534|hsa:83999,KREMEN1,83999|hsa:50848,F11R,50848|hsa:6487,ST3GAL3,6487|hsa:558,AXL,558
Neuronal System	Reactome	REACT_13685	1	278	744	80837	0.00134408602151	0.00343901926098	0.922731926288	0.955868434351	27345	http://www.reactome.org/cgi-bin/eventbrowser_st_id?ST_ID=REACT_13685	hsa:27345,KCNMB4,27345
Developmental Biology	Reactome	REACT_111045	2	516	744	80837	0.00268817204301	0.00638321560671	0.950378760581	0.972266271431	6774|5433	http://www.reactome.org/cgi-bin/eventbrowser_st_id?ST_ID=REACT_111045	hsa:6774,STAT3,6774|hsa:5433,POLR2D,5433
Metabolic disorders of biological oxidation enzymes	Reactome	REACT_267615	2	587	744	80837	0.00268817204301	0.00726152628128	0.971277690561	0.984576472296	338557|4157	http://www.reactome.org/cgi-bin/eventbrowser_st_id?ST_ID=REACT_267615	hsa:338557,FFAR4,338557|hsa:4157,MC1R,4157
Adaptive Immune System	Reactome	REACT_75774	2	595	744	80837	0.00268817204301	0.00736049086433	0.973013366836	0.985152689071	5293|5718	http://www.reactome.org/cgi-bin/eventbrowser_st_id?ST_ID=REACT_75774	hsa:5293,PIK3CD,5293|hsa:5718,PSMD12,5718
Signaling by GPCR	Reactome	REACT_14797	4	1002	744	80837	0.00537634408602	0.012395314027	0.982116453789	0.991528666282	5293|338557|4157|5534	http://www.reactome.org/cgi-bin/eventbrowser_st_id?ST_ID=REACT_14797	hsa:5293,PIK3CD,5293|hsa:338557,FFAR4,338557|hsa:4157,MC1R,4157|hsa:5534,PPP3R1,5534
GPCR downstream signaling	Reactome	REACT_19184	2	889	744	80837	0.00268817204301	0.0109974392914	0.997468451591	0.999160827958	4157|5293	http://www.reactome.org/cgi-bin/eventbrowser_st_id?ST_ID=REACT_19184	hsa:4157,MC1R,4157|hsa:5293,PIK3CD,5293

## Sheet: PID
Term	Database	ID	Input number	Background number	All input number	All background number	Input frequency	Background frequency	P-Value	Corrected P-Value	Input	Hyperlink	Input gene symbols
ATF-2 transcription factor network	PID	atf2_pathway	4	58	82	7954	0.0487804878049	0.00729192858939	0.00358562135011	0.46284756647	1850|467|9555|4763	http://pid.nci.nih.gov/search/pathway_landing.shtml?pathway_id=atf2_pathway&source=NCI-Nature%20curated&what=graphic&jpg=on&ppage=1	hsa:1850,DUSP8,1850|hsa:467,ATF3,467|hsa:9555,H2AFY,9555|hsa:4763,NF1,4763
TRAIL signaling pathway	PID	trail_pathway	2	22	82	7954	0.0243902439024	0.0027659039477	0.0245497944918	0.649553798865	8795|841	http://pid.nci.nih.gov/search/pathway_landing.shtml?pathway_id=trail_pathway&source=NCI-Nature%20curated&what=graphic&jpg=on&ppage=1	hsa:8795,TNFRSF10B,8795|hsa:841,CASP8,841
AP-1 transcription factor network	PID	ap1_pathway	3	70	82	7954	0.0365853658537	0.00880060346995	0.0382300954395	0.649553798865	467|2355|23373	http://pid.nci.nih.gov/search/pathway_landing.shtml?pathway_id=ap1_pathway&source=NCI-Nature%20curated&what=graphic&jpg=on&ppage=1	hsa:467,ATF3,467|hsa:2355,FOSL2,2355|hsa:23373,CRTC1,23373
Signaling events mediated by HDAC Class I	PID	hdac_classi_pathway	3	70	82	7954	0.0365853658537	0.00880060346995	0.0382300954395	0.649553798865	6774|7514|1108	http://pid.nci.nih.gov/search/pathway_landing.shtml?pathway_id=hdac_classi_pathway&source=NCI-Nature%20curated&what=graphic&jpg=on&ppage=1	hsa:6774,STAT3,6774|hsa:7514,XPO1,7514|hsa:1108,CHD4,1108
Lissencephaly gene (LIS1) in neuronal migration and development	PID	lis1pathway	2	31	82	7954	0.0243902439024	0.00389741010812	0.0442848612853	0.649553798865	10726|5049	http://pid.nci.nih.gov/search/pathway_landing.shtml?pathway_id=lis1pathway&source=NCI-Nature%20curated&what=graphic&jpg=on&ppage=1	hsa:10726,NUDC,10726|hsa:5049,PAFAH1B2,5049
FOXA2 and FOXA3 transcription factor networks	PID	hnf3bpathway	2	44	82	7954	0.0243902439024	0.0055318078954	0.0798049461024	0.649553798865	4763|2294	http://pid.nci.nih.gov/search/pathway_landing.shtml?pathway_id=hnf3bpathway&source=NCI-Nature%20curated&what=graphic&jpg=on&ppage=1	hsa:4763,NF1,4763|hsa:2294,FOXF1,2294
Integrins in angiogenesis	PID	avb3_integrin_pathway	2	45	82	7954	0.0243902439024	0.00565753080211	0.0828173263711	0.649553798865	50848|841	http://pid.nci.nih.gov/search/pathway_landing.shtml?pathway_id=avb3_integrin_pathway&source=NCI-Nature%20curated&what=graphic&jpg=on&ppage=1	hsa:50848,F11R,50848|hsa:841,CASP8,841
Validated transcriptional targets of deltaNp63 isoforms	PID	deltanp63pathway	2	47	82	7954	0.0243902439024	0.00590897661554	0.088945083117	0.649553798865	558|2355	http://pid.nci.nih.gov/search/pathway_landing.shtml?pathway_id=deltanp63pathway&source=NCI-Nature%20curated&what=graphic&jpg=on&ppage=1	hsa:558,AXL,558|hsa:2355,FOSL2,2355
Caspase Cascade in Apoptosis	PID	caspase_pathway	2	56	82	7954	0.0243902439024	0.00704048277596	0.118029300403	0.649553798865	8795|841	http://pid.nci.nih.gov/search/pathway_landing.shtml?pathway_id=caspase_pathway&source=NCI-Nature%20curated&what=graphic&jpg=on&ppage=1	hsa:8795,TNFRSF10B,8795|hsa:841,CASP8,841
@@mTOR signaling pathway	PID	mtor_4pathway	1	69	82	7954	0.0121951219512	0.00867488056324	0.513768901355	0.779774226661	1977	http://pid.nci.nih.gov/search/pathway_landing.shtml?pathway_id=mtor_4pathway&source=NCI-Nature%20curated&what=graphic&jpg=on&ppage=1	hsa:1977,EIF4E,1977
Coregulation of Androgen receptor activity	PID	ar_pathway	2	61	82	7954	0.0243902439024	0.00766909730953	0.135087331797	0.649553798865	2288|841	http://pid.nci.nih.gov/search/pathway_landing.shtml?pathway_id=ar_pathway&source=NCI-Nature%20curated&what=graphic&jpg=on&ppage=1	hsa:2288,FKBP4,2288|hsa:841,CASP8,841
Sumoylation by RanBP2 regulates transcriptional repression	PID	ranbp2pathway	1	15	82	7954	0.0121951219512	0.0018858436007	0.151477051201	0.649553798865	7514	http://pid.nci.nih.gov/search/pathway_landing.shtml?pathway_id=ranbp2pathway&source=NCI-Nature%20curated&what=graphic&jpg=on&ppage=1	hsa:7514,XPO1,7514
@@FAS (CD95) signaling pathway	PID	faspathway	1	32	82	7954	0.0121951219512	0.00402313301484	0.287619935181	0.686453995913	841	http://pid.nci.nih.gov/search/pathway_landing.shtml?pathway_id=faspathway&source=NCI-Nature%20curated&what=graphic&jpg=on&ppage=1	hsa:841,CASP8,841
Validated targets of C-MYC transcriptional activation	PID	myc_activpathway	2	79	82	7954	0.0243902439024	0.00993210963037	0.200105859212	0.659674397886	1977|83879	http://pid.nci.nih.gov/search/pathway_landing.shtml?pathway_id=myc_activpathway&source=NCI-Nature%20curated&what=graphic&jpg=on&ppage=1	hsa:1977,EIF4E,1977|hsa:83879,CDCA7,83879
Regulation of nuclear beta catenin signaling and target gene transcription	PID	betacatenin_nuc_pathway	2	80	82	7954	0.0243902439024	0.0100578325371	0.203832600649	0.662555067485	7514|10642	http://pid.nci.nih.gov/search/pathway_landing.shtml?pathway_id=betacatenin_nuc_pathway&source=NCI-Nature%20curated&what=graphic&jpg=on&ppage=1	hsa:7514,XPO1,7514|hsa:10642,IGF2BP1,10642
@@Fanconi anemia pathway	PID	fanconi_pathway	1	47	82	7954	0.0121951219512	0.00590897661554	0.389675723242	0.726458518659	2188	http://pid.nci.nih.gov/search/pathway_landing.shtml?pathway_id=fanconi_pathway&source=NCI-Nature%20curated&what=graphic&jpg=on&ppage=1	hsa:2188,FANCF,2188
Canonical NF-kappaB pathway	PID	nfkappabcanonicalpathway	1	23	82	7954	0.0121951219512	0.00289162685441	0.218477060321	0.668290992969	7514	http://pid.nci.nih.gov/search/pathway_landing.shtml?pathway_id=nfkappabcanonicalpathway&source=NCI-Nature%20curated&what=graphic&jpg=on&ppage=1	hsa:7514,XPO1,7514
IL27-mediated signaling events	PID	il27pathway	1	26	82	7954	0.0121951219512	0.00326879557455	0.242231080461	0.671599091413	6774	http://pid.nci.nih.gov/search/pathway_landing.shtml?pathway_id=il27pathway&source=NCI-Nature%20curated&what=graphic&jpg=on&ppage=1	hsa:6774,STAT3,6774
@@Ceramide signaling pathway	PID	ceramide_pathway	1	44	82	7954	0.0121951219512	0.0055318078954	0.370492365748	0.72418413038	841	http://pid.nci.nih.gov/search/pathway_landing.shtml?pathway_id=ceramide_pathway&source=NCI-Nature%20curated&what=graphic&jpg=on&ppage=1	hsa:841,CASP8,841
Wnt signaling network	PID	wnt_signaling_pathway	1	28	82	7954	0.0121951219512	0.00352024138798	0.257669411547	0.6779083022	83999	http://pid.nci.nih.gov/search/pathway_landing.shtml?pathway_id=wnt_signaling_pathway&source=NCI-Nature%20curated&what=graphic&jpg=on&ppage=1	hsa:83999,KREMEN1,83999
Beta2 integrin cell surface interactions	PID	integrin2_pathway	1	29	82	7954	0.0121951219512	0.00364596429469	0.265271648122	0.680056164144	50848	http://pid.nci.nih.gov/search/pathway_landing.shtml?pathway_id=integrin2_pathway&source=NCI-Nature%20curated&what=graphic&jpg=on&ppage=1	hsa:50848,F11R,50848
BARD1 signaling events	PID	bard1pathway	1	29	82	7954	0.0121951219512	0.00364596429469	0.265271648122	0.680056164144	2188	http://pid.nci.nih.gov/search/pathway_landing.shtml?pathway_id=bard1pathway&source=NCI-Nature%20curated&what=graphic&jpg=on&ppage=1	hsa:2188,FANCF,2188
IL12 signaling mediated by STAT4	PID	il12_stat4pathway	1	29	82	7954	0.0121951219512	0.00364596429469	0.265271648122	0.680056164144	6774	http://pid.nci.nih.gov/search/pathway_landing.shtml?pathway_id=il12_stat4pathway&source=NCI-Nature%20curated&what=graphic&jpg=on&ppage=1	hsa:6774,STAT3,6774
Regulation of p38-alpha and p38-beta	PID	p38alphabetapathway	1	30	82	7954	0.0121951219512	0.00377168720141	0.272796969737	0.680056164144	1850	http://pid.nci.nih.gov/search/pathway_landing.shtml?pathway_id=p38alphabetapathway&source=NCI-Nature%20curated&what=graphic&jpg=on&ppage=1	hsa:1850,DUSP8,1850
Nectin adhesion pathway	PID	nectin_pathway	1	30	82	7954	0.0121951219512	0.00377168720141	0.272796969737	0.680056164144	50848	http://pid.nci.nih.gov/search/pathway_landing.shtml?pathway_id=nectin_pathway&source=NCI-Nature%20curated&what=graphic&jpg=on&ppage=1	hsa:50848,F11R,50848
ErbB4 signaling events	PID	erbb4_pathway	1	32	82	7954	0.0121951219512	0.00402313301484	0.287619935181	0.686453995913	863	http://pid.nci.nih.gov/search/pathway_landing.shtml?pathway_id=erbb4_pathway&source=NCI-Nature%20curated&what=graphic&jpg=on&ppage=1	hsa:863,CBFA2T3,863
Syndecan-2-mediated signaling events	PID	syndecan_2_pathway	1	33	82	7954	0.0121951219512	0.00414885592155	0.294919093661	0.690856145714	4763	http://pid.nci.nih.gov/search/pathway_landing.shtml?pathway_id=syndecan_2_pathway&source=NCI-Nature%20curated&what=graphic&jpg=on&ppage=1	hsa:4763,NF1,4763
Regulation of Ras family activation	PID	ras_pathway	1	33	82	7954	0.0121951219512	0.00414885592155	0.294919093661	0.690856145714	4763	http://pid.nci.nih.gov/search/pathway_landing.shtml?pathway_id=ras_pathway&source=NCI-Nature%20curated&what=graphic&jpg=on&ppage=1	hsa:4763,NF1,4763
HIV-1 Nef: Negative effector of Fas and TNF-alpha	PID	hivnefpathway	1	35	82	7954	0.0121951219512	0.00440030173498	0.309296492859	0.697132143668	841	http://pid.nci.nih.gov/search/pathway_landing.shtml?pathway_id=hivnefpathway&source=NCI-Nature%20curated&what=graphic&jpg=on&ppage=1	hsa:841,CASP8,841
Signaling mediated by p38-alpha and p38-beta	PID	p38alphabetadownstreampathway	1	35	82	7954	0.0121951219512	0.00440030173498	0.309296492859	0.697132143668	1977	http://pid.nci.nih.gov/search/pathway_landing.shtml?pathway_id=p38alphabetadownstreampathway&source=NCI-Nature%20curated&what=graphic&jpg=on&ppage=1	hsa:1977,EIF4E,1977
Signaling events mediated by TCPTP	PID	tcptp_pathway	1	36	82	7954	0.0121951219512	0.00452602464169	0.316376203807	0.698023620778	6774	http://pid.nci.nih.gov/search/pathway_landing.shtml?pathway_id=tcptp_pathway&source=NCI-Nature%20curated&what=graphic&jpg=on&ppage=1	hsa:6774,STAT3,6774
GMCSF-mediated signaling events	PID	gmcsf_pathway	1	36	82	7954	0.0121951219512	0.00452602464169	0.316376203807	0.698023620778	6774	http://pid.nci.nih.gov/search/pathway_landing.shtml?pathway_id=gmcsf_pathway&source=NCI-Nature%20curated&what=graphic&jpg=on&ppage=1	hsa:6774,STAT3,6774
IL23-mediated signaling events	PID	il23pathway	1	37	82	7954	0.0121951219512	0.0046517475484	0.32338422372	0.698023620778	6774	http://pid.nci.nih.gov/search/pathway_landing.shtml?pathway_id=il23pathway&source=NCI-Nature%20curated&what=graphic&jpg=on&ppage=1	hsa:6774,STAT3,6774
Validated transcriptional targets of AP1 family members Fra1 and Fra2	PID	fra_pathway	1	37	82	7954	0.0121951219512	0.0046517475484	0.32338422372	0.698023620778	2355	http://pid.nci.nih.gov/search/pathway_landing.shtml?pathway_id=fra_pathway&source=NCI-Nature%20curated&what=graphic&jpg=on&ppage=1	hsa:2355,FOSL2,2355
Signaling events mediated by HDAC Class II	PID	hdac_classii_pathway	1	38	82	7954	0.0121951219512	0.00477747045512	0.330321269689	0.698023620778	7514	http://pid.nci.nih.gov/search/pathway_landing.shtml?pathway_id=hdac_classii_pathway&source=NCI-Nature%20curated&what=graphic&jpg=on&ppage=1	hsa:7514,XPO1,7514
ErbB2/ErbB3 signaling events	PID	erbb2erbb3pathway	1	38	82	7954	0.0121951219512	0.00477747045512	0.330321269689	0.698023620778	6774	http://pid.nci.nih.gov/search/pathway_landing.shtml?pathway_id=erbb2erbb3pathway&source=NCI-Nature%20curated&what=graphic&jpg=on&ppage=1	hsa:6774,STAT3,6774
Aurora B signaling	PID	aurora_b_pathway	1	39	82	7954	0.0121951219512	0.00490319336183	0.337188051718	0.70311678399	9918	http://pid.nci.nih.gov/search/pathway_landing.shtml?pathway_id=aurora_b_pathway&source=NCI-Nature%20curated&what=graphic&jpg=on&ppage=1	hsa:9918,NCAPD2,9918
Class I PI3K signaling events	PID	pi3kcipathway	1	39	82	7954	0.0121951219512	0.00490319336183	0.337188051718	0.70311678399	59339	http://pid.nci.nih.gov/search/pathway_landing.shtml?pathway_id=pi3kcipathway&source=NCI-Nature%20curated&what=graphic&jpg=on&ppage=1	hsa:59339,PLEKHA2,59339
ATR signaling pathway	PID	atr_pathway	1	39	82	7954	0.0121951219512	0.00490319336183	0.337188051718	0.70311678399	54962	http://pid.nci.nih.gov/search/pathway_landing.shtml?pathway_id=atr_pathway&source=NCI-Nature%20curated&what=graphic&jpg=on&ppage=1	hsa:54962,TIPIN,54962
Beta3 integrin cell surface interactions	PID	integrin3_pathway	1	43	82	7954	0.0121951219512	0.00540608498868	0.363966496468	0.720083738909	50848	http://pid.nci.nih.gov/search/pathway_landing.shtml?pathway_id=integrin3_pathway&source=NCI-Nature%20curated&what=graphic&jpg=on&ppage=1	hsa:50848,F11R,50848
IFN-gamma pathway	PID	ifngpathway	1	43	82	7954	0.0121951219512	0.00540608498868	0.363966496468	0.720083738909	6774	http://pid.nci.nih.gov/search/pathway_landing.shtml?pathway_id=ifngpathway&source=NCI-Nature%20curated&what=graphic&jpg=on&ppage=1	hsa:6774,STAT3,6774
LKB1 signaling events	PID	lkb1_pathway	1	43	82	7954	0.0121951219512	0.00540608498868	0.363966496468	0.720083738909	23235	http://pid.nci.nih.gov/search/pathway_landing.shtml?pathway_id=lkb1_pathway&source=NCI-Nature%20curated&what=graphic&jpg=on&ppage=1	hsa:23235,SIK2,23235
Integrin-linked kinase signaling	PID	ilk_pathway	1	45	82	7954	0.0121951219512	0.00565753080211	0.376952086185	0.72418413038	7514	http://pid.nci.nih.gov/search/pathway_landing.shtml?pathway_id=ilk_pathway&source=NCI-Nature%20curated&what=graphic&jpg=on&ppage=1	hsa:7514,XPO1,7514
TNF receptor signaling pathway	PID	tnfpathway	1	46	82	7954	0.0121951219512	0.00578325370883	0.383346320094	0.72418413038	841	http://pid.nci.nih.gov/search/pathway_landing.shtml?pathway_id=tnfpathway&source=NCI-Nature%20curated&what=graphic&jpg=on&ppage=1	hsa:841,CASP8,841
PLK1 signaling events	PID	plk1_pathway	1	46	82	7954	0.0121951219512	0.00578325370883	0.383346320094	0.72418413038	10726	http://pid.nci.nih.gov/search/pathway_landing.shtml?pathway_id=plk1_pathway&source=NCI-Nature%20curated&what=graphic&jpg=on&ppage=1	hsa:10726,NUDC,10726
IL6-mediated signaling events	PID	il6_7pathway	1	47	82	7954	0.0121951219512	0.00590897661554	0.389675723242	0.726458518659	6774	http://pid.nci.nih.gov/search/pathway_landing.shtml?pathway_id=il6_7pathway&source=NCI-Nature%20curated&what=graphic&jpg=on&ppage=1	hsa:6774,STAT3,6774
Notch-mediated HES/HEY network	PID	hes_heypathway	1	48	82	7954	0.0121951219512	0.00603469952225	0.395940944911	0.728037255834	6774	http://pid.nci.nih.gov/search/pathway_landing.shtml?pathway_id=hes_heypathway&source=NCI-Nature%20curated&what=graphic&jpg=on&ppage=1	hsa:6774,STAT3,6774
Hedgehog signaling events mediated by Gli proteins	PID	hedgehog_glipathway	1	49	82	7954	0.0121951219512	0.00616042242897	0.402142627961	0.732114706642	7514	http://pid.nci.nih.gov/search/pathway_landing.shtml?pathway_id=hedgehog_glipathway&source=NCI-Nature%20curated&what=graphic&jpg=on&ppage=1	hsa:7514,XPO1,7514
FoxO family signaling	PID	foxopathway	1	50	82	7954	0.0121951219512	0.00628614533568	0.408281408891	0.737239781303	7514	http://pid.nci.nih.gov/search/pathway_landing.shtml?pathway_id=foxopathway&source=NCI-Nature%20curated&what=graphic&jpg=on&ppage=1	hsa:7514,XPO1,7514
Signaling events mediated by PTP1B	PID	ptp1bpathway	1	52	82	7954	0.0121951219512	0.00653759114911	0.420372778968	0.741762469505	6774	http://pid.nci.nih.gov/search/pathway_landing.shtml?pathway_id=ptp1bpathway&source=NCI-Nature%20curated&what=graphic&jpg=on&ppage=1	hsa:6774,STAT3,6774
Signaling events mediated by Stem cell factor receptor (c-Kit)	PID	kitpathway	1	52	82	7954	0.0121951219512	0.00653759114911	0.420372778968	0.741762469505	6774	http://pid.nci.nih.gov/search/pathway_landing.shtml?pathway_id=kitpathway&source=NCI-Nature%20curated&what=graphic&jpg=on&ppage=1	hsa:6774,STAT3,6774
Direct p53 effectors	PID	p53downstreampathway	2	139	82	7954	0.0243902439024	0.0174754840332	0.423546590088	0.742650624481	467|8795	http://pid.nci.nih.gov/search/pathway_landing.shtml?pathway_id=p53downstreampathway&source=NCI-Nature%20curated&what=graphic&jpg=on&ppage=1	hsa:467,ATF3,467|hsa:8795,TNFRSF10B,8795
Role of Calcineurin-dependent NFAT signaling in lymphocytes	PID	nfat_3pathway	1	53	82	7954	0.0121951219512	0.00666331405582	0.426326609874	0.744968237544	7514	http://pid.nci.nih.gov/search/pathway_landing.shtml?pathway_id=nfat_3pathway&source=NCI-Nature%20curated&what=graphic&jpg=on&ppage=1	hsa:7514,XPO1,7514
FGF signaling pathway	PID	fgf_pathway	1	54	82	7954	0.0121951219512	0.00678903696253	0.432220022301	0.74844829467	6774	http://pid.nci.nih.gov/search/pathway_landing.shtml?pathway_id=fgf_pathway&source=NCI-Nature%20curated&what=graphic&jpg=on&ppage=1	hsa:6774,STAT3,6774
Validated transcriptional targets of TAp63 isoforms	PID	tap63pathway	1	54	82	7954	0.0121951219512	0.00678903696253	0.432220022301	0.74844829467	1728	http://pid.nci.nih.gov/search/pathway_landing.shtml?pathway_id=tap63pathway&source=NCI-Nature%20curated&what=graphic&jpg=on&ppage=1	hsa:1728,NQO1,1728
IL2-mediated signaling events	PID	il2_1pathway	1	55	82	7954	0.0121951219512	0.00691475986925	0.438053621871	0.752681711847	6774	http://pid.nci.nih.gov/search/pathway_landing.shtml?pathway_id=il2_1pathway&source=NCI-Nature%20curated&what=graphic&jpg=on&ppage=1	hsa:6774,STAT3,6774
RAC1 signaling pathway	PID	rac1_pathway	1	55	82	7954	0.0121951219512	0.00691475986925	0.438053621871	0.752681711847	6774	http://pid.nci.nih.gov/search/pathway_landing.shtml?pathway_id=rac1_pathway&source=NCI-Nature%20curated&what=graphic&jpg=on&ppage=1	hsa:6774,STAT3,6774
IL12-mediated signaling events	PID	il12_2pathway	1	59	82	7954	0.0121951219512	0.0074176514961	0.460801795436	0.764558619068	6774	http://pid.nci.nih.gov/search/pathway_landing.shtml?pathway_id=il12_2pathway&source=NCI-Nature%20curated&what=graphic&jpg=on&ppage=1	hsa:6774,STAT3,6774
Neurotrophic factor-mediated Trk receptor signaling	PID	trkrpathway	1	59	82	7954	0.0121951219512	0.0074176514961	0.460801795436	0.764558619068	6774	http://pid.nci.nih.gov/search/pathway_landing.shtml?pathway_id=trkrpathway&source=NCI-Nature%20curated&what=graphic&jpg=on&ppage=1	hsa:6774,STAT3,6774
CXCR4-mediated signaling events	PID	cxcr4_pathway	1	77	82	7954	0.0121951219512	0.00968066381695	0.552413114035	0.784159979893	6774	http://pid.nci.nih.gov/search/pathway_landing.shtml?pathway_id=cxcr4_pathway&source=NCI-Nature%20curated&what=graphic&jpg=on&ppage=1	hsa:6774,STAT3,6774
Signaling events mediated by Hepatocyte Growth Factor Receptor (c-Met)	PID	met_pathway	1	79	82	7954	0.0121951219512	0.00993210963037	0.56159012234	0.78988707247	1977	http://pid.nci.nih.gov/search/pathway_landing.shtml?pathway_id=met_pathway&source=NCI-Nature%20curated&what=graphic&jpg=on&ppage=1	hsa:1977,EIF4E,1977
Glucocorticoid receptor regulatory network	PID	reg_gr_pathway	1	80	82	7954	0.0121951219512	0.0100578325371	0.56610867563	0.79236438181	2288	http://pid.nci.nih.gov/search/pathway_landing.shtml?pathway_id=reg_gr_pathway&source=NCI-Nature%20curated&what=graphic&jpg=on&ppage=1	hsa:2288,FKBP4,2288
Regulation of nuclear SMAD2/3 signaling	PID	smad2_3nuclearpathway	1	81	82	7954	0.0121951219512	0.0101835554438	0.570581219765	0.793420946725	467	http://pid.nci.nih.gov/search/pathway_landing.shtml?pathway_id=smad2_3nuclearpathway&source=NCI-Nature%20curated&what=graphic&jpg=on&ppage=1	hsa:467,ATF3,467
ErbB1 downstream signaling	PID	erbb1_downstream_pathway	1	103	82	7954	0.0121951219512	0.0129494593915	0.65822650038	0.829232895053	6774	http://pid.nci.nih.gov/search/pathway_landing.shtml?pathway_id=erbb1_downstream_pathway&source=NCI-Nature%20curated&what=graphic&jpg=on&ppage=1	hsa:6774,STAT3,6774
PDGFR-beta signaling pathway	PID	pdgfrbpathway	1	121	82	7954	0.0121951219512	0.0152124717123	0.716589542088	0.851107633106	6774	http://pid.nci.nih.gov/search/pathway_landing.shtml?pathway_id=pdgfrbpathway&source=NCI-Nature%20curated&what=graphic&jpg=on&ppage=1	hsa:6774,STAT3,6774

## Sheet: BioCarta
Term	Database	ID	Input number	Background number	All input number	All background number	Input frequency	Background frequency	P-Value	Corrected P-Value	Input	Hyperlink	Input gene symbols
eukaryotic protein translation	BioCarta	100177	2	14	35	4410	0.0571428571429	0.0031746031746	0.00674514448067	0.605627866136	1977|3692	http://pid.nci.nih.gov/search/pathway_landing.shtml?pathway_id=100177&source=BioCarta%20Imported&what=graphic&jpg=on&ppage=1	hsa:1977,EIF4E,1977|hsa:3692,EIF6,3692
internal ribosome entry pathway	BioCarta	100120	2	18	35	4410	0.0571428571429	0.00408163265306	0.0104713392821	0.649553798865	1977|841	http://pid.nci.nih.gov/search/pathway_landing.shtml?pathway_id=100120&source=BioCarta%20Imported&what=graphic&jpg=on&ppage=1	hsa:1977,EIF4E,1977|hsa:841,CASP8,841
induction of apoptosis through dr3 and dr4/5 death receptors	BioCarta	100189	2	23	35	4410	0.0571428571429	0.00521541950113	0.0161321075246	0.649553798865	8795|841	http://pid.nci.nih.gov/search/pathway_landing.shtml?pathway_id=100189&source=BioCarta%20Imported&what=graphic&jpg=on&ppage=1	hsa:8795,TNFRSF10B,8795|hsa:841,CASP8,841
stat3 signaling pathway	BioCarta	100028	1	8	35	4410	0.0285714285714	0.00181405895692	0.0687346029041	0.649553798865	6774	http://pid.nci.nih.gov/search/pathway_landing.shtml?pathway_id=100028&source=BioCarta%20Imported&what=graphic&jpg=on&ppage=1	hsa:6774,STAT3,6774
brca1 dependent ub ligase activity	BioCarta	100232	1	8	35	4410	0.0285714285714	0.00181405895692	0.0687346029041	0.649553798865	2188	http://pid.nci.nih.gov/search/pathway_landing.shtml?pathway_id=100232&source=BioCarta%20Imported&what=graphic&jpg=on&ppage=1	hsa:2188,FANCF,2188
regulation of map kinase pathways through dual specificity phosphatases	BioCarta	100185	1	9	35	4410	0.0285714285714	0.00204081632653	0.0760822784898	0.649553798865	1850	http://pid.nci.nih.gov/search/pathway_landing.shtml?pathway_id=100185&source=BioCarta%20Imported&what=graphic&jpg=on&ppage=1	hsa:1850,DUSP8,1850
sonic hedgehog receptor ptc1 regulates cell cycle	BioCarta	100060	1	9	35	4410	0.0285714285714	0.00204081632653	0.0760822784898	0.649553798865	7514	http://pid.nci.nih.gov/search/pathway_landing.shtml?pathway_id=100060&source=BioCarta%20Imported&what=graphic&jpg=on&ppage=1	hsa:7514,XPO1,7514
btg family proteins and cell cycle regulation	BioCarta	100224	1	9	35	4410	0.0285714285714	0.00204081632653	0.0760822784898	0.649553798865	694	http://pid.nci.nih.gov/search/pathway_landing.shtml?pathway_id=100224&source=BioCarta%20Imported&what=graphic&jpg=on&ppage=1	hsa:694,BTG1,694
regulation of spermatogenesis by crem	BioCarta	100197	1	10	35	4410	0.0285714285714	0.00226757369615	0.0833736246573	0.649553798865	7514	http://pid.nci.nih.gov/search/pathway_landing.shtml?pathway_id=100197&source=BioCarta%20Imported&what=graphic&jpg=on&ppage=1	hsa:7514,XPO1,7514
il22 soluble receptor signaling pathway	BioCarta	100131	1	11	35	4410	0.0285714285714	0.00249433106576	0.0906090606377	0.649553798865	6774	http://pid.nci.nih.gov/search/pathway_landing.shtml?pathway_id=100131&source=BioCarta%20Imported&what=graphic&jpg=on&ppage=1	hsa:6774,STAT3,6774
il 6 signaling pathway	BioCarta	100126	1	13	35	4410	0.0285714285714	0.00294784580499	0.104913863851	0.649553798865	6774	http://pid.nci.nih.gov/search/pathway_landing.shtml?pathway_id=100126&source=BioCarta%20Imported&what=graphic&jpg=on&ppage=1	hsa:6774,STAT3,6774
akap95 role in mitosis and chromosome dynamics	BioCarta	100247	1	14	35	4410	0.0285714285714	0.0031746031746	0.1119840545	0.649553798865	9918	http://pid.nci.nih.gov/search/pathway_landing.shtml?pathway_id=100247&source=BioCarta%20Imported&what=graphic&jpg=on&ppage=1	hsa:9918,NCAPD2,9918
@@caspase cascade in apoptosis	BioCarta	100218	1	23	35	4410	0.0285714285714	0.00521541950113	0.17322182995	0.659674397886	841	http://pid.nci.nih.gov/search/pathway_landing.shtml?pathway_id=100218&source=BioCarta%20Imported&what=graphic&jpg=on&ppage=1	hsa:841,CASP8,841
mechanisms of transcriptional repression by dna methylation	BioCarta	100112	1	15	35	4410	0.0285714285714	0.00340136054422	0.118999981835	0.649553798865	1108	http://pid.nci.nih.gov/search/pathway_landing.shtml?pathway_id=100112&source=BioCarta%20Imported&what=graphic&jpg=on&ppage=1	hsa:1108,CHD4,1108
chromatin remodeling by hswi/snf atp-dependent complexes	BioCarta	100141	1	16	35	4410	0.0285714285714	0.00362811791383	0.125962050166	0.649553798865	4763	http://pid.nci.nih.gov/search/pathway_landing.shtml?pathway_id=100141&source=BioCarta%20Imported&what=graphic&jpg=on&ppage=1	hsa:4763,NF1,4763
@@mtor signaling pathway	BioCarta	100101	1	24	35	4410	0.0285714285714	0.00544217687075	0.179767235051	0.659674397886	1977	http://pid.nci.nih.gov/search/pathway_landing.shtml?pathway_id=100101&source=BioCarta%20Imported&what=graphic&jpg=on&ppage=1	hsa:1977,EIF4E,1977
bone remodeling	BioCarta	100052	1	17	35	4410	0.0285714285714	0.00385487528345	0.13287066088	0.649553798865	2355	http://pid.nci.nih.gov/search/pathway_landing.shtml?pathway_id=100052&source=BioCarta%20Imported&what=graphic&jpg=on&ppage=1	hsa:2355,FOSL2,2355
tnfr1 signaling pathway	BioCarta	100015	1	17	35	4410	0.0285714285714	0.00385487528345	0.13287066088	0.649553798865	841	http://pid.nci.nih.gov/search/pathway_landing.shtml?pathway_id=100015&source=BioCarta%20Imported&what=graphic&jpg=on&ppage=1	hsa:841,CASP8,841
egf signaling pathway	BioCarta	100181	1	20	35	4410	0.0285714285714	0.00453514739229	0.153279717812	0.649553798865	6774	http://pid.nci.nih.gov/search/pathway_landing.shtml?pathway_id=100181&source=BioCarta%20Imported&what=graphic&jpg=on&ppage=1	hsa:6774,STAT3,6774
fas signaling pathway (cd95)	BioCarta	100167	1	20	35	4410	0.0285714285714	0.00453514739229	0.153279717812	0.649553798865	841	http://pid.nci.nih.gov/search/pathway_landing.shtml?pathway_id=100167&source=BioCarta%20Imported&what=graphic&jpg=on&ppage=1	hsa:841,CASP8,841
tumor suppressor arf inhibits ribosomal biogenesis	BioCarta	100237	1	22	35	4410	0.0285714285714	0.00498866213152	0.16662569684	0.656024205484	25885	http://pid.nci.nih.gov/search/pathway_landing.shtml?pathway_id=100237&source=BioCarta%20Imported&what=graphic&jpg=on&ppage=1	hsa:25885,POLR1A,25885
role of brca1 brca2 and atr in cancer susceptibility	BioCarta	100234	1	22	35	4410	0.0285714285714	0.00498866213152	0.16662569684	0.656024205484	2188	http://pid.nci.nih.gov/search/pathway_landing.shtml?pathway_id=100234&source=BioCarta%20Imported&what=graphic&jpg=on&ppage=1	hsa:2188,FANCF,2188
erk1/erk2 mapk signaling pathway	BioCarta	100170	1	22	35	4410	0.0285714285714	0.00498866213152	0.16662569684	0.656024205484	6774	http://pid.nci.nih.gov/search/pathway_landing.shtml?pathway_id=100170&source=BioCarta%20Imported&what=graphic&jpg=on&ppage=1	hsa:6774,STAT3,6774
skeletal muscle hypertrophy is regulated via akt-mtor pathway	BioCarta	100137	1	24	35	4410	0.0285714285714	0.00544217687075	0.179767235051	0.659674397886	1977	http://pid.nci.nih.gov/search/pathway_landing.shtml?pathway_id=100137&source=BioCarta%20Imported&what=graphic&jpg=on&ppage=1	hsa:1977,EIF4E,1977
proteasome complex	BioCarta	100061	1	24	35	4410	0.0285714285714	0.00544217687075	0.179767235051	0.659674397886	5718	http://pid.nci.nih.gov/search/pathway_landing.shtml?pathway_id=100061&source=BioCarta%20Imported&what=graphic&jpg=on&ppage=1	hsa:5718,PSMD12,5718
regulation of eif-4e and p70s6 kinase	BioCarta	100178	1	24	35	4410	0.0285714285714	0.00544217687075	0.179767235051	0.659674397886	1977	http://pid.nci.nih.gov/search/pathway_landing.shtml?pathway_id=100178&source=BioCarta%20Imported&what=graphic&jpg=on&ppage=1	hsa:1977,EIF4E,1977
tpo signaling pathway	BioCarta	100012	1	24	35	4410	0.0285714285714	0.00544217687075	0.179767235051	0.659674397886	6774	http://pid.nci.nih.gov/search/pathway_landing.shtml?pathway_id=100012&source=BioCarta%20Imported&what=graphic&jpg=on&ppage=1	hsa:6774,STAT3,6774
pdgf signaling pathway	BioCarta	100077	1	26	35	4410	0.0285714285714	0.00589569160998	0.192707373439	0.659674397886	6774	http://pid.nci.nih.gov/search/pathway_landing.shtml?pathway_id=100077&source=BioCarta%20Imported&what=graphic&jpg=on&ppage=1	hsa:6774,STAT3,6774
role of erbb2 in signal transduction and oncology	BioCarta	100147	1	28	35	4410	0.0285714285714	0.00634920634921	0.205449109116	0.662555067485	6774	http://pid.nci.nih.gov/search/pathway_landing.shtml?pathway_id=100147&source=BioCarta%20Imported&what=graphic&jpg=on&ppage=1	hsa:6774,STAT3,6774
bioactive peptide induced signaling pathway	BioCarta	100226	1	33	35	4410	0.0285714285714	0.00748299319728	0.2364547162	0.670726237941	6774	http://pid.nci.nih.gov/search/pathway_landing.shtml?pathway_id=100226&source=BioCarta%20Imported&what=graphic&jpg=on&ppage=1	hsa:6774,STAT3,6774
ceramide signaling pathway	BioCarta	100206	1	34	35	4410	0.0285714285714	0.00770975056689	0.242513225593	0.671599091413	841	http://pid.nci.nih.gov/search/pathway_landing.shtml?pathway_id=100206&source=BioCarta%20Imported&what=graphic&jpg=on&ppage=1	hsa:841,CASP8,841
hiv-1 nef: negative effector of fas and tnf	BioCarta	100144	1	54	35	4410	0.0285714285714	0.0122448979592	0.354324542347	0.716583962973	841	http://pid.nci.nih.gov/search/pathway_landing.shtml?pathway_id=100144&source=BioCarta%20Imported&what=graphic&jpg=on&ppage=1	hsa:841,CASP8,841

## Sheet: PANTHER
Term	Database	ID	Input number	Background number	All input number	All background number	Input frequency	Background frequency	P-Value	Corrected P-Value	Input	Hyperlink	Input gene symbols
Apoptosis signaling pathway	PANTHER	P00006	4	104	36	4525	0.111111111111	0.0229834254144	0.00977766014996	0.649553798865	467|8795|841|5293	http://www.pantherdb.org/pathway/pathwayDiagram.jsp?catAccession=P00006	hsa:467,ATF3,467|hsa:8795,TNFRSF10B,8795|hsa:841,CASP8,841|hsa:5293,PIK3CD,5293
EGF receptor signaling pathway	PANTHER	P00018	3	110	36	4525	0.0833333333333	0.0243093922652	0.0585278618594	0.649553798865	6774|4763|5293	http://www.pantherdb.org/pathway/pathwayDiagram.jsp?catAccession=P00018	hsa:6774,STAT3,6774|hsa:4763,NF1,4763|hsa:5293,PIK3CD,5293
Ras Pathway	PANTHER	P04393	2	70	36	4525	0.0555555555556	0.0154696132597	0.109880333219	0.649553798865	6774|5293	http://www.pantherdb.org/pathway/pathwayDiagram.jsp?catAccession=P04393	hsa:6774,STAT3,6774|hsa:5293,PIK3CD,5293
JAK/STAT signaling pathway	PANTHER	P00038	1	14	36	4525	0.0277777777778	0.00309392265193	0.112235125433	0.649553798865	6774	http://www.pantherdb.org/pathway/pathwayDiagram.jsp?catAccession=P00038	hsa:6774,STAT3,6774
p53 pathway	PANTHER	P00059	2	74	36	4525	0.0555555555556	0.0163535911602	0.120186065519	0.649553798865	8795|5293	http://www.pantherdb.org/pathway/pathwayDiagram.jsp?catAccession=P00059	hsa:8795,TNFRSF10B,8795|hsa:5293,PIK3CD,5293
Endothelin signaling pathway	PANTHER	P00019	2	75	36	4525	0.0555555555556	0.0165745856354	0.122800184275	0.649553798865	5293|1889	http://www.pantherdb.org/pathway/pathwayDiagram.jsp?catAccession=P00019	hsa:5293,PIK3CD,5293|hsa:1889,ECE1,1889
Cell cycle	PANTHER	P00013	1	16	36	4525	0.0277777777778	0.00353591160221	0.126241495414	0.649553798865	5718	http://www.pantherdb.org/pathway/pathwayDiagram.jsp?catAccession=P00013	hsa:5718,PSMD12,5718
@@VEGF signaling pathway	PANTHER	P00056	1	54	36	4525	0.0277777777778	0.0119337016575	0.354963798888	0.716583962973	5293	http://www.pantherdb.org/pathway/pathwayDiagram.jsp?catAccession=P00056	hsa:5293,PIK3CD,5293
Hypoxia response via HIF activation	PANTHER	P00030	1	24	36	4525	0.0277777777778	0.00530386740331	0.180149437925	0.659674397886	5293	http://www.pantherdb.org/pathway/pathwayDiagram.jsp?catAccession=P00030	hsa:5293,PIK3CD,5293
@@PDGF signaling pathway	PANTHER	P00047	2	115	36	4525	0.0555555555556	0.0254143646409	0.23557820794	0.670726237941	6774|5293	http://www.pantherdb.org/pathway/pathwayDiagram.jsp?catAccession=P00047	hsa:6774,STAT3,6774|hsa:5293,PIK3CD,5293
Axon guidance mediated by netrin	PANTHER	P00009	1	30	36	4525	0.0277777777778	0.00662983425414	0.218444169205	0.668290992969	5293	http://www.pantherdb.org/pathway/pathwayDiagram.jsp?catAccession=P00009	hsa:5293,PIK3CD,5293
FAS signaling pathway	PANTHER	P00020	1	31	36	4525	0.0277777777778	0.00685082872928	0.22465520892	0.668332761182	841	http://www.pantherdb.org/pathway/pathwayDiagram.jsp?catAccession=P00020	hsa:841,CASP8,841
p38 MAPK pathway	PANTHER	P05918	1	32	36	4525	0.0277777777778	0.00707182320442	0.230818249873	0.668332761182	1977	http://www.pantherdb.org/pathway/pathwayDiagram.jsp?catAccession=P05918	hsa:1977,EIF4E,1977
Insulin/IGF pathway-protein kinase B signaling cascade	PANTHER	P00033	1	34	36	4525	0.0277777777778	0.0075138121547	0.243001774528	0.671599091413	5293	http://www.pantherdb.org/pathway/pathwayDiagram.jsp?catAccession=P00033	hsa:5293,PIK3CD,5293
p53 pathway feedback loops 2	PANTHER	P04398	1	45	36	4525	0.0277777777778	0.00994475138122	0.306730352608	0.696664202371	5293	http://www.pantherdb.org/pathway/pathwayDiagram.jsp?catAccession=P04398	hsa:5293,PIK3CD,5293
Angiogenesis	PANTHER	P00005	2	144	36	4525	0.0555555555556	0.0318232044199	0.321153960105	0.698023620778	6774|5293	http://www.pantherdb.org/pathway/pathwayDiagram.jsp?catAccession=P00005	hsa:6774,STAT3,6774|hsa:5293,PIK3CD,5293
B cell activation	PANTHER	P00010	1	61	36	4525	0.0277777777778	0.0134806629834	0.390207437928	0.726458518659	5293	http://www.pantherdb.org/pathway/pathwayDiagram.jsp?catAccession=P00010	hsa:5293,PIK3CD,5293
@@FGF signaling pathway	PANTHER	P00021	1	100	36	4525	0.0277777777778	0.0220994475138	0.554829202184	0.785322459909	5293	http://www.pantherdb.org/pathway/pathwayDiagram.jsp?catAccession=P00021	hsa:5293,PIK3CD,5293
Inflammation mediated by chemokine and cytokine signaling pathway	PANTHER	P00031	2	192	36	4525	0.0555555555556	0.0424309392265	0.457052716638	0.763065647848	6774|5293	http://www.pantherdb.org/pathway/pathwayDiagram.jsp?catAccession=P00031	hsa:6774,STAT3,6774|hsa:5293,PIK3CD,5293
T cell activation	PANTHER	P00053	1	77	36	4525	0.0277777777778	0.0170165745856	0.463879063958	0.766772287467	5293	http://www.pantherdb.org/pathway/pathwayDiagram.jsp?catAccession=P00053	hsa:5293,PIK3CD,5293
Interleukin signaling pathway	PANTHER	P00036	1	89	36	4525	0.0277777777778	0.0196685082873	0.513378150456	0.779774226661	6774	http://www.pantherdb.org/pathway/pathwayDiagram.jsp?catAccession=P00036	hsa:6774,STAT3,6774
Huntington disease	PANTHER	P00029	1	124	36	4525	0.0277777777778	0.0274033149171	0.633702946738	0.815810382927	841	http://www.pantherdb.org/pathway/pathwayDiagram.jsp?catAccession=P00029	hsa:841,CASP8,841
Wnt signaling pathway	PANTHER	P00057	2	280	36	4525	0.0555555555556	0.0618784530387	0.662206374897	0.830753133356	83999|5534	http://www.pantherdb.org/pathway/pathwayDiagram.jsp?catAccession=P00057	hsa:83999,KREMEN1,83999|hsa:5534,PPP3R1,5534
Integrin signalling pathway	PANTHER	P00034	1	158	36	4525	0.0277777777778	0.0349171270718	0.722629355811	0.853244510779	5293	http://www.pantherdb.org/pathway/pathwayDiagram.jsp?catAccession=P00034	hsa:5293,PIK3CD,5293

## Sheet: BioCyc
Term	Database	ID	Input number	Background number	All input number	All background number	Input frequency	Background frequency	P-Value	Corrected P-Value	Input	Hyperlink	Input gene symbols
D-galactose degradation V (Leloir pathway)	BioCyc	PWY66-422	1	6	10	2008	0.1	0.00298804780876	0.0342265315318	0.649553798865	130589	http://biocyc.org/HUMAN/NEW-IMAGE?type=NIL&object=PWY66-422	hsa:130589,GALM,130589
trehalose degradation	BioCyc	PWY0-1182	1	6	10	2008	0.1	0.00298804780876	0.0342265315318	0.649553798865	130589	http://biocyc.org/HUMAN/NEW-IMAGE?type=NIL&object=PWY0-1182	hsa:130589,GALM,130589
sucrose degradation	BioCyc	PWY66-373	1	8	10	2008	0.1	0.00398406374502	0.0438099356995	0.649553798865	130589	http://biocyc.org/HUMAN/NEW-IMAGE?type=NIL&object=PWY66-373	hsa:130589,GALM,130589
ceramide de novo biosynthesis	BioCyc	PWY3DJ-12	1	9	10	2008	0.1	0.00448207171315	0.0485694681251	0.649553798865	171546	http://biocyc.org/HUMAN/NEW-IMAGE?type=NIL&object=PWY3DJ-12	hsa:171546,SPTSSA,171546
terminal O-glycans residues modification	BioCyc	PWY-7434	1	12	10	2008	0.1	0.00597609561753	0.0627204098418	0.649553798865	6487	http://biocyc.org/HUMAN/NEW-IMAGE?type=NIL&object=PWY-7434	hsa:6487,ST3GAL3,6487
superpathway of pyrimidine ribonucleotides de novo biosynthesis	BioCyc	PWY0-162	1	14	10	2008	0.1	0.00697211155378	0.0720488379757	0.649553798865	7372	http://biocyc.org/HUMAN/NEW-IMAGE?type=NIL&object=PWY0-162	hsa:7372,UMPS,7372
superpathway of pyrimidine deoxyribonucleotides de novo biosynthesis	BioCyc	PWY-7211	1	23	10	2008	0.1	0.0114541832669	0.113001290172	0.649553798865	7372	http://biocyc.org/HUMAN/NEW-IMAGE?type=NIL&object=PWY-7211	hsa:7372,UMPS,7372
3-phosphoinositide biosynthesis	BioCyc	PWY-6352	1	26	10	2008	0.1	0.0129482071713	0.126286123048	0.649553798865	5293	http://biocyc.org/HUMAN/NEW-IMAGE?type=NIL&object=PWY-6352	hsa:5293,PIK3CD,5293
tRNA charging	BioCyc	TRNA-CHARGING-PWY	1	38	10	2008	0.1	0.0189243027888	0.177653468469	0.659674397886	55157	http://biocyc.org/HUMAN/NEW-IMAGE?type=NIL&object=TRNA-CHARGING-PWY	hsa:55157,DARS2,55157
superpathway of inositol phosphate compounds	BioCyc	PWY-6371	1	66	10	2008	0.1	0.0328685258964	0.287101941972	0.686453995913	5293	http://biocyc.org/HUMAN/NEW-IMAGE?type=NIL&object=PWY-6371	hsa:5293,PIK3CD,5293
